# Supplementary material for: Molecular mechanisms of mesoporous silica formation from colloid solution: Ripening-reactions arrest hollow network structures
Source: PLoS One. 2019 Mar 7;14(3):e0212731. doi: 10.1371/journal.pone.0212731 (PMC6405164; doi:10.1371/journal.pone.0212731)
Supplement: S2 File — Obtained Models of solvated single particle, solvated dimer particle and mesoporous particle. (ZIP) [file pone.0212731.s002.zip]

Archive with 7 entries (6 files):
- Particle_Dimer_solvated_in_water.xyz
- __MACOSX/
- __MACOSX/._Particle_Dimer_solvated_in_water.xyz
- Agglomerate_mesoporous_Silica.xyz
- __MACOSX/._Agglomerate_mesoporous_Silica.xyz
- Silica_Particle_solvated_in_water.xyz
- __MACOSX/._Silica_Particle_solvated_in_water.xyz
