# Supplementary material for: Molecular mechanisms of mesoporous silica formation from colloid solution: Ripening-reactions arrest hollow network structures
Source: PLoS One. 2019 Mar 7;14(3):e0212731. doi: 10.1371/journal.pone.0212731 (PMC6405164; doi:10.1371/journal.pone.0212731)
Supplement: S2 File — Obtained Models of solvated single particle, solvated dimer particle and mesoporous particle. (ZIP) [file pone.0212731.s002.zip › Particle_Dimer_solvated_in_water.xyz]

182388
Atoms. Timestep: 11730000
Si 140.265 55.9768 50.7899
Si 145.415 52.6245 53.7053
Si 142.407 50.0895 47.266
Si 142.662 44.7125 50.2571
Si 152.492 36.2738 52.7834
Si 152.902 35.2029 57.1563
Si 153.683 30.9307 60.1744
Si 158.628 31.4711 72.2734
Si 143.624 59.9988 49.8213
Si 144.72 57.6208 47.7777
Si 140.924 48.8382 56.3283
Si 160.615 41.0415 50.2201
Si 161.11 45.457 50.2867
Si 152.282 39.4607 55.8279
Si 158.392 35.8222 59.1839
Si 161.095 31.2696 59.1285
Si 159.347 38.3701 57.6216
Si 153.086 50.5114 52.0375
Si 151.096 48.5771 47.4006
Si 150.881 43.6739 53.1358
Si 144.994 46.3157 48.9787
Si 152.836 41.5897 52.0694
Si 158.032 42.2403 51.5518
Si 163.972 43.6645 55.4941
Si 162.073 39.1054 52.1799
Si 154.176 53.5446 51.652
Si 165.023 47.1562 49.8305
Si 165.595 45.5129 52.5175
Si 158.374 46.6187 50.4683
Si 156.076 44.6849 50.8222
Si 157.763 42.5812 54.6575
Si 156.58 38.2233 53.5726
Si 164.479 37.624 59.6239
Si 168.763 37.6012 63.4097
Si 154.645 57.9435 50.3582
Si 157.677 53.4112 48.9644
Si 163.255 60.1017 52.1554
Si 163.528 47.5603 53.8281
Si 158.874 45.1506 55.8153
Si 167.047 51.0082 59.1839
Si 166.614 40.2559 53.9036
Si 167.716 42.2494 56.145
Si 155.475 62.6309 48.3213
Si 158.573 57.6696 50.0637
Si 160.141 55.3179 48.9548
Si 172.387 60.6274 56.634
Si 169.909 51.1676 58.2017
Si 163.778 44.2198 62.896
Si 171.098 45.9821 58.4949
Si 173.614 45.7509 65.1486
Si 166.344 31.5895 70.6716
Si 151.407 63.1543 57.9308
Si 155.128 59.6294 52.8766
Si 164.981 58.8829 56.4028
Si 156.358 56.7558 54.9126
Si 168.987 45.9368 62.9841
Si 166.941 51.2172 66.5322
Si 166.26 46.0468 61.9693
Si 171.246 37.3853 73.4143
Si 153.228 66.9522 60.6765
Si 155.948 62.4468 52.0244
Si 166.178 60.6651 58.6011
Si 168.722 62.0144 59.0519
Si 169.76 53.4897 56.0151
Si 172.514 59.0478 68.2544
Si 173.025 40.1544 66.1338
Si 172.133 42.959 65.1404
Si 167.503 40.8244 74.5655
Si 161.8 66.1819 54.2683
Si 164.945 66.5507 62.7966
Si 158.915 62.4639 50.7095
Si 171.856 57.5941 55.9506
Si 172.265 62.2196 64.6355
Si 174.371 54.5745 67.9489
Si 176.431 56.8982 68.2723
Si 171.505 38.8143 70.8276
Si 146.446 51.6031 48.6372
Si 136.514 47.5483 47.0316
Si 134.894 46.1945 61.8173
Si 143.019 44.6067 53.1716
Si 146.613 39.1528 60.9547
Si 150.551 35.3173 54.9428
Si 148.405 31.9329 66.4631
Si 159.736 30.6537 67.7887
Si 139.238 59.6453 53.1921
Si 138.692 52.5006 52.6357
Si 149.282 47.4044 49.4318
Si 160.078 50.6739 60.2011
Si 155.55 40.4495 51.763
Si 149.71 41.1311 59.2446
Si 148.772 37.0883 59.672
Si 154.65 29.9569 66.1736
Si 163.078 33.7412 58.8474
Si 137.131 49.6087 49.4944
Si 147.945 50.5755 56.9449
Si 153.372 50.0811 49.1722
Si 150.747 50.337 65.2708
Si 163.375 46.6463 58.6635
Si 164.789 40.0176 71.6432
Si 158.416 32.725 58.2508
Si 167.069 30.5062 73.6033
Si 152.203 65.7872 51.0857
Si 148.419 58.1847 58.6161
Si 156.27 53.0246 61.735
Si 155.095 44.0617 55.6727
Si 152.824 53.824 69.2787
Si 160.616 53.2264 58.5638
Si 162.252 44.288 60.283
Si 152.674 32.0842 57.3359
Si 169.621 37.6641 68.5538
Si 151.811 63.1627 52.3944
Si 158.214 56.0321 52.4686
Si 154.268 50.2379 55.0676
Si 161.918 48.3127 60.7587
Si 152.627 43.292 62.1852
Si 161.888 50.597 64.5657
Si 161.355 40.1652 61.779
Si 164.858 34.7769 73.7501
Si 155.064 55.0792 49.0883
Si 162.564 60.7354 55.2399
Si 167.321 55.6371 56.5297
Si 166.744 45.2257 55.2901
Si 159.462 47.0093 62.2694
Si 173.041 51.5108 66.5942
Si 161.731 40.6481 64.6362
Si 169.414 41.0032 71.8144
Si 168.653 38.1397 74.6546
Si 151.395 67.3719 55.6366
Si 153.709 56.25 58.6604
Si 154.837 60.675 57.1295
Si 166.801 56.9765 61.0264
Si 171.43 55.6805 59.985
Si 170.918 55.771 72.9442
Si 171.384 47.0789 76.2489
Si 164.623 41.4347 75.607
Si 152.784 68.3537 52.952
Si 157.274 66.5051 51.8457
Si 159.735 60.9327 56.6476
Si 164.366 52.5909 70.2385
Si 174.49 53.2852 64.4136
Si 169.266 58.1464 59.7451
Si 173.144 58.3384 75.7011
Si 177.142 49.5428 72.9668
Si 170.169 42.4537 81.2419
Si 162.13 67.1293 58.4041
Si 168.402 68.1836 67.1728
Si 168.434 60.8462 63.674
Si 172.097 65.2697 63.4958
Si 174.188 57.9752 72.7562
Si 172.756 61.3548 76.6247
Si 176.236 53.886 73.2581
Si 170.845 47.3496 70.4469
Si 139.131 45.5659 47.1589
Si 136.271 44.3629 50.1649
Si 145.434 39.956 57.9939
Si 141.909 39.8242 54.9288
Si 139.774 48.1618 60.9053
Si 149.156 34.0806 60.6405
Si 146.589 30.2711 61.887
Si 159.812 33.847 68.2288
Si 141.528 51.7086 51.6402
Si 140.309 55.724 59.9852
Si 153.565 50.8651 57.981
Si 141.303 44.0762 57.3472
Si 153.461 46.584 58.1948
Si 148.623 40.9567 62.2215
Si 149.824 40.2611 67.6653
Si 155.637 45.5927 79.4832
Si 157.921 38.0478 69.1489
Si 147.167 56.7797 52.114
Si 138.3 54.3631 62.0752
Si 145.529 43.5855 59.8381
Si 147.56 50.026 62.5052
Si 150.108 44.5676 65.8684
Si 152.475 50.0041 62.6595
Si 164.194 30.9563 74.6185
Si 149.095 65.2682 50.2109
Si 143.9 62.3354 55.2367
Si 146.729 52.2427 60.6033
Si 142.003 51.6516 61.6859
Si 154.523 46.3879 65.4558
Si 158.444 34.9481 76.2938
Si 161.63 40.4629 74.7314
Si 163.925 33.5084 76.4518
Si 152.012 59.4023 56.1545
Si 150.384 60.3394 58.6311
Si 157.656 54.32 59.3566
Si 156.823 44.7628 58.1256
Si 154.67 51.5777 66.0985
Si 160.445 40.9132 70.0528
Si 166.943 44.61 69.542
Si 160.97 36.2793 72.3887
Si 155.061 64.9078 50.2834
Si 144.062 64.2393 60.356
Si 152.213 54.5421 53.7171
Si 144.212 59.2625 66.0212
Si 155.869 57.0924 70.4905
Si 159.496 51.738 68.1449
Si 164.212 40.0954 80.6846
Si 162.372 35.8571 82.0171
Si 149.025 68.947 60.4697
Si 160.062 69.0764 66.5599
Si 154.392 63.2573 66.6026
Si 165.031 54.568 72.5132
Si 160.306 53.9023 70.1764
Si 170.396 46.924 65.6792
Si 162.972 48.4223 75.7423
Si 143.167 71.0937 58.7673
Si 161.982 62.8585 65.7607
Si 160.608 56.9116 67.1366
Si 159.979 59.0248 61.5281
Si 155.124 60.5488 62.38
Si 174.018 61.4863 67.0012
Si 170.197 55.3118 69.9604
Si 164.844 44.6553 75.9334
Si 169.245 47.3243 74.1794
Si 155.632 67.6728 54.2558
Si 164.212 58.9448 60.4199
Si 164.161 69.6523 62.6995
Si 165.199 66.5461 73.0767
Si 174.61 59.8612 70.5998
Si 170.903 62.0061 74.4457
Si 179.094 51.3867 71.0388
Si 170.53 50.3764 83.8089
Si 136.5 60.0214 54.1426
Si 136.404 41.5293 61.3927
Si 138.067 40.5685 57.0233
Si 138.315 36.2767 61.1122
Si 147.179 33.2421 58.3154
Si 142.456 31.4671 66.2844
Si 150.294 27.1175 67.6514
Si 152.822 28.5957 68.2424
Si 135.164 55.5152 53.8335
Si 138.525 59.4664 60.9633
Si 135.984 43.3845 53.0906
Si 141.867 39.9529 60.2467
Si 145.146 43.1999 64.7211
Si 145.459 45.1538 74.1836
Si 145.431 37.5134 65.4184
Si 154.33 41.3799 67.8213
Si 155.685 34.1767 71.7692
Si 137.33 58.4721 56.8232
Si 142.174 47.6608 53.8599
Si 139.349 60.3877 65.567
Si 141.74 46.0683 69.6903
Si 149.822 47.7432 74.4804
Si 146.082 47.3185 65.1557
Si 146.723 42.5056 70.2298
Si 160.759 32.9776 77.2582
Si 144.876 57.3968 56.484
Si 140.186 62.5684 57.6546
Si 142.563 56.8468 64.6333
Si 150.884 56.7313 71.296
Si 151.723 45.5965 69.7681
Si 144.113 47.695 70.8206
Si 148.945 48.9115 71.5736
Si 158.272 44.5505 69.4472
Si 155.213 39.8313 81.5472
Si 147.396 58.9933 55.7277
Si 144.639 56.0303 61.0899
Si 150.713 60.1109 61.6275
Si 148.193 51.9815 64.8966
Si 154.02 56.6114 63.6528
Si 154.594 39.7308 73.1746
Si 158.257 37.972 87.2334
Si 145.429 67.3106 54.7374
Si 146.915 64.5645 57.6747
Si 142.501 68.37 68.1343
Si 149.755 59.6786 65.6819
Si 154.986 57.6284 66.2405
Si 168.206 65.8876 72.5666
Si 159.116 49.0003 75.1434
Si 162.46 45.1297 71.6039
Si 165.595 42.635 79.5256
Si 151.254 67.163 63.1614
Si 155.359 64.5402 64.0503
Si 162.423 65.5523 64.2433
Si 152.9 61.59 68.6661
Si 158.633 57.108 74.6899
Si 160.587 49.0187 66.9679
Si 165.741 55.9478 77.25
Si 173.017 48.7638 84.4387
Si 147.566 70.7763 58.2543
Si 156.321 67.3844 61.2334
Si 165.484 71.481 64.477
Si 161.754 65.7461 69.4065
Si 162.914 60.2823 69.9517
Si 160.065 55.6045 85.8672
Si 167.375 55.9997 71.0899
Si 168.911 46.7945 81.5736
Si 173.786 45.6536 84.0433
Si 159.743 69.5704 62.0488
Si 158.724 68.8696 71.1992
Si 163.836 63.7093 73.0871
Si 162.271 63.6239 75.6423
Si 174.496 54.0507 78.3142
Si 168.842 58.3444 83.7763
Si 175.482 56.8711 77.2579
Si 167.641 48.9305 83.6414
Si 131.715 54.8792 64.323
Si 134.63 53.6329 58.246
Si 134.318 43.4724 60.2079
Si 138.443 38.1354 70.7995
Si 143.31 33.1286 64.1375
Si 142.007 29.1545 64.5041
Si 148.687 27.1091 64.9117
Si 147.464 24.2668 65.5147
Si 136.253 52.4506 50.6793
Si 129.948 48.5479 61.9861
Si 137.384 40.5737 53.8431
Si 137.853 45.9084 53.9979
Si 141.488 35.3572 64.6822
Si 149.197 29.0132 62.724
Si 140.486 38.2886 68.7908
Si 147.489 36.6846 69.2668
Si 151.646 37.7763 71.2497
Si 140.001 56.6622 53.815
Si 137.861 53.0984 66.5591
Si 140.846 42.4454 61.9557
Si 144.537 45.2277 67.0402
Si 139.797 40.1642 63.7166
Si 147.633 40.8326 72.6102
Si 151.109 28.0092 72.1983
Si 137.278 65.7935 59.9545
Si 144.711 66.1061 68.6914
Si 146.927 60.2363 64.7386
Si 139.764 45.9451 67.2315
Si 149.494 48.1235 82.062
Si 156.482 48.6997 73.6343
Si 143.535 37.9069 72.7951
Si 155.04 27.9179 76.1138
Si 133.694 59.2592 60.6591
Si 153.382 71.4687 66.4043
Si 148.96 53.4978 69.3643
Si 160.701 46.389 75.7309
Si 157.564 39.4098 79.7983
Si 147.267 29.0443 79.2925
Si 140.355 66.7077 60.1745
Si 145.057 69.0017 57.4277
Si 148.619 64.6398 71.3332
Si 151.156 53.0379 71.6211
Si 157.578 54.7528 69.3811
Si 154.76 53.1816 73.3447
Si 161.163 38.7489 84.2508
Si 160.869 34.6797 79.6464
Si 151.933 73.4063 70.3366
Si 153.127 67.7406 70.2533
Si 152.6 66.9079 74.3501
Si 160.337 51.5336 80.1619
Si 162.406 57.083 80.3824
Si 160.471 47.4283 81.0266
Si 162.667 35.5983 87.6451
Si 155.675 69.3929 63.4304
Si 156.231 70.0984 74.3405
Si 161.565 60.8282 74.197
Si 164.017 64.5117 77.7821
Si 161.179 58.7821 82.869
Si 166.856 54.0334 82.0615
Si 163.738 47.5187 85.177
Si 158.328 35.9647 81.1851
Si 165.985 45.7015 86.7617
Si 160.608 70.4001 69.1738
Si 161.068 67.5134 72.0582
Si 153.597 56.0736 72.5767
Si 159.903 60.9946 81.2812
Si 171.759 55.775 81.3892
Si 160.183 54.7395 80.6045
Si 166.866 51.1309 75.0516
Si 165.091 49.8529 82.0526
Si 134.311 54.0586 62.4073
Si 133.748 52.8701 72.8617
Si 131.549 44.7937 68.1849
Si 134.634 40.3525 68.1208
Si 137.972 31.743 66.1429
Si 139.652 30.4638 70.6421
Si 143.393 27.8089 74.0711
Si 148.16 25.3564 68.2899
Si 130.263 56.3857 68.7479
Si 135.814 52.2132 68.9973
Si 132.574 48.7846 69.4518
Si 130.38 50.2743 72.7853
Si 142.816 44.7078 63.1165
Si 140.604 37.4365 62.7393
Si 142.125 27.2683 68.867
Si 152.351 36.2635 79.8554
Si 139.618 29.3508 76.5163
Si 138.181 64.0956 62.2393
Si 133.238 57.3689 68.4342
Si 141.583 51.7886 77.6993
Si 150.711 43.351 74.1097
Si 149.867 40.6869 75.0292
Si 152.54 33.7711 75.6133
Si 141.53 63.3946 69.1673
Si 148.526 67.7387 66.1337
Si 139.759 55.5183 75.4727
Si 139.386 54.5746 71.391
Si 147.029 39.2332 79.2019
Si 153.325 40.4906 77.3999
Si 147.783 44.7285 80.6819
Si 150.097 29.2294 77.7066
Si 141.362 65.5749 57.3962
Si 146.484 65.9617 64.7066
Si 142.562 54.8591 76.2467
Si 157.601 50.3321 81.0386
Si 143.726 46.9125 78.3459
Si 147.116 38.1946 84.2478
Si 155.067 33.9915 86.7673
Si 148.496 70.6236 64.9579
Si 160.058 73.3851 69.3367
Si 144.849 70.3214 67.7615
Si 145.663 50.0013 75.376
Si 151.642 49.6211 75.7932
Si 158.749 47.0753 83.4713
Si 152.882 46.7128 80.8334
Si 153.903 34.8928 82.2035
Si 151.627 70.3807 69.958
Si 143.351 56.9056 72.4702
Si 149.557 53.3462 74.1102
Si 152.712 55.1952 77.4475
Si 153.201 53.5545 85.0736
Si 159.966 48.7297 87.9754
Si 166.44 40.4288 84.7126
Si 153.685 73.3935 72.6074
Si 151.185 69.6869 75.2775
Si 148.412 65.294 78.8681
Si 148.924 54.9826 82.6145
Si 149.657 52.1106 81.8909
Si 164.561 47.9203 78.1703
Si 164.356 55.9471 82.477
Si 165.139 49.6354 88.606
Si 159.184 45.7648 87.7213
Si 153.717 71.7103 75.2783
Si 153.466 62.8195 85.3282
Si 166.079 59.8092 84.6525
Si 156.91 61.574 81.9909
Si 164.328 57.3679 85.2484
Si 170.151 58.5161 80.9365
Si 169.255 52.7073 85.4268
Si 161.15 45.9287 85.2937
Si 131.039 53.2682 68.5688
Si 134.9 44.5265 57.1561
Si 133.414 42.5045 72.4379
Si 134.222 36.6502 72.0416
Si 139.438 35.2118 71.4615
Si 133.778 33.9786 75.4783
Si 135.468 30.7409 72.5841
Si 142.269 27.8654 78.6922
Si 135.393 55.7292 72.5851
Si 138.794 57.7341 71.4037
Si 140.606 57.9732 73.8113
Si 139.168 36.0607 74.3861
Si 133.486 39.5353 76.3367
Si 143.505 39.9678 76.6835
Si 140.658 40.6865 75.3024
Si 137.167 32.6961 76.991
Si 141.136 31.7932 82.8074
Si 136.311 63.9668 66.3148
Si 132.523 54.6302 77.2282
Si 131.783 54.1201 80.1141
Si 141.188 43.6312 75.1928
Si 137.971 45.075 71.44
Si 139.36 38.7267 80.0154
Si 138.649 33.4543 81.9387
Si 148.252 35.6348 73.9899
Si 134.347 62.4896 73.7388
Si 135.667 59.8727 75.1331
Si 135.48 55.7939 78.1574
Si 136.019 44.8425 68.8797
Si 135.755 57.4534 82.205
Si 137.404 50.1806 82.5099
Si 138.29 39.4896 77.0259
Si 139.608 34.4119 76.9508
Si 149.932 30.5808 71.1982
Si 136.319 63.6914 71.6385
Si 141.983 59.2255 78.6014
Si 147.129 53.6708 78.2404
Si 142.305 61.2759 82.8826
Si 139.205 45.8818 87.6098
Si 143.235 42.7763 87.5634
Si 146.617 45.5924 84.7257
Si 152.46 36.7491 84.1607
Si 141.206 66.3145 70.1435
Si 145.968 67.2235 75.9909
Si 147.682 60.6667 84.3443
Si 145.907 46.9102 82.1806
Si 134.031 58.5468 77.5747
Si 142.195 49.7106 81.1504
Si 148.851 44.6508 90.0627
Si 149.733 34.8465 81.1955
Si 156.888 34.1484 83.2591
Si 148.663 65.6569 75.8241
Si 148.916 62.6523 80.6145
Si 147.343 63.8005 87.5813
Si 145.407 49.6952 80.7261
Si 154.491 45.869 85.5749
Si 143.339 47.7588 85.8846
Si 147.249 47.4195 90.1352
Si 156.249 37.8758 89.5119
Si 152.918 65.4215 81.7176
Si 149.855 57.8931 75.2366
Si 150.139 64.4438 83.0502
Si 145.987 61.4513 80.7336
Si 148.016 59.0518 87.1637
Si 152.671 47.3324 89.333
Si 155.457 46.12 90.4023
Si 153.758 51.8984 90.6209
Si 159.912 36.0165 88.8946
Si 160.289 65.6444 74.2208
Si 151.47 66.4311 79.0215
Si 154.831 55.0604 86.9168
Si 154.328 58.5989 83.8735
Si 158.842 49.8279 90.5128
Si 161.404 51.4076 84.6674
Si 159.347 44.3297 90.5596
Si 162.751 47.6235 88.9415
Si 149.227 51.2061 47.286
Si 148.424 43.7237 58.6431
Si 140.913 42.0271 49.7714
Si 144.589 40.1334 53.5822
Si 147.114 41.9793 54.365
Si 150.209 31.5135 64.2362
Si 157.611 30.2353 65.5401
Si 161.199 35.3559 65.7321
Si 152.498 55.3656 47.6269
Si 147.724 52.7294 51.2407
Si 152.512 42.5535 56.5069
Si 149.042 48.5836 54.7314
Si 148.197 40.2253 56.5637
Si 155.788 35.3222 60.9245
Si 160.76 32.3567 62.0142
Si 157.302 42.4556 67.4084
Si 150.56 48.9736 51.9691
Si 149.615 55.3006 52.0214
Si 155.725 48.4771 58.5575
Si 162.4 38.9076 57.5707
Si 159.19 43.9699 63.2523
Si 155.809 41.5473 60.5629
Si 158.119 38.0482 62.6568
Si 166.957 35.3505 62.445
Si 149.424 57.4227 53.9624
Si 157.149 53.1801 52.1326
Si 161.5 52.7832 53.2162
Si 158.179 47.129 53.5639
Si 166.149 47.9255 59.5385
Si 166.932 43.8701 59.6882
Si 164.71 41.8797 64.3642
Si 163.136 36.4546 67.7988
Si 155.634 63.1307 55.2451
Si 160.358 54.1737 55.6919
Si 161.924 45.9084 55.8851
Si 166.396 49.4134 63.7966
Si 168.508 40.2332 67.2723
Si 167.972 46.1203 57.8471
Si 168.953 41.5245 60.4993
Si 167.733 33.4854 74.2844
Si 149.595 62.7197 48.4301
Si 157.798 57.3834 60.1652
Si 165 49.5442 55.7751
Si 166.792 51.9785 62.0895
Si 170.924 52.7905 60.836
Si 169.534 52.3568 63.6612
Si 169.167 45.6224 68.312
Si 170.463 42.7352 67.9756
Si 153.617 56.7887 55.6289
Si 157.347 58.7882 57.2224
Si 165.431 53.3767 57.6808
Si 161.541 57.1901 55.5635
Si 169.137 53.5601 66.3077
Si 175.249 49.3816 67.4971
Si 162.186 36.768 77.5726
Si 172.74 41.1491 69.206
Si 165.9 62.1819 62.7215
Si 169.618 65.9666 65.2747
Si 171.72 64.9018 60.3285
Si 171.753 56.0946 67.4683
Si 176.434 60.0808 68.238
Si 175.086 56.4207 64.3838
Si 177.334 46.3692 72.41
Si 171.286 42.9177 73.6242
Si 139.945 41.2329 52.8007
Si 141.058 37.2141 56.5077
Si 140.274 43.9723 54.2748
Si 143.886 37.1037 57.7367
Si 148.995 43.1119 68.3798
Si 150.041 36.4675 64.2408
Si 154.657 29.4699 70.5355
Si 162.082 28.5281 75.0048
Si 134.083 52.5814 52.9853
Si 142.08 54.2859 57.7721
Si 145.308 47.7098 62.2864
Si 149.141 47.5126 65.9989
Si 152.103 47.5663 60.6902
Si 145.974 45.3009 69.891
Si 156.312 32.2717 60.5634
Si 164.525 36.1297 63.8844
Si 144.274 61.3348 59.2717
Si 147.078 53.4313 56.3271
Si 157.845 59.6048 63.8511
Si 154.566 41.8693 63.5956
Si 156.784 33.5573 69.2013
Si 167.448 36.3478 70.2128
Si 148.155 60.386 49.7696
Si 145.236 54.8799 58.2991
Si 155.542 50.4089 63.2697
Si 150.732 46.9791 56.6355
Si 162.989 41.1586 59.508
Si 164.12 42.8184 67.17
Si 168.806 40.2681 82.6797
Si 152.327 60.5608 53.3878
Si 154.895 57.9189 61.0414
Si 163.563 48.318 63.2159
Si 169.714 50.5007 73.8441
Si 167.795 45.2175 72.4125
Si 174.34 42.8132 73.5416
Si 148.699 63.8407 53.022
Si 153.723 53.407 59.9775
Si 150.417 56.1371 58.977
Si 163.212 54.4749 59.5333
Si 165.296 54.6238 61.8391
Si 167.304 38.9879 59.6908
Si 167.88 45.7191 76.5015
Si 156.605 64.2603 61.2679
Si 146.948 67.7589 62.0918
Si 165.285 69.2103 66.8393
Si 160.856 57.8268 70.2505
Si 163.803 52.5277 66.0187
Si 167.086 55.9719 66.2817
Si 168.373 41.9169 78.7053
Si 165.15 37.5204 82.3029
Si 161.447 70.6854 64.3142
Si 155.749 62.1083 59.6749
Si 159.461 64.1135 60.4834
Si 159.151 61.9348 65.6802
Si 172.461 61.8366 71.6775
Si 169.738 60.6301 71.2284
Si 173.133 56.8485 62.3481
Si 172.496 51.4885 74.4793
Si 137.49 47.0604 51.1366
Si 134.763 45.1199 47.4385
Si 135.091 37.0038 64.7373
Si 146.834 36.0673 57.2386
Si 144.307 40.5117 65.8934
Si 148.456 33.6899 69.2246
Si 151.786 32.9767 61.8052
Si 160.778 33.479 71.1206
Si 138.048 54.6717 54.9688
Si 137.482 52.1611 56.261
Si 139.653 51.1709 59.6734
Si 137.948 48.7452 63.2679
Si 144.452 53.4596 62.5958
Si 148.242 43.7449 63.6816
Si 148.72 46.8231 69.1189
Si 160.831 37.723 69.5047
Si 136.173 60.4223 59.1961
Si 150.635 50.9975 57.7695
Si 142.233 57.4412 61.4914
Si 151.871 50.0428 70.8323
Si 155.937 49.6968 68.9828
Si 152.841 44.2083 67.0398
Si 167.882 35.7079 76.5389
Si 145.033 59.2286 52.7352
Si 136.686 52.3916 60.3798
Si 141.743 51.4129 64.9342
Si 157.993 49.0765 63.9706
Si 159.543 51.8152 63.1148
Si 158.446 42.1652 72.2626
Si 160.881 42.0316 77.234
Si 142.091 65.0618 62.2521
Si 147.583 61.0341 61.82
Si 164.587 55.0833 64.733
Si 157.249 52.9291 66.8131
Si 166.223 37.428 72.6844
Si 161.882 39.4179 79.0396
Si 148.398 66.0784 55.3682
Si 151.043 57.713 63.6818
Si 152.733 62.1192 63.1421
Si 149.51 55.9777 67.8501
Si 164.797 59.4945 67.6685
Si 162.387 37.6088 74.7513
Si 159.109 44.4325 74.0029
Si 153.991 65.6729 56.0292
Si 163.513 66.5684 66.8733
Si 156.988 62.1122 67.896
Si 163.165 48.359 68.5414
Si 164.583 49.5641 73.44
Si 167.706 50.3783 77.6442
Si 163.671 38.595 87.8626
Si 155.428 73.7428 67.4487
Si 162.302 69.7681 60.117
Si 165.7 64.2594 66.9593
Si 166.935 57.8578 68.8704
Si 168.49 62.7498 73.1271
Si 171.384 54.5719 78.5848
Si 166.733 50.3833 69.5976
Si 168.991 47.5481 78.5391
Si 135.349 50.3174 62.5233
Si 131.636 49.8337 59.5134
Si 136.123 35.1015 62.8103
Si 139.377 38.3083 58.8737
Si 138.716 33.7697 63.9971
Si 151.109 39.4033 63.4749
Si 144.85 31.3898 70.9876
Si 139.051 27.8293 68.6434
Si 135.876 62.9302 55.2751
Si 135.448 54.209 65.082
Si 142.643 48.6961 61.3945
Si 143.693 49.2264 66.0205
Si 144.457 40.8611 68.808
Si 143.355 26.9363 65.9214
Si 138.9 29.5287 64.0087
Si 153.806 28.5152 73.3736
Si 140.02 62.0407 60.8577
Si 143.209 53.7632 65.3249
Si 137.988 51.8583 71.1782
Si 143.914 47.8908 74.0258
Si 156.103 44.0485 71.1934
Si 155.056 36.3411 65.4578
Si 152.208 31.0685 73.9497
Si 141.454 60.6997 55.364
Si 149.733 64.6072 62.1035
Si 138.019 48.44 67.5299
Si 139.031 52.5956 79.1396
Si 154.941 46.3614 72.6249
Si 158.189 48.5982 70.8856
Si 153.303 32.2352 71.0913
Si 146.365 70.8411 62.9259
Si 145.145 54.0064 67.3369
Si 155.342 59.626 68.56
Si 154.12 50.4815 74.5114
Si 159.996 53.3671 73.1062
Si 163.006 44.1113 78.1339
Si 156.892 31.7607 79.4255
Si 150.29 62.7898 64.5833
Si 149.836 60.8142 68.6041
Si 153.42 65.8253 67.6051
Si 150.122 60.7227 74.1444
Si 157.457 54.5191 74.3482
Si 162.838 43.2018 84.8293
Si 160.218 38.2667 81.5508
Si 156.436 64.4053 70.1643
Si 157.869 71.6015 72.3769
Si 153.041 57.3782 75.2971
Si 162.563 56.6281 72.5068
Si 170.724 57.2598 77.0663
Si 166.306 62.8181 76.384
Si 162.018 42.1409 81.9869
Si 167.182 36.3374 80.3986
Si 162.834 73.134 65.3658
Si 163.723 70.5201 69.351
Si 154.208 62.7318 80.7301
Si 161.946 58.7832 76.4882
Si 175.325 49.6845 82.5212
Si 160.919 50.4653 77.1848
Si 167.778 57.9492 75.9986
Si 165.882 52.0636 79.8333
Si 132.102 60.524 65.8161
Si 140.377 56.7886 66.8499
Si 137.605 45.8498 63.6079
Si 136.721 39.5689 63.7798
Si 140.007 32.2095 68.1971
Si 143.976 33.0029 68.5446
Si 144.723 40.6674 74.0492
Si 146.406 27.9883 68.4396
Si 129.971 53.9269 61.9132
Si 135.11 47.784 67.8051
Si 132.868 52.8304 66.3602
Si 139.299 42.517 70.4666
Si 140.663 51.369 74.8705
Si 143.213 38.0175 69.8152
Si 144.666 34.2648 72.4812
Si 142.984 31.9783 80.2596
Si 132.561 52.9263 60.2764
Si 146.264 62.3362 66.9649
Si 141.111 48.0701 74.8062
Si 140.418 38.5589 73.2725
Si 148.555 37.9428 71.9557
Si 153.048 28.4369 78.4171
Si 137.19 63.1749 57.9942
Si 141.308 63.7591 65.0841
Si 145.15 53.354 72.6724
Si 138 47.8676 80.4955
Si 139.609 57.2297 77.9904
Si 155.315 43.0627 81.2343
Si 156.837 34.6835 79.0383
Si 148.361 63.6898 68.445
Si 146.156 54.9979 70.0447
Si 140.766 58.774 69.1843
Si 152.445 48.5508 83.2397
Si 140.415 41.9603 81.9552
Si 149.858 32.9182 86.1476
Si 155.414 31.8167 84.379
Si 143.733 66.836 64.0208
Si 158.701 74.4239 72.0007
Si 155.623 52.647 70.2985
Si 162.429 54.2169 84.2449
Si 157.068 48.2029 78.736
Si 139.189 46.8505 84.504
Si 151.707 44.3561 85.072
Si 141.323 70.2017 63.8329
Si 148.536 56.1642 73.0723
Si 142.168 54.8784 79.3697
Si 161.261 58.1403 85.6901
Si 164.471 46.8983 82.1001
Si 159.591 40.3835 86.156
Si 152.801 34.4497 88.864
Si 157.496 70.4565 65.9279
Si 154.579 62.5362 77.6549
Si 149.443 55.9939 77.7726
Si 155.158 59.3306 89.0905
Si 161.993 63.013 82.438
Si 162.034 49.8658 82.1822
Si 164.779 54.4968 86.4275
Si 162.242 45.0367 80.7806
Si 129.981 51.2834 63.4304
Si 135.375 55.2399 69.5524
Si 135.783 37.8256 69.6743
Si 134.615 39.7391 73.2476
Si 137.626 32.5793 71.0641
Si 141.186 26.6344 75.991
Si 134.269 29.0134 76.685
Si 147.14 29.1507 71.1823
Si 133.597 60.3447 71.5699
Si 129.148 51.4361 66.489
Si 141.915 53.0179 72.4558
Si 135.349 44.8079 73.116
Si 139.176 42.8433 67.3673
Si 145.853 26.5759 72.5507
Si 149.553 39.9924 80.7176
Si 142.371 30.641 77.4798
Si 146.085 61.412 73.0837
Si 139.111 43.5906 79.6501
Si 137.877 50.4451 74.037
Si 129.948 56.162 71.7507
Si 151.993 43.1078 77.6935
Si 143.688 36.6954 77.317
Si 140.355 36.0467 85.1051
Si 144.951 43.3887 79.9439
Si 138.829 65.2464 65.2833
Si 143.586 63.535 67.1183
Si 135.3 51.9407 80.7834
Si 138.381 50.2849 86.8573
Si 139.94 46.1836 78.855
Si 139.252 46.0613 76.0545
Si 142.096 39.6648 81.4561
Si 145.381 32.0111 81.8461
Si 146.248 61.8826 77.6498
Si 134.767 54.8842 81.1146
Si 139.392 54.9423 84.0426
Si 141.575 48.7749 78.3264
Si 139.787 54.4593 81.1882
Si 141.302 44.7265 83.1884
Si 144.949 33.7081 84.169
Si 152.99 31.894 82.3388
Si 144.145 68.0063 81.4282
Si 145.132 68.5325 73.2893
Si 144.036 52.0741 84.0203
Si 142.271 52.8521 81.5913
Si 148.763 56.0773 87.7515
Si 147.651 47.2469 86.9121
Si 156.864 49.4252 84.0536
Si 157.895 42.1479 84.4424
Si 152.769 64.7599 76.5928
Si 148.404 63.2189 73.9217
Si 150.792 56.5573 90.2484
Si 145.028 58.7111 86.9768
Si 152.653 51.0917 86.5503
Si 153.084 42.6678 89.6468
Si 157.343 41.924 91.4679
Si 157.033 34.7992 89.0905
Si 156.665 67.4129 69.4168
Si 153.675 63.3756 71.2732
Si 156.164 59.8206 86.3191
Si 146.672 53.7503 84.4992
Si 158.373 52.0899 84.9524
Si 157.025 52.9425 87.6714
Si 158.503 54.7107 83.261
Si 164.16 61.0003 79.883
Si 133.275 50.0675 71.8637
Si 128.996 48.3424 70.6548
Si 130.424 49.7839 75.6817
Si 135.994 35.5701 74.3565
Si 133.904 38.0743 81.3139
Si 145.448 34.7118 75.4498
Si 143.979 30.8453 75.0147
Si 132.956 30.9821 74.5086
Si 133.721 60.3427 68.6651
Si 134.511 47.5397 73.1594
Si 132.463 47.3703 75.65
Si 135.831 37.6026 76.7731
Si 139.68 43.1268 92.1311
Si 134.536 33.8276 78.414
Si 134.479 30.7821 79.3841
Si 147.401 32.7894 76.9958
Si 133.018 51.8312 75.8216
Si 135.485 44.4855 76.1191
Si 136.584 45.1366 81.0138
Si 137.151 42.3389 77.5409
Si 134.63 36.6158 83.9301
Si 137.075 38.7541 87.1281
Si 146.216 36.5825 86.8968
Si 149.567 29.3013 74.4169
Si 141.542 61.9965 72.0812
Si 139.611 62.2995 75.9631
Si 136.215 45.9659 83.8912
Si 132.371 51.0462 80.0763
Si 134.135 38.7757 86.1356
Si 137.637 42.0916 89.8802
Si 141.631 39.1898 88.7458
Si 139.471 28.8472 79.5139
Si 139.573 64.8844 77.8484
Si 138.594 57.9376 80.7011
Si 145.707 65.1323 85.175
Si 130.933 44.4822 76.2087
Si 135.79 43.881 86.273
Si 141.142 49.1833 83.9951
Si 142.113 33.3887 85.2823
Si 150.038 32.3187 83.0553
Si 145.339 64.0614 82.4038
Si 138.757 63.3168 80.4279
Si 137.167 60.5939 79.8694
Si 140.395 58.6981 82.9366
Si 148.646 50.284 89.988
Si 143.802 54.5021 88.5247
Si 151.153 41.0272 88.0255
Si 145.707 41.2121 86.9132
Si 142.483 64.4024 78.74
Si 148.558 69.3237 80.2769
Si 152.003 59.5526 89.7149
Si 146.561 54.2505 88.8369
Si 142.572 49.1262 88.5305
Si 154.646 43.5776 92.2208
Si 151.766 46.8714 92.29
Si 156.541 35.9785 85.4301
Si 155.716 75.5979 71.8727
Si 146.252 68.0593 83.9194
Si 151.891 60.7224 86.7184
Si 156.64 62.5832 85.0139
Si 145.032 51.4516 91.0379
Si 144.388 48.5717 91.0138
Si 151.337 44.926 88.1326
Si 158.146 47.0931 91.7581
Si 142.784 54.0856 50.0172
Si 140.387 49.7323 49.3205
Si 153.461 45.2696 49.6001
Si 148.59 40.5286 51.8561
Si 151.31 39.0601 52.8612
Si 157.322 35.3623 63.6318
Si 152.341 31.995 66.1886
Si 164.678 31.9398 65.9568
Si 139.884 58.2046 58.3044
Si 149.246 43.086 50.4818
Si 143.879 52.902 47.153
Si 153.638 43.4932 59.3376
Si 155.275 46.3063 53.4967
Si 154.431 37.241 55.2811
Si 160.923 35.1807 60.7494
Si 165.792 34.6744 59.5507
Si 151.853 59.3278 50.4741
Si 161.172 55.6933 51.9077
Si 150.326 56.893 49.2969
Si 162.715 42.8699 50.5776
Si 163.429 44.9059 48.4264
Si 153.032 36.5479 60.0526
Si 146.628 38.2098 52.0447
Si 162.569 37.3479 62.2123
Si 157.237 51.5029 54.8011
Si 162.327 48.2315 51.2779
Si 164.813 42.3604 52.666
Si 164.471 52.4832 54.7611
Si 163.789 39.0089 54.7073
Si 158.746 39.8154 54.8162
Si 165.133 42.2964 58.0832
Si 167.268 33.5686 65.0928
Si 151.326 52.6557 49.0983
Si 163.549 57.2818 53.1078
Si 165.792 55.1257 53.6534
Si 169.408 61.2659 56.1052
Si 171.791 48.9739 59.0937
Si 162.828 45.8793 65.0495
Si 174.267 46.863 62.12
Si 166.7 39.5655 64.6702
Si 160.28 59.8839 51.3501
Si 156.464 59.6937 48.7012
Si 168.96 58.3306 56.8348
Si 172.427 54.8044 57.0794
Si 173.785 52.0256 61.4975
Si 172.252 49.279 62.0193
Si 174.158 43.5555 70.4625
Si 167.027 41.4223 69.7077
Si 151.649 68.6783 58.5108
Si 159.684 64.6863 52.6322
Si 168.467 64.8441 60.2784
Si 168.13 57.6808 63.8888
Si 177.402 51.2711 68.6675
Si 176.211 46.6964 66.6815
Si 169.684 50.4114 70.7163
Si 169.556 34.9647 72.171
Si 159.295 65.8135 57.8708
Si 171.847 61.8264 59.6386
Si 173.29 60.3425 62.1645
Si 173.173 63.7131 69.2179
Si 176.516 52.9882 66.375
Si 177.859 55.8384 65.8193
Si 176.069 45.8945 69.815
Si 169.512 42.8637 63.2308
Si 140.351 46.6814 49.9243
Si 143.687 50.1256 52.9645
Si 144.093 45.4333 57.6614
Si 145.443 44.5105 54.9481
Si 148.22 37.5916 54.853
Si 152.683 34.5931 64.2629
Si 150.066 29.9366 68.194
Si 165.625 37.3306 66.4063
Si 138.294 42.9181 48.1903
Si 144.381 49.4406 49.8063
Si 147.484 45.277 50.7784
Si 146.967 46.6953 53.4892
Si 149.73 44.0568 55.8882
Si 151.433 38.8481 58.7746
Si 168.562 36.2481 66.2557
Si 163.602 32.7326 71.9521
Si 145.504 62.2932 49.8349
Si 149.4 55.2676 56.2009
Si 152.374 46.3452 52.4472
Si 146.589 47.6235 59.6182
Si 160.056 44.7487 65.8879
Si 160.102 38.2215 65.0049
Si 158.02 39.7059 66.6889
Si 143.152 57.3253 53.9103
Si 156.588 46.6913 60.8031
Si 152.223 51.0905 67.9061
Si 158.761 48.667 58.2625
Si 158.635 40.0282 60.2974
Si 164.88 46.3402 73.2376
Si 168.697 39.0307 79.7208
Si 152.437 62.1106 49.2977
Si 162.891 63.8358 56.1932
Si 157.827 54.1331 64.0318
Si 159.575 49.4784 55.2904
Si 162.774 50.3627 71.0164
Si 164.101 45.3885 69.0931
Si 170.36 41.3274 57.6788
Si 152.368 63.9171 60.6408
Si 157.204 54.2123 56.3484
Si 161.46 54.0804 67.5259
Si 150.625 52.6113 55.0603
Si 154.07 45.9386 62.5607
Si 162.413 41.9232 72.1626
Si 169.281 42.8782 76.0415
Si 144.478 67.3126 60.0368
Si 163.668 65.1202 60.3392
Si 165.431 63.8016 57.9786
Si 169.511 61.7863 66.2696
Si 160.886 61.4043 59.5757
Si 171.039 56.8849 64.6039
Si 171.713 46.0934 73.3581
Si 174.243 50.4751 71.9681
Si 158.564 63.7379 55.576
Si 162.642 59.5377 62.9813
Si 163.139 57.3303 58.1555
Si 170.21 64.3148 67.9731
Si 173.84 48.0737 69.9751
Si 171.076 52.604 68.8373
Si 175.462 53.0421 70.4361
Si 177.108 52.2323 75.3684
Si 140.549 51.6886 56.6103
Si 149.319 46.7263 59.4679
Si 139.15 45.7108 59.0449
Si 142.886 37.1659 60.7054
Si 147.642 34.8572 63.0655
Si 148.456 37.7505 66.4386
Si 155.385 36.1321 68.6138
Si 157.165 30.6326 69.7564
Si 140.562 59.1343 50.354
Si 135.933 49.8319 57.5689
Si 143.203 48.2922 58.3567
Si 138.433 44.0424 61.2768
Si 145.951 31.374 64.5463
Si 158.036 32.3402 63.2874
Si 156.669 30.646 76.3011
Si 147.527 57.3825 49.0097
Si 145.311 50.3654 58.5337
Si 147.344 54.9583 65.58
Si 153.12 53.9525 64.6171
Si 156.263 48.4454 66.5018
Si 161.005 42.2721 67.2294
Si 156.437 44.0903 64.8484
Si 146.243 61.4768 57.1231
Si 144.569 55.0558 52.1968
Si 151.497 52.9957 62.0337
Si 147.306 51.5213 67.7403
Si 152.576 45.9207 74.2015
Si 158.43 46.6717 67.1547
Si 155.648 36.9104 72.7241
Si 158.47 37.407 74.1745
Si 145.993 62.1871 52.9067
Si 148.827 54.2378 60.9953
Si 146.996 63.9373 60.8708
Si 148.282 56.3968 63.0989
Si 161.99 53.0764 75.6367
Si 159.52 45.8939 71.564
Si 165.162 35.6892 78.0229
Si 150.52 70.1248 62.7998
Si 153.43 71.301 63.1625
Si 146.77 58.1548 61.1444
Si 158.315 58.3376 71.915
Si 172.84 49.6401 76.8639
Si 170.888 49.8342 64.8323
Si 174.739 45.7824 74.3853
Si 145.76 72.3377 60.2006
Si 163.052 73.4872 68.5969
Si 163.238 57.8393 65.5989
Si 157.791 56.8836 65.7257
Si 169.366 59.5645 68.4635
Si 165.731 61.3517 73.8143
Si 168.902 57.9964 73.092
Si 164.212 38.669 84.7166
Si 159.983 66.3461 62.6202
Si 167.4 64.8874 63.2744
Si 164.18 67.1675 75.9477
Si 169.435 66.5555 69.7132
Si 170.953 60.0051 78.6249
Si 176.255 56.5261 74.098
Si 174.626 51.2177 76.8193
Si 172.96 47.4925 80.0961
Si 134.722 51.6846 55.7212
Si 137.065 46.8841 56.8802
Si 133.043 39.2224 65.6803
Si 142.899 41.3513 57.5382
Si 145.265 36.623 62.3572
Si 139.196 31.577 61.7988
Si 145.946 28.6246 65.6103
Si 152.502 39.5067 66.3629
Si 135.279 56.7526 61.0958
Si 138.995 50.4705 65.3199
Si 144.754 50.1687 68.9261
Si 140.397 54.0724 68.3201
Si 155.693 39.115 64.5484
Si 148.317 45.189 75.375
Si 162.791 33.4888 63.8838
Si 156.786 33.0648 74.3555
Si 142.698 59.2833 57.6989
Si 137.588 57.2463 62.9887
Si 132.898 50.653 64.2419
Si 147.324 51.1853 73.1127
Si 149.051 44.0348 78.0145
Si 153.122 40.6212 70.7756
Si 157.303 40.345 74.6879
Si 142.013 60.6196 64.6925
Si 142.76 60.501 61.679
Si 153.877 47.9744 70.3859
Si 151.928 47.5695 78.1106
Si 160.025 50.4133 72.3338
Si 153.79 34.1632 78.1816
Si 156.444 41.5171 77.5284
Si 144.176 65.2483 56.2906
Si 151.551 65.6642 71.8462
Si 145.51 59.8119 68.7872
Si 149.196 51.447 78.8194
Si 144.434 52.6313 76.8495
Si 159.246 46.4773 78.4037
Si 152.482 41.3873 85.1858
Si 155.579 72.0345 70.2754
Si 159.289 66.3728 67.7321
Si 153.847 66.9013 64.7409
Si 161.762 63.1298 71.0122
Si 165.028 53.5643 75.4596
Si 175.637 46.9199 81.7956
Si 161.268 35.7588 84.8388
Si 155.284 69.8022 68.1447
Si 158.612 61.0813 73.287
Si 158.354 64.8414 64.9913
Si 157.804 59.8489 76.1243
Si 164.024 59.5151 72.6497
Si 161.458 56.0251 75.476
Si 166.667 44.6554 81.809
Si 171.464 45.3609 81.8432
Si 164.929 61.7033 65.5374
Si 163.644 69.1917 72.254
Si 164.537 63.8382 80.7028
Si 174.538 54.5998 82.2695
Si 168.002 60.5353 77.6505
Si 171.56 50.3705 80.7307
Si 170.54 51.4836 78.138
Si 174.32 52.0104 80.7052
Si 130.839 57.8545 64.6151
Si 133.35 46.2069 66.0939
Si 137.331 36.7775 67.0426
Si 137.164 47.6645 75.0054
Si 140.031 35.3508 67.4695
Si 144.692 36.0064 68.1266
Si 144.473 25.9067 69.8369
Si 151.453 33.4488 68.8224
Si 136.643 55.9149 58.4791
Si 134.685 57.2767 65.7464
Si 142.123 46.5656 65.5537
Si 149.262 48.28 78.8059
Si 142.198 32.5011 61.1844
Si 143.362 43.2961 73.0073
Si 159.683 30.0331 76.5272
Si 152.201 38.7631 75.0555
Si 134.38 59.7923 63.7395
Si 136.982 61.6792 63.965
Si 143.306 59.4223 70.8606
Si 135.91 44.2962 65.9274
Si 153.893 45.3935 76.9506
Si 151.001 43.0485 71.0203
Si 152.481 39.3066 80.2379
Si 141.954 69.2115 60.7313
Si 144.965 59.941 75.3714
Si 145.741 55.6969 74.1691
Si 146.27 48.2496 78.0405
Si 158.325 43.488 78.733
Si 152.833 36.1202 73.7214
Si 160.171 50.5617 51.2138
Si 150.546 70.5792 67.1705
Si 150.371 65.1763 66.6863
Si 152.317 55.8387 66.9252
Si 156.702 44.847 83.587
Si 158.879 41.7548 81.3702
Si 153.844 31.2908 79.5549
Si 140.955 67.5925 65.5238
Si 147.111 68.2359 68.742
Si 151.239 52.6124 76.8434
Si 147.307 50.4445 82.7175
Si 155.452 54.9817 78.8588
Si 145.459 36.2536 82.5003
Si 151.113 35.8343 86.8161
Si 158.468 73.3485 66.4151
Si 158.892 63.8397 72.0331
Si 154.603 60.0657 75.7737
Si 157.821 56.868 79.6753
Si 163.982 50.659 86.115
Si 166.088 43.4874 84.5782
Si 160.412 37.902 91.1106
Si 153.195 60.8653 73.1713
Si 159.517 59.3995 78.5157
Si 156.831 58.356 82.3783
Si 154.045 75.6296 69.2332
Si 164.149 58.4643 78.2665
Si 173.273 54.4972 74.2896
Si 166.363 52.4016 84.9177
Si 161.077 40.1965 88.8466
Si 131.014 53.2149 71.721
Si 132.475 47.5326 63.5646
Si 134.358 48.7758 60.0228
Si 141.192 40.5427 66.5839
Si 133.539 42.876 69.5053
Si 142.403 29.2875 71.3737
Si 143.434 29.6767 61.6263
Si 149.856 35.0054 76.5593
Si 136.424 59.5447 72.2484
Si 139.394 51.684 84.1733
Si 139.956 47.3618 71.9082
Si 142.351 42.8166 70.0075
Si 136.626 41.564 66.1893
Si 143.686 44.2884 76.8737
Si 138.783 35.6192 79.8877
Si 148.377 33.0002 72.1995
Si 136.316 62.1257 68.8512
Si 138.554 61.9163 72.951
Si 139.341 61.5565 68.3844
Si 139.845 49.8526 69.804
Si 142.155 51.6691 69.4712
Si 145.965 36.3552 79.3723
Si 147.233 33.5919 79.6997
Si 147.844 67.5541 71.7334
Si 137.554 57.5889 66.1385
Si 136.776 49.1331 77.7939
Si 142.141 56.3563 83.9997
Si 143.198 45.8768 81.2012
Si 152.123 43.6782 80.908
Si 148.494 42.3443 82.5316
Si 147.155 31.0899 74.5054
Si 144.114 69.9055 64.7406
Si 141.942 60.3837 75.6137
Si 144.9 57.0216 76.7047
Si 149.333 59.3912 71.4186
Si 154.154 48.6111 85.7637
Si 144.884 40.4457 81.0833
Si 147.812 30.2768 82.1807
Si 149.721 69.7257 72.5141
Si 147.453 57.7613 69.797
Si 157.376 53.09 77.0914
Si 146.114 49.5608 85.5973
Si 156.569 44.6402 87.7426
Si 152.799 51.6184 82.5129
Si 149.613 37.4837 82.717
Si 156.074 41.8964 88.5932
Si 146.259 67.6798 78.9755
Si 155.216 67.6962 72.6117
Si 155.473 50.6225 77.4699
Si 155.038 52.1617 80.172
Si 142.346 46.4134 91.7259
Si 146.411 51.37 88.0695
Si 148.768 37.8384 88.0643
Si 169.33 55.1934 83.4532
Si 151.654 57.9717 84.992
Si 156.908 57.1977 87.6733
Si 148.912 57.5346 80.5872
Si 144.153 57.4476 79.5854
Si 153.448 54.9008 89.6111
Si 163.509 60.7261 83.0878
Si 164.042 44.8586 89.1428
Si 167.371 48.3365 86.709
Si 131.759 57.139 75.903
Si 130.011 48.4884 67.5816
Si 131.087 46.3518 70.9145
Si 131.75 40.5931 86.7495
Si 142.13 33.967 70.935
Si 141.687 32.4094 73.5657
Si 136.825 30.1599 75.308
Si 131.759 35.6439 73.6151
Si 137.544 54.0373 76.572
Si 130.729 38.2059 75.3384
Si 134.837 43.1027 79.6241
Si 135.793 36.1509 79.5629
Si 137.701 37.3124 84.3875
Si 137.667 31.326 79.8099
Si 140.908 40.8306 86.368
Si 147.71 41.4066 77.2568
Si 132.703 57.4858 72.8622
Si 136.032 51.4708 76.0268
Si 133.102 42.5647 77.2248
Si 135.027 41.0729 82.0694
Si 138.057 39.9867 82.5455
Si 142.208 38.6507 84.4541
Si 144.151 38.5362 86.8307
Si 145.934 41.0745 83.8018
Si 143.808 63.4203 73.4182
Si 133.606 48.8746 78.2818
Si 137.395 59.3369 83.9394
Si 134.308 59.6281 80.4669
Si 138.106 41.7221 86.8105
Si 136.518 44.8345 88.8786
Si 150.299 44.1573 92.8353
Si 146.714 33.4256 86.496
Si 143.655 66.1885 71.7648
Si 138.084 59.8382 77.0704
Si 141.517 61.8863 80.149
Si 143.333 63.6306 86.4384
Si 142.685 51.9784 86.9295
Si 134.08 41.5957 84.9707
Si 143.835 44.6787 85.0286
Si 148.178 42.073 88.6066
Si 144.732 64.2512 76.3342
Si 146.165 58.5197 81.5176
Si 144.556 61.0617 84.9337
Si 140.748 62.6439 85.1058
Si 140.203 47.8133 89.9987
Si 144.843 55.9171 85.7735
Si 155.333 38.2627 84.2424
Si 155.516 40.5141 85.9067
Si 149.158 67.5043 82.7856
Si 142.677 65.4207 81.7603
Si 149.651 62.8071 85.6676
Si 149.971 59.4188 82.7287
Si 147.721 52.9073 91.4352
Si 143.888 44.3344 89.8833
Si 149.281 45.0175 83.2234
Si 162.118 42.8308 90.3567
Si 150.95 69.4504 78.2399
Si 152.551 61.092 82.8862
Si 149.801 55.0297 92.7904
Si 156.167 50.2879 89.2312
Si 150.467 55.2393 85.5393
Si 151.692 50.3651 89.3211
Si 159.005 54.9714 88.5796
Si 157.676 38.9314 92.2532
Ob 145.299 52.4128 47.7783
Ob 146.134 45.6958 49.8991
Ob 151.871 53.9208 48.1982
Ob 152.704 44.732 48.3211
Ob 162.918 39.1162 56.0415
Ob 153.972 36.1288 56.3631
Ob 152.724 31.7973 61.1476
Ob 161.689 36.0287 61.9442
Ob 146.905 52.6396 49.8606
Ob 148.601 54.0809 51.5409
Ob 152.618 45.8061 50.9113
Ob 158.197 42.5137 53.1553
Ob 147.895 41.4346 53.0066
Ob 153.681 36.6607 53.8709
Ob 157.026 35.8772 60.0627
Ob 163.084 29.7914 74.9714
Ob 143.002 51.6257 46.828
Ob 151.417 47.6503 52.3373
Ob 157.777 45.5099 57.0081
Ob 154.311 54.0492 50.1201
Ob 161.833 41.8649 49.5936
Ob 153.384 31.4764 58.6465
Ob 160.977 38.0802 57.5815
Ob 170.067 41.1948 59.3353
Ob 146.723 59.7887 61.2079
Ob 160.899 51.6526 52.2412
Ob 150.77 54.9433 53.0916
Ob 160.421 51.6412 58.9305
Ob 165.02 50.9222 54.9381
Ob 162.614 44.5417 55.3029
Ob 165.949 41.1906 52.721
Ob 168.98 36.9552 64.8838
Ob 156.206 55.2445 55.535
Ob 147.839 54.8336 55.8195
Ob 166.759 45.6004 53.6726
Ob 171.925 54.8954 58.6619
Ob 156.925 52.7076 55.8635
Ob 169.626 46.1277 57.9003
Ob 164.067 42.8556 56.9316
Ob 166.668 34.2459 58.2452
Ob 168.809 59.7249 56.0664
Ob 154.826 57.2565 54.6409
Ob 162.411 56.7247 52.0792
Ob 169.927 52.1841 56.9082
Ob 176.486 46.3547 68.2974
Ob 166.556 42.0271 57.249
Ob 172.063 37.9841 72.1424
Ob 170.568 42.7329 75.0642
Ob 154.348 68.1248 53.2718
Ob 151.698 61.0295 62.4527
Ob 169.014 62.0229 57.4718
Ob 172.672 56.348 56.6139
Ob 173.172 50.5963 61.9066
Ob 171.467 49.221 63.4382
Ob 174.005 46.3488 63.7076
Ob 171.395 44.524 73.3685
Ob 155.295 61.6748 55.8795
Ob 166.28 63.6871 63.2006
Ob 157.206 56.6848 53.5064
Ob 170.29 56.7996 59.6693
Ob 172.143 61.0385 78.1158
Ob 172.283 47.4662 69.7432
Ob 176.009 48.3024 66.4841
Ob 170.008 50.7261 72.2469
Ob 140.161 55.7759 52.381
Ob 153.274 54.6072 52.5074
Ob 144.538 41.2519 57.5459
Ob 152.124 52.9632 54.206
Ob 156.541 47.3433 53.5175
Ob 149.365 44.3566 67.3865
Ob 149.312 30.2275 63.7939
Ob 156.162 31.8128 75.2252
Ob 141.323 50.3879 55.9986
Ob 135.441 49.5654 59.0716
Ob 148.754 45.1847 59.3544
Ob 143.01 45.7268 66.6651
Ob 152.734 35.503 58.7692
Ob 165.073 48.5263 63.7202
Ob 150.981 43.1531 56.44
Ob 166.626 34.7703 60.9319
Ob 146.03 58.175 55.6488
Ob 154.252 57.4408 59.6177
Ob 145.829 46.0152 54.4349
Ob 155.121 42.8906 59.8098
Ob 152.988 42.0943 63.1778
Ob 161.096 41.0019 63.1384
Ob 153.003 46.5661 61.5715
Ob 157.972 32.3765 73.4841
Ob 142.334 59.5656 56.096
Ob 153.801 44.3356 62.433
Ob 150.761 51.4256 56.1744
Ob 164.674 53.0838 56.27
Ob 162.903 53.4082 66.9898
Ob 166.199 49.5802 59.515
Ob 174.462 43.4077 72.0524
Ob 168.264 46.1766 78.0162
Ob 144.195 61.4554 49.4239
Ob 150.346 61.959 58.2616
Ob 149.793 56.4822 55.2159
Ob 165.264 57.6938 60.7246
Ob 170.299 51.9805 59.5789
Ob 162.839 47.0351 63.9346
Ob 168.216 37.5784 69.4964
Ob 161.36 38.871 74.7791
Ob 153.02 63.125 61.9153
Ob 153.666 51.9915 51.6215
Ob 164.458 57.594 57.2334
Ob 159 48.2991 54.3357
Ob 167.37 51.842 60.5577
Ob 173.04 44.2525 64.8427
Ob 175.266 44.4776 69.6956
Ob 163.022 40.9692 81.5185
Ob 152.716 67.6813 59.2914
Ob 159.873 69.2248 70.0701
Ob 157.554 58.8175 49.5613
Ob 156.647 45.5568 59.5997
Ob 165.158 59.9654 59.5971
Ob 169.998 54.5373 73.3097
Ob 168 52.3657 66.2389
Ob 160.975 51.6638 63.8777
Ob 169.551 62.8417 74.3543
Ob 161.651 72.1304 64.874
Ob 172.462 60.9055 60.8083
Ob 172.655 61.1679 63.4209
Ob 174.006 58.3406 74.3217
Ob 170.922 59.1343 68.6044
Ob 177.25 45.7423 70.9467
Ob 170.074 39.5867 71.3049
Ob 138.883 46.6632 50.5215
Ob 136.378 51.0638 49.7888
Ob 144.474 38.6302 57.7487
Ob 142.687 37.0028 56.6395
Ob 141.043 38.6441 55.6784
Ob 150.677 46.8605 60.3264
Ob 150.131 37.9676 59.2386
Ob 161.573 34.1446 64.7104
Ob 150.716 65.5759 50.3966
Ob 143.183 49.8801 48.7622
Ob 149.154 50.4015 57.9724
Ob 146.503 35.564 62.2322
Ob 148.929 47.4393 67.5766
Ob 144.888 32.7558 71.8814
Ob 145.391 29.8055 64.7135
Ob 157.436 31.4761 64.4829
Ob 139.053 57.9871 53.521
Ob 152.016 62.755 50.7473
Ob 137.634 53.7479 56.237
Ob 156.512 58.0739 60.8956
Ob 144.882 41.5691 64.7438
Ob 152.691 38.0017 59.3985
Ob 151.884 48.807 61.6907
Ob 156.959 33.6017 70.8766
Ob 144.308 58.9965 48.688
Ob 150.237 65.9553 62.7592
Ob 142.836 50.3275 61.2387
Ob 153.913 40.1533 66.7594
Ob 152.713 43.0929 60.5749
Ob 146.089 43.9436 70.7311
Ob 162.184 36.7323 73.3602
Ob 143.683 29.2345 74.8413
Ob 147.861 58.9766 49.0315
Ob 143.613 63.6708 56.0562
Ob 138.257 53.4264 71.541
Ob 145.691 47.0031 60.849
Ob 150.333 43.1152 72.5028
Ob 150.92 53.3257 73.1408
Ob 160.978 45.876 81.3518
Ob 163.139 40.7705 75.2661
Ob 145.649 67.3003 61.1528
Ob 147.898 57.6895 62.199
Ob 154.104 61.2871 63.4069
Ob 156.121 49.7467 67.4266
Ob 161.733 57.9932 81.5566
Ob 167.466 44.6994 58.3881
Ob 173.973 42.1664 69.6659
Ob 173.235 47.1706 84.6235
Ob 156.462 68.2426 62.5896
Ob 144.842 70.8735 63.6533
Ob 157.783 57.9689 58.6034
Ob 164.307 58.2508 66.7627
Ob 161.055 55.4235 66.8321
Ob 174.134 57.8081 76.9491
Ob 172.858 54.8867 67.5908
Ob 166.923 50.0249 76.2832
Ob 159.922 63.4146 51.6497
Ob 161.238 55.5696 55.3539
Ob 156.702 64.9944 64.8929
Ob 164.839 62.4513 72.8986
Ob 175.273 55.9973 67.5698
Ob 173.13 50.8964 73.0872
Ob 163.568 52.89 75.2832
Ob 176.065 51.2439 76.1101
Ob 134.996 55.832 65.1746
Ob 140.657 43.7949 55.8404
Ob 135.112 42.0991 60.6058
Ob 142.257 40.9274 56.0821
Ob 133.648 46.9483 62.5673
Ob 138.583 31.5671 67.6497
Ob 151.684 29.7509 68.0079
Ob 142.696 29.9313 65.7738
Ob 140.972 50.5883 50.6024
Ob 136.43 56.595 59.9395
Ob 139.773 46.7755 60.1283
Ob 144.79 36.4499 66.5322
Ob 143.006 47.0382 69.8224
Ob 147.735 47.4975 65.2257
Ob 158.997 30.3625 66.3987
Ob 160.002 32.256 67.9578
Ob 148.576 64.8342 51.6839
Ob 147.226 62.364 60.991
Ob 142.367 51.0466 52.8605
Ob 158.699 54.3035 73.3055
Ob 140.547 50.703 65.7119
Ob 158.838 45.8915 65.7553
Ob 148.198 37.1886 70.5888
Ob 162.32 33.3056 76.8296
Ob 146.227 58.0458 52.6012
Ob 156.756 54.1726 62.8334
Ob 140.541 46.4851 65.8637
Ob 144.611 59.1807 67.6098
Ob 156.611 49.171 63.0989
Ob 146.319 50.5153 68.5417
Ob 147.769 35.1362 68.8658
Ob 159.771 34.0307 76.4699
Ob 147.234 60.5106 56.2276
Ob 143.142 52.9168 61.7409
Ob 133.173 53.7088 58.9888
Ob 145.912 51.8893 72.5803
Ob 148.844 54.8509 73.9875
Ob 162.758 38.5926 84.0083
Ob 156.504 51.4939 80.6484
Ob 167.982 37.5877 79.6293
Ob 155.693 61.3835 61.1282
Ob 153.364 60.0849 56.742
Ob 155.243 58.3642 51.8324
Ob 156.834 47.167 67.3216
Ob 161.501 38.5783 62.108
Ob 145.579 46.2889 66.2902
Ob 176.175 48.3466 82.2311
Ob 163.385 39.3822 79.4975
Ob 156.87 73.7867 66.7047
Ob 158.901 59.6639 62.5943
Ob 160.143 63.3617 71.1683
Ob 153.037 65.987 75.6393
Ob 148.424 55.5759 66.6603
Ob 165.506 51.4581 69.8182
Ob 160.62 41.2425 75.7857
Ob 160.43 39.2179 82.8684
Ob 155.311 70.5595 69.5954
Ob 160.131 59.9838 82.519
Ob 172.544 63.1174 70.6183
Ob 172.038 63.7948 64.0793
Ob 153.814 51.9525 81.243
Ob 174.373 52.7577 77.1996
Ob 172.432 53.0754 74.5534
Ob 164.127 43.1713 78.8843
Ob 130.729 49.1505 60.6908
Ob 132.06 51.3996 59.9286
Ob 135.312 55.0739 58.1009
Ob 141.494 36.815 63.9942
Ob 142.493 45.1803 57.3363
Ob 142.379 27.5503 64.7795
Ob 149.76 27.2958 66.1588
Ob 149.943 30.9004 69.5557
Ob 140.199 52.4959 52.1579
Ob 136.09 63.3335 56.7938
Ob 138.347 46.8463 67.3964
Ob 139.715 49.5812 60.0072
Ob 136.781 36.0684 61.6589
Ob 144.876 31.9484 69.409
Ob 150.028 34.0384 69.261
Ob 150.21 38.0539 71.9555
Ob 138.57 62.7988 57.2014
Ob 138.228 51.7507 65.7879
Ob 143.985 49.4865 67.6145
Ob 137.779 61.397 68.933
Ob 137.636 57.6216 64.5471
Ob 141.09 49.7069 74.7964
Ob 142.187 44.4666 69.6014
Ob 140.104 47.4037 75.8595
Ob 136.853 56.9953 57.3326
Ob 133.834 51.6993 54.3135
Ob 134.04 55.0898 77.6698
Ob 142.024 52.2584 71.0081
Ob 146.937 45.989 81.3358
Ob 153.375 46.483 72.9161
Ob 144.418 32.7647 82.9294
Ob 153.04 35.3538 83.5305
Ob 137.749 60.317 53.1576
Ob 145.715 60.9922 58.5935
Ob 151.819 71.5742 66.8988
Ob 138.92 58.4659 77.1111
Ob 156.345 56.8325 66.5017
Ob 155.521 41.3882 81.2536
Ob 156.396 33.9285 87.8165
Ob 149.929 28.9686 75.9826
Ob 142.821 65.8788 56.9127
Ob 150.035 63.9231 65.696
Ob 145.808 60.0654 73.9548
Ob 166.033 59.162 68.6888
Ob 158.756 57.944 78.8676
Ob 148.406 52.288 73.6559
Ob 160.829 38.9651 80.2099
Ob 160.399 45.0507 74.8904
Ob 155.176 75.8331 70.418
Ob 148.363 69.016 65.1401
Ob 154.694 65.9925 63.7083
Ob 160.265 61.0132 73.2507
Ob 158.146 47.5162 77.7431
Ob 159.095 51.0347 81.1002
Ob 163.825 47.2646 83.5535
Ob 152.284 51.2381 90.6366
Ob 156.619 59.9829 82.2336
Ob 154.461 64.5349 67.5528
Ob 153.252 56.0961 76.2647
Ob 149.21 51.5654 80.4244
Ob 161.07 62.1612 81.4632
Ob 164.851 46.5982 85.8929
Ob 174.596 54.9065 83.8668
Ob 171.565 49.3803 84.6134
Ob 135.602 52.8047 59.2851
Ob 136.401 49.2693 63.1249
Ob 138.162 51.7867 59.9248
Ob 134.354 47.5109 66.3233
Ob 143.45 30.5451 71.2101
Ob 134.376 29.7609 78.106
Ob 151.221 34.156 76.4257
Ob 146.715 27.7714 71.9026
Ob 132.583 53.6661 72.1553
Ob 140.789 54.2031 72.229
Ob 135.207 49.1897 78.3041
Ob 134.825 43.811 69.5205
Ob 139.075 43.9339 71.2244
Ob 153.181 49.1773 71.3219
Ob 148.552 29.7883 71.4615
Ob 148.875 40.7402 76.3696
Ob 133.955 56.4156 72.8111
Ob 142.254 62.8729 73.2221
Ob 134.364 50.9737 63.6582
Ob 138.515 42.8883 78.2856
Ob 140.333 42.2532 75.1093
Ob 141.659 62.5128 83.7249
Ob 155.317 44.7919 72.4282
Ob 153.473 35.9724 81.0611
Ob 133.219 60.612 64.6327
Ob 140.693 59.7359 65.0441
Ob 140.875 42.2641 70.3856
Ob 145.111 51.4284 75.962
Ob 146.5 43.8182 80.262
Ob 145.326 46.4656 70.7808
Ob 154.668 50.4408 76.0715
Ob 152.428 34.7197 74.2956
Ob 147.227 71.3246 64.2759
Ob 142.703 63.9468 61.2358
Ob 141.087 52.2938 76.1723
Ob 140.699 55.1027 79.9767
Ob 156.912 53.5593 70.1946
Ob 144.816 48.4962 85.7547
Ob 135.4 44.595 87.6966
Ob 147.668 24.3735 67.1241
Ob 142.269 66.851 64.8336
Ob 154.297 72.7468 66.7151
Ob 143.181 52.0093 77.7677
Ob 149.356 46.5705 82.5774
Ob 148.272 54.7057 77.6213
Ob 148.433 51.4724 91.0739
Ob 167.547 61.9544 77.0495
Ob 151.851 35.6341 88.2469
Ob 144.096 63.6431 74.9589
Ob 149.716 70.981 63.9237
Ob 153.912 54.5352 73.1597
Ob 149.319 48.1503 80.4516
Ob 152.716 46.2152 77.7597
Ob 146.032 54.9858 85.32
Ob 159.876 54.7556 87.2129
Ob 158.48 39.1813 86.173
Ob 163.673 72.1772 69.3539
Ob 153.885 55.4069 78.5948
Ob 158.217 62.5526 72.7345
Ob 151.702 50.8764 85.3397
Ob 170.826 55.3459 82.7553
Ob 155.915 56.2545 86.8455
Ob 168.784 46.3835 72.9597
Ob 158.832 37.4317 81.5947
Ob 133.752 40.048 66.7773
Ob 136.921 54.1456 65.7641
Ob 139.993 48.809 71.0771
Ob 135.907 42.7131 78.4538
Ob 137.346 38.2858 76.5174
Ob 132.793 34.9371 74.6669
Ob 147.879 33.0981 70.6614
Ob 147.342 32.3832 78.6103
Ob 131.045 47.6409 62.7718
Ob 131.499 56.3932 64.9137
Ob 143.436 52.0107 85.5297
Ob 131.099 48.2013 75.6167
Ob 131.67 43.1064 76.687
Ob 141.777 26.8073 77.5061
Ob 131.051 36.903 74.3736
Ob 150.153 33.7862 82.3689
Ob 133.368 47.5011 74.318
Ob 144.055 67.5172 72.5535
Ob 135.139 61.3639 74.6175
Ob 138.198 39.1842 81.1638
Ob 135.408 38.5462 87.1989
Ob 136.231 36.9671 83.8043
Ob 142.175 41.6616 86.8894
Ob 146.612 34.9169 78.9115
Ob 134.305 43.3268 76.3641
Ob 143.582 64.5416 77.5215
Ob 136.862 46.6986 80.7138
Ob 143.154 45.5892 77.6288
Ob 142.121 38.8629 82.8348
Ob 146.311 34.9513 86.7736
Ob 147.235 37.2235 88.0125
Ob 150.673 30.4761 74.1777
Ob 154.469 72.4975 71.4282
Ob 131.655 54.7227 78.6244
Ob 134.739 58.2938 81.2673
Ob 138.553 51.2398 82.8552
Ob 135.235 53.3821 81.5611
Ob 138.814 42.5039 90.9416
Ob 153.66 53.3724 90.0082
Ob 156.333 36.2891 89.3029
Ob 147.258 66.4303 79.0915
Ob 142.934 66.9807 81.6654
Ob 143.587 60.6967 83.6338
Ob 148.434 62.0315 84.8322
Ob 154.571 47.1852 86.4195
Ob 134.266 41.771 83.4024
Ob 141.437 39.9903 85.1397
Ob 158.456 40.2765 80.7866
Ob 149.79 69.6681 79.2882
Ob 145.706 60.0316 81.3791
Ob 145.885 66.6539 84.668
Ob 148.486 60.0019 83.1078
Ob 145.566 51.321 89.512
Ob 150.608 58.3504 83.8204
Ob 144.171 55.3896 87.1521
Ob 156.183 45.3747 89.1292
Ob 145.198 68.1687 82.7154
Ob 162.775 57.5962 85.779
Ob 145.924 64.0491 83.921
Ob 150.137 50.0429 89.4691
Ob 154.73 50.9223 89.7493
Ob 147.765 50.6843 88.6509
Ob 138.22 41.8472 88.4292
Ob 153.681 39.3031 81.2996
Ob 145.617 50.4031 49.3976
Ob 149.848 47.1943 57.9691
Ob 142.744 46.1814 53.4299
Ob 140.495 36.0164 55.5523
Ob 145.783 40.9662 54.4311
Ob 159.623 32.3337 71.3149
Ob 158.569 34.3298 58.5822
Ob 161.956 37.3774 68.3976
Ob 129.458 49.7519 62.9618
Ob 150.256 45.6055 56.0165
Ob 146.8 61.2862 49.6619
Ob 145.379 39.1291 52.6023
Ob 157.328 40.9525 60.5799
Ob 155.564 34.5118 68.8692
Ob 158.076 33.9233 63.692
Ob 162.27 32.6356 62.5903
Ob 148.658 56.5337 52.7858
Ob 144.669 47.8668 49.5189
Ob 164.387 42.5629 54.2397
Ob 149.834 39.6597 52.4611
Ob 162.785 40.5536 60.9895
Ob 153.731 49.6304 50.7372
Ob 155.69 52.589 66.8905
Ob 162.141 34.7942 59.6928
Ob 141.936 43.3381 49.8162
Ob 150.827 58.7321 64.9672
Ob 159.577 49.0023 56.8649
Ob 160.597 53.114 54.4976
Ob 163.563 42.075 51.6758
Ob 163.549 37.9904 58.2867
Ob 167.473 46.2321 56.2984
Ob 164.928 42.604 65.7696
Ob 152.496 51.5187 49.055
Ob 155.562 44.3251 57.2397
Ob 165.681 46.1694 51.0343
Ob 163.106 55.7791 58.5539
Ob 169.387 58.8592 58.3179
Ob 159.15 55.0628 69.93
Ob 166.259 36.8082 71.1885
Ob 152.127 32.6084 70.0125
Ob 152.454 57.9412 55.748
Ob 149.777 66.9371 55.4944
Ob 158.3 45.7163 54.3983
Ob 168.661 54.651 56.4838
Ob 157.5 55.7469 60.0893
Ob 166.326 54.7139 57.5042
Ob 164.303 44.253 67.897
Ob 169.472 36.2836 67.6177
Ob 154.43 64.201 55.465
Ob 163.938 54.8678 60.9561
Ob 161.093 53.5397 56.9955
Ob 173.732 61.1666 55.8984
Ob 165.766 50.4864 74.0074
Ob 174.655 54.8649 64.7458
Ob 165.129 47.9846 73.3971
Ob 169.313 44.3862 62.6624
Ob 156.675 66.7948 53.3589
Ob 151.846 68.0627 54.202
Ob 164.029 58.7496 52.441
Ob 160.295 52.8884 67.2924
Ob 169.207 59.3556 72.0982
Ob 170.984 61.9109 65.5872
Ob 176.305 50.0875 68.4825
Ob 162.134 47.1052 75.2863
Ob 146.944 43.1481 59.0807
Ob 148.798 46.0115 50.1511
Ob 141.707 43.4936 62.8338
Ob 141.576 43.9454 53.2969
Ob 153.795 31.3226 66.4149
Ob 147.471 39.441 51.2883
Ob 145.952 30.2193 71.4251
Ob 165.641 30.3698 74.2237
Ob 137.979 55.6672 62.9249
Ob 136.83 58.8916 55.2795
Ob 145.332 57.4764 61.4379
Ob 143.38 39.3606 54.3451
Ob 157.773 39.3641 68.2612
Ob 144.742 44.7647 58.9618
Ob 160.304 45.8005 56.0983
Ob 149.314 32.4389 65.2278
Ob 143.747 58.7654 53.5578
Ob 136.993 51.0747 57.3795
Ob 147.754 43.7378 50.6005
Ob 153.144 42.6921 57.9855
Ob 148.494 42.5226 62.6685
Ob 159.616 31.9153 63.0768
Ob 139.493 39.9052 76.0788
Ob 163.337 37.1584 63.6213
Ob 149.336 61.285 49.0794
Ob 144.781 61.3836 56.2726
Ob 149.467 55.6489 57.7497
Ob 152.034 50.0682 64.2104
Ob 155.855 51.1849 69.5741
Ob 159.322 38.8067 66.2971
Ob 164.573 43.0599 75.7072
Ob 158.24 41.3769 66.6629
Ob 143.299 66.1455 62.6117
Ob 150.419 48.2099 55.6085
Ob 162.661 49.6812 63.4964
Ob 150.822 56.4709 67.0288
Ob 147.548 50.8663 61.0692
Ob 159.449 43.1354 73.0716
Ob 170.486 42.1184 72.4335
Ob 170.174 38.4133 74.2392
Ob 145.416 73.9242 60.2584
Ob 151.02 60.0887 60.048
Ob 144.429 71.4777 59.7663
Ob 147.244 57.8148 59.6263
Ob 165.631 53.0625 62.0522
Ob 165.748 45.8825 82.3403
Ob 162.556 42.6824 67.2057
Ob 173.257 46.3472 73.7635
Ob 159.641 67.9633 62.4796
Ob 143.365 68.3774 60.5301
Ob 160.195 70.5561 63.2799
Ob 154.163 54.7482 59.1289
Ob 159.227 53.976 58.9269
Ob 166.798 56.8567 67.627
Ob 170.228 48.8437 70.56
Ob 163.611 50.1059 82.6586
Ob 149.722 69.9962 61.4479
Ob 159.273 64.8912 56.4652
Ob 159.037 65.6778 63.7794
Ob 171.866 50.5068 65.8907
Ob 164.612 53.0944 71.8722
Ob 168.029 58.3187 74.4353
Ob 166.282 49.8219 83.1492
Ob 175.878 56.6788 75.6641
Ob 140.964 40.3888 53.6853
Ob 134.995 35.8087 63.6586
Ob 135.205 44.5319 48.9011
Ob 150.476 49.3331 71.2647
Ob 145.075 29.6911 61.7504
Ob 141.075 31.5553 67.1132
Ob 151.511 31.0038 65.192
Ob 156.025 29.4617 69.7381
Ob 136.595 59.5831 57.8645
Ob 137.653 43.798 49.3997
Ob 138.942 49.0597 68.7247
Ob 138.622 39.2616 57.7697
Ob 140.259 34.494 63.9106
Ob 147.687 29.1501 62.1341
Ob 152.029 44.3377 74.191
Ob 164.893 32.257 71.0853
Ob 134.441 58.3757 64.6028
Ob 142.964 48.0764 59.9244
Ob 136.059 57.3368 62.4052
Ob 153.346 43.8729 77.2144
Ob 156.28 51.6955 62.6469
Ob 148.047 44.7003 76.9207
Ob 149.483 44.1324 74.842
Ob 155.808 33.7441 73.3212
Ob 145.822 60.5445 53.1763
Ob 144.199 63.0482 59.2254
Ob 143.826 70.0836 57.7025
Ob 149.77 51.5233 64.6432
Ob 145.743 48.3192 81.4994
Ob 157.836 43.1292 68.7706
Ob 162.839 44.903 70.0499
Ob 161.486 39.0436 64.9354
Ob 160.411 61.2356 58.053
Ob 143.764 53.4262 66.7662
Ob 143.494 57.9013 65.4702
Ob 144.578 55.0586 62.3842
Ob 160.321 50.3601 67.9273
Ob 163.924 34.2929 72.534
Ob 163.866 41.2605 72.2351
Ob 159.647 36.9785 73.2308
Ob 147.934 64.1506 69.973
Ob 155.208 56.5051 49.9365
Ob 151.941 67.0842 71.1254
Ob 160.284 65.5947 68.7159
Ob 158.81 63.3361 64.8874
Ob 157.308 48.7815 72.2441
Ob 159.378 49.6953 70.9877
Ob 158.64 45.5521 68.3037
Ob 141.988 70.4465 59.7005
Ob 168.353 59.2809 64.003
Ob 162.812 73.2348 66.9838
Ob 149.783 56.6565 63.599
Ob 151.848 51.5766 71.4472
Ob 166.865 42.5789 78.509
Ob 161.951 44.5941 84.7338
Ob 157.512 43.7795 84.5808
Ob 154.834 61.5556 58.5174
Ob 163.98 65.7371 63.9228
Ob 169.324 61.9785 71.9329
Ob 164.097 53.5484 64.7731
Ob 171.923 62.2816 73.1816
Ob 168.994 49.8207 83.7939
Ob 170.567 51.2606 69.6157
Ob 165.499 50.8766 80.899
Ob 136.062 51.365 61.492
Ob 139.562 42.5768 53.7151
Ob 154.857 47.8713 65.8815
Ob 136.805 44.6888 53.646
Ob 134.727 36.8756 70.5112
Ob 151.413 32.4192 67.4925
Ob 162.315 32.2919 58.8904
Ob 154.016 28.843 67.1769
Ob 131.244 53.8055 60.959
Ob 139.374 63.5047 61.3605
Ob 135.884 41.2969 67.6149
Ob 137.667 52.5483 51.4237
Ob 148.732 46.738 75.1482
Ob 149.319 41.778 67.4949
Ob 143.335 31.3572 76.3858
Ob 146.236 33.1143 80.9452
Ob 129.456 51.7196 64.93
Ob 138.517 45.0616 62.5351
Ob 136.592 62.6928 65.2904
Ob 140.53 41.9276 67.1893
Ob 138.311 39.4865 63.4333
Ob 149.506 36.8096 65.7335
Ob 150.546 37.9207 63.661
Ob 149.775 32.0268 71.9444
Ob 139.644 66.6065 65.5267
Ob 144.892 65.9354 64.7755
Ob 148.229 59.232 65.0969
Ob 147.111 63.5827 67.436
Ob 141.238 50.2091 77.6281
Ob 152.973 39.273 76.3696
Ob 153.215 39.2963 73.8831
Ob 152.4 39.1796 71.0069
Ob 145.48 64.1839 61.2438
Ob 153.176 62.6912 69.9218
Ob 139.525 61.389 66.8053
Ob 160.733 61.8181 65.7522
Ob 152.165 41.5985 77.1334
Ob 148.281 42.5557 78.2582
Ob 155.421 31.5721 80.0384
Ob 154.121 31.5245 83.4543
Ob 144.989 67.9021 58.6015
Ob 141.177 66.3184 58.8617
Ob 163.618 56.267 65.1865
Ob 154.294 55.0162 64.2145
Ob 162.514 43.5977 81.5549
Ob 153.151 50.0352 82.8973
Ob 161.672 50.8893 81.0123
Ob 152.303 36.608 72.2132
Ob 157.87 64.5299 71.0003
Ob 158.942 65.5972 66.3479
Ob 153.276 62.2841 67.241
Ob 157.319 56.0784 74.4747
Ob 165.603 61.7102 75.4076
Ob 170.264 57.1839 73.472
Ob 162.527 43.5678 72.2342
Ob 163.946 45.0973 77.2246
Ob 156.521 70.1602 64.59
Ob 159.959 70.2931 67.6859
Ob 149.234 56.8639 79.1831
Ob 149.6 53.7384 81.9204
Ob 162.589 59.4706 83.4274
Ob 159.169 47.3258 88.2949
Ob 169.38 38.9107 67.5598
Ob 162.42 39.5691 88.0975
Ob 129.862 47.1838 66.788
Ob 136.052 36.6662 65.9362
Ob 129.533 52.3871 62.3027
Ob 137.373 34.754 63.8526
Ob 137.007 44.9956 64.9241
Ob 142.359 28.3605 70.0334
Ob 138.133 30.5016 65.0773
Ob 154.177 31.0304 70.4733
Ob 132.642 50.1329 70.3864
Ob 133.312 52.4592 74.3699
Ob 132.691 49.0151 64.1798
Ob 143.075 50.6085 65.341
Ob 139.006 30.1667 62.519
Ob 139.006 51.2616 74.9155
Ob 149.232 43.588 64.9235
Ob 156.504 31.9451 69.0424
Ob 136.545 48.3806 57.1901
Ob 131.856 53.8101 65.5491
Ob 138.105 48.8932 74.2707
Ob 137.593 35.6659 74.3575
Ob 139.864 35.3097 73.0093
Ob 138.341 31.1418 71.3047
Ob 146.008 33.4481 76.363
Ob 142.813 28.2956 72.614
Ob 155.884 62.5978 66.7278
Ob 140.907 64.0465 57.7252
Ob 138.295 53.2573 77.7861
Ob 146.92 50.3056 74.4256
Ob 139.244 55.3172 82.4109
Ob 139.738 42.4087 80.5544
Ob 152.001 41.8032 70.911
Ob 152.603 32.2063 75.0871
Ob 144.229 68.4168 64.0954
Ob 138.811 66.4006 59.9422
Ob 143.484 53.2763 72.7053
Ob 140.954 55.582 67.7528
Ob 141.81 45.5665 81.924
Ob 159.287 47.7751 82.0927
Ob 144.497 36.6099 78.7242
Ob 148.679 28.8912 78.4077
Ob 148.288 67.7508 61.2431
Ob 149.466 56.012 71.7335
Ob 152.233 54.7503 65.6938
Ob 151.738 60.8147 73.8241
Ob 163.251 58.0879 72.6618
Ob 141.336 37.3099 84.7276
Ob 138.967 36.3534 84.3436
Ob 160.687 33.2541 78.9072
Ob 152.254 70.983 75.3268
Ob 145.257 65.7629 75.9532
Ob 149.025 62.2327 68.3894
Ob 154.048 63.7894 76.7688
Ob 157.784 52.8759 86.2573
Ob 158.355 53.1445 83.7138
Ob 161.971 36.522 75.9524
Ob 151.973 36.5721 85.6712
Ob 152.293 65.327 78.0746
Ob 153.969 66.644 66.3057
Ob 148.653 56.9507 68.9011
Ob 161.465 55.7636 80.2272
Ob 154.709 51.3649 78.7566
Ob 167.092 46.7983 87.1769
Ob 167.849 51.9389 85.254
Ob 166.527 44.6548 85.5973
Ob 146.525 68.1249 72.5237
Ob 129.547 56.3889 70.2113
Ob 134.042 48.4451 68.845
Ob 143.26 34.8013 71.7675
Ob 132.476 41.4607 85.5076
Ob 139.436 38.6642 71.9869
Ob 147.151 28.8451 69.589
Ob 148.602 33.9163 76.9422
Ob 147.188 68.955 79.4397
Ob 130.948 52.8569 70.1108
Ob 136.362 53.104 75.9652
Ob 134.378 38.2507 72.6777
Ob 137.688 46.7022 83.9176
Ob 137.303 40.7988 77.0627
Ob 136.469 31.6507 75.9607
Ob 138.409 29.8734 75.6334
Ob 137.902 50.9413 72.4848
Ob 136.718 55.3618 77.1936
Ob 136.875 38.4507 70.7518
Ob 140.775 39.323 80.5669
Ob 135.266 45.0602 74.691
Ob 135.053 37.4748 80.306
Ob 133.848 37.0564 82.5969
Ob 142.921 29.098 77.7619
Ob 152.038 70.7457 62.5844
Ob 143.282 69.8004 68.2107
Ob 131.36 56.8599 72.1643
Ob 141.121 65.1543 78.3035
Ob 139.211 53.3075 84.1978
Ob 139.534 41.5972 86.0384
Ob 138.797 39.3211 78.593
Ob 151.875 43.168 79.3372
Ob 137.102 59.9465 78.374
Ob 135.681 60.4825 80.5893
Ob 134.711 59.3039 76.3224
Ob 143.528 46.2466 85.3258
Ob 144.978 57.5435 80.9559
Ob 141.016 55.2316 84.4078
Ob 143.577 39.5127 80.8122
Ob 156.523 41.3852 85.0062
Ob 141.756 62.8545 70.7094
Ob 142.654 61.6284 81.3118
Ob 144.838 69.9955 66.1386
Ob 146.466 59.0855 87.6043
Ob 160.33 46.0634 77.2786
Ob 140.517 43.3841 82.7691
Ob 133.972 37.5279 85.0829
Ob 157.828 41.189 73.4056
Ob 152.028 68.3261 74.8958
Ob 141.16 60.1211 82.8225
Ob 157.528 50.7466 84.7544
Ob 139.641 46.9089 88.7561
Ob 151.132 37.1089 83.2484
Ob 145.751 47.6455 90.6197
Ob 152.956 47.2371 82.3529
Ob 158.579 45.1378 78.9424
Ob 153.683 72.7828 74.0917
Ob 142.558 70.296 64.889
Ob 151.851 59.3407 85.8637
Ob 145.667 53.4977 77.4988
Ob 148.827 53.7508 92.2718
Ob 152.026 51.301 88.0251
Ob 147.966 46.0523 90.5434
Ob 164.848 40.1767 84.6074
Ob 149.748 43.7612 54.3078
Ob 140.834 50.0306 47.7545
Ob 138.773 49.8024 49.5255
Ob 144.104 43.977 54.1708
Ob 149.939 53.293 61.78
Ob 157.788 41.033 55.1588
Ob 168.525 35.559 71.0893
Ob 156.716 37.034 68.8556
Ob 136.486 45.8658 50.7557
Ob 150.319 47.36 48.2049
Ob 162.542 44.2383 61.8623
Ob 161.458 49.8412 60.5841
Ob 155.575 46.2288 61.9949
Ob 152.456 40.0606 52.3085
Ob 161.187 40.2463 51.5302
Ob 153.08 58.2248 50.5962
Ob 155.84 50.6126 54.8714
Ob 157.656 44.067 63.7378
Ob 153.724 51.1281 56.3632
Ob 157.086 40.9297 51.4817
Ob 161.976 45.4979 48.8785
Ob 165.339 39.5189 54.6998
Ob 162.545 42.7698 59.639
Ob 154.591 56.741 62.1557
Ob 163.661 43.7193 49.5399
Ob 164.906 47.2638 58.6556
Ob 156.867 46.0164 50.2744
Ob 156.272 43.1699 54.9052
Ob 170.962 49.912 58.1041
Ob 169.538 41.9064 61.9895
Ob 149.862 57.6761 59.0942
Ob 160.952 65.6431 52.9616
Ob 166.491 55.5814 55.1196
Ob 172.531 52.8572 60.7855
Ob 172.568 56.0743 61.0958
Ob 169.145 41.9488 56.884
Ob 161.077 45.8601 71.9324
Ob 166.95 34.1707 63.5951
Ob 158.794 54.4081 55.9952
Ob 150.802 64.1788 61.0082
Ob 172.345 58.9989 56.7795
Ob 171.192 54.1778 56.206
Ob 175.863 52.5307 64.92
Ob 166.807 44.9454 60.9173
Ob 165.823 40.9816 74.5863
Ob 144.55 65.8762 54.8311
Ob 158.072 54.4134 52.5175
Ob 167.755 57.2009 56.8338
Ob 170.174 61.8079 59.7138
Ob 177.505 51.9745 67.1487
Ob 166.092 47.3445 61.0589
Ob 162.184 32.6915 71.1752
Ob 168.62 36.8522 75.7203
Ob 164.644 65.9555 61.3466
Ob 172.054 65.2384 61.882
Ob 167.359 57.417 62.464
Ob 179.307 55.6309 65.1419
Ob 173.021 54.5542 78.648
Ob 177.579 49.4164 74.5322
Ob 172.549 39.9681 70.2803
Ob 139.57 42.2047 48.8404
Ob 142.507 52.6755 50.7503
Ob 147.147 40.2048 62.1378
Ob 152.378 40.9959 56.1939
Ob 137.43 46.6957 55.3417
Ob 147.421 28.0887 65.1914
Ob 152.532 33.2834 65.2336
Ob 160.889 31.358 60.7905
Ob 145.469 62.5674 51.4384
Ob 142.743 49.1716 46.0149
Ob 152.287 53.7193 60.772
Ob 157.288 32.2058 59.2832
Ob 149.539 49.2051 53.2493
Ob 158.269 36.4734 62.8526
Ob 160.157 43.6248 67.0993
Ob 144.959 62.7797 54.0878
Ob 141.472 58.4632 58.2799
Ob 146.645 52.6868 52.5543
Ob 145.259 55.2166 59.873
Ob 167.96 42.6624 59.9079
Ob 160.177 40.565 60.737
Ob 159.158 38.625 63.7553
Ob 167.548 45.5899 68.4189
Ob 147.422 62.9109 52.98
Ob 157.184 48.7122 57.8548
Ob 153.645 52.5616 65.263
Ob 162.442 47.7798 59.2764
Ob 159.037 49.656 59.56
Ob 165.149 36.1752 59.2887
Ob 164.405 32.0254 75.902
Ob 146.809 72.0043 58.9565
Ob 152.439 56.9858 63.5939
Ob 158.643 46.8574 52.0437
Ob 170.2 48.5513 65.6123
Ob 166.546 55.3418 61.0539
Ob 161.691 57.7555 66.185
Ob 165.244 36.1326 65.3511
Ob 167.847 34.2721 75.6919
Ob 155.325 60.9316 51.8594
Ob 149.98 61.2622 65.0727
Ob 156.009 59.5641 57.3328
Ob 167.377 57.0628 65.1243
Ob 171.442 43.1689 66.6736
Ob 165.591 38.9081 72.483
Ob 164.579 37.3331 67.6419
Ob 144.999 68.1742 56.0273
Ob 148.175 64.7882 61.6139
Ob 170.942 55.9889 71.2481
Ob 170.84 53.7579 69.9429
Ob 172.928 60.2891 67.3051
Ob 168.498 58.291 68.8343
Ob 164.493 45.4113 74.5555
Ob 171.238 46.8812 72.0138
Ob 156.052 66.0549 50.884
Ob 145.507 65.2319 57.2355
Ob 164.616 68.1697 63.0543
Ob 169.605 65.0052 69.3228
Ob 177.743 56.5903 67.2818
Ob 169.203 47.3678 80.1373
Ob 170.901 55.753 77.5972
Ob 139.089 51.8542 55.8291
Ob 148.059 52.1525 56.5129
Ob 139.11 36.8208 62.4467
Ob 144.073 47.1143 57.6918
Ob 143.833 49.7646 58.1154
Ob 149.112 35.6743 60.3538
Ob 165.633 38.6198 65.4387
Ob 151.135 29.5205 71.4949
Ob 136.014 57.7423 66.6522
Ob 136.636 41.9238 53.566
Ob 145.908 49.0881 59.3554
Ob 145.826 52.8676 61.8475
Ob 148.836 40.849 73.7604
Ob 156.582 35.9644 64.8819
Ob 159.244 41.3955 71.0543
Ob 139.227 55.7817 54.97
Ob 140.891 61.6522 56.5893
Ob 139.156 59.1147 59.5265
Ob 148.524 52.1371 68.6019
Ob 151.959 50.1636 69.253
Ob 148.111 47.6677 60.0109
Ob 160.23 31.495 76.8742
Ob 157.474 30.8322 71.3478
Ob 148.018 55.192 62.0328
Ob 139.945 59.6877 51.7127
Ob 145.159 48.646 65.4255
Ob 147.812 51.1825 66.2861
Ob 148.421 48.0605 70.2423
Ob 151.916 39.7067 64.8422
Ob 164.745 38.9629 81.7147
Ob 162.858 60.7791 53.6092
Ob 152.271 66.7171 64.2931
Ob 151.432 61.159 68.6963
Ob 145.957 61.365 68.2411
Ob 158.068 59.8877 72.38
Ob 159.564 52.5237 69.6245
Ob 159.585 42.7145 77.8584
Ob 165.857 35.9915 79.4558
Ob 162.798 64.3108 61.39
Ob 161.53 66.7871 70.6577
Ob 163.252 58.8205 64.3121
Ob 171.011 50.8059 74.7494
Ob 156.705 56.07 69.5179
Ob 167.889 40.014 65.7474
Ob 175.961 45.9811 73.2696
Ob 157.936 66.899 68.4375
Ob 168.591 55.3842 70.1459
Ob 147.83 53.5204 64.9932
Ob 163.85 55.6557 72.0622
Ob 164.49 67.9039 72.5213
Ob 163.535 60.1222 68.4246
Ob 168.892 44.4856 76.0709
Ob 166.216 52.5012 75.6363
Ob 159.954 65.4514 61.26
Ob 169.54 62.9299 67.5125
Ob 169.035 60.65 69.7056
Ob 151.898 62.8256 64.307
Ob 159.028 57.7601 73.2693
Ob 173.717 49.322 71.0045
Ob 168.312 46.9113 75.4799
Ob 138.505 58.3356 62.1234
Ob 132.812 51.3772 65.6972
Ob 140.307 37.3322 57.9366
Ob 149.798 40.3223 63.1723
Ob 144.696 32.3618 64.5168
Ob 147.784 36.8042 58.4095
Ob 152.634 31.7193 72.5184
Ob 154.783 29.0039 72.1201
Ob 136.594 55.3395 54.588
Ob 143.623 47.8086 72.3982
Ob 141.585 51.2914 63.2773
Ob 138.123 47.3265 64.0608
Ob 149.351 27.6063 63.5167
Ob 142.863 38.8052 60.8482
Ob 151.781 44.4756 70.9405
Ob 136.963 59.6769 60.4627
Ob 145.879 63.3799 77.0975
Ob 145.005 45.0841 68.5249
Ob 147.559 54.2732 69.6531
Ob 155.274 50.6611 64.9075
Ob 142.863 53.7245 80.3418
Ob 163.752 36.5384 77.8465
Ob 155.774 35.792 71.6262
Ob 152.445 67.2882 51.7212
Ob 141.151 48.2691 61.7933
Ob 152.822 55.5279 54.9385
Ob 157.765 58.1382 64.5614
Ob 152.75 46.8518 69.8794
Ob 159.613 47.461 75.2684
Ob 153.612 29.9526 78.738
Ob 142.559 61.6954 54.6102
Ob 150.442 70.4201 68.7902
Ob 152.302 67.4658 61.9125
Ob 161.747 59.2011 70.2727
Ob 160.633 39.3263 69.9027
Ob 159.382 47.9572 67.3367
Ob 155.015 38.3537 72.3276
Ob 160.468 41.4657 68.5372
Ob 153.011 65.3762 60.647
Ob 141.782 67.7299 69.5213
Ob 139.261 53.7544 67.1994
Ob 158.858 55.4603 84.7454
Ob 162.932 51.7751 70.283
Ob 163.019 46.0473 88.7604
Ob 160.157 36.4888 90.4532
Ob 149.198 71.0871 66.3937
Ob 170.858 66.1175 64.1883
Ob 171.307 58.4173 78.1552
Ob 170.752 59.901 80.236
Ob 156.202 59.8997 75.9297
Ob 168.032 56.9277 72.2586
Ob 164.096 60.0162 71.0694
Ob 166.821 43.7757 83.1103
Ob 155.783 69.1638 73.0428
Ob 159.828 60.1266 79.9146
Ob 161.967 57.2021 76.3628
Ob 171.025 50.4632 82.281
Ob 161.909 52.7406 83.7877
Ob 164.875 57.0669 78.0132
Ob 160.54 53.1482 80.2418
Ob 132.796 60.4354 67.336
Ob 131.064 45.346 69.5989
Ob 144.048 39.4246 73.2049
Ob 138.425 35.6406 66.9822
Ob 146.713 31.2684 63.1216
Ob 144.664 38.9705 65.5532
Ob 142.871 26.021 69.5572
Ob 140.509 27.0665 68.6318
Ob 133.5 57.3149 66.8344
Ob 134.639 43.7951 58.5832
Ob 146.735 43.5033 64.3551
Ob 147.778 47.758 78.3697
Ob 142.141 32.2085 64.8365
Ob 147.341 26.7948 67.9408
Ob 150.687 39.264 74.9043
Ob 143.069 55.3324 64.9485
Ob 142.347 45.8465 64.126
Ob 139.827 54.4177 69.8129
Ob 140.653 46.3376 68.4965
Ob 138.427 33.4279 76.3388
Ob 152.01 44.7483 68.362
Ob 140.901 30.2687 76.797
Ob 149.717 25.6864 68.2209
Ob 153.417 71.1524 64.7775
Ob 137.305 58.33 71.6244
Ob 135.199 59.9792 71.2802
Ob 145.332 46.8713 78.2278
Ob 160.763 53.9273 71.7361
Ob 161.443 41.1105 73.2685
Ob 147.725 31.6757 75.9032
Ob 155.136 59.0083 67.0405
Ob 142.527 62.7097 68.114
Ob 144.44 60.1933 70.0138
Ob 141.382 49.1556 79.8594
Ob 152.805 49.5278 74.6155
Ob 161.345 40.8698 78.3591
Ob 164.875 56.0626 86.1022
Ob 153.314 32.6561 78.7763
Ob 159.221 74.1944 70.4603
Ob 145.568 54.2165 71.339
Ob 147.764 65.9135 71.9562
Ob 168.951 67.3635 65.7865
Ob 172.766 51.519 80.4085
Ob 163.519 45.9675 81.1937
Ob 152.991 45.3772 85.2054
Ob 161.73 62.1531 75.2159
Ob 161.485 66.3594 63.1954
Ob 156.109 53.6203 74.018
Ob 157.455 57.7894 80.9996
Ob 171.137 54.9468 80.1834
Ob 165.034 54.6111 76.6843
Ob 161.314 55.0638 85.0023
Ob 167.371 40.2239 83.3773
Ob 164.769 59.7304 79.1455
Ob 151.634 51.1626 76.2002
Ob 162.999 60.5835 73.3906
Ob 160.783 59.3072 77.5526
Ob 166.55 56.8396 76.1572
Ob 161.541 48.3485 88.138
Ob 156.611 47.0645 91.2012
Ob 132.506 53.1077 67.9625
Ob 134.196 48.7864 72.0862
Ob 142.643 48.109 65.6974
Ob 138.502 33.8626 71.3854
Ob 133.962 39.7447 74.7841
Ob 143.854 44.4154 80.627
Ob 133.967 30.7005 73.2334
Ob 140.291 28.0489 75.8797
Ob 140.274 60.3803 69.1211
Ob 143.141 42.7488 71.4698
Ob 136.614 40.2979 65.2255
Ob 149.207 47.9145 72.8793
Ob 140.428 36.7329 68.2674
Ob 140.516 39.7228 87.6206
Ob 144.856 27.1148 73.7181
Ob 146.742 69.3302 62.5438
Ob 141.576 65.0582 69.1828
Ob 132.052 45.704 75.9137
Ob 142.655 47.4395 74.9555
Ob 139.329 37.1169 79.995
Ob 142.068 40.3189 75.9662
Ob 138.979 28.8201 77.9756
Ob 157.676 35.1833 77.7919
Ob 144.317 66.0414 70.2668
Ob 133.77 58.741 69.0294
Ob 141.138 59.1878 74.7518
Ob 140.18 62.6358 80.6989
Ob 143.322 46.882 79.8989
Ob 148.604 37.5584 83.9824
Ob 151.532 31.7699 82.9983
Ob 137.393 65.1043 65.9936
Ob 139.982 61.6097 72.2376
Ob 141.032 57.9103 78.4112
Ob 140.631 52.3902 78.9131
Ob 149.8 56.0075 89.0329
Ob 137.889 45.0699 88.0884
Ob 151.756 41.4056 86.5905
Ob 161.207 35.2492 88.3021
Ob 145.591 60.915 76.5078
Ob 149.633 55.2158 84.0692
Ob 148.027 44.9939 84.2757
Ob 150.912 48.6668 82.7121
Ob 152.164 41.4758 89.1876
Ob 145.338 44.6276 84.5276
Ob 143.63 43.893 86.4156
Ob 147.771 68.1579 83.4381
Ob 152.192 66.4034 80.5047
Ob 146.017 48.9648 76.6091
Ob 169.394 58.776 82.3856
Ob 164.984 60.4881 83.7266
Ob 160.49 50.8284 78.7293
Ob 153.827 37.6583 84.032
Ob 159.619 37.269 87.8922
Ob 147.671 61.6969 80.8593
Ob 150.716 61.7297 86.1389
Ob 155.063 62.9946 85.1199
Ob 151.74 60.3499 88.3337
Ob 160.222 57.1307 86.3961
Ob 155.254 59.2338 85.1071
Ob 159.117 44.7066 88.9453
Ob 129.524 49.887 66.7748
Ob 135.744 55.5856 71.0456
Ob 134.634 43.4208 72.87
Ob 135.362 35.7994 72.9053
Ob 143.651 53.7074 75.8153
Ob 140.899 29.9305 71.4678
Ob 150.665 44.8722 83.9801
Ob 141.933 31.9921 81.4837
Ob 135.106 53.6509 69.2744
Ob 132.739 53.1089 76.7928
Ob 133.421 43.0126 78.7033
Ob 135.292 34.2315 74.9782
Ob 138.5 46.6203 71.8251
Ob 138.852 30.2736 80.1095
Ob 137.813 31.7734 78.2595
Ob 138.799 64.4223 79.2158
Ob 135.118 57.3791 77.9644
Ob 134.905 42.0965 80.8274
Ob 137.143 42.994 86.3908
Ob 134.633 42.9294 85.7977
Ob 146.601 37.4059 85.6028
Ob 146.826 35.3386 74.7877
Ob 157.257 41.111 76.0709
Ob 140.557 68.8482 64.5006
Ob 131.811 52.5446 79.933
Ob 129.688 50.037 74.2342
Ob 136.207 58.3712 83.5114
Ob 136.592 40.7333 82.4018
Ob 136.83 48.1458 76.4938
Ob 156.958 49.6977 82.3901
Ob 137.799 62.09 79.949
Ob 133.869 59.409 78.9394
Ob 150.085 63.9145 84.5729
Ob 142.853 43.4965 88.9705
Ob 140.517 47.6375 73.379
Ob 149.429 38.8202 81.797
Ob 144.619 36.9788 87.1814
Ob 153.833 35.0114 90.0181
Ob 149.292 57.0953 76.5639
Ob 148.874 63.3852 87.0215
Ob 144.181 62.4818 85.656
Ob 143.367 47.6551 91.8535
Ob 142.714 47.855 87.4532
Ob 154.205 46.891 89.7108
Ob 156.736 38.3523 91.0081
Ob 149.191 68.1634 72.3726
Ob 145.429 62.8273 81.4839
Ob 153.915 64.2861 81.1827
Ob 152.487 48.9066 89.2326
Ob 156.035 42.6351 92.1927
Ob 158.859 45.6668 91.3281
Ob 155.137 35.4439 86.0295
Ob 168.327 54.63 82.3182
Ob 155.285 60.1215 87.636
Ob 153.518 59.8533 83.2528
Ob 161.493 59.458 75.1106
Ob 147.449 58.2336 80.5623
Ob 157.715 45.5088 86.9953
Ob 155.477 49.0843 84.787
Ob 167.157 48.2983 85.0841
Ob 146.125 55.581 52.3801
Ob 145.984 53.0414 55.1537
Ob 147.519 45.6012 52.4311
Ob 151.942 42.4598 53.0262
Ob 147.624 37.8726 53.3966
Ob 155.526 33.7287 60.5724
Ob 140.394 29.3972 64.5192
Ob 160.225 33.7729 61.307
Ob 143.826 56.8648 55.2685
Ob 141.501 54.9954 50.2922
Ob 157.135 43.4475 50.9227
Ob 146.618 43.4537 54.5363
Ob 141.65 48.3125 57.7343
Ob 143.55 44.494 51.6196
Ob 163.308 48.0736 61.6256
Ob 156.088 35.2693 62.5505
Ob 150.321 53.9453 55.8651
Ob 163.688 47.9649 50.4069
Ob 152.267 46.6708 57.1045
Ob 151.922 51.4157 62.0466
Ob 165.416 43.885 52.3375
Ob 163.303 41.0534 64.5889
Ob 155.97 37.5878 54.917
Ob 164.5 41.0941 58.9462
Ob 134.014 56.3462 54.6578
Ob 150.185 56.0276 50.6472
Ob 163.604 37.4451 60.9773
Ob 158.136 47.0349 61.3185
Ob 152.03 50.3266 58.2463
Ob 159.084 47.9528 63.5229
Ob 167.477 41.2833 54.8437
Ob 167.752 37.6975 73.3126
Ob 156.455 54.4504 48.6432
Ob 161.896 59.921 51.3753
Ob 168.005 52.5512 63.046
Ob 162.833 46.1686 57.204
Ob 170.517 52.3171 62.3383
Ob 164.906 45.3461 62.5417
Ob 162.683 49.1756 69.8596
Ob 168.77 34.049 73.2163
Ob 155.163 63.61 51.2457
Ob 159.506 60.9981 50.4443
Ob 162.969 52.4128 54.0386
Ob 163.676 59.8426 56.0742
Ob 157.057 57.6319 56.0543
Ob 169.708 50.8998 64.4235
Ob 176.118 58.481 68.1275
Ob 170.714 46.7763 74.6914
Ob 155.986 62.9084 53.6223
Ob 165.311 70.2381 65.6047
Ob 160.065 67.7622 67.4107
Ob 170.073 53.0767 67.6028
Ob 173.731 62.5279 68.1842
Ob 173.071 47.8768 61.7224
Ob 178.815 51.0455 69.4732
Ob 169.449 41.7652 82.5474
Ob 158.49 65.506 51.8569
Ob 159.651 58.4678 51.0002
Ob 173.633 62.2133 65.5612
Ob 172.232 56.5193 63.5934
Ob 171.854 64.2452 68.3892
Ob 168.325 54.9629 66.5515
Ob 174.975 46.9165 70.4154
Ob 169.435 48.8981 74.021
Ob 144.084 49.8 51.375
Ob 138.581 40.3796 52.7465
Ob 139.323 45.2213 53.9337
Ob 147.103 34.4882 57.3689
Ob 143.888 36.2449 61.6209
Ob 155.231 31.1472 60.5088
Ob 151.565 37.5209 52.2886
Ob 163.895 34.6543 63.569
Ob 144.053 61.0274 60.8696
Ob 134.584 54.0137 53.5231
Ob 135.209 46.6408 47.3132
Ob 138.47 37.3963 59.9055
Ob 160.067 43.7089 64.5656
Ob 154.64 37.8279 64.8536
Ob 159.801 36.0658 60.0308
Ob 146.933 31.5121 65.7758
Ob 155.652 53.6496 52.3452
Ob 150.572 58.4529 49.8704
Ob 150.748 58.6712 62.3212
Ob 140.741 51.8262 60.7076
Ob 155.278 45.4899 77.8469
Ob 150.128 46.1422 69.6602
Ob 162.62 35.8027 66.373
Ob 153.619 42.8379 67.3058
Ob 151.553 60.1313 54.7842
Ob 147.925 65.4184 56.7144
Ob 146.263 52.8086 67.5913
Ob 153.527 50.265 53.622
Ob 165.716 63.1372 65.8374
Ob 165.935 40.7852 70.6654
Ob 165.769 38.6953 59.8997
Ob 157.127 36.904 73.4982
Ob 148.703 64.8639 54.3215
Ob 148.971 56.7448 48.4286
Ob 159.832 56.2014 52.6492
Ob 153.684 50.9247 67.2701
Ob 163.87 46.9581 68.7832
Ob 166.202 33.8429 73.7014
Ob 161.939 48.2558 67.4792
Ob 174.468 44.1809 74.566
Ob 161.215 69.5162 65.4368
Ob 160.385 62.8166 60.1426
Ob 162.297 64.3933 70.1455
Ob 159.611 51.4625 61.507
Ob 171.387 60.7856 71.0948
Ob 162.012 56.1648 73.9063
Ob 172.512 57.5328 67.6448
Ob 161.808 41.5885 70.7039
Ob 152.441 66.1574 55.8454
Ob 162.93 66.3444 68.468
Ob 152.462 63.2147 59.1652
Ob 162.359 63.4073 72.5281
Ob 168.18 64.2648 72.6134
Ob 167.522 38.6715 63.5258
Ob 165.302 41.1547 80.0959
Ob 166.332 49.2554 87.5771
Ob 160.322 60.2308 60.5084
Ob 165.15 70.8436 63.0516
Ob 166.802 68.608 67.0508
Ob 163.611 69.735 61.0948
Ob 167.29 61.7603 73.4821
Ob 171.112 56.0754 65.9589
Ob 166.486 54.9299 71.8131
Ob 169.561 60.384 77.8984
Ob 137.749 46.9794 52.7717
Ob 135.366 53.7825 63.5413
Ob 148.111 41.5277 55.6298
Ob 140.617 32.1806 61.482
Ob 140.96 39.3092 67.6075
Ob 145.085 40.9399 67.2765
Ob 147.044 44.8589 74.4069
Ob 163.543 32.4409 64.934
Ob 140.432 41.769 51.3735
Ob 131.524 48.778 68.2133
Ob 139.686 56.6734 58.7802
Ob 140.105 44.7048 58.2061
Ob 142.95 34.6085 64.6003
Ob 147.022 37.7644 65.6737
Ob 153.463 28.6428 69.7702
Ob 149.428 36.5163 54.7595
Ob 134.592 60.2425 59.6857
Ob 149.103 60.6607 61.563
Ob 147.708 68.1867 70.2315
Ob 152.079 53.9946 70.7137
Ob 159.714 45.493 62.8199
Ob 155.908 41.6519 67.7132
Ob 161.02 36.7876 70.8172
Ob 157.098 40.3907 78.5851
Ob 152.762 62.1185 53.2464
Ob 147.197 66.8274 65.8645
Ob 142.484 57.1791 63.0444
Ob 152.042 56.0771 58.6473
Ob 161.563 50.4942 72.1243
Ob 165.485 45.1222 69.9656
Ob 159.328 37.2988 68.9766
Ob 157 42.9902 77.9789
Ob 143.853 65.8105 59.8339
Ob 155.824 63.6903 60.0011
Ob 148.335 68.3791 67.6214
Ob 154.921 47.2146 57.804
Ob 158.042 51.6635 67.5464
Ob 166.551 57.1309 70.2499
Ob 161.744 38.2912 77.8746
Ob 161.428 41.5408 89.6852
Ob 138.579 64.8277 63.7424
Ob 164.346 67.8948 66.668
Ob 154.31 63.8381 65.0799
Ob 149.638 59.8644 67.2844
Ob 146.886 62.5861 73.9026
Ob 173.449 50.8264 75.7134
Ob 163.174 37.0336 88.2578
Ob 168.137 41.9629 75.4852
Ob 162.756 62.2844 55.742
Ob 162.324 68.5888 58.9608
Ob 165.396 59.8251 73.4081
Ob 157.618 54.2089 67.8019
Ob 172.47 55.5339 73.4192
Ob 159.318 58.359 70.6066
Ob 159.85 56.1975 75.2421
Ob 170.362 47.6324 77.4269
Ob 156.538 70.4016 67.2372
Ob 157.131 74.7894 71.8823
Ob 167.358 58.9443 84.0669
Ob 168.253 64.7277 61.8788
Ob 170.406 51.8108 84.594
Ob 163.682 60.7235 81.4324
Ob 169.262 54.134 84.6782
Ob 170.287 46.4038 82.3215
Ob 133.734 52.9296 61.4523
Ob 141.33 36.8944 61.309
Ob 148.425 33.3947 59.3223
Ob 142.692 33.2927 69.5241
Ob 141.593 41.3127 61.1049
Ob 145.875 36.8225 68.9351
Ob 148.13 37.0692 73.2427
Ob 145.976 28.9016 67.1999
Ob 135.971 61.3303 54.9229
Ob 139.321 54.776 60.8785
Ob 136.028 43.3703 51.4232
Ob 132.505 45.8222 67.4097
Ob 143.442 56.1661 76.4699
Ob 135.791 42.7388 65.3678
Ob 140.084 33.8647 68.1671
Ob 158.204 33.9991 68.4969
Ob 135.13 61.0914 68.4124
Ob 133.531 61.5582 72.6735
Ob 149.992 56.1518 91.597
Ob 136.418 48.6709 67.6877
Ob 146.776 40.3354 78.0046
Ob 152.306 47.7917 79.7332
Ob 153.801 40.8265 69.3379
Ob 149.442 35.6289 75.0997
Ob 135.848 60.4962 63.7972
Ob 143.114 60.389 65.8894
Ob 145.123 54.7993 68.7583
Ob 140.44 39.1706 59.8214
Ob 143.869 39.3681 69.1607
Ob 155.52 34.7373 82.5438
Ob 153.893 34.0052 76.5756
Ob 156.599 32.564 83.4065
Ob 141.505 61.5059 61.2995
Ob 141.828 69.7485 62.3518
Ob 145.518 59.5665 65.0945
Ob 153.851 51.9984 74.007
Ob 141.042 47.2342 78.275
Ob 157.433 34.1911 75.32
Ob 156.574 46.9128 79.5658
Ob 156.991 35.8338 80.2919
Ob 148.131 58.2189 57.0647
Ob 157.182 69.5127 75.4971
Ob 158.334 60.9621 74.9296
Ob 153.486 56.9136 66.5548
Ob 162.786 58.0448 79.1834
Ob 163.616 46.0945 72.1852
Ob 155.457 53.7499 79.9588
Ob 154.395 53.3331 69.5304
Ob 150.913 70.0973 71.4267
Ob 163.473 59.2159 76.9863
Ob 161.564 73.9274 69.1269
Ob 153.67 58.7676 75.9316
Ob 159.737 54.7874 82.208
Ob 174.745 53.8993 73.8912
Ob 166.037 43.8417 80.5492
Ob 152.388 42.9436 84.6563
Ob 152.657 69.1896 69.7011
Ob 151.437 66.1376 73.4655
Ob 154.375 60.69 74.2893
Ob 163.914 69.8505 70.8335
Ob 162.688 62.0526 83.5655
Ob 168.971 56.7528 83.8815
Ob 170.841 53.0733 78.2752
Ob 163.334 49.4232 74.5218
Ob 132.946 48.8904 59.2733
Ob 136.623 51.74 70.3266
Ob 136.707 37.0888 68.4941
Ob 137.289 42.9533 61.6015
Ob 140.239 31.6816 69.6774
Ob 138.085 42.1373 66.4031
Ob 138.555 36.4516 70.9664
Ob 141.03 28.6009 79.4666
Ob 133.934 59.6798 62.2318
Ob 141.856 57.3007 73.0546
Ob 142.523 64.1958 66.0459
Ob 133.946 51.4978 72.0985
Ob 150.552 43.8916 77.3768
Ob 155.923 49.1467 78.0248
Ob 148.785 35.8708 63.4654
Ob 139.681 32.5266 82.6582
Ob 141.745 63.3955 86.1298
Ob 131.957 49.8745 72.8352
Ob 133.84 51.2358 80.7071
Ob 136.937 50.6418 77.1317
Ob 158.479 42.7904 80.2284
Ob 151.624 43.9954 65.9517
Ob 145.563 30.9252 74.6477
Ob 151.179 40.1959 80.4854
Ob 154.777 75.1794 67.886
Ob 135.295 63.3667 72.8082
Ob 137.728 48.6488 78.9766
Ob 141.303 54.9429 75.2245
Ob 144.807 62.7573 66.3608
Ob 139.775 48.3633 84.2314
Ob 148.553 43.9673 81.9664
Ob 149.799 36.7923 87.2071
Ob 149.482 64.7862 67.9849
Ob 142.121 54.4979 77.7707
Ob 146.879 56.3751 73.1076
Ob 138.157 59.4999 80.5459
Ob 145.096 46.742 74.2137
Ob 144.596 41.955 87.907
Ob 157.758 45.8806 82.9816
Ob 159.894 40.5339 87.785
Ob 141.391 68.2235 66.9512
Ob 148.78 63.3568 72.3064
Ob 149.732 66.6196 65.9913
Ob 155.237 49.7855 73.5547
Ob 147.757 52.1672 78.399
Ob 161.074 53.0463 74.3226
Ob 148.879 44.7077 79.4658
Ob 155.674 29.4223 76.188
Ob 158.261 71.8893 65.8436
Ob 143.356 58.8819 79.3424
Ob 143.135 56.2278 79.4671
Ob 155.693 53.8285 87.5013
Ob 157.301 50.2307 90.3648
Ob 161.794 48.4285 81.4883
Ob 159.918 51.8421 85.2328
Ob 149.037 36.2109 81.8191
Ob 154.809 70.5386 74.9941
Ob 158.329 60.1976 77.664
Ob 148.348 63.9183 79.6793
Ob 145.204 57.2954 78.2898
Ob 164.144 64.6817 79.3524
Ob 148.083 48.8158 90.5346
Ob 163.809 56.5096 81.0817
Ob 166.622 42.0276 85.1287
Ob 134.507 44.7625 61.267
Ob 140.763 58.1681 67.6825
Ob 140.794 40.0565 73.8282
Ob 136.333 50.9745 81.5104
Ob 138.519 32.7146 62.8276
Ob 138.643 42.7432 68.9804
Ob 144.683 41.8691 80.317
Ob 147.797 39.3019 72.0524
Ob 129.216 48.3879 69.0489
Ob 136.5 44.2078 67.406
Ob 134.617 46.071 72.4341
Ob 135.4 46.3026 68.4304
Ob 146.226 50.7998 81.571
Ob 136.066 30.79 79.9384
Ob 155.332 41.8723 62.1154
Ob 134.597 40.0173 85.2655
Ob 137.392 60.7537 72.7355
Ob 131.895 55.5786 76.0693
Ob 131.721 50.7719 75.7286
Ob 141.261 48.9079 89.4324
Ob 141.634 32.9001 72.0215
Ob 134.201 32.2794 78.8861
Ob 151.125 44.3016 86.6317
Ob 148.997 31.4017 82.2425
Ob 147.118 61.3714 65.9831
Ob 132.632 50.1198 78.6773
Ob 138.837 62.258 74.5353
Ob 132.623 57.8722 77.1274
Ob 136.076 46.0972 89.7403
Ob 137.622 37.724 86.0137
Ob 146.296 46.9114 83.7718
Ob 148.291 33.1009 86.6761
Ob 148.965 68.0825 81.2514
Ob 145.679 67.7981 77.4672
Ob 137.265 57.346 81.4755
Ob 141.216 60.413 79.4767
Ob 132.73 39.2942 86.836
Ob 136.618 43.4408 89.788
Ob 150.702 34.2771 86.3464
Ob 155.656 38.9129 85.6869
Ob 139.54 63.7012 76.7465
Ob 153.534 62.2661 72.4609
Ob 143.735 63.8316 87.9564
Ob 144.277 56.2171 73.5518
Ob 162.252 47.075 85.5297
Ob 145.095 54.5211 89.4666
Ob 152.092 46.3733 88.0805
Ob 157.378 38.423 88.5166
Ob 155.753 62.3166 81.1316
Ob 140.046 57.9713 81.5179
Ob 148.654 57.5966 87.276
Ob 153.127 57.5992 84.4557
Ob 154.571 42.526 88.9598
Ob 159.129 38.2227 92.0242
Ob 149.688 44.0568 91.3059
Ob 160.609 37.2864 84.6207
Ob 158.597 70.1592 72.1634
Ob 158.02 56.249 88.3316
Ob 155.703 68.306 68.4753
Ob 155.004 44.9767 91.4076
Ob 162.462 51.174 85.8261
Ob 147.328 48.6763 86.1861
Ob 165.777 50.0022 90.0112
Ob 166.812 51.4835 78.5867
Ob 151.675 60.125 51.9296
Ob 154.693 49.7573 58.3613
Ob 154.727 44.3381 50.0059
Ob 162.261 46.9625 54.6347
Ob 148.479 43.9595 56.9541
Ob 153.057 35.498 51.4807
Ob 153.265 33.5804 57.0856
Ob 153.623 38.5676 55.5514
Ob 148.468 58.6602 54.5022
Ob 158.547 50.6867 55.1792
Ob 158.038 38.8816 53.6983
Ob 149.097 41.5257 50.7481
Ob 151.462 39.1487 54.5058
Ob 164.496 33.6048 59.6986
Ob 150.804 32.2538 62.9274
Ob 155.587 39.3527 52.9486
Ob 159.528 45.61 49.972
Ob 162.733 57.5393 54.5159
Ob 149.862 55.2802 60.2439
Ob 143.665 45.405 49.1508
Ob 163.027 39.6005 53.3923
Ob 150.182 43.6868 51.6559
Ob 155.105 45.4898 54.9137
Ob 158.434 38.5904 61.1668
Ob 164.594 56.1075 53.275
Ob 159.019 54.2051 48.9011
Ob 162.199 40.3239 58.3642
Ob 161.249 49.3812 50.7999
Ob 167.404 47.2444 58.81
Ob 167.824 44.8322 70.8618
Ob 167.36 46.1053 63.1809
Ob 172.926 40.5301 67.6595
Ob 156.383 61.3425 48.7968
Ob 164.513 48.3142 54.891
Ob 165.388 53.5473 53.8422
Ob 164.485 46.147 48.6907
Ob 169.644 46.153 66.8737
Ob 174.315 48.4694 68.4966
Ob 171.708 47.4209 58.7939
Ob 168.048 40.1239 60.5234
Ob 151.273 62.7407 48.2475
Ob 161.736 54.174 52.4438
Ob 159.077 53.4015 63.3039
Ob 161.522 46.7907 51.1408
Ob 164.019 50.0847 72.0165
Ob 177.322 54.3406 66.0288
Ob 174.731 51.7335 71.1146
Ob 170.889 42.8956 64.1618
Ob 155.009 66.7776 55.42
Ob 164.405 64.028 56.7567
Ob 165.436 60.5628 66.5152
Ob 165.731 62.2019 58.1718
Ob 175.914 60.4099 69.6889
Ob 177.001 55.1548 73.8343
Ob 175.616 49.9973 72.7821
Ob 174.679 56.6758 62.8148
Ob 172.267 63.3814 59.9639
Ob 158.873 64.1727 53.9971
Ob 166.582 66.3271 63.2265
Ob 167.638 60.8601 59.384
Ob 170.089 64.9751 60.0113
Ob 172.866 41.5224 65.2937
Ob 174.196 49.9411 77.7332
Ob 168.299 40.7822 73.1134
Ob 141.504 45.8116 50.6028
Ob 151.722 56.464 48.5222
Ob 146.044 39.9197 59.5383
Ob 138.068 44.7618 59.8751
Ob 146.672 39.7292 56.9367
Ob 147.842 38.0846 60.5612
Ob 158.487 36.9451 57.9806
Ob 157.215 32.2788 61.8582
Ob 144.34 53.7516 53.1284
Ob 156.944 54.3099 57.923
Ob 151.832 45.0045 53.2007
Ob 161.649 44.0517 50.9597
Ob 151.172 40.4066 59.1927
Ob 158.741 43.5635 55.5276
Ob 156.702 38.6562 63.2802
Ob 154.237 40.8406 72.0236
Ob 159.519 56.8273 48.9659
Ob 153.714 59.7651 53.556
Ob 148.247 49.6519 55.5972
Ob 137.033 53.7323 61.3131
Ob 146.307 49.0036 62.4225
Ob 153.614 43.3571 55.5173
Ob 168.252 36.3089 62.5311
Ob 160.718 29.0347 75.7076
Ob 147.317 56.9134 50.5375
Ob 150.897 59.5209 57.3564
Ob 162.946 48.5896 52.7141
Ob 155.981 48.004 60.0581
Ob 152.085 53.709 63.353
Ob 160.976 49.6078 65.502
Ob 160.552 34.1123 69.6486
Ob 166.561 36.9493 81.7052
Ob 142.051 59.6534 50.0279
Ob 149.653 63.3581 63.1695
Ob 164.28 46.2952 53.1098
Ob 165.826 55.0189 65.8438
Ob 163.72 59.5228 61.808
Ob 163.276 44.4457 64.4485
Ob 157.282 49.0185 69.599
Ob 167.32 40.4098 68.4095
Ob 159.253 62.2563 55.8052
Ob 160.727 47.5045 61.4453
Ob 168.477 50.516 58.5861
Ob 158.659 50.5429 63.7592
Ob 175.207 53.431 67.2549
Ob 165.207 54.4734 74.0988
Ob 168.599 39.5237 81.2578
Ob 165.251 37.7431 83.8597
Ob 156.967 63.7464 55.9017
Ob 161.043 60.4216 55.788
Ob 162.322 64.8437 55.0485
Ob 167.718 57.6425 59.8906
Ob 175.498 60.8156 67.12
Ob 175.017 56.5522 73.0701
Ob 168.223 40.2795 78.7547
Ob 169.435 42.4177 77.6279
Ob 157.928 56.4967 50.9434
Ob 169.245 60.3191 67.0161
Ob 172.2 61.2601 58.1523
Ob 170.103 65.2294 66.6509
Ob 165.29 55.3346 63.2976
Ob 171.659 62.2653 75.7707
Ob 177.334 48.0652 72.3411
Ob 176.689 52.3756 69.5832
Ob 146.347 50.4847 57.302
Ob 143.607 56.2958 52.6753
Ob 137.782 46.5654 47.2517
Ob 137.917 40.5616 55.4023
Ob 148.682 38.8935 55.6265
Ob 151.459 35.2789 56.3015
Ob 165.682 36.3795 62.7488
Ob 168.065 34.7488 65.9032
Ob 144.393 59.6172 51.2499
Ob 150.015 52.1083 48.3933
Ob 153.651 52.1637 58.9245
Ob 149.841 54.523 68.5568
Ob 141.725 53.0074 65.2318
Ob 147.413 45.7689 69.2107
Ob 159.529 35.3272 80.2541
Ob 161.364 37.1091 81.8351
Ob 149.004 63.9364 49.2355
Ob 143.713 54.3603 57.9966
Ob 142.865 60.4098 63.3129
Ob 135.967 38.1926 63.7622
Ob 154.17 50.0874 62.575
Ob 157.445 49.0334 74.8872
Ob 154.855 40.4064 64.2173
Ob 166.36 35.9417 76.9529
Ob 150.227 68.4018 59.3714
Ob 147.35 56.0928 64.3802
Ob 147.146 61.0899 63.4015
Ob 148.045 58.3633 71.1653
Ob 152.168 48.7396 77.0716
Ob 169.462 41.5569 67.4026
Ob 159.395 44.5531 70.5957
Ob 175.561 41.7396 73.7138
Ob 151.458 68.3481 56.9513
Ob 158.75 72.9433 72.7046
Ob 163.098 58.3497 59.3656
Ob 156.98 57.5167 71.6553
Ob 161.345 58.7252 62.4226
Ob 160.991 41.4182 65.84
Ob 168.736 35.4311 77.8993
Ob 178.126 50.5132 71.9904
Ob 155.787 64.0966 48.9475
Ob 154.72 70.4435 62.5854
Ob 173.919 61.1607 71.488
Ob 156.67 60.6036 68.4729
Ob 161.671 54.5566 76.2642
Ob 169.906 46.413 69.5419
Ob 167.931 39.4181 75.3117
Ob 168.016 45.421 81.3873
Ob 147.099 64.3974 59.294
Ob 155.794 63.8451 62.6656
Ob 162.655 66.072 59.4552
Ob 159.055 57.1523 66.7318
Ob 173.529 59.3121 69.5411
Ob 171.704 50.5177 77.5502
Ob 169.025 42.471 80.1337
Ob 162.065 44.7544 79.2378
Ob 158.586 69.249 65.8194
Ob 158.402 60.6842 64.9969
Ob 168.827 66.5914 71.1933
Ob 172.727 59.8735 75.9805
Ob 168.639 67.4216 68.6156
Ob 174.521 54.1014 69.5425
Ob 176.17 53.8925 71.6521
Ob 175.009 46.0992 83.0029
Ob 132.358 46.4481 64.7737
Ob 139.813 41.5977 62.9933
Ob 136.706 48.8477 48.145
Ob 134.714 50.2815 56.5299
Ob 136.248 46.1454 62.6345
Ob 144.827 27.3626 65.535
Ob 148.269 32.7532 67.8785
Ob 152.603 27.6641 72.7233
Ob 135.877 45.8068 57.3432
Ob 138.628 44.0507 47.0006
Ob 154.313 59.2738 61.6789
Ob 132.56 43.5327 68.4178
Ob 146.567 50.2609 84.1836
Ob 155.031 36.2495 67.0524
Ob 138.671 33.055 65.4838
Ob 153.124 39.9419 78.9165
Ob 136.783 61.9273 58.9849
Ob 141.425 62.1394 64.7498
Ob 146.244 53.7782 57.7097
Ob 141.513 52.8566 68.5499
Ob 145.818 54.9188 66.1673
Ob 149.068 40.7883 60.7227
Ob 152.286 37.2155 74.8517
Ob 160.697 34.6749 72.2621
Ob 137.159 65.1262 61.4806
Ob 139.974 62.971 68.8424
Ob 156.013 57.9416 88.8683
Ob 152.102 52.5869 68.5835
Ob 144.612 49.0613 70.0912
Ob 153.878 45.3915 66.5144
Ob 155.957 44.1421 80.1094
Ob 161.952 34.74 80.9
Ob 146.441 69.9169 57.3932
Ob 146.86 63.0017 57.0924
Ob 147.787 53.3686 60.1228
Ob 156.843 71.4661 73.669
Ob 161.342 45.6381 65.7242
Ob 151.18 51.6504 82.1885
Ob 168.129 50.5203 70.4405
Ob 163.957 36.3684 82.0411
Ob 150.559 68.6217 63.3673
Ob 162.179 70.1346 68.9706
Ob 160.61 66.6643 58.0995
Ob 155.889 47.1837 73.6563
Ob 152.035 56.3302 72.3089
Ob 165.189 51.3863 85.2759
Ob 158.579 35.0598 88.8339
Ob 174.468 47.2985 80.7399
Ob 147.967 69.7522 59.5296
Ob 164.032 65.9295 76.9806
Ob 158.414 61.7378 81.4308
Ob 165.011 62.3972 80.0674
Ob 154.03 60.4665 68.9559
Ob 156.429 56.2365 79.2277
Ob 173.346 55.6092 81.6549
Ob 164.309 50.7643 87.7242
Ob 164.709 64.5537 59.202
Ob 164.606 69.9505 68.1367
Ob 164.493 65.1671 72.536
Ob 163.608 63.8833 74.7384
Ob 174.039 53.0918 81.9515
Ob 175.327 55.3619 77.9472
Ob 164.946 48.3369 81.4266
Ob 168.17 48.9297 78.2391
Ob 134.536 52.8431 56.8608
Ob 130.615 54.8086 68.4225
Ob 145.531 38.1242 61.6068
Ob 136.995 52.6146 67.8878
Ob 140.255 40.3018 65.2609
Ob 133.801 41.3083 69.1452
Ob 144.983 25.8797 71.344
Ob 143.986 37.7715 71.2451
Ob 140.185 60.2831 54.3671
Ob 133.008 54.5483 63.4009
Ob 139.848 43.3654 61.035
Ob 132.703 36.1811 72.4032
Ob 144.725 34.4354 68.3669
Ob 151.224 46.8485 74.5069
Ob 151.863 45.3037 80.9703
Ob 161.382 35.7157 78.4737
Ob 138.402 60.9905 64.4149
Ob 138.763 56.757 66.7685
Ob 131.71 57.1019 68.8015
Ob 144.374 49.3133 74.5109
Ob 139.308 46.9655 80.1679
Ob 153.501 52.4537 86.2183
Ob 151.888 27.2143 67.9297
Ob 147.535 32.1743 73.2635
Ob 138.934 58.5915 57.0121
Ob 144.612 62.1294 72.8307
Ob 141.104 61.757 75.6056
Ob 149.058 57.4626 73.892
Ob 149.69 53.0202 70.7609
Ob 159.723 49.5731 73.7166
Ob 148.602 39.5023 79.4697
Ob 156.208 38.9178 80.5618
Ob 140.692 68.2757 60.5035
Ob 143.061 60.5816 58.5375
Ob 142.075 59.8448 77.1279
Ob 148.821 56.3525 81.767
Ob 150.171 49.0964 75.2878
Ob 154.608 48.7938 69.179
Ob 148.686 34.0429 80.2208
Ob 158.198 38.9444 74.603
Ob 146.087 61.0063 84.3945
Ob 139.898 64.0583 65.7806
Ob 159.316 73.4343 67.8512
Ob 154.132 61.1785 76.9099
Ob 175.099 50.6565 81.2396
Ob 162.026 49.2455 76.88
Ob 155.073 32.8028 85.6173
Ob 153.734 33.7901 87.6724
Ob 150.438 69.6047 76.7014
Ob 155.586 72.9908 68.9498
Ob 154.543 67.792 71.1783
Ob 149.401 60.2448 70.0372
Ob 152.198 73.5312 71.945
Ob 163.194 55.013 83.0412
Ob 159.938 46.4039 84.2965
Ob 172.327 48.9842 80.3649
Ob 161.187 64.7777 75.3031
Ob 160.868 57.2544 68.7032
Ob 156.848 61.2427 85.8943
Ob 164.989 66.6402 74.6469
Ob 156.972 62.2077 83.4865
Ob 152.988 74.5563 69.6792
Ob 169.116 51.1143 77.4099
Ob 172.088 46.2605 80.6436
Ob 140.124 51.3354 58.1765
Ob 134.345 49.4974 61.4662
Ob 130.087 52.4039 67.535
Ob 129.616 49.5072 71.5504
Ob 142.724 29.5425 63.0802
Ob 142.855 27.5221 67.4307
Ob 142.416 26.7186 74.8787
Ob 154.199 33.6103 71.3711
Ob 136.052 62.7426 70.3342
Ob 139.584 58.4839 72.6576
Ob 138.528 51.1993 85.5713
Ob 141.245 51.9545 73.5009
Ob 133.958 41.0062 72.448
Ob 137.941 46.2678 75.0904
Ob 149.651 28.3755 68.5066
Ob 144.318 31.2271 80.8559
Ob 146.944 66.7706 63.3913
Ob 134.173 57.7039 60.4339
Ob 143.811 58.3767 71.9969
Ob 133.25 40.9731 77.0194
Ob 141.758 48.9832 82.5117
Ob 138.799 45.9446 77.6018
Ob 139.093 35.0472 78.3815
Ob 144.466 35.719 76.3197
Ob 140.972 65.9252 61.5279
Ob 152.927 55.043 68.1894
Ob 138.656 57.1533 79.3175
Ob 140.803 53.4378 81.9404
Ob 139.289 40.9976 82.6841
Ob 145.702 34.9929 83.5128
Ob 160.933 39.7666 85.4693
Ob 157.471 33.2303 79.665
Ob 146.324 71.7765 61.6535
Ob 145.028 67.5738 80.1098
Ob 149.459 62.1324 74.5877
Ob 148.024 59.569 85.5652
Ob 148.29 49.1306 82.4875
Ob 142.658 44.2805 84.0041
Ob 151.062 35.4371 80.4289
Ob 146.083 37.6445 83.0506
Ob 153.927 67.1532 73.4564
Ob 144.344 64.6718 68.0002
Ob 149.537 63.4128 81.9397
Ob 149.897 58.6479 81.2531
Ob 156.153 54.1447 77.6124
Ob 147.421 47.3906 88.516
Ob 155.854 40.8041 87.4347
Ob 151.434 45.3538 92.7786
Ob 142.011 66.1412 71.5159
Ob 149.934 59.5404 75.2575
Ob 162.019 68.7417 72.3608
Ob 153.145 61.7952 81.4593
Ob 143.795 48.9733 89.5631
Ob 158.849 55.5627 79.9698
Ob 157.232 58.5468 86.7583
Ob 158.938 47.1151 70.7858
Ob 162.723 63.7019 77.177
Ob 152.536 53.5928 77.1172
Ob 160.806 57.8547 84.1201
Ob 156.677 51.4221 88.1483
Ob 171.347 57.3633 81.1703
Ob 170.443 50.7475 79.6453
Ob 164.368 47.9927 76.5572
Ob 166.129 53.6461 86.0735
Ob 135.648 59.0174 73.7116
Ob 138.623 54.3737 75.3753
Ob 134.382 44.9578 65.8425
Ob 139.627 37.6159 74.2914
Ob 133.361 29.872 75.6599
Ob 153.683 43.2001 81.1915
Ob 155.316 34.3268 78.7096
Ob 143.862 42.062 73.9193
Ob 137.811 63.1842 72.2404
Ob 132.803 42.9044 70.958
Ob 133.224 47.9562 77.0255
Ob 141.956 37.8526 72.9498
Ob 138.697 53.5911 80.3425
Ob 139.771 35.4931 75.7954
Ob 146.171 32.996 85.0097
Ob 147.666 41.8887 71.3187
Ob 133.053 58.9469 72.2209
Ob 142.236 58.7728 69.8452
Ob 141.522 64.4966 63.6493
Ob 138.861 58.852 83.5148
Ob 140.301 44.6886 79.3212
Ob 132.402 37.9824 80.6572
Ob 153.411 33.3856 81.8579
Ob 137.14 35.6744 80.2391
Ob 146.021 69.4163 68.4142
Ob 153.783 57.1112 73.8408
Ob 143.315 53.0686 88.0024
Ob 148.455 51.591 82.7728
Ob 145.367 57.4055 86.1081
Ob 134.561 34.9828 79.5612
Ob 145.832 36.0775 80.9332
Ob 133.66 34.1771 77.106
Ob 145.378 68.2443 74.8676
Ob 144.097 64.8762 72.6149
Ob 148.368 64.9514 77.2649
Ob 144.391 59.8807 86.0452
Ob 145.946 56.1892 75.7419
Ob 135.761 29.196 75.9944
Ob 147.995 43.4364 89.368
Ob 148.961 41.2937 81.4299
Ob 145.708 61.62 79.1008
Ob 148.624 64.6839 74.5835
Ob 154.068 62.6886 79.1581
Ob 143.087 45.4464 90.6889
Ob 145.871 50.7054 86.7574
Ob 157.716 49.2491 79.8334
Ob 157.735 40.5457 92.24
Ob 160.54 39.1164 89.9521
Ob 132.246 57.7006 74.4576
Ob 149.296 65.8485 82.957
Ob 151.059 55.5464 77.7581
Ob 145.854 49.3649 79.2199
Ob 154.232 54.7163 85.4446
Ob 165.807 55.271 82.1443
Ob 156.864 41.5054 89.9745
Ob 153.077 30.9882 80.9944
Ob 150.211 70.0007 74.0155
Ob 151.642 64.9278 82.6034
Ob 149.862 66.0092 79.1059
Ob 165.219 58.6999 85.5052
Ob 149.955 45.0698 88.9646
Ob 164.442 43.4711 84.4239
Ob 164.52 57.1123 83.658
Ob 163.643 54.0216 85.3811
Ob 146.16 57.1071 48.221
Ob 147.72 51.1435 47.751
Ob 144.998 44.7529 56.503
Ob 149.624 42.729 59.0454
Ob 142.426 40.4454 58.789
Ob 156.238 30.0639 66.3835
Ob 159.804 31.9646 58.4008
Ob 144.922 51.0754 53.5968
Ob 138.408 53.6377 53.7236
Ob 150.054 49.785 47.2502
Ob 155.68 45.2 52.3323
Ob 153.822 46.7995 53.007
Ob 147.137 36.7203 55.8237
Ob 151.535 38.7583 57.131
Ob 165.995 32.9349 65.8427
Ob 145.626 51.672 59.4938
Ob 157.371 52.8362 50.5131
Ob 154.08 55.2915 47.8203
Ob 164.518 42.821 63.0897
Ob 148.096 47.3071 54.4484
Ob 158.841 39.5575 58.7722
Ob 163.245 45.3724 59.6717
Ob 154.091 56.6033 57.1344
Ob 157.398 52.0474 53.274
Ob 152.285 49.0911 48.4127
Ob 157.062 43.6416 66.268
Ob 165.48 43.4471 59.2422
Ob 167.458 43.7586 55.5774
Ob 164.154 34.4974 75.1955
Ob 152.864 35.3961 78.5916
Ob 144.189 53.1418 64.1616
Ob 151.507 35.3153 53.6351
Ob 160.923 55.2168 50.3577
Ob 169.956 46.3037 64.2135
Ob 170.981 61.124 55.8693
Ob 165.178 44.8362 55.6169
Ob 166.953 30.7431 71.9482
Ob 153.966 62.3974 48.8224
Ob 157.489 62.3178 51.4821
Ob 166 59.8352 57.1914
Ob 173.276 52.6462 65.4051
Ob 174.346 50.665 66.8664
Ob 169.662 44.0799 68.4341
Ob 170.26 36.2427 72.8289
Ob 170.839 43.8791 81.5541
Ob 152.255 60.4969 49.4316
Ob 161.975 57.4569 57.0424
Ob 161.742 53.758 59.5794
Ob 174.207 52.8424 62.8461
Ob 171.367 49.4655 60.593
Ob 166.326 45.7283 72.8359
Ob 166.678 50.2251 65.2102
Ob 154.041 70.0928 67.0487
Ob 158.495 59.8958 56.9034
Ob 165.174 61.4215 64.0055
Ob 170.258 57.5342 56.2673
Ob 176.68 56.4134 64.7793
Ob 167.097 50.5052 67.9555
Ob 167.226 37.1425 66.6944
Ob 172.784 42.3022 73.6164
Ob 144.113 54.6896 50.6741
Ob 144.139 58.3513 57.5746
Ob 145.194 36.2126 57.5941
Ob 148.199 33.7962 61.9806
Ob 148.966 40.4123 57.9719
Ob 152.659 33.9069 62.7553
Ob 158.602 30.3587 69.0117
Ob 135.141 52.1202 51.797
Ob 149.807 48.4538 50.5569
Ob 150.054 48.8911 65.6226
Ob 159.026 38.9256 56.1321
Ob 147.509 42.9943 68.8661
Ob 154.457 41.5896 52.1637
Ob 145.663 41.3225 69.7624
Ob 156.813 31.3246 77.7932
Ob 140.673 57.5341 50.5198
Ob 143.151 56.4451 60.6058
Ob 151.574 50.2304 51.8588
Ob 157.554 53.0703 65.2499
Ob 159.436 41.9489 50.794
Ob 160.407 36.6436 65.158
Ob 160.335 34.6924 66.9544
Ob 145.51 56.1627 57.3028
Ob 141.467 57.2099 54.0512
Ob 155.258 43.0488 64.5051
Ob 141.47 53.0419 56.9199
Ob 152.944 47.677 59.2949
Ob 171.337 42.0128 69.146
Ob 164.782 34.166 77.7102
Ob 170.889 37.8734 69.5964
Ob 153.531 65.3927 50.1851
Ob 153.719 46.5061 64.0193
Ob 158.018 55.5225 64.8732
Ob 154.579 56.3888 71.3119
Ob 157.01 45.0856 70.3405
Ob 165.887 40.7746 63.9978
Ob 167.665 31.8306 74.3878
Ob 150.247 63.0615 52.893
Ob 166.408 52.0785 58.116
Ob 161.496 54.1797 69.1107
Ob 164.329 53.561 58.8139
Ob 169.918 53.4342 64.8164
Ob 163.078 51.1787 65.5089
Ob 158.183 30.1218 75.9017
Ob 162.35 35.77 86.0727
Ob 168.492 61.815 64.9881
Ob 168.034 63.4221 59.5794
Ob 166.789 66.5999 72.7295
Ob 164.604 65.3348 66.6141
Ob 166.258 50.525 62.6144
Ob 169.604 56.9853 63.7188
Ob 174.811 45.9857 66.236
Ob 162.216 61.7209 70.3877
Ob 160.854 69.6813 60.9078
Ob 159.006 64.7961 59.082
Ob 171.736 57.4585 75.8343
Ob 172.528 52.2023 68.0078
Ob 162.109 43.1571 77.2096
Ob 176.814 52.476 73.8462
Ob 172.354 48.3444 76.0059
Ob 136.881 48.5187 50.7988
Ob 140.794 48.1651 49.4954
Ob 138.408 49.291 66.2304
Ob 143.095 36.8317 59.1407
Ob 151.309 35.4525 64.2927
Ob 139.324 29.1393 69.5999
Ob 149.146 30.506 67.0301
Ob 140.119 45.8652 48.4383
Ob 131.268 59.113 65.5577
Ob 144.08 43.8557 63.7311
Ob 142.136 42.7857 57.8169
Ob 140.986 46.3073 71.0758
Ob 150.705 33.5932 60.7577
Ob 150.002 46.1287 65.5137
Ob 148.672 34.4374 72.9665
Ob 131.576 51.2142 63.3914
Ob 143.334 48.8566 53.7665
Ob 144.777 43.84 66.2103
Ob 151.151 50.8883 66.7301
Ob 154.917 57.6599 64.5731
Ob 151.399 40.0435 67.4838
Ob 163.733 31.8996 73.3907
Ob 155.023 59.0475 49.143
Ob 141.368 50.264 69.2117
Ob 142.417 58.9987 61.1184
Ob 156.368 59.9544 63.2555
Ob 150.344 47.3705 78.1208
Ob 168.334 51.1947 74.3059
Ob 155.721 39.9578 74.2679
Ob 154.526 36.2818 60.519
Ob 154.719 53.1147 61.2222
Ob 157.205 53.1944 60.4104
Ob 150.157 65.1198 71.1762
Ob 149.95 42.9847 69.7507
Ob 156.728 39.2989 65.8242
Ob 168.439 41.38 70.5671
Ob 165.44 36.3196 73.5824
Ob 152.184 64.74 52.3672
Ob 156.97 71.8836 71.082
Ob 147.431 51.1234 63.7044
Ob 153.555 45.0852 58.9426
Ob 174.975 53.001 79.5422
Ob 161.435 56.7199 71.2751
Ob 159.202 41.7028 85.4043
Ob 162.046 35.3112 83.5032
Ob 163.385 62.0478 65.8709
Ob 157.388 68.3014 70.5867
Ob 167.297 61.3298 62.6684
Ob 175.058 58.8167 71.6917
Ob 162.354 66.3601 65.728
Ob 166.92 43.0483 69.189
Ob 173.868 49.2583 83.1178
Ob 156.788 65.906 61.2634
Ob 162.755 70.0505 63.55
Ob 168.484 65.0028 64.5245
Ob 159.25 57.7704 60.8079
Ob 169.173 57.5291 76.7406
Ob 170.603 56.054 68.5719
Ob 166.356 45.1252 76.2618
Ob 168.07 47.7603 82.552
Ob 130.491 51.8788 72.5034
Ob 141.031 35.397 66.2027
Ob 140.772 39.0556 62.9742
Ob 145.108 27.2947 69.2101
Ob 143.775 48.2358 62.4197
Ob 145.161 36.8611 63.9511
Ob 154.024 35.38 64.7286
Ob 141.343 47.8099 55.196
Ob 136.254 51.9016 55.1547
Ob 130.77 49.8472 58.1475
Ob 141.235 54.6693 59.139
Ob 143.133 41.7995 69.0116
Ob 143.111 48.4134 77.8468
Ob 154.62 27.6981 74.543
Ob 148.277 37.4394 68.0026
Ob 138.994 60.9368 61.4066
Ob 138.452 48.2686 61.7683
Ob 157.381 48.6734 65.3724
Ob 148.042 50.2759 72.0037
Ob 155.014 47.1181 71.2008
Ob 144.396 46.2994 82.2
Ob 155.894 45.6481 64.8669
Ob 130.393 54.5427 63.4124
Ob 151.29 56.6488 69.7846
Ob 145.514 46.8138 63.6735
Ob 134.368 53.4063 66.0285
Ob 150.837 41.944 74.8871
Ob 142.447 43.3919 76.3276
Ob 154.461 36.3578 73.7253
Ob 153.153 29.7693 74.1359
Ob 152.854 64.6941 71.7937
Ob 153.342 66.7242 68.9369
Ob 156.791 63.2165 69.0545
Ob 159.654 49.9274 76.3315
Ob 157.054 42.9049 71.745
Ob 156.805 51.5461 77.2187
Ob 155.604 45.7549 84.4113
Ob 137.297 64.5197 58.9564
Ob 140.737 56.848 61.0414
Ob 151.902 65.2939 67.1755
Ob 158.103 63.628 61.3805
Ob 155.433 58.3776 69.6359
Ob 154.857 41.2414 77.4186
Ob 160.521 41.9505 81.58
Ob 158.628 45.4896 72.8735
Ob 155.223 63.8301 71.0782
Ob 154.743 67.425 60.8775
Ob 160.265 71.8269 69.7897
Ob 158.488 62.1749 67.1761
Ob 159.378 51.9555 72.4411
Ob 163.965 38.3643 86.2595
Ob 161.205 50.1899 83.5925
Ob 164.259 72.4987 64.9094
Ob 159.476 67.6887 72.0799
Ob 165.338 63.538 77.3611
Ob 167.338 59.2759 76.8568
Ob 166.8 53.131 80.7284
Ob 157.913 53.7276 88.7715
Ob 166.478 53.0478 83.397
Ob 160.419 45.5549 86.7144
Ob 130.064 54.5027 72.0166
Ob 138.281 46.5958 57.9127
Ob 143.371 36.6737 68.8621
Ob 142.843 30.9638 60.9314
Ob 139.033 38.5986 69.3523
Ob 134.991 39.0377 68.9944
Ob 151.365 28.3791 78.28
Ob 133.131 60.8945 70.078
Ob 137.308 62.7703 62.7762
Ob 133.836 37.8514 65.3505
Ob 142.758 40.7318 66.1731
Ob 136.058 40.6625 62.6917
Ob 144.725 34.1203 74.0975
Ob 142.038 43.9611 73.8402
Ob 144.728 40.2867 75.6398
Ob 140.968 56.7824 65.3317
Ob 139.513 58.0528 69.9676
Ob 132.102 47.5706 70.4931
Ob 143.756 51.4522 69.2582
Ob 149.434 49.8759 78.3954
Ob 143.014 33.1072 62.5037
Ob 153.791 27.8365 77.0844
Ob 147.061 66.9152 54.8281
Ob 138.837 56.1169 71.6079
Ob 139.169 51.2835 70.2168
Ob 142.739 50.5519 87.7392
Ob 153.682 45.852 75.3924
Ob 159.981 47.3608 79.5237
Ob 147.147 41.7615 87.3533
Ob 155.551 39.3871 83.0819
Ob 140.001 62.0189 59.1998
Ob 141.871 51.3014 81.2701
Ob 153.654 49.7725 86.7457
Ob 146.353 52.9949 87.819
Ob 139.454 34.5846 80.9873
Ob 152.046 37.7998 79.7516
Ob 151.863 40.2509 84.2136
Ob 146.249 66.8403 68.6055
Ob 143.704 67.2666 67.9766
Ob 143.822 64.6999 82.6791
Ob 154.516 74.7613 72.6225
Ob 163.266 63.6674 81.635
Ob 155.096 52.557 71.8533
Ob 151.757 54.228 85.3579
Ob 153.986 40.9534 85.5378
Ob 156.068 65.9753 69.8073
Ob 150.473 52.4141 78.2385
Ob 150.629 58.3369 71.5896
Ob 157.986 53.7592 75.7602
Ob 153.634 55.2578 88.0287
Ob 158.261 41.8311 82.8472
Ob 158.523 43.0949 91.2352
Ob 159.334 64.799 73.3464
Ob 149.274 60.335 72.7493
Ob 151.47 57.5239 75.035
Ob 158.325 58.34 75.7138
Ob 155.322 57.9839 82.7421
Ob 163.949 49.0582 85.6863
Ob 161.455 51.8886 76.5807
Ob 165.183 44.927 87.922
Ob 138.804 49.9822 63.8332
Ob 136.906 44.7063 72.6132
Ob 132.024 38.6254 76.2885
Ob 140.182 44.8171 75.673
Ob 140.853 34.9826 70.7773
Ob 148.081 25.6066 64.9107
Ob 136.422 30.2171 73.7421
Ob 136.41 63.3618 67.8137
Ob 136.386 50.7806 74.5931
Ob 139.452 44.3554 67.0016
Ob 143.542 32.2877 67.1585
Ob 143.647 38.3302 76.9453
Ob 144.516 44.4491 73.0812
Ob 141.909 32.2161 84.1732
Ob 148.031 29.7197 74.2623
Ob 137.153 59.8744 75.6824
Ob 139.727 55.8607 77.0908
Ob 135.959 45.066 85.2007
Ob 146.235 52.3218 91.8704
Ob 146.848 37.6235 78.9161
Ob 136.026 36.5458 78.0249
Ob 146.494 31.0971 82.6338
Ob 146.856 59.0387 69.0832
Ob 147.513 66.8192 75.6255
Ob 139.7 56.8537 74.5927
Ob 143.415 60.4615 74.9703
Ob 144.69 44.7046 75.6672
Ob 141.775 41.2662 81.8182
Ob 145.379 41.5141 85.3142
Ob 152.927 48.2805 84.7676
Ob 161.957 63.996 64.6346
Ob 144.802 58.4316 75.938
Ob 136.261 44.9825 82.6041
Ob 140.275 45.7111 83.9476
Ob 142.227 48.6068 85.0939
Ob 147.5 29.8677 80.6242
Ob 149.728 41.7843 88.313
Ob 145.036 71.8946 68.1115
Ob 142.129 62.786 78.8926
Ob 143.765 49.7367 80.785
Ob 146.634 46.1483 86.2907
Ob 153.478 42.84 91.3019
Ob 154.284 46.0853 80.3829
Ob 142.287 31.3497 78.9338
Ob 157.401 36.8326 86.5091
Ob 152.219 71.9435 69.815
Ob 153.6 59.0962 89.527
Ob 151.15 56.681 85.804
Ob 153.144 52.8009 83.5818
Ob 158.952 48.3584 91.1358
Ob 156.921 43.1172 87.9481
Ob 164.131 48.4134 88.6763
Ob 161.377 66.4607 73.2622
Ob 145.799 54.0905 73.9669
Ob 153.221 61.6708 86.4366
Ob 150.204 53.1751 75.62
Ob 149.391 54.9835 86.7131
Ob 151.838 46.8754 90.6421
Ob 172.584 45.1579 83.065
Ob 163.252 43.5223 89.4461
Ob 129.674 46.9752 71.31
Ob 134.623 55.349 61.4621
Ob 138.126 38.827 83.7286
Ob 135.453 36.7703 75.3844
Ob 141.59 38.2468 69.9521
Ob 146.131 40.8966 73.3151
Ob 133.284 32.4693 75.0585
Ob 139.051 61.2017 76.9981
Ob 133.199 54.6695 80.7154
Ob 137.077 45.1244 70.0526
Ob 136.085 33.6835 77.7919
Ob 137.467 40.2472 86.6273
Ob 146.145 39.6463 80.4859
Ob 142.98 31.5068 73.8667
Ob 137.821 32.5998 80.7629
Ob 134.05 56.0657 69.0979
Ob 135.036 56.057 82.3576
Ob 140.791 50.7902 84.1423
Ob 137.845 44.1881 80.4493
Ob 135.261 44.538 80.2319
Ob 142.901 38.7744 87.8745
Ob 141.05 34.6033 84.8914
Ob 135.579 55.3292 79.7824
Ob 134.687 38.6904 77.0898
Ob 135.925 47.6979 73.9571
Ob 138.055 48.8894 81.7347
Ob 139.096 46.4884 86.1191
Ob 143.636 38.7086 85.3299
Ob 146.968 42.0711 83.0746
Ob 150.009 28.0971 73.393
Ob 134.445 51.2356 76.3354
Ob 141.346 57.7582 83.8457
Ob 143.237 52.9408 82.9237
Ob 152.172 55.7238 90.2065
Ob 134.273 39.5988 81.728
Ob 143.658 34.0182 85.0547
Ob 146.864 39.7547 84.1458
Ob 142.883 64.8662 80.2747
Ob 146.325 56.5801 70.1726
Ob 143.559 56.2751 84.8079
Ob 151.103 58.1839 89.994
Ob 145.475 52.7984 84.1494
Ob 145.417 39.5834 86.9746
Ob 144.86 40.6564 82.7173
Ob 149.659 32.5882 84.5726
Ob 151.007 60.6291 82.841
Ob 147.293 55.5089 88.274
Ob 152.828 62.217 83.9679
Ob 147.543 53.6879 90.0229
Ob 157.785 48.1367 84.2764
Ob 152.337 44.0183 89.0591
Ob 157.134 34.5678 84.8129
Ob 151.541 67.9219 78.3973
Ob 146.529 64.7262 86.5172
Ob 140.874 46.9461 91.1138
Ob 144.823 49.9894 91.7387
Ob 160.926 43.8946 90.6606
Ob 155.805 43.8651 82.6248
Ob 159.54 49.8844 89.1115
Ob 156.314 36.9566 84.12
Oh 170.823 34.1417 71.3027
Ob 175.111 46.5627 75.7293
Oh 178.708 51.7755 75.6771
Oh 156.225 26.8021 76.5388
Oh 169.994 39.2946 83.5421
Oh 165.778 46.9396 78.7959
Oh 171.997 45.524 76.5393
Oh 151.211 37.1332 69.674
Oh 158.226 38.1329 78.9876
Oh 163.738 34.3627 87.7069
Oh 168.926 48.7899 87.124
Oh 152.334 37.8011 66.6147
Oh 155.808 30.3681 85.0476
Oh 152.053 33.0743 89.6083
Oh 161.845 37.8086 92.0671
Oh 143.45 27.3105 79.7762
Oh 153.246 27.588 79.8639
Oh 145.899 29.494 78.2614
Oh 167.054 39.3478 85.8931
Oh 143.409 33.545 79.8785
Oh 145.889 32.3914 87.5999
Oh 151.382 39.309 88.0542
Oh 162.31 47.8542 90.5634
Oh 163.931 31.8716 67.4472
Oh 167.961 29.2063 74.0339
Oh 166.178 30.7016 69.2662
Oh 170.387 38.9051 79.3565
Oh 161.786 28.081 73.5046
Oh 163.96 38.0639 75.0066
Oh 171.427 41.4243 80.7481
Oh 163.092 47.3986 78.8399
Oh 157.773 38.4506 70.7832
Oh 158.061 44.1342 75.2655
Oh 164.944 40.6375 77.1057
Oh 174.517 44.7252 85.2221
Oh 135.415 30.2066 71.0124
Oh 159.52 30.1593 72.9467
Oh 161.05 49.9714 54.745
Oh 168.115 35.0032 80.685
Oh 150.687 26.9014 71.0208
Oh 150.559 30.8851 77.9003
Oh 158.802 36.5044 75.6774
Oh 160.034 34.688 85.2476
Oh 148.172 29.1328 83.2845
Oh 143.712 36.224 82.6766
Oh 171.755 42.2749 57.4927
Oh 157.02 38.4171 93.6808
Oh 131.396 38.9996 65.9176
Oh 146.877 27.5233 79.8497
Oh 150.611 31.7182 87.1
Oh 156.882 33.9531 90.5032
Oh 146.703 46.6872 58.1877
Oh 138.811 55.576 50.0838
Oh 150.813 57.824 53.1766
Oh 155.741 77.0402 72.9374
Oh 149.489 52.3091 53.9477
Oh 144.968 68.0712 53.2976
Oh 149.002 71.0915 57.4559
Oh 157.842 30.4762 80.2027
Oh 137.23 63.646 54.4652
Oh 154.44 68.4338 64.2649
Oh 158.312 70.3333 61.6033
Oh 141.916 32.9354 86.8603
Oh 136.037 66.903 59.7366
Oh 151.19 69.1585 66.4152
Oh 162.206 71.2302 59.3284
Oh 134.747 64.5275 66.0152
Oh 139.55 66.4119 70.3399
Oh 140.339 71.5915 63.7912
Oh 151.419 63.7956 76.1165
Oh 133.287 63.3392 74.6938
Oh 146.717 61.1488 71.5931
Oh 141.058 65.1501 82.2784
Oh 153.823 66.4975 82.7231
Oh 132.564 52.7229 52.1519
Oh 154.936 50.2309 48.461
Oh 157.741 52.0136 47.8344
Oh 154.37 65.5769 57.6256
Oh 136.591 48.0962 45.4967
Oh 148.175 66.5267 49.6892
Oh 151.923 62.8427 56.3299
Oh 142.619 72.4914 58.104
Oh 139.249 48.8592 56.2927
Oh 145.86 63.6143 48.9452
Oh 148.438 60.109 51.409
Oh 150.683 64.6705 57.9644
Oh 137.836 54.7553 58.6498
Oh 134.524 63.5658 54.5935
Oh 140.323 66.2024 56.2297
Oh 159.452 75.6853 72.7739
Oh 129.224 57.8277 64.6553
Oh 132.06 59.3864 60.2488
Oh 153.517 72.9603 62.7972
Oh 159.163 74.3919 65.3136
Oh 136.585 56.1313 73.6641
Oh 136.525 65.2529 71.0649
Oh 147.07 64.312 64.5049
Oh 144.715 70.115 73.0069
Oh 138.245 59.2198 66.4153
Oh 136.764 55.6203 68.6652
Oh 147.969 61.7823 77.628
Oh 150.119 66.4822 75.9635
Oh 166.842 72.3624 64.8118
Oh 160.897 67.2253 55.1863
Oh 174.915 60.5193 62.0995
Ow 67.0357 90.8852 76.3901
Ob 178.588 45.8882 73.3307
Oh 172.735 44.3506 70.2606
Oh 165.11 62.2426 61.2464
Oh 173.544 66.1103 64.0084
Oh 169.842 58.949 61.0655
Oh 172.606 58.2091 72.2519
Oh 167.156 64.9208 67.4146
Oh 177.036 58.0061 73.8218
Oh 152.112 70.2433 58.8992
Oh 156.365 69.0659 54.9331
Oh 161.786 63.6923 67.2474
Oh 163.919 70.4292 73.4391
Oh 170.525 60.3494 74.3218
Oh 166.946 55.446 78.331
Ow 106.378 47.126 52.9791
Oh 163.08 66.9567 57.0262
Oh 165.202 68.3607 76.5351
Oh 165.755 64.6688 81.5588
Oh 169.964 59.0211 84.9671
Oh 167.507 60.606 79.3195
Oh 165.12 39.0701 88.5683
Oh 169.212 69.6974 67.1895
Oh 150.315 73.6975 69.9658
Oh 152.881 64.3763 85.8989
Oh 166.822 60.8519 85.8539
Oh 162.81 61.3864 78.8851
Oh 173.505 55.2062 75.7656
Oh 169.448 52.9671 87.0607
Oh 143.042 55.8595 71.2141
Oh 148.911 60.1642 88.0973
Oh 166.892 64.1162 75.3224
Oh 161.09 64.2126 83.1349
Oh 161.121 59.7575 85.9708
Oh 164.358 53.9608 87.9641
Oh 156.46 66.6622 73.0539
Oh 156.338 62.6533 77.6301
Oh 147.905 53.0026 85.2481
Oh 154.418 52.1801 92.1187
Oh 154.848 55.5962 90.4833
Oh 159.739 50.9024 91.5277
Oh 161.737 63.8386 57.4806
Oh 165.164 63.3387 68.3291
Oh 157.677 68.0348 51.3175
Oh 128.683 54.8117 61.2996
Oh 177.451 46.1173 65.776
Oh 172.127 46.6081 65.7072
Oh 171.011 44.8876 59.7663
Oh 166.115 48.8504 70.0444
Oh 167.985 43.8049 73.3052
Oh 166.915 64.6883 57.5638
Oh 157.367 61.5921 59.0597
Oh 164.212 74.6454 68.7265
Ob 177.967 60.7016 68.1065
Ow 118.266 89.8323 38.3609
Oh 179.173 53.0591 71.2631
Ow 145.645 105.626 42.5267
Oh 162.607 74.6583 64.7338
Oh 162.282 61.1353 63.2401
Oh 162.702 67.8168 75.6157
Oh 171.004 67.2292 69.7789
Ob 176.285 57.7489 78.422
Oh 173.145 47.3421 78.4266
Oh 157.087 68.1505 59.9441
Oh 169.101 66.4172 73.8622
Oh 157.728 58.0932 83.7591
Oh 169.087 57.7461 79.9092
Oh 164.578 49.6084 78.5315
Oh 164.529 52.7468 79.1865
Oh 159.364 66.7843 75.0876
Oh 150.3 61.801 80.0856
Oh 147.266 54.412 82.9872
Oh 157.552 63.8088 85.6889
Oh 158.633 53.2518 78.2142
Oh 162.179 42.1259 83.6793
Ow 94.7862 41.2398 52.6627
Oh 153.223 59.5937 71.9707
Oh 156.069 48.838 88.3347
Oh 155.918 60.2755 90.2915
Oh 143.971 50.5207 83.5506
Oh 159.899 55.0312 89.992
Oh 164.875 45.2297 90.566
Oh 163.197 66.9138 53.7414
Oh 174.238 57.6392 65.2098
Oh 152.12 70.667 78.491
Oh 153.372 77.1998 69.0513
Oh 145.819 69.3465 84.9875
Oh 159.609 49.3069 86.4692
Oh 151.68 48.2702 45.8288
Oh 152.505 41.9735 50.3529
Ow 225.469 44.6747 34.5608
Oh 149.835 43.4802 48.9469
Oh 165.231 30.4297 65.5801
Oh 163.562 35.1105 68.884
Oh 150.314 29.1198 61.4231
Oh 143.963 58.2831 88.2232
Oh 138.402 50.8525 53.1618
Oh 140.032 45.8509 45.7162
Oh 143.648 41.4223 52.9096
Oh 146.558 47.9665 52.41
Oh 145.921 44.1535 61.3725
Oh 135.268 56.2131 52.2591
Oh 152.444 34.6893 68.3014
Oh 142.946 53.8438 48.3003
Oh 133.055 44.8233 47.3872
Oh 133.169 40.1596 64.2541
Oh 147.264 31.8631 57.3941
Oh 149.353 39.8232 69.218
Oh 152.07 39.5258 62.1105
Oh 129.2 57.0748 67.6523
Oh 134.983 47.1739 60.3875
Oh 136.493 40.6725 57.6213
Oh 136.306 39.277 53.5262
Oh 143.237 25.224 66.1941
Oh 138.328 27.9631 63.8231
Oh 159.412 29.1013 77.8833
Oh 134.697 51.1824 68.2889
Oh 130.28 44.3131 67.1888
Oh 132.177 42.8266 73.5341
Oh 138.33 31.7014 60.3711
Oh 144.416 36.8369 73.7529
Oh 147.017 30.9733 60.4339
Oh 127.564 51.6547 66.9946
Oh 137.399 40.559 60.331
Oh 136.89 32.6796 69.6058
Oh 137.842 26.9153 69.337
Oh 138.209 38.1336 66.4275
Oh 140.044 25.4188 75.7243
Oh 158.068 47.4207 93.4173
Oh 138.077 64.0789 81.7601
Oh 141.841 40.5993 49.4504
Oh 138.967 53.2204 63.1625
Oh 143.025 28.1523 60.9032
Oh 136.269 40.1151 73.5108
Oh 145.03 24.6073 69.0391
Oh 139.52 59.6833 49.1183
Oh 154.192 46.8372 49.0889
Oh 154.899 39.6633 50.4223
Oh 152.916 31.1591 55.9309
Oh 161.158 29.6753 58.621
Oh 154.845 43.4968 70.1076
Oh 143.378 56.6914 48.2695
Oh 137.067 41.8506 47.7149
Oh 132.651 43.0575 60.1817
Oh 139.062 34.7977 60.7065
Oh 145.684 33.2008 59.1535
Oh 157.81 28.8916 64.5402
Oh 138.881 28.2231 67.0261
Oh 141.141 48.1554 52.5942
Oh 138.95 41.9144 57.5751
Oh 144.557 42.3112 60.2023
Oh 148.385 45.2391 62.9118
Oh 148.994 49.0824 62.8056
Oh 162.817 27.2198 75.7186
Oh 135.244 59.5787 53.1721
Oh 135.743 43.4152 56.1589
Oh 147.004 34.211 64.5247
Ow 69.2994 78.1806 50.7939
Oh 142.305 33.4908 59.89
Oh 151.005 32.4428 57.5452
Oh 135.731 53.858 50.0355
Oh 133.507 44.9709 56.4979
Oh 138.489 41.3708 71.3781
Oh 135.719 33.6905 61.9834
Oh 145.803 24.0611 65.3208
Oh 146.048 35.1163 71.8348
Oh 148.224 22.9498 64.8563
Oh 128.727 47.4881 61.5639
Oh 143.159 45.419 61.6401
Oh 135.48 45.5155 77.4308
Oh 136.311 31.8633 66.1963
Oh 133.735 27.4462 76.7512
Oh 173.024 58.5967 62.1496
Oh 127.342 48.2706 71.0287
Oh 131.719 45.6888 72.3248
Oh 129.279 38.1077 76.1373
Oh 140.985 33.4444 77.3238
Oh 141.774 33.7248 74.5562
Oh 133.36 30.4121 80.5474
Oh 149.836 36.1855 77.7501
Oh 136.22 32.357 72.2424
Oh 131.301 30.8492 74.1855
Oh 151.267 54.417 93.3298
Oh 130.441 54.5541 81.0577
Oh 130.165 44.9945 77.619
Oh 130.188 40.0477 86.5276
Oh 142.063 36.3711 77.634
Oh 144.733 43.6449 78.1622
Oh 135.128 53.9324 72.8505
Oh 138.61 51.0734 79.6292
Oh 136.525 49.7014 83.8436
Oh 137.73 38.4612 88.6764
Oh 140.144 36.104 86.7884
Oh 149.069 39.3984 66.3324
Oh 137.069 60.9156 83.485
Oh 134.927 47.0144 83.6036
Oh 137.285 49.0386 86.7698
Oh 139.45 42.4094 93.6266
Oh 142.048 40.4989 89.8069
Oh 138.71 27.7075 80.469
Oh 172.144 58.0596 54.3799
Oh 142.58 55.9934 82.3942
Oh 128.789 56.7063 72.8121
Oh 140.446 44.6025 87.5051
Oh 150.828 42.6655 93.2911
Oh 148.77 39.1492 86.9893
Oh 143.705 69.5642 81.0197
Oh 139.211 63.3283 84.8624
Oh 139.915 49.5486 87.0193
Oh 141.033 52.4994 86.7151
Oh 142.156 45.4734 93.135
Oh 140.824 30.1045 82.9736
Oh 146.53 57.9963 83.0673
Oh 146.915 54.2051 79.8377
Oh 142.404 55.177 89.2359
Oh 138.852 48.6979 90.5982
Oh 153.272 47.4426 92.8729
Oh 158.162 34.8859 82.4769
Oh 146.269 65.3803 81.7976
Oh 150.545 68.2254 83.3743
Oh 151.701 60.642 90.9813
Oh 145.064 44.9456 88.8761
Oh 150.615 48.0212 92.7175
Oh 162.747 42.3411 86.2246
Oh 130.62 39.5711 74.2247
Oh 141.373 42.8758 91.6976
Oh 136.936 43.4208 76.1661
Oh 134.593 35.0244 84.3848
Oh 146.925 25.3877 73.2095
Oh 140.247 31.6158 73.8877
Oh 131.057 61.839 65.6019
Oh 129.52 49.8491 77.1213
Oh 139.339 44.7838 92.3903
Oh 143.425 40.915 78.031
Oh 130.593 34.5904 72.9726
Oh 146.815 42.3198 76.0899
Oh 130.179 57.5894 76.1154
Oh 133.485 47.6687 79.6463
Oh 135.638 52.4373 79.23
Oh 136.492 40.8701 90.462
Oh 147.723 40.8859 89.7868
Oh 158.724 49.9096 51.7281
Oh 142.395 60.5309 71.8801
Oh 131.337 50.153 81.0512
Oh 133.096 60.3919 81.3158
Oh 130.057 44.3491 74.8827
Oh 141.022 37.8036 89.5681
Oh 137.418 33.9685 82.9474
Oh 138.83 66.2925 77.1368
Oh 144.04 65.1004 85.655
Oh 137.442 59.3537 85.6861
Oh 131.772 41.6425 88.0806
Oh 149.439 42.3324 84.011
Oh 154.742 38.4167 89.018
Oh 148.325 70.6293 72.2427
Oh 148.15 70.5497 81.3309
Oh 147.148 64.4467 89.0813
Oh 140.412 61.04 85.4423
Oh 151.073 42.953 81.9409
Oh 149.205 38.214 89.6357
Oh 137.951 51.2186 88.1987
Oh 146.472 62.3185 87.5804
Oh 143.547 52.181 90.984
Oh 155.115 44.6448 86.8382
Oh 154.268 43.7589 93.8815
Oh 162.921 42.4249 91.8158
Oh 154.237 72.515 76.7347
Oh 154.358 29.5254 64.548
Oh 148.87 55.6628 94.0272
Oh 149.188 46.7027 86.5716
Oh 157.091 55.2173 82.6423
Oh 144.702 43.1094 90.7386
Oh 141.631 55.6958 56.8499
Oh 147.892 48.1066 48.8624
Oh 146.379 37.0265 51.0085
Oh 134.434 43.6319 53.5047
Oh 147.868 24.9112 69.8739
Oh 161.175 29.8143 68.0224
Oh 152.201 55.5814 45.9526
Oh 166.164 48.2702 49.2326
Oh 159.303 47.2026 58.7547
Oh 151.9 36.1955 61.2326
Oh 157.753 32.5607 56.714
Oh 160.212 40.4312 54.3499
Oh 144.582 58.0083 46.1739
Oh 148.631 51.2978 51.2022
Oh 145.549 46.5436 47.4545
Oh 154.945 40.1919 59.9541
Oh 163.352 34.4301 57.2986
Oh 161.186 37.7442 52.48
Oh 161.152 55.1771 47.605
Oh 160.663 44.657 59.8718
Oh 158.436 47.9972 49.4856
Oh 157.655 43.2885 58.4271
Oh 156.61 36.9877 52.4125
Oh 168.42 32.3012 64.963
Oh 148.679 59.975 58.7866
Oh 159.844 60.1915 52.9743
Oh 164.247 49.3741 67.7086
Oh 167.866 48.7152 63.3516
Oh 167.707 39.0759 53.4241
Oh 174.199 45.7029 60.96
Oh 155.419 62.5321 46.6357
Oh 166.565 49.311 56.3704
Oh 168.577 61.9081 54.8061
Oh 138.222 55.7822 84.9244
Oh 168.183 37.5502 59.9783
Oh 170.667 39.7677 57.2169
Oh 156.522 59.7389 53.8913
Oh 169.852 61.1855 62.9251
Oh 170.328 54.4488 60.7617
Oh 172.121 45.3096 57.3278
Oh 164.572 41.606 68.2411
Oh 172.289 36.7322 74.5318
Oh 156.675 59.3419 47.0422
Oh 172.498 66.1699 59.4563
Oh 154.053 48.5508 55.4536
Oh 148.947 44.6723 93.7043
Oh 171.797 38.9762 65.8952
Oh 168.111 42.715 64.2549
Oh 149.369 52.0554 45.8408
Oh 151.246 53.2347 50.7047
Oh 160.042 39.8774 49.1248
Oh 149.525 33.9643 55.0368
Oh 153.352 29.3075 60.3682
Oh 166.858 35.3454 68.9268
Oh 159.08 42.9905 61.9048
Oh 154.197 36.9455 69.5464
Oh 135.52 44.2668 46.2217
Oh 144.07 54.0837 45.8965
Oh 163.762 37.304 54.4093
Oh 163.454 44.2603 46.8759
Oh 151.187 43.9364 62.5026
Oh 159.868 51.3846 49.7568
Oh 150.534 52.5493 58.4216
Oh 131.344 58.2157 63.0208
Oh 163.883 49.8623 57.0461
Oh 173.439 49.3839 59.0832
Oh 167.643 39.2971 58.0121
Oh 170.051 38.5545 62.8213
Oh 148.952 62.8135 46.8463
Oh 159.977 57.8483 55.2472
Oh 166.917 55.4434 52.432
Oh 164.062 46.4696 66.0267
Oh 175.74 47.6449 62.0029
Oh 167.581 32.6948 70.3363
Oh 157.938 66.7566 57.4606
Oh 165.599 58.4339 54.9065
Oh 164.28 61.0187 51.1829
Oh 175.038 51.9279 60.3811
Oh 164.636 53.8533 69.2892
Oh 165.339 52.103 66.6621
Oh 152.478 70.0039 52.4618
Oh 167.558 66.1588 59.7188
Oh 169.442 53.2186 54.352
Oh 171.275 58.5704 64.8202
Oh 174.46 39.5168 65.5844
Oh 163.678 39.0057 70.7176
Oh 158.659 63.3334 49.3041
Oh 162.603 61.4802 59.5849
Oh 173.869 53.9423 56.9335
Oh 169.321 46.7924 61.6159
Ob 176.783 56.4747 69.8288
H 171.409 33.3523 71.259
Hw 84.8682 46.2986 102.299
H 179.455 51.9475 76.2674
H 156.377 26.0721 77.1777
H 170.497 39.0359 84.3465
H 165.367 46.163 79.1363
H 172.191 44.6187 76.5677
H 150.985 36.2008 69.5723
H 158.799 37.8664 78.3044
H 164.069 33.4717 87.656
H 169.854 49.0046 87.1014
H 151.995 36.9658 66.8514
H 156.087 30.1297 85.9357
H 151.972 32.1557 89.8004
H 162.661 38.2016 92.4591
H 144.231 26.9487 79.3194
H 153.499 27.5275 80.7757
H 145.079 29.936 78.2737
H 167.791 39.7916 86.3051
H 143.053 34.2989 79.4628
H 145.212 32.1245 88.2071
H 151.617 38.9607 87.1997
H 161.763 48.0588 91.3212
H 163.741 32.4855 68.1528
H 168.011 28.29 74.2591
H 166.041 30.0448 68.6203
H 171.305 39.1367 78.9904
H 160.902 28.0871 73.1373
H 164.855 38.2851 75.2779
H 172.357 41.5582 80.5557
H 162.316 47.8012 79.2592
H 157.433 39.0804 71.4183
H 157.144 44.1992 75.5771
H 164.873 39.7123 77.3972
H 175.404 44.3165 85.3067
H 135.318 29.3568 70.4664
H 159.508 29.5242 73.63
H 161.602 50.4883 55.3122
H 168.804 34.3624 80.5267
H 150.3 26.1132 70.6737
H 150.933 31.7338 77.6945
H 159.421 36.9782 76.2087
H 159.409 34.0918 85.7315
H 148.197 28.3439 83.7672
H 142.796 36.0252 82.5208
H 171.866 42.574 56.6303
H 156.309 37.9424 94.1396
H 130.875 38.3172 66.358
H 146.445 27.0602 79.1653
H 151.075 31.0439 87.4208
H 156.512 33.7844 91.3701
H 146.91 46.2311 57.3599
H 138.029 55.3416 50.5592
H 151.645 57.6408 52.7584
H 155.21 77.7685 72.7021
H 149.949 51.7183 53.3737
H 144.53 68.5149 52.5505
H 149.485 71.0358 56.6206
H 158.603 29.9025 80.4364
H 137.16 64.0377 53.6095
H 154.203 68.6804 65.184
H 157.774 70.7553 60.9473
H 141.401 33.1293 87.6634
H 135.53 67.6759 59.5234
H 151.775 68.4497 66.3999
H 162.272 71.8096 58.561
H 134.016 64.5214 65.4287
H 138.653 66.1516 70.3391
H 139.557 72.0477 64.0964
H 151.031 62.9401 76.3197
H 132.48 63.8872 74.6913
H 147.485 60.9254 71.1375
H 140.258 65.2724 82.7848
H 154.273 66.6372 83.5517
H 131.964 53.1251 51.5091
H 155.757 50.3369 48.917
H 157.127 52.0123 47.0951
H 154.597 66.0152 58.4789
H 136.398 47.9593 44.5675
H 147.365 66.9052 49.381
H 152.403 62.3 55.7498
H 142.265 73.33 58.1877
H 138.439 48.9716 55.723
H 146.023 64.528 48.7514
H 149.145 59.9059 52.0156
H 150.37 65.4467 58.5341
H 138.593 54.1988 58.6275
H 133.718 63.8698 54.2209
H 139.534 66.4161 55.6662
H 160.138 76.0205 73.3439
H 128.407 57.4107 64.6804
H 131.398 59.9294 60.5597
H 152.935 73.7283 62.5594
H 159.075 74.7425 64.455
H 137.214 56.7287 74.0222
H 137.005 66.0415 71.0584
H 146.735 63.4143 64.3518
H 143.902 70.2378 72.5077
H 138.091 59.5604 67.2873
H 137.396 56.0483 69.2531
H 148.947 61.8357 77.6455
H 150.017 67.3523 76.3526
H 167.001 72.7744 65.6448
H 160.118 67.7582 55.2513
H 175.467 61.1415 62.5991
Hw 66.1098 90.5962 76.2772
Hw 223.969 35.2156 38.4817
H 171.809 44.6468 70.1158
H 164.175 62.3174 60.9955
H 174.308 66.1638 64.5372
H 170.009 59.017 62.0083
H 172.081 58.2627 71.4467
H 167.096 65.4427 68.1585
H 176.729 58.887 74.1149
H 152.765 70.9421 58.8743
H 156.605 69.6621 55.6309
H 161.027 63.5559 67.7595
H 164.369 71.1766 73.7903
H 170.632 59.4626 74.5239
H 167.787 55.5318 78.7104
Hw 106.232 46.6226 52.1817
H 163.925 67.3309 56.98
H 165.976 68.2627 77.1185
H 166.581 65.1061 81.7529
H 170.007 59.9787 84.9718
H 166.93 60.8074 80.0677
H 165.976 39.1961 89.0092
H 169.649 70.0997 67.8914
H 149.482 74.1904 69.794
H 152.362 65.1073 85.6238
H 166.974 61.7649 85.7384
H 162.189 61.1728 78.1455
H 173.02 55.565 76.5092
H 169.675 52.7686 88.016
H 142.848 55.621 70.3443
H 149.357 60.5834 88.8575
H 166.464 64.8019 74.9125
H 161.282 64.9377 83.7317
H 160.915 60.6571 86.2209
H 164.223 53.3825 88.6978
H 157.361 66.4882 72.7262
H 156.974 63.2334 78.0713
H 148.881 52.992 85.2424
H 154.578 52.3475 93.0553
H 155.062 56.081 91.2806
H 160.135 51.7349 91.7129
H 161.754 63.7634 58.4629
H 164.95 62.8702 69.1409
H 158.357 68.626 50.9843
H 127.928 55.2467 61.6451
H 178.268 45.8059 65.3501
H 172.591 47.2827 66.1851
H 171.354 44.6109 60.6095
H 165.914 47.9469 70.1577
H 167.272 43.2077 73.537
H 167.515 64.7464 56.8538
H 158.228 61.3972 59.3797
H 164.192 75.4444 69.22
Hw 52.5621 113.22 73.866
Hw 118.422 90.2293 39.2212
H 179.207 53.9792 71.2028
Hw 144.733 105.409 42.1958
H 162.857 75.5773 64.5863
H 162.026 62.0233 62.9983
H 162.183 68.3576 75.026
H 171.945 67.4946 69.9924
Hw 183.108 115.645 33.8422
H 173.794 46.9775 77.8426
H 156.967 68.647 59.1754
H 170.017 66.7234 73.675
H 158.342 57.9722 84.4873
H 168.228 57.3772 79.711
H 164.028 50.3516 78.7815
H 163.603 52.7633 79.4889
H 158.721 67.3939 75.5382
H 151.244 61.8053 79.8066
H 146.718 54.4713 82.2031
H 157.036 64.4344 86.1986
H 159.245 53.9311 78.2769
H 161.47 41.5411 83.8658
Hw 95.4491 41.3506 51.9924
H 153.39 58.884 71.3973
H 156.549 48.0276 88.1245
H 156.09 61.1422 90.6199
H 144.139 49.5859 83.531
H 160.835 55.0193 90.1232
H 165.082 45.6019 91.4511
H 163.084 67.2419 52.8341
H 174.337 58.3755 65.7827
H 152.57 70.9715 79.2311
H 153.974 77.9898 68.9305
H 146.301 70.1833 85.0787
H 159.536 49.4007 85.5465
H 151.735 47.6072 45.15
H 152.95 41.4427 49.6939
Hw 225.173 44.5106 33.6321
H 150.077 43.4578 47.9841
H 165.924 29.9467 65.1496
H 164.187 34.4301 69.1426
H 150.528 29.5436 60.5823
H 143.228 58.0433 88.8133
H 138.344 49.9957 52.7701
H 140.246 45.7834 44.7863
H 143 41.4062 52.2968
H 146.605 48.4818 51.6163
H 146.088 44.5045 62.2707
H 135.703 56.8744 51.7947
H 152.154 35.5751 68.368
H 142.249 54.2815 47.7823
H 132.398 44.9176 46.6961
H 133.122 40.2389 63.262
H 147.046 31.6639 56.533
H 149.372 39.4304 70.106
H 152.97 39.8048 62.1084
H 128.448 56.9286 67.0991
H 135.175 46.7141 59.5532
H 135.522 40.6166 57.7482
H 135.453 38.912 53.1472
H 142.738 24.3667 66.1617
H 137.992 27.1233 63.4786
H 159.558 28.7397 78.7427
H 134.76 50.5846 67.5969
H 129.477 44.4257 66.6795
H 131.524 42.1726 73.7088
H 137.585 32.102 59.9671
H 144.776 37.2287 74.5338
H 147.736 30.6835 59.8447
H 126.591 51.8463 67.1446
H 137.625 39.6432 60.2528
H 136.608 32.7198 68.7222
H 137.872 26.3614 70.1933
H 138.607 38.937 66.8047
H 139.433 24.9154 76.2412
H 157.24 47.4068 93.9337
H 138.133 64.4889 82.6312
H 141.767 39.9638 48.7573
H 139.637 52.7636 63.6488
H 142.621 27.4489 60.4385
H 137.047 40.56 73.4377
H 145.544 24.0224 68.4488
H 139.338 59.604 48.1812
H 154.666 47.3134 49.7438
H 154.388 39.0842 49.8197
H 153.185 30.6065 55.212
H 161.093 28.7464 58.5141
H 154.139 43.9595 69.6511
H 142.73 56.8555 48.9494
H 136.465 41.124 47.4673
H 131.974 43.162 59.472
H 139.752 34.3016 61.0523
H 144.887 32.9368 59.5762
H 158.291 28.642 63.7468
H 139.31 27.7573 66.2842
H 140.53 48.8656 52.4032
H 138.67 42.565 58.1717
H 144.744 41.7863 60.9736
H 148.597 46.1046 62.5905
H 149.821 48.5987 62.946
H 163.524 26.8083 76.1754
H 134.718 58.8236 52.9067
H 136.566 42.9153 56.1068
H 146.618 34.2545 65.4062
Hw 70.2086 78.1627 51.2692
H 142.741 34.3264 59.7011
H 150.191 32.9396 57.6487
H 134.898 54.2862 50.0197
H 132.882 45.1783 55.8326
H 138.369 40.9202 72.1917
H 135.8 33.0289 61.3496
H 144.943 23.6445 65.2563
H 146.391 35.9085 71.4524
H 148.425 22.105 65.3681
H 128.462 46.5996 61.5403
H 142.81 45.4238 60.791
H 135.463 46.1385 78.1234
H 135.411 32.1245 66.1904
H 133.447 26.5428 76.5601
H 173.334 58.5526 61.2489
H 126.476 48.0215 70.6508
H 131.825 45.4752 73.2654
H 128.595 38.657 76.4811
H 141.851 33.2836 76.9454
H 142.338 34.2776 75.0752
H 132.841 29.6749 80.8007
H 150.021 37.0442 78.0812
H 135.541 33.0355 72.2269
H 130.656 30.5935 74.8251
H 151.863 54.2283 94.1044
H 129.732 54.9019 81.5614
H 129.862 45.2238 78.4938
H 129.199 39.9044 86.4223
H 141.206 36.6689 77.8526
H 145.368 43.0857 77.7542
H 136.051 53.6017 72.8212
H 139.097 50.4503 80.2313
H 135.755 49.4778 84.3816
H 138.131 38.7681 89.5145
H 139.678 36.6699 87.4162
H 149.268 39.6727 65.4282
H 136.493 61.6275 83.7267
H 134.281 47.6812 83.3861
H 136.818 48.1984 86.7422
H 138.634 42.3739 94.1044
H 142.951 40.7594 90.0481
H 138.612 27.0692 81.1272
H 172.138 58.3097 53.4241
H 143.466 55.9399 82.1183
H 128.255 57.041 73.4984
H 140.731 43.8849 87.0095
H 150.989 41.716 93.3251
H 148.898 39.6269 86.1552
H 143.303 69.9314 80.2567
H 138.431 63.5377 84.3404
H 140.151 48.6272 86.9804
H 140.261 53.0088 87.0071
H 142.276 44.7007 93.6174
H 141.082 29.2234 83.1051
H 146.593 57.7055 83.9508
H 146.323 54.775 80.3859
H 141.98 55.9639 89.5669
H 137.947 48.3974 90.675
H 153.93 47.3815 93.5897
H 158.875 34.3002 82.7404
H 147.134 65.5328 81.8937
H 150.968 69.0589 83.1935
H 151.195 60.7558 91.7145
H 145.78 44.9302 88.2315
H 150.512 48.9383 92.9682
H 162.997 41.4403 86.3131
H 130.965 39.9084 73.4129
H 142.249 42.6216 91.8694
H 137.801 43.4352 75.8108
H 134.999 34.2524 84.7666
H 146.752 24.9285 73.9992
H 139.375 31.8244 74.0427
H 130.181 62.1557 65.7479
H 129.787 49.3066 77.845
H 138.887 45.6314 92.29
H 142.791 41.5759 78.2592
H 129.942 33.89 73.1149
H 146.912 42.564 75.1798
H 129.244 57.7331 76.1987
H 134.146 47.2706 80.2363
H 135.055 52.681 78.4952
H 136.087 40.892 91.3647
H 148.04 40.2679 90.446
H 157.824 50.0655 52.0655
H 142.645 60.2761 72.7421
H 130.973 50.2148 81.9286
H 132.659 61.0619 81.8358
H 129.477 44.0456 74.2494
H 140.715 36.9768 89.9287
H 137.487 34.3242 83.8428
H 138.678 67.2125 76.9522
H 143.768 65.9347 85.9862
H 137.691 59.7009 86.5294
H 131.795 42.3786 88.6925
H 149.858 41.7251 84.5749
H 153.921 38.8213 89.2378
H 147.684 71.3318 72.3274
H 148.018 71.3401 81.8652
H 146.516 64.8764 89.6227
H 140.432 60.093 85.5229
H 151.46 42.1138 82.401
H 149.54 38.022 90.485
H 137.277 51.8302 88.5507
H 145.896 62.0043 88.2753
H 142.962 52.3147 91.6961
H 154.667 43.7818 86.7974
H 153.802 44.3797 94.4426
H 162.689 41.7947 92.5724
H 154.43 73.4804 76.735
H 154.407 29.6547 63.5619
H 148.643 55.7127 94.9684
H 150.005 47.1217 86.3522
H 156.296 55.3416 83.1124
H 144.565 43.2205 91.7463
H 141.829 56.5425 56.5668
H 147.5 48.975 48.7419
H 145.793 36.5409 50.4493
H 133.667 44.2018 53.3947
H 147.624 25.0673 70.767
H 161.896 29.6371 67.4085
H 152.315 55.6719 45.0104
H 166.746 48.7766 48.6792
H 160.111 46.7596 59.0982
H 151.162 36.1274 61.7457
H 156.901 32.2329 56.5718
H 161.086 40.8316 54.3747
H 144.383 58.1864 45.2742
H 148.254 50.4857 51.4335
H 145.818 46.1035 46.6757
H 154.485 39.3468 59.9212
H 163.459 35.1934 56.7523
H 160.462 37.4988 53.0669
H 160.621 55.0639 46.8557
H 159.723 44.5792 59.6767
H 157.73 48.2571 48.9107
H 158.289 43.0613 59.1083
H 155.918 36.5611 51.8687
H 169.069 32.3369 65.6337
H 148.239 60.6549 59.2606
H 159.622 59.5959 53.7215
H 164.797 48.871 67.111
H 168.302 48.9315 62.4971
H 168.411 38.5334 53.0534
H 174.641 45.0061 60.5664
H 155.269 62.9361 45.7956
H 167.212 49.2992 56.9986
H 167.622 61.9169 54.6378
H 138.456 56.489 85.4755
H 168.235 36.5885 59.7694
H 171.002 38.9863 56.7491
H 157.18 59.8519 54.564
H 170.337 61.8825 62.4995
H 169.33 54.5978 60.5723
H 172.318 45.462 56.3887
H 164.859 40.7399 68.5358
H 172.568 36.3601 75.3529
H 156.229 59.3688 46.2233
H 173.176 66.6834 58.9706
H 153.509 47.797 55.3628
H 148.197 45.0305 94.137
H 171.442 38.0827 65.7359
H 167.533 43.1003 64.9514
H 149.183 52.436 45.024
H 150.963 52.7494 51.4876
H 160.094 38.9403 49.0319
H 148.622 33.644 55.0617
H 153.26 28.4185 60.7873
H 166.968 34.534 68.4224
H 159.144 42.8651 60.9911
H 153.587 37.6795 69.2747
H 135.935 44.3914 45.3757
H 144.164 54.9061 45.5143
H 164.315 36.8815 53.7249
H 164.286 43.8342 46.8442
H 150.854 44.7481 62.7735
H 160.34 51.6703 48.957
H 149.76 53.0259 58.6317
H 131.715 57.8113 62.2429
H 163.113 49.8048 57.6543
H 174.367 49.2396 58.8685
H 167.109 39.1161 57.2448
H 170.589 39.304 62.6829
H 148.868 62.3637 46.029
H 159.378 57.6466 54.5584
H 167.111 55.4458 51.5282
H 165.048 46.3671 66.0807
H 176.686 47.8782 61.8618
H 168.406 32.6475 70.7744
H 157.051 67.0472 57.1779
H 166.311 58.7616 54.3615
H 165.006 61.6148 51.1498
H 175.355 51.6721 59.5082
H 164.689 54.5951 68.6754
H 165.622 52.8543 67.1304
H 151.976 70.7889 52.6803
H 167.402 66.7548 58.9695
H 169.334 53.4791 53.3985
H 171.495 59.4162 65.287
H 175.179 39.8215 65.0086
H 163.476 38.367 70.025
H 158.807 63.6454 48.4205
H 163.061 62.2279 59.8268
H 174.552 54.1565 56.3647
H 169.477 47.6293 61.2688
Hw 182.943 24.2425 53.2188
Si 188.39 56.4774 62.2389
Si 193.659 57.9741 66.3745
Si 194.729 55.4038 59.4937
Si 199.247 52.3452 62.2738
Si 211.329 56.0674 67.5006
Si 212.058 54.8231 71.8699
Si 215.432 52.5555 74.8444
Si 215.901 55.5451 87.78
Si 186.726 61.4454 61.8641
Si 189.428 61.2286 60.3551
Si 194.184 51.7494 67.7752
Si 211.585 65.0583 66.2665
Si 207.793 68.5286 66.2612
Si 208.243 56.947 70.3861
Si 213.885 59.6129 74.8378
Si 219.181 59.3174 75.8495
Si 212.467 61.9459 73.4579
Si 199.317 63.9593 66.2831
Si 200.694 61.8596 61.5763
Si 203.747 58.3716 67.0277
Si 199.267 55.3368 61.8738
Si 206.792 59.2243 66.6462
Si 209.114 63.3119 67.0934
Si 210.433 68.5692 72.0808
Si 213.007 64.5836 69.0736
Si 197.296 66.4729 65.8591
Si 208.662 72.7321 66.8539
Si 209.777 71.7264 69.6628
Si 205.462 66.4902 65.8656
Si 206.157 63.3907 66.0292
Si 208.085 63.0058 70.1177
Si 211.593 59.9782 69.0764
Si 215.28 65.2367 76.656
Si 217.008 68.2417 81.1205
Si 194.142 69.2983 64.8462
Si 199.683 69.4726 64.1279
Si 196.251 77.5544 68.6124
Si 206.744 70.6611 70.3111
Si 206.2 65.2397 71.3127
Si 205.087 74.6748 75.8574
Si 214.542 69.3248 70.6594
Si 213.681 70.8008 73.2146
Si 190.553 72.6479 62.4378
Si 195.965 72.8023 65.2121
Si 198.867 72.5911 64.5712
Si 199.742 84.6835 74.4903
Si 206.321 77.4165 75.6817
Si 208.661 67.9814 79.3269
Si 211.37 75.9439 76.1075
Si 212.392 75.9651 83.045
Si 219.995 62.3169 87.9592
Si 186.624 68.2095 71.3071
Si 192.724 70.4735 67.0486
Si 197.515 77.8026 72.8071
Si 195.363 69.2954 69.5624
Si 210.294 73.3169 80.0355
Si 203.873 73.3553 83.0508
Si 208.613 70.9654 78.5333
Si 217.217 68.5157 91.325
Si 184.343 71.1334 74.3008
Si 190.687 72.6151 66.5146
Si 196.303 79.1228 75.2256
Si 196.636 81.7966 76.1069
Si 204.628 78.9982 73.5564
Si 199.979 81.5991 86.2337
Si 216.854 72.6139 84.6456
Si 214.092 73.3597 83.145
Si 211.854 67.2883 91.709
Si 189.969 79.0624 70.0538
Si 190.552 80.3351 79.1485
Si 192.078 75.4979 66.0033
Si 202.328 83.0035 73.4964
Si 197.595 83.2741 82.3469
Si 204.662 81.2092 86.5078
Si 203.698 84.1852 86.9028
Si 215.978 70.0514 89.0549
Si 195.337 59.256 61.7196
Si 194.189 48.478 58.078
Si 192.395 44.0442 72.2948
Si 198.942 52.195 65.3636
Si 205.079 50.8922 74.4505
Si 210.838 53.4938 69.2208
Si 211.63 47.5142 80.1528
Si 217.551 56.5331 83.3319
Si 184.391 57.0291 64.0714
Si 189.968 52.8929 63.1189
Si 200.417 59.4475 63.2402
Si 201.99 68.6385 75.6858
Si 209.417 60.3898 67.1819
Si 204.823 55.1449 72.9112
Si 207.756 51.9608 72.9835
Si 216.175 52.1033 81.084
Si 218.042 62.2966 75.7893
Si 192.672 50.0197 60.3389
Si 196.577 58.639 69.7662
Si 200.35 64.3143 63.4951
Si 196.812 59.3452 78.8448
Si 207.145 69.36 74.706
Si 211.68 64.9131 88.2705
Si 216.682 58.014 74.2436
Si 220.462 61.8553 91.1456
Si 186.029 71.4496 64.6547
Si 189.639 63.0108 71.5291
Si 197.576 66.0682 76.3193
Si 205.368 61.4351 70.456
Si 194.209 62.6028 82.8602
Si 200.172 70.5194 74.1773
Si 208.413 66.934 76.2434
Si 214.918 53.5649 71.7174
Si 216.276 68.366 86.4066
Si 187.88 69.5311 65.9594
Si 197.126 71.1596 67.612
Si 200.071 64.1833 69.4219
Si 204.953 68.5894 76.6553
Si 204.104 57.9124 76.4142
Si 202.184 68.8548 80.392
Si 211.284 63.7243 77.5594
Si 215.975 61.8091 90.4815
Si 196.826 68.2508 63.522
Si 194.903 76.6087 71.3736
Si 201.568 77.8264 73.3554
Si 210.726 71.7686 72.444
Si 204.254 65.5816 77.5085
Si 206.562 78.5269 84.3672
Si 210.611 63.9344 80.5934
Si 212.921 69.372 89.3939
Si 214.73 66.6159 92.1331
Si 183.828 70.3484 68.8243
Si 194.077 66.0174 72.5869
Si 191.074 69.7547 71.4771
Si 200.018 77.2382 77.4843
Si 203.26 81.2089 77.7078
Si 201.272 77.9774 89.9893
Si 208.516 73.9166 95.3878
Si 209.776 65.1083 91.9773
Si 183.657 72.5081 66.4809
Si 187.62 75.8411 66.2074
Si 193.235 74.1771 71.9853
Si 200.994 71.1293 86.35
Si 205.673 80.9388 82.7508
Si 200.265 80.2847 76.7089
Si 200.314 81.2196 93.3472
Si 209.506 79.9557 91.3666
Si 210.958 68.8894 98.5211
Si 188.751 78.9659 74.0912
Si 190.401 83.2166 83.9049
Si 197.063 79.9547 80.2131
Si 195.274 85.1558 81.2222
Si 201.604 82.6104 90.8741
Si 197.445 82.1018 94.4145
Si 204.967 80.3301 92.4827
Si 208.438 73.8636 87.9331
Si 197.04 49.8554 58.703
Si 196.39 46.0736 61.039
Si 204.192 50.7495 71.4136
Si 202.772 48.6181 66.9675
Si 193.992 50.1858 71.8557
Si 210.494 50.8128 73.9632
Si 212.479 45.569 75.4645
Si 214.827 58.0146 84.1051
Si 192.395 54.7327 62.901
Si 188.247 54.5536 70.8101
Si 198.792 63.4914 72.0375
Si 198.681 49.974 69.5208
Si 202.406 61.0963 72.5673
Si 204.299 53.5769 75.485
Si 204.817 52.9334 80.9635
Si 201.611 58.8181 93.8328
Si 210.6 58.3114 84.5981
Si 190.993 62.1179 64.8663
Si 188.134 52.2645 72.9713
Si 200.61 52.7158 72.5847
Si 195.965 57.2493 75.4069
Si 201.301 55.769 79.6017
Si 198.198 61.2566 76.6442
Si 218.883 59.2474 90.9577
Si 185.14 68.6644 63.3147
Si 184.201 62.0828 67.0851
Si 194.047 57.8218 73.2325
Si 192.247 53.6938 73.1864
Si 202.054 60.5821 79.8316
Si 212.469 55.9189 91.5654
Si 209.108 62.303 90.4582
Si 216.207 59.7887 92.5998
Si 190.836 67.0518 69.815
Si 188.717 65.8745 71.7913
Si 197.695 68.5141 74.3815
Si 205.468 62.9436 73.3104
Si 197.481 63.5047 80.2851
Si 208.967 62.125 85.6949
Si 209.132 69.2875 86.7037
Si 212.744 59.9342 88.2798
Si 188.475 73.4362 64.3427
Si 182.338 62.1942 72.4314
Si 195.347 64.8184 67.3837
Si 186.537 58.7939 77.285
Si 192.867 66.3402 84.6803
Si 199.626 67.1914 83.4747
Si 210.208 63.1505 96.9378
Si 212.638 59.2492 97.4728
Si 180.538 68.6953 72.8983
Si 185.423 76.8554 81.2263
Si 187.486 69.0516 80.6073
Si 199.381 72.3973 88.6256
Si 197.909 68.6233 85.5197
Si 209.576 74.0222 83.1015
Si 202.622 67.1694 91.4379
Si 175.762 64.7169 70.58
Si 191.929 75.1748 81.1719
Si 195.918 70.7959 82.248
Si 194.557 72.6217 76.9288
Si 190.986 69.3365 76.333
Si 198.683 84.2315 85.1011
Si 201.943 77.6054 87.2075
Si 207.073 66.9037 92.365
Si 207.01 72.0257 91.3117
Si 185.505 74.3523 68.2069
Si 197.001 76.3863 76.6262
Si 187.574 81.3916 78.5453
Si 188.968 78.7491 89.1256
Si 199.685 83.6335 88.6727
Si 195.975 81.3362 91.7715
Si 208.148 82.275 89.7641
Si 203.637 72.5833 100.147
Si 183.022 54.369 64.8682
Si 197.308 42.9194 71.8386
Si 199.924 45.4689 68.4869
Si 203.135 42.2596 72.0984
Si 210.962 49.4563 71.1197
Si 209.456 42.9367 78.4458
Si 216.791 46.8102 81.8835
Si 216.29 49.6126 82.8093
Si 185.639 50.8938 64.2411
Si 183.904 54.9837 71.5938
Si 196.821 45.1801 64.0231
Si 201.977 47.3206 71.9925
Si 200.358 51.1516 77.2425
Si 197.335 50.2731 86.6255
Si 205.086 47.8868 78.1714
Si 206.122 57.3236 82.2772
Si 212.166 53.862 86.7436
Si 184.707 53.8027 67.4458
Si 195.74 52.536 65.3426
Si 182.335 55.1373 76.3629
Si 195.635 48.7173 81.3695
Si 197.345 55.8018 87.8353
Si 197.233 54.0994 77.8225
Si 200.822 50.9771 83.2025
Si 215.128 56.7912 93.2546
Si 189.115 60.026 68.5912
Si 181.571 58.586 68.2716
Si 187.577 56.3535 75.9794
Si 190.38 61.9585 84.1612
Si 200.94 56.9449 83.5035
Si 195.109 51.6111 82.8092
Si 196.411 56.3782 84.6834
Si 205.016 61.8515 84.6063
Si 205.659 54.9246 95.8727
Si 189.039 63.1262 68.4834
Si 189.576 58.4483 73.2915
Si 189.088 65.3225 74.9173
Si 194.256 58.2096 77.824
Si 193.304 66.0739 77.5417
Si 206.819 56.0361 87.5408
Si 207.922 55.6599 102.304
Si 180.636 65.6511 67.0828
Si 183.488 64.9614 70.0122
Si 177.199 61.2935 79.5318
Si 188.164 63.795 78.3465
Si 192.479 66.821 80.223
Si 191.219 80.924 89.3136
Si 200.676 63.976 90.1056
Si 206.182 65.6907 87.6341
Si 208.491 65.658 96.058
Si 182.843 69.2124 76.32
Si 187.021 71.1054 78.2612
Si 190.049 77.3413 79.9159
Si 187.772 66.6142 82.2515
Si 193.736 67.9273 89.4144
Si 202.561 66.7102 82.716
Si 197.777 73.4607 93.215
Si 205.673 72.0168 102.574
Si 178.25 68.4226 70.7029
Si 185.361 73.9181 75.3711
Si 186.488 83.2155 80.7121
Si 188.623 76.2577 84.7896
Si 193.885 74.1438 85.4944
Si 194.683 66.7381 100.78
Si 199.686 75.4108 87.798
Si 206.25 70.1734 98.5468
Si 208.96 72.0246 102.495
Si 185.344 77.8703 77.2196
Si 184.525 74.8225 85.7953
Si 190.906 76.1219 88.9226
Si 190.038 73.9819 91.0239
Si 203.922 79.6962 96.6425
Si 196.643 75.9978 100.707
Si 202.641 82.3517 95.3733
Si 203.348 69.6629 100.056
Si 183.035 46.3452 73.3428
Si 187.394 48.7256 68.7547
Si 194.507 42.4041 70.7329
Si 200.187 41.8966 81.9468
Si 207.915 44.9389 76.7489
Si 211.1 41.0088 76.9924
Si 216.909 45.8089 78.881
Si 218.98 43.8927 79.3986
Si 189.772 50.4876 61.3335
Si 187.907 41.4495 71.673
Si 199.813 45.0086 65.2715
Si 195.524 47.8874 65.1981
Si 205.094 43.4321 76.5662
Si 214.831 47.1985 76.7934
Si 201.482 44.1788 80.4328
Si 206.732 49.015 82.2196
Si 207.294 52.7845 85.3291
Si 187.232 56.1595 65.1953
Si 188.306 50.0275 76.994
Si 199.29 47.5913 73.6438
Si 198.101 51.3814 79.4203
Si 200.575 45.3006 75.1472
Si 202.64 50.2356 85.5433
Si 215.586 47.143 86.4508
Si 178.086 57.1246 70.5697
Si 180.005 62.0484 80.961
Si 186.1 61.8506 76.8681
Si 194.941 47.7148 78.372
Si 195.917 54.8532 95.2425
Si 200.101 61.891 88.0903
Si 202.6 44.9726 84.9715
Si 216.839 50.137 91.287
Si 181.749 50.7056 70.4075
Si 180.082 72.5512 79.8139
Si 192.933 58.9114 82.4353
Si 203.616 64.4253 90.9523
Si 207.338 57.1372 94.6865
Si 211.995 43.6447 92.6095
Si 178.278 60.1345 71.5996
Si 178.557 65.5136 69.5669
Si 183.035 64.572 83.8606
Si 193.961 60.3522 85.0076
Si 195.958 66.7566 84.1036
Si 195.284 62.9435 87.2983
Si 209.495 59.1818 99.7867
Si 213.078 57.4878 95.0831
Si 177.059 71.8762 83.396
Si 182.415 69.8336 83.854
Si 182.623 68.2971 87.8446
Si 198.269 65.5437 95.131
Si 195.081 70.5927 95.6299
Si 202.187 63.4859 96.4314
Si 212.527 57.9639 103.064
Si 183.171 74.0979 77.489
Si 181.674 73.0101 88.2707
Si 192.242 72.5435 89.3078
Si 189.606 75.7771 93.0722
Si 192.754 69.7085 97.6347
Si 199.508 72.251 98.8791
Si 203.004 65.6601 100.78
Si 210.464 56.032 96.2013
Si 205.561 66.3639 102.758
Si 184.373 77.3415 83.9868
Si 186.735 76.0443 87.3964
Si 192.375 63.5985 86.2459
Si 190.334 70.0337 95.7765
Si 200.678 77.4612 98.9762
Si 195.836 67.4563 95.5858
Si 202.593 71.9746 91.6504
Si 202.051 68.3848 97.6866
Si 185.443 48.0787 72.3681
Si 184.878 45.2428 82.5265
Si 191.352 39.662 77.8651
Si 196.971 40.2158 78.3919
Si 206.438 38.7975 77.3129
Si 207.727 39.3956 81.4435
Si 210.992 39.9879 86.5885
Si 217.815 43.9784 82.4417
Si 180.762 45.3736 77.2344
Si 187.471 47.707 78.8945
Si 188.553 42.9605 79.1804
Si 184.865 41.2682 81.7936
Si 198.246 50.297 75.0557
Si 203.441 44.5169 74.0661
Si 212.056 39.6234 81.7124
Si 207.906 50.9501 93.786
Si 207.161 38.3696 88.3224
Si 179.808 56.6623 72.9688
Si 181.87 48.3581 77.5983
Si 189.731 50.645 88.7504
Si 201.389 53.8718 87.4862
Si 203.264 51.6304 88.4066
Si 210.623 50.6511 89.7634
Si 179.935 57.7251 80.1942
Si 180.749 66.5774 78.6453
Si 185.812 51.4938 86.4915
Si 187.02 51.5344 81.8825
Si 202.163 48.3818 92.2538
Si 204.322 54.855 91.5194
Si 198.348 50.9888 93.4381
Si 213.257 46.2927 91.144
Si 179.454 60.9813 68.8771
Si 181.734 64.5183 76.8533
Si 187.669 53.4814 87.635
Si 197.858 62.4846 95.3643
Si 194.712 50.0111 90.4069
Si 202.58 46.1028 96.8225
Si 209.966 50.9504 101.708
Si 178.437 68.4385 77.5381
Si 181.627 78.6104 84.0349
Si 176.85 64.3254 79.6584
Si 193.54 53.5402 87.6285
Si 196.203 58.3672 89.1467
Si 201.404 61.2068 98.2162
Si 198.76 57.4792 94.6382
Si 209.048 51.1651 96.5894
Si 179.421 69.7938 83.0402
Si 186.193 56.0186 84.1407
Si 192.606 58.6757 87.0137
Si 192.081 61.5461 90.9128
Si 192.518 59.8226 98.5677
Si 200.287 63.1608 103.642
Si 210.707 64.489 101.33
Si 177.86 73.0462 85.7505
Si 179.363 68.6533 88.2272
Si 181.034 63.3638 91.3525
Si 189.246 57.7621 95.3429
Si 192.297 56.9958 94.8648
Si 203.647 67.838 94.1235
Si 196.548 71.2273 98.2716
Si 201.479 67.9256 104.788
Si 202.346 60.8291 102.943
Si 178.864 71.812 88.553
Si 185.158 65.2216 98.9382
Si 194.132 74.1383 100.579
Si 188.2 68.0018 96.5647
Si 194.916 71.2276 101.099
Si 197.734 77.5582 98.1326
Si 201.718 73.511 102.382
Si 203.28 62.6998 100.539
Si 183.711 44.0088 77.6602
Si 195.014 44.2195 68.0943
Si 193.713 39.4162 82.4637
Si 199.174 37.5704 82.6075
Si 203.218 41.428 83.1668
Si 201.271 34.9373 85.6611
Si 205.171 36.0117 83.3958
Si 209.607 38.8918 91.3213
Si 183.66 48.3758 82.2405
Si 183.897 52.2842 81.8068
Si 184.099 53.567 84.6752
Si 201.992 40.7974 85.9568
Si 195.577 37.8718 86.4674
Si 200.972 45.8327 88.6668
Si 198.792 44.0928 87.1259
Si 203.292 37.1315 88.5898
Si 204.884 39.3115 94.0637
Si 178.309 54.5023 76.5343
Si 182.544 44.6142 86.7792
Si 182.116 43.4637 89.5808
Si 196.358 46.0374 87.0904
Si 193.996 44.884 82.0642
Si 198.813 41.1068 91.7479
Si 202.674 37.2063 92.9403
Si 207.481 48.6714 87.0264
Si 177.415 51.1834 83.4167
Si 180.038 50.3723 85.0582
Si 183.056 47.5294 88.1872
Si 193.604 43.4008 79.3113
Si 181.169 48.0037 92.3131
Si 188.217 45.725 92.3061
Si 198.476 41.4501 88.5587
Si 202.471 40.0586 89.074
Si 212.853 47.4396 84.9623
Si 177.485 53.8325 81.7708
Si 183.324 54.6788 89.7238
Si 190.254 56.2214 90.6776
Si 181.008 55.1762 93.5881
Si 191.261 44.1609 98.2392
Si 196.36 45.8332 99.3925
Si 196.49 50.6086 97.2174
Si 206.331 50.33 97.9567
Si 177.052 58.9218 79.2688
Si 178.49 62.6498 87.9564
Si 183.91 59.3783 96.404
Si 195.266 50.8021 94.5147
Si 180.067 47.9355 87.1543
Si 191.337 49.9059 92.4898
Si 197.295 51.1712 102.95
Si 207.68 47.8842 94.7435
Si 210.745 53.4041 98.3201
Si 181.327 64.0095 88.3239
Si 183.317 61.9739 92.9711
Si 180.603 60.287 99.3785
Si 193.146 52.5176 92.8821
Si 199.705 57.2931 99.9257
Si 192.483 48.847 97.3933
Si 194.179 51.2459 102.44
Si 207.108 53.8264 104.553
Si 183.049 66.7852 95.0657
Si 188.868 61.1687 88.1114
Si 182.471 63.6866 95.5265
Si 182.964 58.8558 92.7084
Si 184.747 58.1792 99.3517
Si 197.412 55.9246 103.865
Si 199.961 57.0807 105.276
Si 193.664 59.0187 104.569
Si 210.683 55.636 103.764
Si 187.575 73.8204 89.1462
Si 181.682 66.438 92.3016
Si 192.036 61.8793 100.796
Si 189.124 64.1428 97.6722
Si 198.255 61.8879 105.784
Si 198.775 66.0896 99.9191
Si 203.324 59.8344 105.742
Si 201.948 65.0032 105.409
Si 197.478 61.5818 60.9682
Si 201.945 55.4429 71.9159
Si 200.253 49.286 62.0734
Si 204.471 50.9551 65.8746
Si 203.773 53.5048 67.483
Si 213.019 49.3717 78.2477
Si 217.061 54.9573 80.7921
Si 214.476 60.3773 82.1107
Si 195.556 66.4769 61.5295
Si 194.889 60.2948 64.5221
Si 205.518 58.5449 70.7674
Si 199.097 59.1154 67.9873
Si 205.374 53.5066 70.2716
Si 212.625 56.9061 75.7469
Si 217.598 59.1196 78.4186
Si 206.655 60.3475 82.6122
Si 199.357 61.1622 65.7081
Si 193.596 63.1741 65.2367
Si 201.763 63.8245 73.2353
Si 213.381 64.8265 74.0654
Si 206.47 63.484 78.6471
Si 207.356 59.9638 75.3979
Si 211.094 59.9922 78.2718
Si 218.098 65.6498 79.9078
Si 191.72 64.103 67.216
Si 199.034 68.8185 67.0163
Si 201.385 71.8852 69.2505
Si 204.332 66.1132 68.8139
Si 207.186 72.2687 76.1541
Si 211.106 70.8369 76.5611
Si 211.09 67.1534 81.0757
Si 214.213 62.3964 84.4819
Si 189.671 71.8707 69.4658
Si 199.459 71.0028 71.2917
Si 207.375 68.1502 71.8058
Si 205.476 72.4495 80.4455
Si 213.628 68.843 84.688
Si 209.933 73.3141 75.154
Si 214.028 70.7792 77.9297
Si 218.096 63.6048 92.0509
Si 187.489 68.1457 61.1643
Si 195.109 70.3539 74.8832
Si 205.351 72.5415 72.5301
Si 203.69 74.4133 78.6818
Si 205.368 78.8101 78.384
Si 204.785 76.6616 80.6905
Si 209.694 71.9639 85.6102
Si 212.721 71.7133 85.5645
Si 193.868 66.7569 69.4302
Si 193.93 71.0543 71.961
Si 202.32 74.8561 74.25
Si 197.635 73.6532 71.318
Si 203.244 76.4686 83.279
Si 209.513 78.9737 85.2442
Si 212.327 59.8399 93.193
Si 215.149 72.5452 87.3718
Si 194.841 78.8262 79.1015
Si 193.139 83.3822 82.5127
Si 195.587 85.6909 78.0171
Si 202.308 79.8115 85.142
Si 200.895 85.6788 86.5206
Si 203.663 83.4279 83.103
Si 212.126 78.6644 90.8496
Si 211.836 71.6439 91.4316
Si 200.33 47.9198 64.947
Si 204.323 46.2498 68.3163
Si 198.135 49.3341 66.3356
Si 205.844 48.1306 70.4339
Si 201.958 53.6043 81.7128
Si 208.674 51.9369 77.8164
Si 216.038 51.1841 85.5405
Si 219.922 56.1755 91.2759
Si 188.287 49.0504 63.8246
Si 190.644 55.9752 69.3398
Si 197.144 54.1879 74.8539
Si 198.283 56.4931 79.5365
Si 200.361 60.0807 74.6343
Si 198.183 52.1597 82.5787
Si 215.474 55.5501 75.6345
Si 215.865 63.883 80.7109
Si 185.005 60.975 71.1694
Si 193.622 59.4751 69.1463
Si 192.816 70.6206 78.6708
Si 206.301 58.5773 78.1265
Si 213.666 55.0896 84.5775
Si 216.163 65.4753 87.6476
Si 188.543 65.6101 62.5173
Si 191.166 58.8746 70.709
Si 199.39 64.0007 77.9154
Si 201.028 59.4089 70.2418
Si 211.565 66.158 75.9497
Si 209.526 66.5943 83.6733
Si 212.396 66.2702 99.323
Si 190.268 68.507 67.2888
Si 193.233 67.7548 75.0306
Si 205.003 69.4682 79.4866
Si 204.747 73.9279 90.6853
Si 208.457 69.9259 89.4801
Si 213.514 74.2667 91.9188
Si 185.8 67.0412 65.9461
Si 196.284 64.3497 73.9719
Si 192.379 63.2167 72.3397
Si 200.081 73.3448 75.6539
Si 200.78 74.5149 78.1513
Si 215.586 68.1104 77.2067
Si 207.522 69.9799 93.4216
Si 188.136 72.4333 75.643
Si 180.35 66.0737 74.4868
Si 188.089 81.2589 82.8845
Si 194.761 71.0649 85.1882
Si 201.273 71.5184 81.7984
Si 200.098 76.1606 82.8036
Si 210.49 67.7602 95.6186
Si 212.812 62.2683 98.5495
Si 185.238 79.4452 79.848
Si 189.799 71.0812 73.8324
Si 189.7 74.8923 75.4098
Si 190.984 72.5238 80.4139
Si 196.754 82.9219 89.1689
Si 196.552 79.9326 88.0874
Si 202.725 82.6975 80.5189
Si 206.008 76.4981 91.5939
Si 195.026 48.8091 62.2988
Si 194.055 45.4727 59.3073
Si 200.531 39.752 75.0703
Si 208.084 50.2876 70.2278
Si 201.908 48.8073 78.3181
Si 209.747 48.1839 82.63
Si 212.734 51.7477 76.0882
Si 215.254 58.5768 87.0598
Si 187.309 53.0829 64.9638
Si 189.221 51.9696 67.1259
Si 191.362 51.804 70.8884
Si 192.474 48.1511 73.5969
Si 191.492 56.3709 74.6107
Si 201.46 54.1768 76.8533
Si 198.369 55.3061 82.4266
Si 211.792 60.7369 85.2801
Si 182.308 53.5367 69.4999
Si 197.346 61.0737 71.2623
Si 187.174 56.8356 72.807
Si 196.883 59.5195 84.5071
Si 199.465 62.7777 83.4147
Si 203.026 57.7238 81.1997
Si 215.812 64.3877 94.0227
Si 187.826 61.7652 64.8968
Si 188.83 49.8781 71.5352
Si 191.923 52.6385 76.2004
Si 201.589 65.2593 78.9046
Si 200.197 68.0667 78.327
Si 206.816 60.5541 87.5816
Si 207.321 61.8962 92.7776
Si 180.495 60.5545 73.8982
Si 186.478 63.4493 74.2959
Si 199.719 73.8051 80.8227
Si 197.597 66.1397 81.5913
Si 214.153 64.3421 89.829
Si 209.734 61.1649 94.6467
Si 183.242 67.2653 67.966
Si 191.04 63.9567 76.773
Si 188.381 67.9854 76.5033
Si 191.019 61.0836 81.1485
Si 195.91 75.6555 83.6107
Si 212.054 61.3242 90.7572
Si 204.59 62.1796 89.3143
Si 186.559 71.7297 69.7423
Si 189.242 78.3412 82.7604
Si 189.643 70.5135 82.4956
Si 204.266 68.5628 84.5515
Si 203.01 69.4226 89.776
Si 203.517 72.2278 94.4768
Si 210.649 60.4055 103.767
Si 179.026 75.3138 81.2464
Si 186.611 80.3889 75.7653
Si 192.395 78.8538 83.3473
Si 198.21 76.1879 85.4949
Si 194.097 79.654 90.1053
Si 201.949 77.1458 96.0331
Si 204.081 72.1678 86.0284
Si 206.444 71.3925 95.6732
Si 189.682 47.0545 72.6303
Si 188.308 43.7788 69.4798
Si 202.789 39.5402 73.1065
Si 202.333 44.6912 70.2486
Si 205.116 40.4884 75.0611
Si 206.908 54.6014 77.1576
Si 209.554 43.6579 83.7199
Si 209.963 37.445 80.6003
Si 180.018 54.3224 65.9095
Si 185.886 48.9185 75.3153
Si 194.995 52.8136 73.0309
Si 194.487 52.9945 77.9791
Si 201.366 48.4238 81.36
Si 213.466 40.6403 79.054
Si 209.051 39.3847 75.6446
Si 216.067 49.6936 88.2964
Si 182.219 57.6964 71.3212
Si 190.357 55.0433 76.9168
Si 188.593 48.7524 81.6374
Si 194.321 50.9936 85.8571
Si 204.31 59.4756 86.0712
Si 210.989 55.8899 80.1236
Si 213.038 49.3095 88.0993
Si 184.246 59.2535 66.4866
Si 184.695 66.8588 75.0913
Si 191.854 47.512 78.1237
Si 187.782 48.6736 89.6584
Si 201.394 59.4195 87.0976
Si 201.275 63.7919 85.7732
Si 213.04 51.2205 85.571
Si 177.244 66.906 75.1713
Si 190.697 56.5493 79.5056
Si 190.761 67.7263 82.698
Si 197.322 61.0101 88.5
Si 197.969 67.8436 88.3258
Si 206.287 64.5338 93.9665
Si 213.925 53.2291 94.6304
Si 186.22 66.2625 77.5972
Si 187.01 63.7069 81.269
Si 184.397 69.3956 81.3029
Si 186.565 62.5513 86.6196
Si 195.669 65.6976 88.8286
Si 206.463 62.987 100.499
Si 209.469 58.9515 96.7868
Si 187.105 70.845 84.4842
Si 181.494 75.2894 86.4797
Si 190.757 63.5847 88.8478
Si 196.477 71.4487 87.9687
Si 199.595 78.2571 94.0967
Si 192.661 76.9146 92.7149
Si 207.298 61.9403 97.6754
Si 214.455 63.4925 96.4342
Si 183.515 81.8562 80.9451
Si 185.686 80.1842 84.7635
Si 186.086 66.6682 94.4124
Si 193.727 71.2456 91.5354
Si 205.786 75.054 102.782
Si 199.894 65.9405 92.3739
Si 197.723 76.4047 92.3536
Si 201.101 71.1957 96.3692
Si 178.962 49.1624 75.274
Si 186.274 54.3369 77.9815
Si 194.314 45.8129 74.2502
Si 199.201 42.533 74.3575
Si 206.588 41.0978 79.2731
Si 208 43.9868 81.1205
Si 201.329 47.4529 86.5482
Si 214.68 43.3533 82.4387
Si 183.727 44.4552 70.8804
Si 190.848 44.6163 78.2456
Si 185.198 46.0177 75.8134
Si 197.052 44.6829 81.3612
Si 189.353 49.9494 85.7585
Si 203.151 45.8791 82.1781
Si 206.911 44.9606 84.8696
Si 206.064 41.5276 92.2641
Si 186.228 46.1953 70.1525
Si 184.367 61.4974 79.3936
Si 192.336 48.6364 85.7878
Si 200.18 42.9409 84.7003
Si 205.697 50.2386 84.9282
Si 215.233 48.1839 92.9945
Si 180.46 55.9466 68.3807
Si 181.179 59.2631 76.7074
Si 190.536 55.1026 84.7804
Si 190.624 44.8495 90.6873
Si 183.743 51.8023 88.8784
Si 202.963 56.6123 95.5623
Si 211.112 54.2989 93.9555
Si 183.94 64.0982 80.8758
Si 190.238 57.0424 82.466
Si 184.06 54.9393 80.1526
Si 196.779 57.5761 96.8247
Si 196.295 43.6626 93.4001
Si 208.395 46.1771 99.8983
Si 212.258 51.005 99.4559
Si 179.77 62.6338 75.9473
Si 179.607 77.6928 86.1568
Si 196.63 63.7964 84.5677
Si 197.056 68.4928 99.5274
Si 200.198 61.5842 93.358
Si 191.364 45.1555 95.3362
Si 199.264 54.3129 99.2387
Si 175.683 62.0131 75.5142
Si 189.961 59.5379 85.7599
Si 186.988 52.6181 90.572
Si 192.821 69.0102 100.483
Si 204.292 66.5313 98.0392
Si 206.959 58.6295 101.477
Si 208.151 49.1714 103.103
Si 183.078 75.6762 80.1189
Si 187.004 67.38 91.448
Si 189.575 59.4447 90.7437
Si 188.435 64.1994 102.903
Si 189.521 72.7168 97.2677
Si 200.388 65.7645 97.5343
Si 197.54 69.9758 102.243
Si 205.036 63.9333 96.5888
Si 185.609 43.0085 72.6061
Si 184.506 48.9505 79.2538
Si 199.584 39.3954 80.1942
Si 196.488 39.2056 83.7391
Si 204.572 38.7526 81.7849
Si 210.201 37.5649 88.405
Si 205.75 33.5864 87.2021
Si 212.563 44.2776 84.7319
Si 178.895 49.4858 81.2727
Si 184.831 41.997 75.456
Si 189.414 52.4233 83.6878
Si 192.644 42.313 83.3815
Si 197.197 45.5107 78.2324
Si 213.661 41.7479 86.2664
Si 203.082 50.309 94.4102
Si 207.783 41.0695 89.745
Si 183.598 60.1599 85.2467
Si 195.01 44.1339 90.7092
Si 188.966 47.4034 84.5025
Si 180.14 44.6368 80.1046
Si 201.115 54.5643 91.8067
Si 203.804 44.8132 89.0407
Si 200.76 40.3981 97.0712
Si 197.848 48.1368 92.1267
Si 179.13 57.3528 76.1055
Si 181.735 60.0418 79.3851
Si 185.823 45.125 90.6058
Si 187.365 45.1518 96.7171
Si 193.167 46.2858 89.761
Si 193.157 45.9352 86.854
Si 199.441 43.4557 93.8895
Si 207.756 42.9093 94.3449
Si 182.742 59.4269 89.5763
Si 183.108 46.0998 91.0778
Si 184.943 49.3591 94.2883
Si 192.256 49.2315 89.5359
Si 186.058 49.9378 91.7492
Si 194.401 45.9319 94.5879
Si 205.502 43.292 96.3474
Si 211.473 49.2211 96.9151
Si 176.397 60.827 92.8649
Si 177.566 63.0922 85.0797
Si 189.176 51.8977 95.8516
Si 188.436 51.2995 92.896
Si 187.616 57.2688 100.219
Si 195.173 52.1612 99.4875
Si 198.362 61.561 98.4503
Si 204.824 58.0757 99.2552
Si 184.141 66.8561 90.1811
Si 183.766 63.1742 86.4063
Si 188.118 58.7095 103
Si 183.518 55.5999 98.3439
Si 194.42 58.083 100.517
Si 201.743 53.6075 103.461
Si 204.135 56.723 106.027
Si 210.134 52.7073 104.371
Si 184.962 72.6685 83.4835
Si 186.211 67.8096 84.823
Si 188.989 65.8742 100.441
Si 189.046 54.962 96.8343
Si 196.767 63.9022 99.6282
Si 194.96 62.4012 101.837
Si 195.011 65.5142 97.909
Si 192.405 73.7764 95.1992
Si 187.131 43.5169 81.623
Si 186.247 39.6095 79.4653
Si 185.574 40.5562 84.5271
Si 200.697 38.0172 85.2782
Si 196.52 35.7904 91.7888
Si 206.289 45.6158 87.6994
Si 208.958 42.3296 87.4649
Si 203.926 33.3662 84.55
Si 179.418 49.7789 78.4023
Si 189.796 42.9889 83.1391
Si 188.569 40.7227 85.0845
Si 198.487 38.5772 87.464
Si 193.677 41.9625 103.27
Si 201.172 34.9767 88.8509
Si 203.736 33.2124 89.732
Si 208.301 45.536 90.0186
Si 185.115 43.6955 85.3829
Si 192.812 41.9436 86.4793
Si 192.368 42.4012 91.5905
Si 195.365 42.1055 88.4278
Si 197.897 36.2229 94.5699
Si 196.351 38.7079 98
Si 203.266 44.5808 99.6771
Si 213.48 46.0462 88.1267
Si 181.047 57.0642 82.998
Si 179.822 54.8014 86.3596
Si 190.848 42.2471 94.0667
Si 185.128 42.2611 89.7197
Si 195.315 36.3863 96.3525
Si 193.087 40.6504 100.384
Si 198.225 42.1083 100.46
Si 207.566 36.7837 91.0918
Si 177.143 55.4673 87.9768
Si 182.472 50.7466 91.3475
Si 178.946 60.068 96.6034
Si 190.081 38.0729 85.801
Si 191.707 40.2255 96.2527
Si 190.66 48.1393 94.8141
Si 203.895 40.6026 96.7572
Si 209.695 46.6502 96.8322
Si 179.987 59.171 93.7863
Si 177.926 53.7919 90.5017
Si 179.595 51.1492 90.2649
Si 182.458 52.4058 93.883
Si 192.779 54.1351 102.493
Si 186.362 52.1562 100.135
Si 202.086 51.4928 101.176
Si 199.12 47.0494 99.5792
Si 178.554 57.5946 89.8006
Si 177.532 65.4637 92.6069
Si 186.574 61.5819 102.83
Si 188.35 54.3472 100.83
Si 190.444 48.6428 99.8601
Si 201.698 54.63 106.344
Si 197.588 53.8561 106.356
Si 208.382 53.2783 100.278
Si 176.973 76.0248 85.3744
Si 177.243 62.3728 95.5732
Si 185.553 62.3941 99.8902
Si 186.936 67.8837 99.4687
Si 189.679 51.4952 102.78
Si 191.716 49.4608 102.763
Si 198.828 53.8331 102.293
Si 200.397 59.7469 107.034
Si 191.401 57.4556 61.9102
Si 193.767 52.8724 60.6967
Si 204.037 62.1367 64.1279
Si 205.988 54.8546 65.5496
Si 208.217 56.3969 67.3141
Si 212.994 57.7452 78.7227
Si 213.368 51.1517 80.3782
Si 218.626 61.602 83.5309
Si 186.149 55.7088 69.2582
Si 204.184 57.0016 64.1565
Si 193.315 58.3026 59.429
Si 204.856 59.3737 73.7666
Si 204.055 63.2465 68.4066
Si 211.258 57.4657 70.4683
Si 215.516 60.8811 77.1384
Si 218.591 65.0896 76.8463
Si 191.476 67.5645 64.4726
Si 199.048 73.3805 67.687
Si 192.886 65.2425 62.8779
Si 210.763 68.0374 66.5873
Si 209.744 70.5226 64.8555
Si 210.32 55.0551 74.4211
Si 207.19 52.2726 65.4855
Si 214.024 62.9477 78.5839
Si 200.161 67.365 69.7765
Si 206.171 70.8403 67.5108
Si 211.799 69.262 69.3363
Si 202.767 73.9289 71.3141
Si 214.613 66.1971 71.3236
Si 211.107 62.5721 70.6286
Si 211.996 68.6802 74.6185
Si 219.21 64.692 82.7984
Si 197.177 64.178 62.6867
Si 198.764 75.865 69.2843
Si 201.796 76.5686 70.3207
Si 197.864 82.4801 73.2413
Si 208.987 77.9903 76.9264
Si 206.534 67.4696 81.3733
Si 211.937 77.8038 80.5738
Si 213.992 67.5703 81.8511
Si 195.083 75.2932 66.9378
Si 193.515 72.0664 63.3892
Si 200.204 80.6277 73.6701
Si 204.793 81.8807 75.0655
Si 206.926 80.6762 79.9477
Si 208.679 78.0246 80.0683
Si 213.409 74.8737 88.7862
Si 211.908 67.7606 86.8866
Si 182.576 70.801 71.8029
Si 190.215 76.5924 67.9781
Si 194.011 83.1308 77.348
Si 199.86 78.3109 80.5071
Si 209.513 81.5555 86.8438
Si 212.456 78.5748 84.8931
Si 205.256 74.444 87.789
Si 218.493 65.9461 89.8249
Si 188.601 76.0551 72.753
Si 198.336 84.167 77.3444
Si 199.718 84.0372 80.2976
Si 196.028 84.1731 86.5278
Si 207.152 82.2841 84.8812
Si 205.642 85.054 84.9529
Si 212.317 77.6391 87.9445
Si 212.892 71.9082 80.6734
Si 196.539 51.2777 61.4895
Si 194.486 55.3207 65.0208
Si 198.588 52.9088 70.1241
Si 200.546 53.6722 67.7834
Si 207.841 52.6294 68.6005
Si 211.652 53.1318 78.568
Si 213.936 47.7922 82.1254
Si 214.986 65.1566 83.2811
Si 198.89 47.5295 59.6457
Si 196.131 56.1972 62.29
Si 201.326 56.5456 64.0672
Si 199.852 56.3864 66.7286
Si 203.031 56.9985 69.5868
Si 207.506 55.2128 72.9468
Si 217.408 66.9121 84.0552
Si 217.517 60.4067 88.1971
Si 185.592 64.1645 62.4502
Si 193.196 62.2608 69.3705
Si 202.431 61.1363 66.5986
Si 197.901 55.6482 72.3883
Si 206.223 64.4846 81.4448
Si 211.676 61.3253 81.0035
Si 209.374 59.7438 82.2107
Si 188.475 58.8183 65.8359
Si 203.199 63.2702 75.6692
Si 196.447 60.856 81.5697
Si 203.199 66.6627 73.4619
Si 210.101 61.6676 75.6417
Si 205.889 68.0693 89.6521
Si 212.747 65.9152 96.1611
Si 189.466 69.601 63.0257
Si 192.218 78.1826 72.1592
Si 197.35 67.7297 78.9007
Si 202.949 68.2959 70.7198
Si 202.17 68.6126 86.8907
Si 207.102 67.5368 85.4425
Si 215.022 72.5327 75.5139
Si 186.69 69.1345 74.2085
Si 197.593 68.3362 71.4088
Si 198.813 70.115 83.0729
Si 196.282 62.3772 68.6344
Si 202.542 60.45 76.869
Si 208.796 63.9926 88.0524
Si 210.533 69.5725 93.302
Si 179.653 63.8747 72.2064
Si 191.072 79.1318 76.3001
Si 193.394 80.1223 74.2688
Si 196.403 80.3776 83.1611
Si 192.956 74.7506 75.1769
Si 201.522 80.1822 82.1651
Si 209.29 73.6358 90.9917
Si 207.605 78.0928 89.5074
Si 190.463 74.7478 70.5484
Si 195.455 74.8895 78.6642
Si 197.955 75.0145 74.092
Si 194.451 81.982 84.8989
Si 209.406 76.7057 87.1239
Si 204.781 77.0127 86.0942
Si 205.552 80.5127 89.4399
Si 207.915 80.5123 93.7768
Si 191.644 53.4517 68.1402
Si 199.854 57.7473 72.6998
Si 196.265 48.5302 70.3695
Si 204.949 46.6712 72.8714
Si 208.962 49.246 75.9466
Si 206.448 50.4727 79.3837
Si 210.867 55.3618 83.3816
Si 216.477 54.0756 85.0444
Si 185.833 58.3432 61.6109
Si 191.582 47.7251 68.4919
Si 195.693 53.3408 70.0845
Si 196.899 46.1273 72.3059
Si 211.901 44.9943 78.3768
Si 215.901 56.6359 78.7337
Si 215.15 52.7587 91.6944
Si 190.9 63.4239 61.9712
Si 195.138 56.1092 70.8932
Si 191.115 59.1601 78.194
Si 194.776 63.6967 78.5165
Si 200.979 63.0937 81.0549
Si 208.414 63.6258 82.8615
Si 205.104 60.8934 79.9603
Si 186.011 63.0233 69.357
Si 191.184 58.9304 64.6168
Si 195.192 62.2142 75.765
Si 193.843 56.8215 80.4961
Si 200.525 56.7092 88.2
Si 203.603 63.6911 82.3319
Si 209.762 55.4163 87.7486
Si 210.635 57.829 89.5961
Si 185.624 63.9619 65.4938
Si 193.049 60.6728 74.1537
Si 183.785 64.6434 73.1769
Si 190.753 61.1292 75.9417
Si 198.779 68.7192 91.2614
Si 204.196 63.4721 86.7201
Si 214.807 61.5109 94.3762
Si 180.106 70.061 75.6264
Si 180.533 73.0387 76.595
Si 188.607 61.2234 73.6699
Si 192.986 68.799 86.5753
Si 206.843 76.5008 94.3745
Si 207.224 76.0927 82.3444
Si 211.034 76.012 92.2675
Si 175.795 67.4961 72.3404
Si 182.904 81.5444 84.0743
Si 196.62 73.6867 81.3516
Si 194.698 68.6992 80.3641
Si 197.82 79.2651 85.6191
Si 193.877 76.418 90.0132
Si 198.345 77.6287 89.5926
Si 211.139 61.687 100.84
Si 188.144 76.3178 77.7376
Si 193.324 81.5158 79.9718
Si 187.263 77.4641 91.5174
Si 192.004 82.5582 86.6744
Si 197.026 79.3568 95.8422
Si 203.991 83.3713 92.8352
Si 207.037 78.9699 96.2509
Si 208.487 73.7667 98.508
Si 189.833 49.0337 66.6439
Si 194.586 47.3589 68.0284
Si 197.492 39.0502 75.4132
Si 201.825 49.6 69.8907
Si 205.922 48.0678 75.497
Si 207.695 41.5855 73.9345
Si 214.606 43.7365 79.3567
Si 207.056 55.1127 80.3743
Si 184.88 50.8887 71.2061
Si 191.107 49.6216 75.9054
Si 193.631 53.7316 80.9638
Si 188.387 52.5378 79.0678
Si 209.049 57.9973 79.4301
Si 198.292 52.9187 88.0712
Si 217.196 61.0752 80.7834
Si 213.518 53.9101 89.3885
Si 186.136 58.9122 69.0407
Si 185.382 53.1233 73.6507
Si 187.568 44.996 73.8552
Si 193.586 55.8597 85.7764
Si 199.34 52.17 90.8813
Si 205.589 55.5278 84.9051
Si 207.529 58.2949 89.7611
Si 183.837 57.9205 75.9248
Si 184.72 58.7954 72.9086
Si 199.867 59.8913 84.516
Si 197.69 57.689 91.7185
Si 200.467 66.0699 87.6136
Si 210.794 51.4223 92.725
Si 205.346 57.7799 92.1824
Si 181.622 63.1677 68.2748
Si 183.115 67.3365 85.1049
Si 185.964 59.3866 80.3896
Si 193.224 56.5838 91.8211
Si 190.465 53.6981 88.6618
Si 202.713 62.9467 93.4079
Si 202.324 53.8227 99.0026
Si 180.184 74.1384 83.9635
Si 187.328 74.6399 82.3948
Si 183.949 70.9213 78.6942
Si 190.8 74.6716 86.1295
Si 199.549 71.5726 91.689
Si 208.721 75.0018 101.489
Si 211.933 57.467 100.023
Si 182.322 73.1328 81.8994
Si 190.736 70.545 87.764
Si 188.276 73.7476 79.6045
Si 190.762 68.7834 90.2431
Si 194.691 74.1263 88.4169
Si 196.018 69.8014 90.6842
Si 207.226 67.3791 98.5101
Si 208.92 70.998 99.7229
Si 194.272 77.2047 81.6471
Si 186.365 78.9381 87.7558
Si 189.859 75.4396 96.0125
Si 203.16 79.0918 99.6609
Si 195.291 77.132 94.4148
Si 205.285 74.2479 98.0184
Si 204.075 75.0734 95.1724
Si 204.999 76.6213 100.13
Si 179.84 46.3143 74.2661
Si 191.232 42.4509 76.34
Si 201.528 40.4869 77.994
Si 190.804 45.133 85.3183
Si 203.792 42.3293 79.1513
Si 205.84 46.2943 80.9684
Si 214.394 40.473 83.4118
Si 211.634 50.6792 82.8126
Si 186.509 51.5553 68.5274
Si 182.976 50.2181 75.3677
Si 196.114 50.2937 77.337
Si 196.156 55.1659 91.9414
Si 208.633 44.4172 74.021
Si 198.371 47.8714 85.226
Si 217.339 54.6727 92.4284
Si 205.77 53.3469 89.0897
Si 180.909 50.8787 73.3044
Si 180.589 53.9863 74.2108
Si 184.338 57.3898 82.2483
Si 194.292 43.5185 76.3612
Si 200.66 57.5923 91.1876
Si 202.508 54.7438 84.8088
Si 205.238 52.6994 93.745
Si 176.607 62.4673 72.5921
Si 184.3 57.9688 87.1717
Si 188.431 57.0888 86.1426
Si 194.942 52.9336 90.4543
Si 204.72 60.3882 93.6327
Si 208.512 52.6835 88.4628
Si 203.124 70.367 66.9061
Si 179.182 69.6359 80.1745
Si 183.637 66.8194 79.4809
Si 192.422 63.5498 80.5796
Si 202.17 58.2844 98.2048
Si 205.951 59.3286 96.4558
Si 213.206 50.2169 94.5318
Si 177.779 60.2235 76.6205
Si 179.683 65.1045 81.0189
Si 193.359 59.1095 89.756
Si 192.752 54.1011 95.4076
Si 193.56 63.5513 92.7927
Si 203.283 44.3718 94.4448
Si 206.324 48.6194 100.606
Si 181.023 77.7305 81.0074
Si 188.758 72.3133 86.4802
Si 189.027 66.1432 89.503
Si 193.01 66.3887 94.1815
Si 200.581 67.4959 101.971
Si 207.945 65.8274 100.955
Si 208.984 57.1184 106.023
Si 187.9 65.5599 86.5642
Si 191.848 69.1261 93.0488
Si 190.93 66.148 96.751
Si 176.379 74.9139 82.4777
Si 194.65 72.9372 93.5386
Si 203.33 78.0647 92.2396
Si 200.387 70.7211 101.642
Si 207.679 59.4415 104.344
Si 183.101 43.5069 80.62
Si 189.839 42.8329 73.6793
Si 190.615 45.416 70.1241
Si 200.359 46.0452 78.0631
Si 193.955 40.2111 79.439
Si 209.761 40.5804 83.5883
Si 211.495 42.97 74.4328
Si 208.192 48.8121 90.0163
Si 181.015 51.2349 82.2837
Si 187.68 47.7044 94.6747
Si 193.277 47.7059 82.8208
Si 198.447 47.3517 82.0496
Si 197.089 42.837 76.6781
Si 197.101 48.3393 89.0069
Si 200.561 38.6482 91.0224
Si 209.954 47.4698 85.6269
Si 179.125 52.911 79.2379
Si 180.049 54.2171 83.1864
Si 181.062 55.025 79.0843
Si 191.541 49.482 80.7623
Si 191.012 52.5022 80.9006
Si 204.263 46.1732 91.9367
Si 207.361 45.6635 92.7502
Si 180.067 64.8865 84.1728
Si 184.294 52.6002 76.5862
Si 189.042 44.5856 87.9026
Si 185.197 52.5118 94.9907
Si 194.747 48.2424 92.8654
Si 200.275 54.7764 94.7856
Si 200.395 50.4852 95.9454
Si 210.355 45.0905 87.5949
Si 177.351 64.4121 76.6123
Si 182.658 55.491 86.6102
Si 186.932 56.4938 88.4594
Si 187.308 61.8529 83.8146
Si 197.231 58.7244 99.4647
Si 199.905 46.3713 93.6194
Si 210.503 43.8152 95.3609
Si 178.837 67.5287 85.2594
Si 188.478 59.4536 82.3459
Si 196.276 64.2646 91.5427
Si 192.671 52.0748 97.8445
Si 201.636 58.0191 102.591
Si 194.223 59.2208 96.066
Si 204.931 48.2351 95.9327
Si 203.964 56.0009 103.042
Si 177.846 62.8656 90.984
Si 183.517 71.079 86.4832
Si 197.542 61.4042 91.6649
Si 195.358 61.2062 94.0009
Si 191.92 46.2906 103.117
Si 190.931 53.0751 100.276
Si 203.303 47.4261 100.833
Si 199.696 74.9648 100.608
Si 188.201 61.2804 98.1791
Si 191.192 64.6504 101.903
Si 187.605 59.6355 93.2476
Si 186.002 55.6436 91.0594
Si 190.911 60.1019 103.233
Si 192.375 72.7553 98.2253
Si 205.198 64.4531 105.318
Si 204.093 69.1309 103.163
Si 180.255 45.6045 85.0594
Si 187.457 41.0863 76.9814
Si 189.307 40.0383 80.2341
Si 192.653 34.9457 96.162
Si 205.805 42.8692 82.961
Si 206.755 41.1203 85.5134
Si 205.28 36.6012 86.5326
Si 198.745 34.574 83.7061
Si 185.845 48.5457 87.0255
Si 196.587 34.8019 86.1181
Si 193.463 40.002 89.893
Si 198.79 36.4729 89.9322
Si 198.283 39.3078 95.6558
Si 204.721 35.6796 91.1776
Si 196.73 42.9941 98.0368
Si 201.247 49.9699 89.9241
Si 180.653 47.107 82.3006
Si 187.029 45.8907 86.1781
Si 192.817 38.8413 87.2665
Si 194.501 38.3234 92.3974
Si 196.334 40.6315 93.5115
Si 199.628 43.092 96.9554
Si 200.353 44.3747 99.5193
Si 199.731 47.3788 96.5302
Si 180.61 59.0546 85.4035
Si 187.589 41.6987 88.0529
Si 180.233 50.1318 94.4315
Si 178.883 48.0833 90.1833
Si 194.349 41.173 97.6004
Si 190.423 41.0752 98.8274
Si 199.006 51.0821 105.549
Si 206.249 43.9053 99.1734
Si 178.695 60.7652 83.5611
Si 180.769 52.0014 87.5008
Si 180.566 55.6658 90.8004
Si 179.094 57.0952 97.109
Si 188.114 50.1571 98.4345
Si 192.925 37.6255 94.8533
Si 195.409 47.6801 96.9055
Si 199.47 49.6738 101.278
Si 179.839 59.7743 88.3643
Si 185.519 57.4702 93.4867
Si 181.927 57.0515 95.9776
Si 178.674 54.4555 95.4409
Si 189.869 45.599 100.736
Si 186.12 54.1294 97.6143
Si 205.82 53.2275 98.4236
Si 204.504 55.2091 100.225
Si 179.413 64.5107 94.8463
Si 177.505 57.865 92.8071
Si 182.87 61.8234 98.0999
Si 186.451 61.0748 95.5804
Si 189.823 54.3522 103.723
Si 194.597 46.9284 101.61
Si 198.121 53.028 96.5195
Si 206.031 61.5264 106.234
Si 179.026 67.7818 91.1728
Si 186.248 64.1719 96.1926
Si 188.943 56.9006 105.326
Si 196.515 60.3009 103.627
Si 189.683 58.5669 98.3993
Si 194.476 56.7241 103.075
Si 194.055 65.0368 103.221
Si 206.681 55.3756 107.212
Ob 194.29 59.0502 60.4866
Ob 200.373 55.922 62.9151
Ob 196.663 65.3301 61.7409
Ob 204.235 61.6102 62.6323
Ob 213.866 65.4172 72.6644
Ob 211.913 56.4326 71.5127
Ob 214.158 51.782 75.3997
Ob 214.844 61.5341 78.4895
Ob 194.581 59.7941 63.0018
Ob 194.123 61.7229 64.8016
Ob 203.266 61.1596 65.1669
Ob 208.491 63.504 68.5939
Ob 204.632 54.4421 66.4357
Ob 211.41 56.961 68.9166
Ob 212.879 58.4795 75.3882
Ob 219.427 57.6996 91.0178
Ob 193.965 56.7906 59.0918
Ob 200.85 61.6009 66.2329
Ob 205.389 64.3654 72.4479
Ob 197.191 66.8238 64.2598
Ob 211.372 66.6577 65.9382
Ob 215.254 52.8092 73.2093
Ob 213.258 63.2053 74.1057
Ob 214.903 71.8535 76.9643
Ob 187.266 62.0862 73.7259
Ob 202.377 71.0835 68.1921
Ob 194.345 63.8433 66.5157
Ob 201.598 69.8963 74.6616
Ob 204.34 73.5186 71.6949
Ob 208.991 67.9591 71.6163
Ob 213.392 69.4221 69.5365
Ob 217.477 67.8471 82.6737
Ob 196.394 68.309 70.2521
Ob 193.078 60.8672 68.5237
Ob 210.377 72.4218 71.0592
Ob 204.321 81.7365 76.6231
Ob 198.842 67.3895 70.8055
Ob 210.593 74.8404 75.1491
Ob 211.192 68.0268 73.3984
Ob 219.526 66.1191 76.0805
Ob 198.938 81.2847 72.9145
Ob 194.205 68.317 69.0436
Ob 198.829 75.0061 67.8757
Ob 205.551 77.9086 74.3378
Ob 212.508 78.3355 86.4749
Ob 213.258 69.3159 73.8292
Ob 216.957 69.7198 90.26
Ob 211.647 70.545 92.6807
Ob 184.321 73.7241 67.3655
Ob 188.838 66.5226 75.9841
Ob 196.888 82.0912 74.4738
Ob 203.708 82.9211 74.4036
Ob 208.094 79.5566 80.3093
Ob 208.043 76.9759 81.1795
Ob 211.982 76.5784 81.6388
Ob 210.515 72.5166 91.1897
Ob 190.628 70.7169 70.197
Ob 194.085 80.0896 79.7335
Ob 196.122 70.28 68.5263
Ob 201.802 80.8737 76.9841
Ob 196.984 80.9471 95.4521
Ob 209.151 75.1498 87.3526
Ob 210.983 79.1252 84.4664
Ob 204.822 74.7543 89.2895
Ob 188.284 56.1893 63.8561
Ob 195.776 66.0053 66.2836
Ob 202.805 50.7283 70.5723
Ob 196.615 63.8297 67.8676
Ob 203.456 64.7741 68.4894
Ob 201.085 54.6671 80.8073
Ob 213.738 48.0404 77.6321
Ob 214.154 52.7465 90.3663
Ob 192.967 52.8373 67.4451
Ob 191.069 46.1186 68.6977
Ob 200.876 56.4394 72.5693
Ob 197.02 50.3046 78.7283
Ob 211.334 54.3827 73.2186
Ob 205.288 70.8783 80.1372
Ob 204.397 57.3599 70.4072
Ob 218.772 65.1366 78.4578
Ob 188.91 61.5474 67.9281
Ob 193.422 67.1705 73.5344
Ob 199.966 55.1594 67.6985
Ob 205.974 60.3674 74.5844
Ob 205.276 57.4978 77.3909
Ob 210.49 63.8719 78.9584
Ob 201.522 60.0386 75.7044
Ob 214.802 54.83 88.7899
Ob 185.422 59.1198 67.5706
Ob 203.759 59.4457 76.8039
Ob 197.201 61.5663 69.6774
Ob 202.066 74.335 72.6979
Ob 200.079 71.1286 82.7955
Ob 205.774 73.1229 75.951
Ob 213.45 74.864 90.3938
Ob 207.329 70.232 94.9971
Ob 185.686 62.7087 61.7628
Ob 187.362 66.7829 71.7274
Ob 192.468 63.381 68.4471
Ob 198.547 76.809 76.9955
Ob 205.579 78.1038 76.9257
Ob 205.568 68.1429 80.2844
Ob 215.755 66.9808 87.1639
Ob 210.465 61.4195 90.453
Ob 187.985 68.8558 75.1133
Ob 198.373 65.3497 66.0879
Ob 198.3 76.5366 73.5165
Ob 203.603 67.4098 69.4967
Ob 204.354 74.8796 77.2828
Ob 213.565 74.8899 82.9683
Ob 213.395 76.3559 88.1213
Ob 208.843 62.4581 97.5269
Ob 183.862 70.9481 72.7248
Ob 184.902 76.0242 84.754
Ob 194.475 72.7629 64.5496
Ob 204.418 62.9906 74.5728
Ob 196.361 77.6772 75.8697
Ob 201.604 76.4122 89.8919
Ob 203.685 74.9476 83.0394
Ob 200.846 68.9394 79.4991
Ob 194.642 80.4402 91.3987
Ob 184.072 80.4124 80.4783
Ob 199.198 84.1593 78.761
Ob 198.854 83.132 81.3182
Ob 200.657 81.75 91.8636
Ob 198.912 80.3769 86.1599
Ob 212.571 78.4648 89.3052
Ob 214.553 69.4884 89.4339
Ob 196.229 49.9357 62.3179
Ob 191.157 49.8702 60.8153
Ob 204.937 49.3781 70.8815
Ob 205.252 47.3608 69.0136
Ob 203.17 47.1043 67.3607
Ob 200.133 58.5529 74.1185
Ob 207.444 53.537 72.6834
Ob 215.781 60.3539 81.1574
Ob 185.561 70.1621 63.7754
Ob 195.209 55.5624 61.049
Ob 197.18 59.4062 71.075
Ob 207.484 48.5084 75.824
Ob 197.838 55.8947 80.9908
Ob 208.397 44.3997 84.607
Ob 213.502 44.516 78.437
Ob 215.917 55.3148 79.7147
Ob 185.852 56.438 64.4325
Ob 188.602 69.5539 64.474
Ob 188.067 51.9925 65.9561
Ob 193.967 69.2183 75.1787
Ob 201.621 50.1454 77.4705
Ob 208.862 55.4428 73.8773
Ob 199.062 60.6329 75.4392
Ob 213.353 54.8466 86.2115
Ob 187.882 61.5502 60.7293
Ob 183.798 67.9029 75.9877
Ob 193.798 53.8263 72.6576
Ob 207.093 56.4819 81.2133
Ob 204.566 58.1263 74.8487
Ob 199.285 51.3205 83.538
Ob 212.816 61.2265 89.3362
Ob 209.861 41.0027 87.1913
Ob 189.752 64.5357 62.1483
Ob 182.801 62.1 67.877
Ob 187.55 50.0019 81.8876
Ob 198.064 54.5433 73.578
Ob 201.846 53.7559 85.9283
Ob 193.237 59.9833 86.3527
Ob 203.693 63.136 97.0157
Ob 209.482 63.655 91.268
Ob 180.069 64.8863 73.4193
Ob 189.58 61.6138 74.9024
Ob 189.664 68.725 77.1496
Ob 199.676 63.3578 81.946
Ob 193.752 70.0287 96.4236
Ob 210.948 72.3757 76.0715
Ob 214.564 73.8818 88.1213
Ob 207.324 71.8888 102.499
Ob 184.602 74.2049 76.8044
Ob 176.638 65.4935 75.6413
Ob 194.878 70.8159 73.2835
Ob 196.705 74.7141 82.6086
Ob 197.51 70.3991 82.1543
Ob 201.56 81.6484 94.3748
Ob 203.799 80.0848 85.7417
Ob 203.317 71.4234 93.0688
Ob 191.493 76.6485 66.9605
Ob 198.821 72.5011 71.3187
Ob 187.309 72.5066 79.0807
Ob 192.479 76.5968 89.0676
Ob 203.998 82.7036 86.242
Ob 206.899 76.9159 90.2993
Ob 199.726 69.9208 91.7163
Ob 207.582 80.2141 95.3576
Ob 184.486 49.6978 75.2274
Ob 198.379 49.6571 67.9048
Ob 195.781 42.3437 71.7523
Ob 202.335 49.3862 68.3533
Ob 190.927 43.7172 72.8919
Ob 206.133 39.6179 78.6271
Ob 214.919 49.1513 82.0687
Ob 209.847 41.4259 77.9773
Ob 193.117 53.5962 62.0697
Ob 185.785 51.6017 70.016
Ob 195.318 49.6641 71.1063
Ob 205.491 46.976 79.464
Ob 195.341 50.2767 81.7973
Ob 197.907 55.4325 78.3326
Ob 217.404 56.1859 81.7527
Ob 216.355 57.4222 83.9265
Ob 185.187 67.6027 64.5389
Ob 185.294 64.0919 73.3662
Ob 193.073 54.9077 64.418
Ob 196.547 67.0132 88.357
Ob 191.804 51.028 76.5052
Ob 204.714 63.8734 81.1284
Ob 206.376 49.7139 83.625
Ob 215.473 58.3581 92.8996
Ob 189.396 62.1931 65.0764
Ob 196.85 66.8301 77.5889
Ob 195.044 49.0806 77.4584
Ob 186.336 59.0374 78.8587
Ob 201.007 64.0933 77.8572
Ob 194.182 55.2819 81.0348
Ob 208.244 48.4474 82.1738
Ob 213.914 56.3689 92.2492
Ob 187.514 63.5793 68.9285
Ob 191.455 55.0778 73.6349
Ob 186.447 47.4167 69.0889
Ob 192.115 55.2985 85.1845
Ob 191.121 58.5739 86.2652
Ob 210.558 60.425 99.9327
Ob 196.642 61.5997 94.8692
Ob 213.242 64.3992 95.8487
Ob 190.447 70.4181 75.2243
Ob 191.013 68.2584 70.9285
Ob 194.027 69.8824 66.2943
Ob 202.309 62.7895 82.0022
Ob 212.523 62.8385 77.9587
Ob 197.671 52.8092 78.8986
Ob 207.309 75.131 102.286
Ob 210.428 62.3867 95.5449
Ob 179.805 76.6666 80.8663
Ob 193.726 71.8138 78.0638
Ob 189.844 73.3788 85.8787
Ob 183.569 67.8232 89.0632
Ob 191.113 59.9801 79.6027
Ob 202.533 71.6063 86.0795
Ob 207.833 61.5968 91.2653
Ob 208.844 59.3398 98.2778
Ob 181.301 73.2452 83.1382
Ob 191.32 69.4467 96.9564
Ob 195.824 83.7934 88.1392
Ob 196.369 84.0885 81.6957
Ob 194.537 59.9869 94.6486
Ob 205.487 79.3155 96.4285
Ob 204.7 77.5121 91.5426
Ob 207.602 64.7477 95.1073
Ob 187.816 42.4547 70.3858
Ob 187.403 45.0898 69.9109
Ob 186.524 50.0275 68.0565
Ob 204.104 44.3471 75.5338
Ob 198 51.3889 69.8843
Ob 212.416 40.5973 77.8162
Ob 216.828 46.6527 80.2739
Ob 212.96 47.8437 83.3813
Ob 190.808 54.3208 63.0812
Ob 179.767 54.7413 67.4778
Ob 193.434 47.135 78.3404
Ob 192.792 50.9579 70.9878
Ob 202.369 40.8242 72.1159
Ob 209.247 44.038 82.1655
Ob 210.54 49.5071 83.0494
Ob 205.963 51.836 85.2089
Ob 180.875 57.2633 67.6282
Ob 189.52 49.778 75.9143
Ob 194.147 53.0302 79.5965
Ob 180.599 53.5181 79.5855
Ob 184.738 52.8042 75.041
Ob 190.827 49.2558 85.7027
Ob 197.203 48.2719 81.4592
Ob 192.411 47.336 86.7111
Ob 185.792 52.6033 67.5077
Ob 189.226 49.1163 65.1575
Ob 183.11 46.1555 87.19
Ob 190.471 52.2448 82.4569
Ob 196.768 51.0629 93.9702
Ob 200.756 57.9582 87.1987
Ob 206.734 42.4996 95.5824
Ob 207.875 50.5092 97.4815
Ob 183.349 55.7932 64.2092
Ob 186.139 62.0743 70.6665
Ob 179.138 71.2499 80.1617
Ob 182.288 52.0487 88.054
Ob 193.904 67.3272 80.8564
Ob 204.378 55.7958 95.4236
Ob 210.298 51.6475 103.154
Ob 213.819 45.9468 89.6915
Ob 180.188 62.3847 68.4532
Ob 184.979 66.5432 78.6225
Ob 184.595 59.2724 86.2397
Ob 196.673 75.9897 84.973
Ob 192.411 67.6026 93.2804
Ob 193.417 57.3456 86.5497
Ob 209.133 59.9895 95.6084
Ob 204.736 63.4619 90.2824
Ob 176.728 75.8847 83.7639
Ob 179.596 67.3605 77.7139
Ob 185.387 71.0693 77.9751
Ob 191.553 71.932 87.9514
Ob 201.287 62.5858 92.7265
Ob 197.546 64.04 95.0984
Ob 203.3 65.9091 99.2281
Ob 193.765 57.3666 104.485
Ob 189.516 67.0155 96.696
Ob 186.054 69.4352 81.3519
Ob 191.704 62.6298 89.7804
Ob 192.901 56.7487 93.3755
Ob 190.162 71.5567 96.3022
Ob 204.4 65.8944 101.729
Ob 203.417 80.0849 100.89
Ob 204.747 72.0306 101.229
Ob 187.958 49.4301 70.1338
Ob 191.215 47.1189 73.1342
Ob 190.07 50.8662 71.3059
Ob 190.658 43.8455 76.7837
Ob 209.326 42.0321 83.9839
Ob 204.604 33.3422 88.3569
Ob 209.655 49.415 90.2497
Ob 213.144 43.1991 85.8482
Ob 183.667 44.865 81.4787
Ob 187.95 52.4861 82.9266
Ob 188.181 43.1901 88.0481
Ob 193.79 41.8052 79.6414
Ob 195.618 45.1025 82.0766
Ob 198.343 59.7296 85.1185
Ob 212.601 45.8145 85.1071
Ob 202.679 50.6619 89.5741
Ob 182.139 47.7834 82.2085
Ob 180.617 57.7748 84.3908
Ob 188.533 46.329 73.5486
Ob 195.278 43.3907 89.326
Ob 197.178 44.5931 87.1985
Ob 179.504 54.6604 94.0457
Ob 203.012 59.2493 87.0167
Ob 208.484 51.766 95.1508
Ob 180.046 49.9099 74.2416
Ob 183.041 56.5171 76.1089
Ob 198.24 45.7141 81.7652
Ob 191.985 53.857 88.0513
Ob 198.368 49.4207 92.8576
Ob 196.657 52.1026 83.1422
Ob 197.479 61.2006 90.0611
Ob 209.673 51.6239 88.9313
Ob 177.307 67.8503 76.4648
Ob 181.934 60.8359 73.2578
Ob 189.116 50.566 87.2385
Ob 186.012 51.3159 90.8772
Ob 196.62 65.3772 84.7466
Ob 192.75 50.5022 97.4552
Ob 190.759 40.0851 97.5941
Ob 218.377 43.7461 80.8948
Ob 178.896 61.4533 76.6886
Ob 179.523 73.9779 80.3169
Ob 190.331 52.1245 89.1886
Ob 196.905 53.6511 95.6875
Ob 189.849 57.8377 90.486
Ob 191.484 54.4212 103.491
Ob 193.785 77.1687 93.8289
Ob 206.798 49.1641 102.095
Ob 180.065 58.9131 86.963
Ob 178.992 69.7936 76.767
Ob 193.712 62.7949 86.7625
Ob 196.156 55.0464 93.5936
Ob 199.125 58.0424 91.1502
Ob 187.587 54.7912 97.6156
Ob 194.987 65.9815 102.193
Ob 207.29 56.9994 101.66
Ob 184.39 81.1552 84.6206
Ob 192.458 62.507 92.2069
Ob 189.478 70.9174 86.8596
Ob 194.497 56.7222 99.702
Ob 200.607 76.2107 100.001
Ob 191.441 63.3618 100.907
Ob 208.002 71.1841 90.3838
Ob 209.599 57.2804 96.6455
Ob 196.998 39.3998 76.9743
Ob 186.953 49.9002 76.0874
Ob 192.504 48.6754 81.8046
Ob 194.554 40.8506 89.0031
Ob 198.939 40.0761 87.902
Ob 200.056 34.4706 84.6806
Ob 209.827 47.1595 84.0285
Ob 208.196 45.0003 91.537
Ob 189.115 41.8235 72.6356
Ob 181.421 46.4918 73.8781
Ob 188.494 51.1128 97.1105
Ob 187.168 40.2855 84.4375
Ob 191.511 38.3147 86.4845
Ob 210.122 38.0825 89.9903
Ob 197.517 34.6486 84.8005
Ob 208.618 47.4877 95.9886
Ob 189.11 41.9601 84.2114
Ob 177.558 61.7203 84.1863
Ob 178.511 50.9339 84.631
Ob 197.308 40.7398 92.1652
Ob 196.035 37.1396 97.6597
Ob 198.225 37.7896 94.9347
Ob 196.482 44.401 98.7561
Ob 205.881 46.0639 92.2193
Ob 193.065 40.3436 86.5742
Ob 178.658 59.0634 89.2771
Ob 191.176 43.3173 90.9487
Ob 195.775 49.0415 89.6483
Ob 199.974 43.0463 95.3844
Ob 204.726 43.8829 99.815
Ob 203.038 45.8337 100.753
Ob 213.064 47.665 87.9588
Ob 179.251 73.1926 84.852
Ob 181.815 44.0849 88.1232
Ob 180.092 47.5396 91.1306
Ob 188.017 47.0597 93.1689
Ob 184.645 45.7795 91.3812
Ob 193.559 41.251 101.758
Ob 192.268 59.5603 103.891
Ob 208.578 53.1542 104.672
Ob 179.422 63.0337 91.3339
Ob 176.608 59.2256 92.9419
Ob 181.671 56.0788 94.7235
Ob 183.063 60.6844 96.9217
Ob 198.653 58.4267 100.285
Ob 193.182 37.8325 93.2229
Ob 198.005 43.2202 97.0574
Ob 207.057 58.3426 95.8362
Ob 177.865 66.7375 91.671
Ob 183.895 57.6474 93.2082
Ob 177.789 61.1701 96.4821
Ob 185.254 59.9783 95.6692
Ob 190.455 52.0782 101.495
Ob 187.669 60.8877 96.6692
Ob 185.964 53.1679 98.8939
Ob 201.023 57.5342 104.045
Ob 176.932 61.7205 94.1188
Ob 193.662 70.2325 101.075
Ob 179.738 60.1364 95.156
Ob 193.898 55.243 102.693
Ob 195.099 59.6079 104.028
Ob 192.049 54.0108 101.016
Ob 193.792 41.37 99.1372
Ob 205.581 53.4363 95.165
Ob 196.07 57.8292 62.0794
Ob 200.117 58.7487 71.4222
Ob 197.345 52.5089 65.3836
Ob 205.06 45.128 67.4437
Ob 204.262 51.9531 67.1932
Ob 215.601 57.0225 87.1807
Ob 215.283 58.8168 74.3599
Ob 212.749 61.8146 84.5846
Ob 186.547 41.6652 72.5302
Ob 202.063 58.2564 69.7803
Ob 187.12 64.8082 62.5949
Ob 206.04 51.0805 65.5726
Ob 208.685 60.9009 75.4699
Ob 212.277 54.6108 83.8442
Ob 214.567 57.4717 79.0646
Ob 217.855 60.2129 79.5561
Ob 191.94 63.0867 65.8291
Ob 197.673 55.5631 62.1875
Ob 211.394 68.4856 70.7673
Ob 207.133 55.5026 66.4921
Ob 211.908 65.141 77.1907
Ob 200.452 64.2817 65.1131
Ob 197.017 64.6721 81.3069
Ob 216.718 61.9074 76.7115
Ob 199.772 50.8393 62.004
Ob 189.623 63.9916 77.745
Ob 203.396 67.6514 72.1752
Ob 200.275 70.894 69.868
Ob 211.383 68.3264 68.0946
Ob 214.544 65.2421 75.2027
Ob 209.929 72.744 73.6064
Ob 210.43 67.3182 82.545
Ob 198.735 64.267 63.1471
Ob 205.347 61.8479 72.0938
Ob 209.446 72.6777 68.3259
Ob 199.329 74.2709 74.5285
Ob 199.863 80.9355 75.2911
Ob 196.35 68.1105 84.9638
Ob 214.978 64.7338 88.4838
Ob 212.631 50.7494 84.0755
Ob 192.277 66.4402 69.3872
Ob 183.395 68.7881 68.4355
Ob 205.336 65.5588 69.9494
Ob 203.041 78.6094 73.43
Ob 196.415 69.4435 74.8758
Ob 201.853 76.408 74.166
Ob 208.439 67.4643 84.521
Ob 217.456 67.8132 85.4114
Ob 188.1 71.4215 69.4717
Ob 199.771 73.6921 77.2207
Ob 200.405 70.8685 72.594
Ob 199.604 86.1636 74.0326
Ob 202.814 70.8743 90.4227
Ob 204.494 81.9569 83.3005
Ob 204.509 68.8516 90.0263
Ob 211.894 73.0327 79.9374
Ob 186.588 75.0758 67.2877
Ob 183.458 71.2465 67.4806
Ob 197.8 77.1 68.9716
Ob 199.381 68.6368 82.7373
Ob 197.497 78.7645 88.7811
Ob 197.156 81.8264 82.9131
Ob 209.606 79.9556 86.5238
Ob 203.499 66.0034 90.6517
Ob 201.616 53.85 72.0092
Ob 201.13 58.2268 63.9894
Ob 198.52 48.8886 74.2589
Ob 198.97 50.5075 65.5206
Ob 214.55 51.8869 81.2321
Ob 206.494 53.52 64.7799
Ob 211.029 43.9555 84.2272
Ob 220.014 60.3076 91.2824
Ob 187.015 53.0422 73.7664
Ob 184.142 53.9506 65.9313
Ob 188.524 59.6084 73.8889
Ob 203.994 49.4336 66.2141
Ob 209.482 59.0896 83.6721
Ob 199.294 52.7855 71.5968
Ob 206.657 66.6537 71.9096
Ob 211.779 48.8127 79.203
Ob 187.714 60.2021 65.4826
Ob 190.859 48.6871 69.5302
Ob 202.892 56.1006 63.8141
Ob 205.447 58.815 72.3649
Ob 202.891 54.0427 76.0688
Ob 217.204 57.6033 78.9631
Ob 199.207 42.7602 87.9767
Ob 214.384 63.6552 79.9917
Ob 188.327 66.7687 61.4529
Ob 185.362 62.0915 68.2062
Ob 192.575 62.4151 70.8678
Ob 197.897 60.3338 78.0706
Ob 198.02 63.0847 84.0167
Ob 210.737 60.5776 82.0868
Ob 208.409 66.0082 92.0387
Ob 208.117 60.761 82.0935
Ob 180.012 62.0241 74.4474
Ob 200.069 59.8791 69.0319
Ob 203.416 69.2064 79.4549
Ob 191.204 62.542 80.2954
Ob 195.459 57.7215 73.9867
Ob 205.915 61.5554 88.537
Ob 212.345 70.789 90.0827
Ob 215.831 67.8341 91.8621
Ob 174.361 68.216 72.347
Ob 189.196 65.9052 73.3717
Ob 175.779 66.0148 71.6187
Ob 189.208 61.6038 72.2522
Ob 202.235 73.8153 78.39
Ob 205.709 66.9653 98.9086
Ob 208.684 65.2697 83.1413
Ob 209.948 75.0806 91.527
Ob 186.667 76.9672 77.391
Ob 178.173 63.1771 72.5755
Ob 184.645 78.4796 78.6332
Ob 195.433 65.5633 73.3829
Ob 199.019 69.4296 74.2118
Ob 199.187 76.1108 84.1241
Ob 206.83 74.0908 87.8401
Ob 200.872 67.3055 97.5648
Ob 179.79 69.6987 74.0512
Ob 189.623 75.7705 71.4735
Ob 187.944 75.0576 78.6762
Ob 206.757 77.1934 83.4369
Ob 200.458 71.4755 87.8176
Ob 197.412 77.0134 90.8664
Ob 202.411 68.6355 99.2344
Ob 203.484 83.441 94.4101
Ob 201.502 48.5248 65.92
Ob 201.487 39.0022 73.9147
Ob 195.397 45.1911 60.1502
Ob 196.516 57.9455 84.3998
Ob 212.642 44.0955 74.6464
Ob 207.059 42.0136 78.053
Ob 214.025 50.1893 79.297
Ob 216.883 52.488 85.0379
Ob 183.524 53.3365 68.3949
Ob 197.697 46.5703 60.2571
Ob 191.626 48.7143 79.3211
Ob 201.027 44.611 69.195
Ob 205.141 42.04 75.7295
Ob 213.968 46.1234 75.8669
Ob 201.465 55.4293 87.9009
Ob 218.748 61.2999 87.6305
Ob 182.37 50.6473 73.9481
Ob 195.89 52.8361 71.6698
Ob 185.092 51.8443 72.5398
Ob 200.559 56.0947 91.8972
Ob 198.76 65.2083 77.0666
Ob 198.382 52.2291 89.5587
Ob 199.852 53.4593 87.7424
Ob 212.547 53.3728 88.2219
Ob 186.769 62.8617 65.5472
Ob 183.511 61.7477 71.3969
Ob 177.074 64.7767 69.6158
Ob 195.428 59.3426 78.0043
Ob 194.374 51.8712 93.7211
Ob 206.137 60.8881 84.045
Ob 206.738 66.0968 86.161
Ob 211.802 62.9564 81.0535
Ob 193.153 74.5592 73.5224
Ob 190.512 55.2086 78.5426
Ob 187.743 57.8673 76.7044
Ob 190.226 57.3735 74.2722
Ob 201.239 66.9094 83.5964
Ob 216.546 61.4381 89.001
Ob 210.117 64.8021 88.5585
Ob 211.587 58.9667 88.9684
Ob 183.557 64.0897 82.4455
Ob 195.658 68.9781 64.4362
Ob 182.044 68.4909 84.7296
Ob 187.887 75.0778 83.849
Ob 189.829 73.1882 79.5042
Ob 200.828 62.8097 86.9647
Ob 200.607 65.2104 86.2929
Ob 204.352 62.8727 83.5499
Ob 175.867 63.3437 71.411
Ob 198.622 79.4371 80.396
Ob 183.109 81.7453 82.4689
Ob 191.487 62.4454 76.463
Ob 195.587 60.2213 85.1661
Ob 209.111 66.9669 95.2643
Ob 204.87 62.9916 100.164
Ob 203.21 58.3797 99.4565
Ob 189.986 70.0534 72.6487
Ob 190.751 78.8506 79.8382
Ob 195.111 80.0597 88.9188
Ob 200.647 72.4401 80.6841
Ob 196.199 82.4163 90.5625
Ob 202.718 71.1816 99.8968
Ob 205.293 75.6072 86.6194
Ob 201.727 69.8664 97.0965
Ob 189.189 48.5853 72.3548
Ob 198.938 47.9505 65.7891
Ob 200.93 61.6981 80.2376
Ob 196.172 46.4609 64.9249
Ob 199.42 37.9756 81.0568
Ob 212.448 50.3148 81.4666
Ob 218.979 60.9682 75.6723
Ob 216.86 50.8625 81.9689
Ob 184.72 45.4605 70.08
Ob 180.863 57.7385 72.2885
Ob 197.047 41.8123 77.9563
Ob 189.869 52.0198 61.8143
Ob 197.224 54.1235 88.046
Ob 203.252 53.2064 80.8618
Ob 208.382 42.2939 88.9935
Ob 207.369 44.4373 93.8695
Ob 184.88 42.8494 74.0484
Ob 195.823 46.0375 73.6221
Ob 179.423 54.2451 75.364
Ob 198.72 46.1416 78.2558
Ob 199.964 43.943 74.3634
Ob 207.779 51.232 78.9918
Ob 207.72 53.1527 77.2209
Ob 211.509 48.0199 85.6929
Ob 178.186 58.6503 76.3801
Ob 181.197 63.0212 76.4603
Ob 187.419 62.6022 77.4967
Ob 183.585 62.7252 80.0612
Ob 191.025 49.5857 88.5823
Ob 204.995 54.0339 90.2921
Ob 206.253 54.5262 88.0567
Ob 206.724 54.2867 85.062
Ob 182.844 63.3559 73.5414
Ob 186.747 67.3119 83.3641
Ob 181.136 55.1134 77.455
Ob 192.11 73.6736 80.6481
Ob 202.671 54.7083 91.4976
Ob 200.264 50.8433 90.8237
Ob 213.904 51.6611 94.9291
Ob 211.886 49.8886 98.3152
Ob 179.32 64.7661 70.8251
Ob 179.062 60.9683 70.4553
Ob 198.166 73.4589 80.9082
Ob 194.448 65.2634 78.283
Ob 206.315 63.2757 97.4687
Ob 195.632 58.7253 96.6329
Ob 199.232 65.6555 96.4509
Ob 207.996 52.6336 86.8644
Ob 187.477 72.0641 85.5003
Ob 188.127 74.0091 81.1542
Ob 187.623 67.4232 80.8221
Ob 194.249 66.351 89.3205
Ob 193.308 75.9847 91.557
Ob 199.696 78.2773 90.2954
Ob 207.454 64.8574 88.3679
Ob 206.149 65.9771 93.3617
Ob 182.638 75.0991 78.6804
Ob 184.244 76.9608 82.3984
Ob 188.499 59.6595 91.9885
Ob 190.767 57.6856 94.7579
Ob 192.686 71.2014 98.4067
Ob 201.251 61.8876 103.505
Ob 215.111 68.8964 85.4566
Ob 209.109 60.1141 104.077
Ob 188.579 40.0649 76.4151
Ob 201.344 39.8908 76.5058
Ob 184.641 43.2026 71.3273
Ob 203.836 40.1985 74.1713
Ob 194.479 44.8793 75.5865
Ob 211.066 40.6751 82.531
Ob 208.03 38.9467 76.8605
Ob 214.526 51.8106 85.5247
Ob 187.137 43.2306 80.0069
Ob 184.869 44.5986 83.9974
Ob 188.632 43.8209 74.2152
Ob 193.145 53.1871 77.0689
Ob 208.777 40.8765 74.8843
Ob 188.381 48.6747 85.4263
Ob 201.69 54.8375 78.324
Ob 215.044 54.3094 84.2623
Ob 193.126 47.3347 68.7095
Ob 183.998 46.2037 74.702
Ob 190.371 46.6492 84.9066
Ob 201.706 39.2081 85.6911
Ob 203.055 41.3233 84.7483
Ob 206.139 38.9472 81.7823
Ob 207.132 45.1028 88.9928
Ob 210.466 39.9185 84.9296
Ob 188.804 69.7183 81.3512
Ob 180.412 59.7214 68.4815
Ob 186.932 48.5472 88.2696
Ob 194.197 54.7937 86.8968
Ob 184.773 49.4066 92.6601
Ob 196.238 43.9394 91.7751
Ob 204.086 55.0106 85.1807
Ob 211.832 49.9298 88.9034
Ob 178.793 64.0073 76.1085
Ob 177.979 58.7345 70.8059
Ob 189.891 53.633 84.699
Ob 187.742 53.9265 78.4789
Ob 194.001 46.8771 93.3128
Ob 201.267 62.2845 97.0107
Ob 203.99 45.3196 90.56
Ob 212.636 44.9163 91.8282
Ob 181.051 67.2469 73.5734
Ob 190.386 60.3666 84.4937
Ob 193.66 63.0615 79.5919
Ob 187.353 63.9704 86.5024
Ob 195.465 72.6691 88.5603
Ob 200.138 41.741 97.7154
Ob 199.831 39.8976 95.8121
Ob 214.527 56.8508 94.7272
Ob 178.879 70.1863 88.3978
Ob 179.203 61.1842 87.8661
Ob 185.574 64.1867 80.6551
Ob 185.667 67.3902 90.506
Ob 195.538 63.2577 100.48
Ob 196.315 64.5721 98.2358
Ob 212.426 60.0315 91.6199
Ob 206.264 49.8067 99.5175
Ob 183.063 66.7935 91.4673
Ob 184.001 70.5176 80.2151
Ob 189.536 60.352 81.6089
Ob 195.857 69.0934 95.3928
Ob 196.277 60.8541 92.5901
Ob 205.142 67.8657 103.261
Ob 201.268 71.9098 102.33
Ob 207.055 66.4944 102.1
Ob 178.804 64.002 84.5942
Ob 179.889 44.9942 78.5585
Ob 189.568 44.1656 79.1643
Ob 205.984 44.2453 83.7514
Ob 192.266 36.1887 95.218
Ob 199.583 42.3944 83.2908
Ob 213.658 43.9943 83.5107
Ob 208.19 47.2065 90.1346
Ob 177.194 64.1016 91.7993
Ob 183.894 43.5236 79.1704
Ob 185.916 47.1003 86.2024
Ob 197.804 38.4823 83.1161
Ob 191.044 43.816 94.5542
Ob 196.889 41.6803 88.2853
Ob 203.732 36.4404 87.1837
Ob 206.037 37.8546 87.3163
Ob 188.909 47.8112 82.9599
Ob 184.318 48.4275 87.684
Ob 199.65 40.5175 81.3636
Ob 199.338 42.2739 92.7693
Ob 192.399 42.3395 84.9729
Ob 197.287 36.1172 90.3491
Ob 197.664 35.9152 92.9696
Ob 208.895 40.2449 90.704
Ob 180.541 71.626 75.8229
Ob 176.504 62.724 79.588
Ob 180.453 45.9811 81.0342
Ob 177.564 56.7381 88.8427
Ob 186.2 48.3979 94.6562
Ob 195.421 42.3374 97.3443
Ob 198.759 41.5518 90.1765
Ob 200.701 54.0825 93.3568
Ob 179.946 51.2273 88.6608
Ob 178.955 49.7267 90.6302
Ob 179.773 49.0508 85.9564
Ob 193.848 48.1048 97.1025
Ob 186.057 56.2724 92.5231
Ob 185.186 50.8824 94.9042
Ob 200.287 44.7279 93.4553
Ob 205.002 56.4859 99.3555
Ob 180.037 57.639 81.8353
Ob 180.891 56.0739 92.2828
Ob 177.351 64.8879 78.1911
Ob 183.974 56.779 99.4054
Ob 203.512 64.0746 92.5363
Ob 195.196 44.6449 93.9796
Ob 196.428 35.875 95.2846
Ob 207.508 59.5764 88.7341
Ob 180.996 68.6926 88.0526
Ob 181.861 53.8 93.3772
Ob 197.879 62.7355 99.4784
Ob 190.554 44.7782 99.5795
Ob 205.63 49.0939 97.1093
Ob 193.272 49.9817 102.873
Ob 198.097 57.9378 96.0202
Ob 203.673 61.6561 93.51
Ob 178.309 72.5441 87.2469
Ob 176.522 63.0517 76.4889
Ob 186.856 61.8366 99.0421
Ob 189.974 54.9589 89.5594
Ob 189.242 55.388 104.847
Ob 194.002 57.8084 101.994
Ob 195.671 51.0859 103.05
Ob 210.251 63.059 100.788
Ob 203.444 57.1269 68.0057
Ob 193.79 54.0572 59.5797
Ob 192.919 51.6104 60.2005
Ob 199.831 52.8424 66.55
Ob 194.171 61.0328 75.2776
Ob 209.526 62.5601 70.8248
Ob 217.483 65.5742 88.5517
Ob 210.91 56.8229 84.0741
Ob 195.646 47.48 61.5129
Ob 201.238 60.4149 62.1817
Ob 208.481 67.2562 77.8887
Ob 203.431 68.9667 76.4124
Ob 203.173 62.0052 76.6398
Ob 207.631 57.9296 67.0674
Ob 212.502 64.9405 67.5833
Ob 193.038 68.1264 64.7761
Ob 200.501 65.7366 69.4728
Ob 205.879 62.0917 79.153
Ob 198.816 64.0896 70.5274
Ob 209.956 61.9063 67.1482
Ob 208.319 69.6883 65.082
Ob 214.516 67.8255 71.2948
Ob 209.95 66.4258 75.9041
Ob 193.798 66.722 76.1462
Ob 210.743 69.3914 65.5685
Ob 207.29 70.9689 75.1723
Ob 205.973 64.974 65.5262
Ob 206.921 61.8013 70.1466
Ob 207.854 78.0046 75.7671
Ob 213.734 71.3125 79.4048
Ob 190.791 63.6075 72.4167
Ob 190.026 78.1017 68.7088
Ob 201.506 77.29 71.7744
Ob 206.382 80.0473 78.5768
Ob 203.258 82.038 79.1347
Ob 214.421 71.6273 74.3811
Ob 204.819 64.8744 87.3782
Ob 218.661 65.0009 81.3285
Ob 198.275 69.9019 71.275
Ob 185.749 67.8208 74.3062
Ob 201.217 83.9676 74.1305
Ob 204.632 80.4264 74.342
Ob 207.012 81.6912 83.3392
Ob 209.849 70.5617 77.4835
Ob 211.114 65.8943 91.4109
Ob 181.434 64.2417 66.9893
Ob 198.483 70.2792 67.2423
Ob 200.502 79.0662 73.593
Ob 197.612 82.7481 77.0313
Ob 208.672 82.1917 85.5291
Ob 207.528 71.7392 77.6711
Ob 216.696 59.3444 87.3832
Ob 215.174 65.7301 93.4552
Ob 190.86 80.1465 77.5636
Ob 195.254 85.381 79.6139
Ob 200.019 77.7163 79.0557
Ob 206.204 86.5031 84.562
Ob 203.004 78.3905 96.0268
Ob 209.035 79.7751 92.8929
Ob 215.8 71.5886 88.5604
Ob 199.493 48.2745 61.0522
Ob 192.383 56.2121 62.178
Ob 204.515 51.962 75.4919
Ob 207.01 58.021 70.3332
Ob 194.52 47.7333 66.4686
Ob 216.117 44.3229 79.1697
Ob 212.495 52.2724 79.6654
Ob 218.962 58.8517 77.3599
Ob 185.113 64.1607 63.9588
Ob 196.063 55.2237 58.535
Ob 195.394 63.0775 74.4365
Ob 216.387 56.4856 74.699
Ob 198.869 60.082 66.7118
Ob 212.565 59.3012 78.4342
Ob 206.876 63.4895 82.5304
Ob 184.332 63.5138 66.3385
Ob 186.252 57.3208 69.3809
Ob 194.506 59.157 65.6388
Ob 190.71 58.9956 72.2493
Ob 212.557 70.6736 77.1485
Ob 210.356 63.0858 76.3423
Ob 211.119 60.94 79.556
Ob 209.341 70.3911 85.5876
Ob 186.224 65.4238 65.8727
Ob 202.418 65.3048 72.9926
Ob 196.284 63.522 79.0972
Ob 205.748 68.8703 75.3146
Ob 202.33 67.4672 74.6132
Ob 216.932 65.2938 76.5452
Ob 217.763 59.3729 92.1994
Ob 176.754 68.3496 71.2988
Ob 192.113 65.035 77.2805
Ob 205.186 66.622 67.4766
Ob 208.34 75.0546 83.0289
Ob 201.004 75.9557 77.4076
Ob 195.826 72.3303 81.7656
Ob 215.902 64.3199 82.2352
Ob 217.288 64.1832 93.3471
Ob 191.752 71.4537 66.0929
Ob 187.2 65.1144 78.162
Ob 192.614 70.0652 71.9953
Ob 199.569 77.223 81.7088
Ob 213.17 72.7357 84.3102
Ob 212.588 64.2639 89.4137
Ob 214.368 63.9886 84.213
Ob 179.508 65.4839 68.2227
Ob 183.733 66.0244 74.0758
Ob 201.483 78.5895 88.4894
Ob 203.511 77.4306 87.1087
Ob 199.426 82.8229 85.3253
Ob 198.241 77.7509 85.9723
Ob 206.382 67.142 90.9696
Ob 208.827 73.5723 89.4681
Ob 188.032 74.868 64.965
Ob 182.234 64.1266 69.3951
Ob 189.014 80.9081 79.1422
Ob 193.302 81.7437 86.0368
Ob 204.959 85.0924 86.4321
Ob 206.186 71.0975 97.2426
Ob 200.67 77.4736 95.0676
Ob 190.218 53.2303 67.2579
Ob 195.238 59.5395 69.4617
Ob 202.964 43.0328 73.4987
Ob 197.217 53.7387 69.6598
Ob 194.788 54.7386 70.104
Ob 209.277 51.7737 73.5731
Ob 213.992 65.9994 82.3375
Ob 214.458 47.6523 85.4386
Ob 183.129 51.4631 76.4235
Ob 198.308 44.9438 64.6733
Ob 196.345 55.643 71.9487
Ob 192.894 57.1122 74.1892
Ob 202.985 50.9926 86.9138
Ob 212.012 57.1323 79.9041
Ob 207.815 61.2925 86.5371
Ob 187.22 54.6216 65.6581
Ob 182.901 59.0905 67.4256
Ob 185 55.2594 70.4693
Ob 193.996 58.0502 81.5058
Ob 196.943 60.1649 82.9747
Ob 198.35 57.1382 72.84
Ob 216.413 55.8403 93.0268
Ob 216.327 54.5396 86.6527
Ob 191.743 60.2243 74.9531
Ob 184.671 57.748 62.623
Ob 195.602 54.2132 77.8531
Ob 194.558 57.2365 79.1104
Ob 197.283 55.6698 83.5839
Ob 206.792 54.9991 78.7325
Ob 211.462 62.9387 97.9213
Ob 195.364 77.0914 69.8972
Ob 183.176 69.8769 77.7274
Ob 187.601 65.0647 82.0147
Ob 185.511 60.9705 80.3799
Ob 191.557 69.3611 87.0494
Ob 198.798 67.3998 84.8753
Ob 206.187 60.9232 93.3021
Ob 214.506 61.9352 95.8965
Ob 191.489 77.7284 76.8807
Ob 187.818 76.395 86.2421
Ob 195.928 74.5318 80.1174
Ob 205.525 74.972 91.6447
Ob 194.372 66.6324 84.0469
Ob 213.923 68.4127 83.1743
Ob 211.458 77.3549 91.4618
Ob 186.071 73.6067 82.739
Ob 200.92 76.3041 87.1395
Ob 192.733 58.7452 77.837
Ob 197.954 72.1321 87.8442
Ob 187.949 79.032 87.9006
Ob 194.559 74.8464 84.1621
Ob 209.112 70.2175 93.119
Ob 201.045 72.1486 91.9401
Ob 188.911 75.9507 76.3869
Ob 195.088 80.7828 84.0089
Ob 196.428 79.6058 86.475
Ob 187.031 67.6834 77.3221
Ob 193.88 68.6327 87.897
Ob 208.414 77.5238 88.2044
Ob 206.682 71.0699 92.6024
Ob 184.726 54.4675 72.9214
Ob 186.433 45.3224 74.986
Ob 203.553 45.3999 69.5057
Ob 205.505 54.2688 76.3485
Ob 210.945 43.6391 78.7719
Ob 207.782 51.0842 71.6059
Ob 213.155 49.9913 86.636
Ob 216.275 50.6628 87.0146
Ob 186 52.4152 64.3073
Ob 194.441 51.0641 84.1924
Ob 192.287 52.8509 74.5827
Ob 193.669 47.3173 74.3694
Ob 215.966 46.4518 77.6806
Ob 203.511 47.3703 72.7511
Ob 201.584 56.1706 84.7877
Ob 182.946 53.8113 70.9952
Ob 181.17 59.8264 89.2496
Ob 198.269 51.3972 81.054
Ob 191.625 57.988 82.5352
Ob 198.777 63.9546 79.449
Ob 188.211 52.3404 91.5961
Ob 213.605 60.5963 93.8528
Ob 210.818 54.7494 86.7176
Ob 184.715 72.2568 65.2922
Ob 194.441 51.3055 72.9637
Ob 194.689 65.6459 68.5665
Ob 193.7 69.5603 79.4323
Ob 200.436 58.4974 83.9499
Ob 202.242 63.6819 90.4426
Ob 214.137 49.2588 93.6096
Ob 184.259 60.8373 66.0127
Ob 179.135 69.0482 81.6394
Ob 183.285 70.3634 75.203
Ob 194.053 72.5423 85.2475
Ob 210.345 61.3046 85.6018
Ob 202.967 65.1383 82.7313
Ob 208.418 55.9199 87.0521
Ob 208.807 62.67 84.1052
Ob 185.817 70.4859 74.4963
Ob 176.594 60.0019 80.4372
Ob 188.347 51.3749 77.9277
Ob 194.533 65.783 99.4777
Ob 200.961 69.5661 86.1158
Ob 203.526 64.4452 105.344
Ob 210.053 56.24 105.176
Ob 178.175 68.9842 79.0708
Ob 193.788 84.808 81.7934
Ob 198.454 78.8393 95.1921
Ob 196.977 78.7818 97.3611
Ob 189.778 67.614 89.696
Ob 198.819 76.3995 88.6698
Ob 194.774 74.5291 86.8488
Ob 208.092 66.9333 99.8112
Ob 182.498 72.1385 87.1431
Ob 191.082 69.7046 94.3756
Ob 195.348 70.9977 91.5441
Ob 204.371 73.2187 98.9096
Ob 198.071 67.3373 99.1328
Ob 196.135 73.4112 93.3494
Ob 197.205 66.7626 95.1863
Ob 178.952 49.4186 76.883
Ob 190.311 39.5004 79.0862
Ob 202.021 46.0945 85.9902
Ob 202.95 41.0136 78.5098
Ob 211.709 45.3369 76.8276
Ob 203.492 48.3525 78.2766
Ob 213.306 39.4271 82.7267
Ob 211.008 38.3693 81.438
Ob 182.119 49.054 76.1418
Ob 194.752 43.5344 69.5515
Ob 200.801 52.7062 77.1404
Ob 196.173 53.878 91.0096
Ob 208.968 43.8073 77.1019
Ob 216.31 43.496 82.7581
Ob 204.783 52.1846 88.5048
Ob 188.929 55.5322 76.257
Ob 196.876 50.0588 75.9151
Ob 187.39 52.1726 80.338
Ob 195.098 48.1514 79.9448
Ob 203.421 38.7562 88.667
Ob 202.192 57.1746 82.4866
Ob 207.188 39.988 88.631
Ob 217.687 45.6457 82.565
Ob 180.507 72.6048 78.2063
Ob 182.544 51.352 81.6782
Ob 180.108 50.6354 81.1021
Ob 195.445 51.4327 90.7363
Ob 198.066 68.8527 87.14
Ob 208.766 62.636 88.9519
Ob 209.67 45.3498 89.1018
Ob 191.284 67.5585 81.0983
Ob 181.326 58.507 79.8016
Ob 184.827 58.4643 81.1621
Ob 191.582 49.166 91.0322
Ob 197.171 59.4313 88.2307
Ob 208.513 61.9016 93.8924
Ob 196.078 70.7099 102.122
Ob 211.93 50.757 93.6603
Ob 180.268 78.2649 84.8391
Ob 190.282 55.6778 83.2919
Ob 181.489 64.0999 84.1739
Ob 191.536 83.496 82.7891
Ob 205.307 75.6239 98.8502
Ob 204.944 65.4294 97.116
Ob 199.021 55.868 99.5592
Ob 191.062 72.8871 90.4308
Ob 188.959 77.355 78.7637
Ob 195.387 64.5337 87.7411
Ob 191.909 66.3043 95.4836
Ob 201.316 77.1176 97.5154
Ob 198.358 72.1581 92.5348
Ob 195.786 67.8312 100.31
Ob 211.657 65.099 100.169
Ob 193.794 74.008 94.4547
Ob 194.74 58.9711 88.9582
Ob 193.161 73.7812 88.8228
Ob 192.983 70.0885 92.4149
Ob 198.061 74.8287 92.3537
Ob 201.178 64.4531 104.053
Ob 200.046 58.2214 106.475
Ob 184.606 45.1931 77.0328
Ob 188.657 43.3789 82.0381
Ob 195.278 51.6745 77.436
Ob 203.875 39.9509 82.6155
Ob 195.767 38.4294 84.9206
Ob 196.279 47.9295 92.4199
Ob 204.502 34.5222 83.5013
Ob 208.693 37.7229 87.8184
Ob 182.592 55.3397 79.5736
Ob 198.53 47.4721 83.6428
Ob 198.317 42.3896 75.7212
Ob 196.961 56.103 86.27
Ob 202.723 43.1834 80.0182
Ob 197.302 41.9535 99.1348
Ob 212.427 40.7268 86.745
Ob 178.822 66.662 74.8043
Ob 178.547 58.404 79.7106
Ob 189.618 39.5072 85.1686
Ob 193.293 49.7734 86.3297
Ob 199.81 39.7641 91.9106
Ob 199.729 45.2617 87.7957
Ob 207.089 37.6545 89.8002
Ob 211.648 55.3539 92.8173
Ob 179.509 61.6381 82.4515
Ob 180.927 49.202 78.5948
Ob 182.929 54.2845 85.5586
Ob 179.296 54.6081 90.8374
Ob 194.242 49.2572 91.7075
Ob 203.856 47.1588 96.4808
Ob 211.058 47.6205 96.9857
Ob 178.309 56.0854 76.7602
Ob 181.196 55.4528 83.071
Ob 183.953 53.1492 89.7476
Ob 188.559 50.1132 89.7221
Ob 187.681 57.8227 101.727
Ob 190.805 42.6181 98.1783
Ob 202.344 52.4631 99.8604
Ob 212.06 56.4482 103.462
Ob 183.303 58.4624 88.3973
Ob 189.191 58.1587 96.9068
Ob 197.836 51.5119 96.781
Ob 196.314 56.2395 96.0839
Ob 202.186 52.3487 102.573
Ob 196.441 49.0026 96.9368
Ob 195.877 46.7863 98.208
Ob 178.303 63.5603 95.4794
Ob 181.958 66.8277 93.8519
Ob 194.408 53.1671 88.968
Ob 196.831 76.9385 99.356
Ob 193.233 73.7518 99.2436
Ob 199.3 65.5846 93.8401
Ob 205.518 51.7576 97.7648
Ob 209.494 55.9723 102.63
Ob 183.554 60.3727 93.1267
Ob 184.267 61.9231 98.9819
Ob 185.932 66.5948 99.2779
Ob 185.75 61.8332 101.432
Ob 193.309 67.6218 101.154
Ob 188.97 65.1318 99.0033
Ob 203.267 60.1119 104.099
Ob 186.31 41.5284 75.8436
Ob 184.148 48.89 80.7939
Ob 193.331 40.8752 83.0087
Ob 200.331 38.1147 83.6753
Ob 189.268 53.6612 87.5254
Ob 208.665 39.8027 82.7264
Ob 198.3 53.8169 97.9451
Ob 205.231 40.3018 92.8964
Ob 185.933 48.1992 79.0547
Ob 183.856 43.7269 86.392
Ob 192.584 39.0584 88.8765
Ob 201.36 36.5502 85.4973
Ob 193.093 46.1298 82.5557
Ob 206.19 36.1946 91.6424
Ob 204.125 36.4624 89.8773
Ob 177.334 54.2043 89.0554
Ob 181.643 48.219 87.7018
Ob 194.214 39.036 90.9616
Ob 193.004 41.0497 96.6513
Ob 192.132 38.7991 95.5852
Ob 203.136 45.3347 98.1825
Ob 206.915 47.1277 87.3345
Ob 206.578 58.3878 91.1489
Ob 176.574 60.6432 75.6362
Ob 183.604 42.701 89.3803
Ob 184.766 40.3613 83.1304
Ob 180.467 48.7023 93.6757
Ob 195.185 39.4522 93.391
Ob 190.038 44.6545 86.6229
Ob 198.221 62.1426 96.9287
Ob 178.492 52.2768 90.5745
Ob 179.241 47.8463 88.5779
Ob 182.551 63.1358 97.1257
Ob 195.311 45.8641 100.643
Ob 192.856 48.1367 84.3078
Ob 204.215 49.2232 94.8841
Ob 201.858 43.6854 99.8722
Ob 207.774 50.0414 104.379
Ob 188.979 60.1338 89.3821
Ob 181.648 61.4903 99.1406
Ob 180.463 57.636 96.4306
Ob 191.691 47.9218 103.385
Ob 191.682 48.4969 98.7923
Ob 198.46 56.945 104.654
Ob 206.618 54.1696 106.086
Ob 179.934 66.3181 85.068
Ob 181.488 58.7618 93.3929
Ob 184.544 67.2211 94.5743
Ob 196.031 56.6458 103.444
Ob 202.995 55.6412 106.401
Ob 201.894 60.2279 106.413
Ob 208.823 51.9063 101.085
Ob 199.688 73.7584 99.4999
Ob 188.187 64.9229 101.466
Ob 187.788 64.2504 96.6685
Ob 193.171 71.3528 90.0027
Ob 186.212 58.818 92.8994
Ob 201.448 59.6099 102.344
Ob 197.369 60.1617 98.7428
Ob 203.77 69.3314 101.623
Ob 191.405 60.5253 64.9303
Ob 193.383 58.3499 67.9559
Ob 200.994 56.1755 65.6076
Ob 205.268 59.0605 67.2369
Ob 207.5 52.7622 66.983
Ob 213.889 55.9954 75.2307
Ob 210.484 39.5915 76.2884
Ob 216.356 59.5065 77.4937
Ob 189.353 59.1237 67.2183
Ob 189.89 56.9554 61.8283
Ob 207.774 63.086 66.1039
Ob 202.153 53.5773 67.4686
Ob 194.941 52.268 69.0847
Ob 199.487 52.5462 63.8848
Ob 205.556 69.3477 77.9659
Ob 212.677 56.923 77.3787
Ob 194.782 62.5679 69.274
Ob 207.232 71.9667 67.0079
Ob 202.037 60.4519 71.1463
Ob 196.678 61.6251 76.1004
Ob 210.869 70.5814 69.2645
Ob 210.939 65.5305 80.8785
Ob 211.915 58.9763 70.3578
Ob 212.317 67.5679 75.7707
Ob 184.261 50.2543 64.6607
Ob 193.451 64.2413 64.0275
Ob 214.839 63.8746 77.452
Ob 203.539 64.7851 76.2765
Ob 198.574 61.8245 71.9102
Ob 203.119 65.814 78.5755
Ob 214.442 70.3776 71.8749
Ob 214.485 65.6672 90.7978
Ob 198.286 68.9795 63.5093
Ob 195.763 76.7242 67.2939
Ob 203.856 75.7495 79.6026
Ob 207.173 68.9666 73.1473
Ob 205.334 77.8786 79.7073
Ob 208.238 69.5602 79.2701
Ob 203.358 68.4159 85.8381
Ob 218.237 64.7582 90.926
Ob 189.377 72.7108 65.5432
Ob 193.669 75.536 66.1432
Ob 202.124 72.6935 70.4312
Ob 196.088 77.1831 72.359
Ob 194.776 70.3934 70.6987
Ob 205.924 75.6703 81.4391
Ob 202.361 85.023 86.4395
Ob 207.949 73.2662 91.896
Ob 190.185 72.2686 68.01
Ob 187.233 82.1681 81.8134
Ob 186.634 76.0191 81.8738
Ob 204.016 76.8627 84.6532
Ob 197.613 84.3753 86.2478
Ob 210.341 77.8512 80.2611
Ob 208.86 81.998 88.2659
Ob 211.747 67.7553 99.4836
Ob 188.907 76.3058 67.0847
Ob 196.018 74.2173 66.1057
Ob 198.011 84.2279 83.6273
Ob 202.353 81.3896 81.4222
Ob 195.621 82.8535 85.67
Ob 201.638 76.6203 83.1065
Ob 210.834 76.9766 87.8545
Ob 205.669 72.5669 90.5561
Ob 195.334 55.7427 63.7245
Ob 200.584 46.2846 64.6179
Ob 196.66 49.0446 65.6557
Ob 209.727 50.0963 70.2754
Ob 205.769 47.1673 74.2024
Ob 215.739 53.9926 75.4619
Ob 209.78 56.2167 66.9686
Ob 216.763 62.5953 80.5968
Ob 185.328 60.2608 72.5607
Ob 186.996 49.9864 64.1266
Ob 194.162 46.8378 58.401
Ob 202.691 43.2471 70.853
Ob 207.01 64.3287 79.9993
Ob 209.555 56.403 79.6779
Ob 214.377 60.6059 76.069
Ob 211.39 46.1886 79.2532
Ob 197.815 67.8491 66.5326
Ob 191.725 66.0771 63.7555
Ob 190.392 64.4854 75.3349
Ob 191.522 53.1113 71.8688
Ob 201.509 58.5408 92.1596
Ob 199.675 56.1176 82.8735
Ob 214.826 61.5116 83.2353
Ob 204.667 57.6596 81.4627
Ob 189.988 67.4832 68.4753
Ob 183.549 66.376 69.3252
Ob 192.235 56.7503 80.0681
Ob 199.71 63.8638 67.8156
Ob 193.37 78.4916 82.1569
Ob 212.102 66.4186 87.6984
Ob 214.92 66.6197 77.3933
Ob 210.568 56.5718 88.5774
Ob 184.55 67.0293 66.985
Ob 192.267 64.3064 61.7264
Ob 197.831 72.5491 68.2913
Ob 197.408 62.0946 81.1301
Ob 205.77 68.1742 84.8848
Ob 217.185 62.376 91.4052
Ob 203.794 67.5507 83.4095
Ob 212.328 75.1281 92.7079
Ob 185.828 78.4351 80.9128
Ob 191.325 74.9353 75.359
Ob 190.142 75.8956 85.2568
Ob 200.933 68.3004 76.8879
Ob 197.021 81.4804 88.2906
Ob 196.424 70.3282 89.1491
Ob 201.411 81.0301 85.6949
Ob 208.982 63.5463 86.5221
Ob 185.365 70.7145 69.0922
Ob 188.589 77.7029 84.075
Ob 187.013 69.2088 72.5053
Ob 190.599 75.0068 87.7223
Ob 192.54 80.0356 89.7085
Ob 215.431 67.8643 81.0218
Ob 209.778 64.7596 96.7838
Ob 202.835 68.5386 104.018
Ob 193.447 73.4595 76.0726
Ob 187.119 82.8546 79.1819
Ob 189.389 82.0529 83.3967
Ob 187.436 81.1277 76.9546
Ob 194.245 78.0086 90.2323
Ob 202.235 79.7367 83.5055
Ob 199.862 73.9974 88.5158
Ob 195.844 78.4824 95.0397
Ob 194.768 48.3957 63.8586
Ob 186.096 48.475 73.7823
Ob 204.325 53.8592 69.0517
Ob 207.663 43.1448 74.1299
Ob 201.026 45.3649 79.3972
Ob 201.607 49.0955 79.9071
Ob 198.019 51.7053 87.0175
Ob 218.088 60.9293 82.1644
Ob 200.181 48.7806 63.6044
Ob 188.147 42.3799 77.7057
Ob 187.419 54.7082 69.4104
Ob 197.863 48.7369 70.2599
Ob 206.48 44.2496 76.5242
Ob 205.883 49.3436 78.2974
Ob 216.19 50.0353 84.4031
Ob 209.296 53.1729 68.9849
Ob 181.438 52.1196 69.5147
Ob 187.672 64.4202 74.7638
Ob 179.851 65.4445 82.6095
Ob 193.649 61.6877 84.1368
Ob 205.428 64.5231 77.9526
Ob 206.807 58.7251 82.7565
Ob 212.384 60.4154 86.8132
Ob 206.203 57.3851 93.5435
Ob 189.11 69.544 66.972
Ob 180.927 65.0432 78.1231
Ob 187.187 56.5682 74.4453
Ob 193.305 64.5662 72.4273
Ob 201.652 67.1935 87.5519
Ob 207.715 68.4541 86.6937
Ob 211.896 59.2762 84.5319
Ob 204.444 59.0924 92.6302
Ob 180.891 62.8912 71.8665
Ob 188.366 71.7664 74.1717
Ob 180.009 66.3322 80.0635
Ob 202.65 62.6596 72.5617
Ob 198.946 66.0512 82.5856
Ob 198.626 75.0815 86.5612
Ob 210.848 60.4631 93.7584
Ob 206.89 60.3013 105.523
Ob 179.566 57.0405 74.5847
Ob 188.496 79.7617 82.3657
Ob 187.289 69.7941 79.1815
Ob 187.95 63.4169 79.9556
Ob 183.361 61.6888 85.7841
Ob 206.854 76.9634 92.8891
Ob 211.422 58.9555 103.697
Ob 210.795 68.1245 92.6215
Ob 193.486 77.3481 71.6769
Ob 187.426 79.8153 74.4563
Ob 194.923 75.4393 89.3492
Ob 196.649 67.0204 82.6264
Ob 202.291 78.6294 91.1296
Ob 193.522 70.0229 85.5857
Ob 194.783 68.7233 90.3627
Ob 207.415 72.7303 95.5936
Ob 182.584 74.6023 81.2125
Ob 178.32 76.8466 85.6394
Ob 195.527 74.9677 100.34
Ob 193.912 82.608 78.8889
Ob 202.868 73.5986 101.161
Ob 192.751 73.0291 96.6362
Ob 200.475 74.3859 101.899
Ob 207.282 70.7965 99.6851
Ob 186.255 46.9092 71.6204
Ob 204.549 45.0539 73.0109
Ob 211.1 50.3347 72.498
Ob 206.987 42.9604 81.8173
Ob 200.69 47.6564 72.9015
Ob 205.814 47.6331 81.9493
Ob 206.303 49.481 86.2704
Ob 214.373 43.9359 80.9208
Ob 181.631 54.404 65.6828
Ob 188.359 53.0999 71.5629
Ob 196.898 45.3927 62.462
Ob 191.259 41.224 77.3168
Ob 186.893 54.8909 87.9808
Ob 195.645 42.6104 75.9602
Ob 205.146 41.754 79.8517
Ob 213.966 56.6594 84.2528
Ob 179.222 51.4136 78.5472
Ob 177.788 50.3456 82.0492
Ob 188.057 57.8797 104.431
Ob 191.013 46.187 78.2101
Ob 201.418 48.6586 90.8502
Ob 197.787 57.8387 93.3531
Ob 205.853 56.1921 83.4955
Ob 207.859 49.1902 88.4775
Ob 180.562 52.4962 73.6236
Ob 185.204 57.9091 76.7498
Ob 189.983 56.5762 80.9161
Ob 201.912 45.7073 71.4309
Ob 202.622 47.3816 81.72
Ob 209.87 52.4656 97.3258
Ob 211.216 51.3255 91.1704
Ob 212.028 52.5161 98.8155
Ob 183.352 58.7023 71.9477
Ob 175.785 62.4831 73.9867
Ob 186.344 60.2891 76.6116
Ob 195.928 61.8413 88.2551
Ob 193.103 47.8861 89.4486
Ob 212.67 54.8445 90.4257
Ob 201.126 60.3476 94.045
Ob 210.146 55.034 95.0406
Ob 189.775 62.9735 69.8713
Ob 182.744 73.5587 89.3236
Ob 190.408 70.1149 89.3107
Ob 192.361 65.1374 80.3064
Ob 194.673 71.5211 94.3754
Ob 205.713 67.0827 88.401
Ob 194.444 62.5256 93.7675
Ob 195.389 63.4885 83.56
Ob 179.059 68.8331 84.2608
Ob 193.622 72.7307 92.2381
Ob 181.986 80.2205 84.2254
Ob 190.121 64.8991 89.5584
Ob 195.479 66.8288 97.126
Ob 203.917 79.261 93.1878
Ob 207.693 66.3623 97.2659
Ob 200.756 54.2042 98.6439
Ob 181.01 70.133 83.0804
Ob 182.773 67.133 86.6567
Ob 188.207 65.9725 88.0918
Ob 185.957 79.7668 86.3593
Ob 190.778 72.8984 98.3682
Ob 198.159 75.4115 100.884
Ob 202.786 75.7925 95.8585
Ob 202.065 68.2916 90.4222
Ob 189.917 44.0175 69.8415
Ob 188.004 47.8004 80.4087
Ob 200.852 39.5049 79.1603
Ob 197.095 44.549 71.8569
Ob 207.681 40.5983 80.3431
Ob 197.176 44.3733 77.0791
Ob 201.799 41.6424 82.4685
Ob 208.53 37.78 91.9404
Ob 180.678 50.8698 71.6264
Ob 185.325 54.6173 84.4697
Ob 180.854 60.1557 78.0374
Ob 186.353 44.9598 81.9373
Ob 200.298 53.5497 90.8798
Ob 199.074 61.0457 92.2331
Ob 208.862 50.6908 76.7584
Ob 203.69 38.2839 93.6432
Ob 178.638 55.7447 96.3348
Ob 186.07 42.3501 82.1977
Ob 185.77 43.5229 90.5118
Ob 187.993 45.8167 87.5259
Ob 204.831 59.8557 95.2608
Ob 202.571 56.7296 80.0122
Ob 209.857 43.6117 87.1167
Ob 203.967 51.6598 93.94
Ob 177.355 75.3398 81.1888
Ob 177.333 52.7231 82.9823
Ob 189.819 44.8393 89.2671
Ob 187.083 52.5924 86.4153
Ob 183.292 60.2955 79.119
Ob 190.679 46.4949 94.6639
Ob 199.493 51.065 94.7019
Ob 204.887 47.8121 100.837
Ob 183.259 65.4592 80.2956
Ob 187.422 52.6766 88.9941
Ob 188.611 58.6186 85.7623
Ob 180.988 51.4313 91.091
Ob 195.744 50.6631 86.5616
Ob 197.696 46.4299 100.08
Ob 201.987 59.7887 97.6301
Ob 206.799 59.2046 102.989
Ob 177.209 60.2425 78.227
Ob 184.071 64.0804 85.1412
Ob 182.245 67.154 78.64
Ob 198.614 61.5078 87.6695
Ob 191.814 56.0344 91.1316
Ob 198.717 68.5106 89.6557
Ob 198.655 52.1213 92.322
Ob 215.801 51.3126 91.7313
Ob 182.317 77.0676 80.3296
Ob 184.37 55.6206 90.4942
Ob 186.505 54.1075 90.9295
Ob 193.572 61.6906 101.334
Ob 197.016 61.1783 104.92
Ob 201.69 64.8846 97.0443
Ob 197.549 65.1403 100.339
Ob 206.173 47.4083 95.2102
Ob 180.476 72.1006 88.9961
Ob 190.733 69.077 91.842
Ob 181.922 62.2795 92.2642
Ob 186.729 56.6445 90.0496
Ob 189.096 75.7848 94.6426
Ob 193.373 52.6072 102.808
Ob 195.847 71.4989 96.8926
Ob 209.352 65.3933 101.546
Ob 193.185 42.8489 71.5353
Ob 185.314 54.9724 79.1391
Ob 199.085 43.7422 85.6379
Ob 187.313 45.6248 90.9721
Ob 206.421 40.6378 74.1209
Ob 196.905 44.9595 79.7417
Ob 198.737 46.8568 92.6191
Ob 204.063 49.9379 84.9126
Ob 186.569 40.4412 78.1244
Ob 194.513 43.7183 77.9854
Ob 191.168 42.3064 82.6715
Ob 192.116 43.7336 78.7152
Ob 192.442 53.5421 93.8842
Ob 204.627 34.1034 90.7949
Ob 206.974 59.4496 76.9017
Ob 194.469 37.5004 95.5223
Ob 180.502 52.7037 82.7809
Ob 181.528 44.7207 85.5362
Ob 185.467 42.1253 85.0897
Ob 189.749 47.2197 100.269
Ob 206.344 41.6453 83.9861
Ob 202.268 33.9154 89.4598
Ob 199.191 53.5316 100.694
Ob 210.032 45.1847 96.1767
Ob 184.827 61.8989 77.9048
Ob 186.011 41.7773 88.4859
Ob 179.718 54.2645 84.8025
Ob 179.988 46.5083 86.3945
Ob 188.956 41.1605 99.3615
Ob 197.705 39.0752 97.1402
Ob 195.359 51.075 96.1366
Ob 207.311 44.8829 99.8493
Ob 178.903 65.1091 93.4167
Ob 177.717 62.872 89.3481
Ob 182.035 49.2423 91.8063
Ob 181.811 54.8109 90.2846
Ob 194.141 35.3079 96.7779
Ob 191.478 40.7881 100.026
Ob 207.507 47.4974 100.277
Ob 205.086 53.8067 99.7848
Ob 178.309 55.334 86.81
Ob 186.849 66.6033 85.8558
Ob 179.267 56.6389 98.6753
Ob 187.088 56.5921 85.3229
Ob 202.598 64.101 100.891
Ob 187.514 52.9888 100.928
Ob 198.206 55.3333 102.573
Ob 207.243 55.188 103.721
Ob 187.125 67.2971 95.5544
Ob 183.153 51.734 92.4779
Ob 186.333 57.9281 99.471
Ob 189.168 62.5939 98.1037
Ob 202.708 54.8865 103.089
Ob 208.123 56.1474 106.966
Ob 198.02 50.6181 104.367
Ob 210.408 57.8418 99.8729
Ob 183.119 75.268 86.525
Ob 192.527 65.0675 102.714
Ob 183.685 72.4577 82.4513
Ob 200.573 55.6858 105.904
Ob 199.3 66.7937 101.321
Ob 194.091 52.6881 98.4561
Ob 200.882 69.087 105.784
Ob 202.272 71.9709 95.5841
Ob 190.633 67.7625 65.8413
Ob 200.238 63.7989 72.7255
Ob 205.515 62.4423 64.8823
Ob 206.849 69.082 70.6094
Ob 202.299 55.7795 70.3252
Ob 212.494 56.4954 66.4576
Ob 213.682 54.5416 71.9017
Ob 209.67 57.6647 70.747
Ob 190.115 63.9367 67.5078
Ob 201.355 68.2416 70.4882
Ob 211.642 61.5476 69.476
Ob 205.468 56.0395 64.4377
Ob 208.297 56.199 68.9427
Ob 218.815 63.5899 76.3308
Ob 212.749 50.5064 77.1546
Ob 210.085 59.6862 68.4248
Ob 206.721 67.4903 65.664
Ob 198.153 74.9138 70.4135
Ob 192.724 62.057 73.3884
Ob 199.679 53.7612 61.5885
Ob 213.75 65.6174 70.0443
Ob 203.796 57.8568 65.5098
Ob 204.5 62.5374 69.7616
Ob 210.933 60.7661 76.842
Ob 200.323 76.2631 69.7556
Ob 199.481 71.0967 64.2813
Ob 211.96 65.3765 74.5355
Ob 204.674 70.8251 66.7636
Ob 208.455 73.2443 75.8357
Ob 209.214 70.1705 88.0781
Ob 209.503 72.0734 79.3915
Ob 216.244 72.7134 86.1449
Ob 192.059 72.6381 63.0589
Ob 206.192 71.4317 71.6765
Ob 202.657 75.2259 70.3172
Ob 209.5 71.8517 65.8363
Ob 209.635 72.9216 84.2986
Ob 209.445 77.4099 85.7326
Ob 210.23 76.9455 76.5914
Ob 214.8 69.3207 77.8773
Ob 188.505 69.2843 61.7812
Ob 200.477 73.0275 68.3852
Ob 198.619 68.4522 78.2809
Ob 206.968 69.4288 67.3575
Ob 202.694 69.5157 88.1785
Ob 206.633 83.792 84.9456
Ob 206.583 79.3086 89.0808
Ob 213.797 72.5524 81.777
Ob 186.24 73.1558 69.0491
Ob 192.862 79.5709 72.789
Ob 195.413 77.0098 82.815
Ob 194.836 79.5626 74.6788
Ob 200.151 84.9249 87.7388
Ob 204.606 81.8986 92.7887
Ob 208.74 78.7896 90.4882
Ob 203.716 83.5446 81.5084
Ob 197.123 85.2335 77.5596
Ob 190.462 75.4319 69.0398
Ob 191.726 81.3783 79.6647
Ob 196.808 80.2503 76.2925
Ob 194.557 84.6454 77.2996
Ob 215.661 73.2665 83.7102
Ob 207.359 77.6542 95.3826
Ob 212.326 68.1866 90.3787
Ob 197.652 52.2328 62.1414
Ob 194.145 66.1406 62.2977
Ob 204.284 50.7651 73.0671
Ob 196.036 47.0219 71.153
Ob 205.027 51.9994 70.8283
Ob 206.604 51.2638 73.9374
Ob 213.319 60.536 73.5191
Ob 215.842 56.1223 77.1775
Ob 192.152 58.1432 65.6948
Ob 197.247 67.9367 72.9347
Ob 202.652 59.6281 67.1201
Ob 209.153 67.8504 66.8294
Ob 206.15 55.8678 73.4416
Ob 207.449 64.2352 70.8634
Ob 209.965 58.8324 78.4161
Ob 205.909 56.5256 86.2538
Ob 197.272 72.7812 64.2044
Ob 191.683 69.3357 67.5428
Ob 197.7 58.6283 68.6074
Ob 187.804 50.776 72.4564
Ob 196.531 55.7023 75.2852
Ob 205.036 59.9053 70.0212
Ob 218.013 67.2156 80.2435
Ob 218.776 55.278 91.8608
Ob 191.143 62.5887 63.3167
Ob 189.825 65.997 70.6462
Ob 205.847 71.0696 69.0771
Ob 201.816 63.4721 74.8096
Ob 194.74 63.034 77.0573
Ob 202.378 67.528 81.2903
Ob 214.824 58.8312 85.5146
Ob 214.08 63.2654 98.0585
Ob 186.126 59.9402 61.7904
Ob 185.619 65.9529 76.0948
Ob 208.32 71.1367 69.9755
Ob 200.225 74.647 82.1788
Ob 196.285 76.0705 77.9847
Ob 207.949 67.19 80.5948
Ob 200.576 63.4303 84.3966
Ob 212.731 67.7588 85.5345
Ob 191.909 74.6917 71.2364
Ob 204.951 67.0022 77.1698
Ob 206.334 75.8313 75.8547
Ob 200.526 66.4909 78.674
Ob 206.231 81.3634 85.9222
Ob 199.169 71.9752 90.1548
Ob 212.475 65.9084 97.7615
Ob 212.588 62.101 100.174
Ob 189.785 73.2858 70.3361
Ob 194.599 74.9973 71.3929
Ob 191.082 78.4177 71.0452
Ob 200.352 78.6747 76.6326
Ob 199.856 85.3114 85.2916
Ob 202.693 83.4153 91.7783
Ob 211.664 66.7117 95.326
Ob 210.636 69.2475 94.8877
Ob 196.357 71.6157 66.2942
Ob 197.367 79.4655 84.0576
Ob 199.321 84.4928 76.0609
Ob 193.812 83.1299 83.9594
Ob 200.051 74.7803 79.5831
Ob 196.373 82.0855 93.1496
Ob 211.078 79.8767 91.0261
Ob 206.577 81.7688 89.7156
Ob 195.939 57.1874 69.9831
Ob 189.592 58.6209 64.6434
Ob 195.599 49.0357 58.5859
Ob 199.848 45.0692 66.9467
Ob 206.738 53.4691 69.4276
Ob 211.316 54.0159 70.6512
Ob 216.499 65.1969 79.8931
Ob 218.52 65.7482 83.8253
Ob 187.532 61.7017 63.3299
Ob 196.948 62.7569 61.9279
Ob 197.517 64.1181 72.9213
Ob 192.437 60.3797 81.7559
Ob 190.638 53.5209 76.5848
Ob 198.599 53.6972 82.4033
Ob 211.87 56.6512 95.7804
Ob 211.07 59.233 96.98
Ob 186.192 68.2159 62.1297
Ob 191.035 57.3158 70.1225
Ob 184.142 58.3407 74.3976
Ob 200.155 41.207 74.3949
Ob 198.897 62.6446 77.0691
Ob 200.032 62.7036 89.4482
Ob 207.58 57.9158 78.8984
Ob 214.925 62.9829 93.6155
Ob 181.76 69.5624 72.304
Ob 190.424 60.1204 77.0997
Ob 185.724 62.7345 75.5927
Ob 187.532 60.2628 83.4358
Ob 196.611 58.4262 90.7256
Ob 212.913 70.2762 84.791
Ob 205.415 62.7081 85.8872
Ob 215.012 74.2297 92.4957
Ob 182.943 70.799 70.1849
Ob 180.702 76.6901 86.9022
Ob 197.036 75.2817 75.3722
Ob 192.709 67.3796 85.9016
Ob 195.635 73.6534 77.5378
Ob 209.324 63.3494 81.42
Ob 215.746 64.2366 95.6571
Ob 208.989 81.4247 90.8696
Ob 189.493 73.6458 63.13
Ob 182.033 73.6871 76.411
Ob 198.133 83.726 89.2066
Ob 190.65 69.2991 83.0348
Ob 197.228 69.1699 91.555
Ob 208.77 72.6645 86.8709
Ob 213.231 67.1735 92.5471
Ob 207.144 68.903 97.946
Ob 183.423 65.0616 71.6373
Ob 187.799 71.3706 76.8348
Ob 189.681 78.9116 75.4155
Ob 194.914 69.7208 81.5829
Ob 199.905 82.34 87.6704
Ob 205.204 76.1002 94.6509
Ob 210.507 68.035 97.191
Ob 205.266 63.8461 95.0025
Ob 184.701 75.8868 80.0903
Ob 191.737 71.3077 79.6049
Ob 191.332 81.7397 87.9206
Ob 198.932 81.8023 93.8464
Ob 191.017 82.9453 85.3983
Ob 204.804 80.9234 88.0832
Ob 204.893 80.2189 90.8792
Ob 209.321 73.6018 102.107
Ob 190.537 42.0847 74.9342
Ob 199.615 46.576 74.9005
Ob 192.973 49.1374 58.9587
Ob 191.188 48.1589 66.9564
Ob 193.363 44.8143 73.3074
Ob 214.32 42.1057 79.0673
Ob 210.514 47.53 81.387
Ob 216.096 48.1879 87.5859
Ob 195.093 45.8099 68.0973
Ob 198.167 48.6967 58.803
Ob 191.682 68.1712 75.4969
Ob 192.938 39.7155 78.2573
Ob 192.368 53.0366 96.5631
Ob 210.858 55.5229 81.7258
Ob 205.432 39.3494 76.1701
Ob 204.816 53.9992 92.8726
Ob 181.615 54.992 69.1374
Ob 182.768 59.0791 76.5982
Ob 192.698 59.2572 70.4538
Ob 189.873 52.5129 79.7197
Ob 190.37 57.7675 78.4925
Ob 204.511 53.9081 73.9237
Ob 207.189 52.6739 89.4275
Ob 214.121 59.1385 88.0768
Ob 178.5 56.5752 71.9885
Ob 180.113 56.2042 79.6672
Ob 190.054 64.0215 102.971
Ob 195.03 61.6423 81.8407
Ob 194.226 52.8155 82.1644
Ob 202.468 59.1789 80.7135
Ob 202.8 57.8933 94.5903
Ob 213.448 58.6445 96.1515
Ob 178.324 67.0959 69.8221
Ob 184.838 64.1205 69.5608
Ob 193.613 59.403 73.2686
Ob 180.915 74.084 87.4031
Ob 205.997 66.0032 81.9098
Ob 193.392 57.8596 95.6723
Ob 204.383 73.2602 87.1768
Ob 212.951 60.7632 97.9838
Ob 181.282 69.0119 76.0331
Ob 185.251 78.7081 84.1106
Ob 188.529 77.5352 73.3768
Ob 200.929 60.4503 88.3135
Ob 191.352 62.7202 85.3008
Ob 200.776 69.1522 101.64
Ob 210.774 54.0538 103.848
Ob 208.536 74.7244 99.8768
Ob 179.328 68.2969 71.9047
Ob 188.4 76.5797 92.234
Ob 188.886 69.3103 95.9093
Ob 191.401 75.0342 95.5639
Ob 189.259 67.0287 82.9552
Ob 193.091 64.9047 93.5585
Ob 201.572 78.7325 99.5516
Ob 200.422 67.4759 103.583
Ob 192.274 79.7606 75.3666
Ob 186.954 80.9531 84.0689
Ob 189.911 77.455 88.769
Ob 190.452 75.4495 90.3142
Ob 203.831 77.6225 99.7307
Ob 203.532 81.1446 95.993
Ob 203.51 67.6793 97.195
Ob 204.894 71.6732 95.0987
Ob 188.58 48.4649 67.6117
Ob 182.16 44.5976 77.4231
Ob 205.131 49.4418 75.1938
Ob 188.287 48.763 78.022
Ob 200.685 45.1581 76.7549
Ob 195.512 39.9024 79.0407
Ob 214.215 41.097 84.8596
Ob 203.311 45.815 83.7914
Ob 184.211 58.1953 65.184
Ob 183.91 47.5013 72.5557
Ob 198.329 46.6788 72.6683
Ob 198.927 35.9823 82.8516
Ob 207.213 45.423 81.0337
Ob 198.95 56.1601 88.1259
Ob 198.989 55.8262 94.6531
Ob 212.398 58.263 93.7411
Ob 181.949 54.3511 75.0333
Ob 185.583 52.9155 77.5049
Ob 181.177 46.9081 77.4635
Ob 193.645 52.3276 86.5265
Ob 191.874 45.8965 90.7048
Ob 193.458 59.1456 99.7232
Ob 217.282 48.318 82.4487
Ob 209.804 46.2012 86.5615
Ob 185.34 55.2314 67.938
Ob 182.16 59.4216 85.439
Ob 181.073 55.8222 86.5072
Ob 189.812 60.6555 86.9196
Ob 193.426 59.1378 83.9849
Ob 200.774 65.0899 88.9121
Ob 202.452 49.7331 93.0385
Ob 206.981 55.7515 95.4085
Ob 176.959 60.9418 72.0762
Ob 185.128 59.7334 70.0719
Ob 183.158 55.0922 88.113
Ob 188.241 58.5958 94.4101
Ob 196.387 56.7405 88.7427
Ob 199.779 61.1618 83.451
Ob 208.076 46.9849 93.4581
Ob 209.124 58.1218 90.1216
Ob 182.821 58.3757 95.6673
Ob 180.495 57.8319 76.9116
Ob 181.326 78.1798 82.5042
Ob 187.992 66.3439 90.707
Ob 205.023 75.8058 101.514
Ob 201.528 66.365 92.2888
Ob 211.248 50.9368 100.714
Ob 209.395 49.4924 102.066
Ob 179.03 67.8496 89.5649
Ob 179.357 74.9673 82.805
Ob 183.078 70.8784 84.908
Ob 186.915 62.5697 82.4503
Ob 176.866 71.9141 85.0586
Ob 196.787 69.5357 98.4037
Ob 202.444 61.7967 99.3408
Ob 206.826 73.6577 98.0949
Ob 188.624 73.6887 90.3206
Ob 195.507 70.7858 83.8343
Ob 188.26 67.3135 100.275
Ob 187.915 78.3217 90.3638
Ob 187.45 68.2657 98.0136
Ob 176.805 73.3588 82.7949
Ob 203.604 73.8563 94.1743
Ob 209.123 72.3071 98.8365
Ob 191.307 52.4279 69.3743
Ob 189.752 46.3461 71.0972
Ob 184.046 42.7612 76.6549
Ob 185.247 40.3584 80.5109
Ob 211.35 42.119 75.8104
Ob 212.492 40.3472 80.3612
Ob 211.034 38.5965 87.4602
Ob 212.087 52.5171 85.8889
Ob 178.06 52.9915 80.437
Ob 183.565 53.0979 83.2323
Ob 187.596 46.3769 95.6911
Ob 189.289 51.0828 84.6171
Ob 195.341 39.2883 82.5819
Ob 192.392 45.0382 85.7221
Ob 215.201 46.7371 82.3029
Ob 207.338 41.8277 93.2337
Ob 181.323 65.5773 75.6676
Ob 183.315 50.8652 70.7811
Ob 184.983 57.1269 83.7193
Ob 194.143 37.9508 87.1312
Ob 191.564 48.7154 93.5871
Ob 192.992 45.3472 88.3561
Ob 201.072 39.4114 89.6623
Ob 204.687 45.7442 88.0375
Ob 179.353 60.0556 72.8271
Ob 193.202 63.4834 82.0438
Ob 183.315 50.6428 89.967
Ob 187.165 50.2883 92.9144
Ob 195.705 42.132 93.7273
Ob 204.694 44.0537 95.2043
Ob 208.323 59.2423 100.879
Ob 212.474 53.789 94.7803
Ob 176.462 67.4618 73.85
Ob 177.165 61.4633 91.5553
Ob 185.1 62.9438 87.2482
Ob 184.418 58.6733 97.8113
Ob 194.386 54.4278 95.4169
Ob 195.446 46.8237 95.5034
Ob 207.712 49.4261 94.3898
Ob 202.415 45.0433 95.624
Ob 183.303 69.6793 87.2492
Ob 181.233 61.079 80.5011
Ob 183.245 62.7993 94.4
Ob 187.146 60.9301 94.0925
Ob 194.674 63.9336 91.6495
Ob 194.503 51.4449 100.805
Ob 204.821 55.4598 101.826
Ob 198.694 52.6945 105.977
Ob 177.926 59.4846 82.948
Ob 187.396 61.3823 87.4796
Ob 185.981 77.4276 87.7476
Ob 186.095 65.0462 94.8443
Ob 191.234 49.2168 101.188
Ob 194.527 66.8755 94.6728
Ob 190.523 65.8319 101.087
Ob 202.887 63.8002 85.7944
Ob 189.801 74.2412 92.6237
Ob 193.386 60.6557 90.4244
Ob 193.221 68.7378 98.881
Ob 196.066 61.3592 102.473
Ob 199.178 77.9346 98.7321
Ob 204.72 74.3372 96.5099
Ob 203.561 67.9188 92.5436
Ob 198.939 70.7376 102.613
Ob 180.788 50.3287 83.6183
Ob 186.042 49.932 86.1586
Ob 192.877 42.8157 75.9823
Ob 200.668 41.6197 85.4931
Ob 205.06 33.1877 85.7778
Ob 201.608 55.6003 95.2785
Ob 210.574 52.9831 93.1557
Ob 199.784 47.5743 85.9587
Ob 178.732 54.7388 82.2466
Ob 193.432 39.4696 80.8249
Ob 188.061 41.0763 86.6271
Ob 201.439 43.9351 84.5018
Ob 186.655 48.7094 90.8891
Ob 202.188 40.8537 87.5719
Ob 206.151 44.2059 97.5379
Ob 201.658 51.0169 84.569
Ob 179.518 48.2697 82.0821
Ob 184.271 55.9547 81.4702
Ob 180.483 59.6321 75.2465
Ob 181.505 51.207 94.3798
Ob 194.526 45.6608 90.4061
Ob 195.82 34.2966 91.9737
Ob 210.209 50.0682 96.3467
Ob 199.549 37.3396 91.0436
Ob 178.109 64.5481 80.7529
Ob 191.619 64.1971 87.611
Ob 187.037 50.9587 99.2733
Ob 191.973 55.5607 95.5803
Ob 184.927 55.2225 97.5867
Ob 199.736 35.1974 89.5452
Ob 203.601 45.3558 93.2432
Ob 201.025 34.583 87.261
Ob 177.496 62.8714 86.6926
Ob 179.707 60.3143 84.7559
Ob 181.534 63.3114 89.7523
Ob 182.51 56.2624 97.2569
Ob 188.337 56.979 87.7663
Ob 206.03 35.2678 87.1513
Ob 197.995 50.4151 101.687
Ob 201.946 50.4994 95.4965
Ob 182.705 58.8267 91.0862
Ob 182.47 63.6679 87.236
Ob 186.648 66.9737 92.9448
Ob 193.413 46.3102 102.513
Ob 191.546 52.3108 98.9544
Ob 199.184 62.2707 94.4568
Ob 205.404 56.43 106.965
Ob 208.124 58.0756 105.054
Ob 180.484 46.6765 83.8822
Ob 180.878 63.7701 95.0438
Ob 190.922 60.3236 91.13
Ob 193.699 53.1584 91.5132
Ob 191.945 61.2141 99.3206
Ob 197.948 71.9133 98.6155
Ob 204.609 56.2541 104.51
Ob 212.683 49.4285 95.8471
Ob 178.85 68.0506 86.7715
Ob 183.141 65.217 95.4172
Ob 181.342 64.8204 92.0128
Ob 194.454 72.7937 101.433
Ob 197.848 52.7164 102.814
Ob 207.266 64.3699 100.436
Ob 195.551 71.5216 99.5515
Ob 197.735 69.4351 100.725
Ob 190.497 62.4036 60.7161
Ob 196.47 60.3016 61.1772
Ob 199.889 53.0201 69.1076
Ob 203.329 55.8057 72.7076
Ob 202.088 48.231 70.6827
Ob 216.866 53.4882 81.4599
Ob 217.977 58.622 74.9563
Ob 194.352 56.5518 66.0627
Ob 188.523 53.18 63.8263
Ob 199.054 61.5483 61.4313
Ob 205.413 63.4256 67.4861
Ob 203.102 62.2291 67.5779
Ob 207.688 51.0614 68.9201
Ob 207.992 55.894 71.5266
Ob 218.855 63.1759 83.3693
Ob 194.12 57.0127 71.7927
Ob 199.931 68.8815 65.6546
Ob 196.161 67.8653 62.0867
Ob 210.244 67.9877 79.8688
Ob 199.832 57.7997 67.5161
Ob 211.083 61.5179 74.2561
Ob 208.204 68.3884 75.4641
Ob 194.292 66.6443 71.053
Ob 199.66 68.0455 68.3082
Ob 200.912 63.0927 62.6138
Ob 205.537 60.7478 81.5086
Ob 211.088 69.8326 75.2783
Ob 212.252 71.5767 72.8923
Ob 215.46 60.5175 91.3462
Ob 209.217 50.8448 92.825
Ob 191.514 55.8741 76.1554
Ob 211.505 54.493 68.0528
Ob 199.175 73.061 66.0658
Ob 209.953 73.4551 81.6728
Ob 198.648 83.7561 73.6423
Ob 210.202 70.2172 72.4577
Ob 220.179 62.2482 89.5666
Ob 190.113 71.0833 62.6891
Ob 191.448 74.0849 66.3901
Ob 197.289 78.9965 73.9286
Ob 205.627 79.5143 83.5356
Ob 208.099 79.161 84.4701
Ob 211.236 71.9439 86.0504
Ob 217.898 67.3205 90.4675
Ob 209.745 69.743 99.0402
Ob 190.735 68.4721 63.3437
Ob 197.309 74.1901 72.8072
Ob 199.953 71.859 75.0847
Ob 205.845 80.6921 81.1204
Ob 208.297 77.7178 78.4858
Ob 206.971 69.1751 89.3359
Ob 204.845 72.8012 81.9196
Ob 181.477 72.3219 80.7435
Ob 193.48 72.5981 71.7419
Ob 194.736 77.5669 80.1459
Ob 201.561 81.5831 73.3624
Ob 204.467 84.6187 83.9058
Ob 204.287 72.9998 84.6147
Ob 215.951 66.257 83.9171
Ob 213.006 72.6956 91.8011
Ob 191.645 58.496 63.0912
Ob 187.564 59.5892 69.0436
Ob 207.351 48.8242 70.1911
Ob 209.721 49.532 74.5228
Ob 205.239 54.5806 71.4663
Ob 212.519 53.0806 77.114
Ob 217.519 55.0602 84.1717
Ob 189.086 49.6386 62.5041
Ob 199.691 60.3919 64.306
Ob 197.565 57.9278 79.1555
Ob 211.974 62.3866 71.9328
Ob 201.271 52.1174 82.0985
Ob 207.813 60.3915 67.1617
Ob 201.147 49.5604 82.495
Ob 214.475 53.3789 93.0257
Ob 187.218 57.5473 61.8726
Ob 188.527 57.6419 72.3507
Ob 198.554 62.5852 65.7742
Ob 197.912 66.8252 80.2101
Ob 210.166 64.4168 66.5694
Ob 213.117 60.7537 81.3192
Ob 214.383 58.9429 82.8609
Ob 190.173 59.8024 69.7576
Ob 187.606 57.5265 66.093
Ob 205.525 59.516 79.191
Ob 191.728 54.9558 68.7259
Ob 200.906 60.9383 73.3607
Ob 213.896 71.7575 86.7505
Ob 216.184 60.7793 93.9225
Ob 216.678 69.4009 87.6589
Ob 187.118 72.4992 64.0652
Ob 201.84 60.2005 78.3049
Ob 196.037 68.4026 79.5373
Ob 192.802 64.8614 85.3015
Ob 203.953 60.8469 85.3284
Ob 212.618 67.5673 80.9334
Ob 219.551 62.8331 92.0626
Ob 187.078 68.0886 66.2424
Ob 203.966 74.8377 74.636
Ob 198.35 69.9511 84.6335
Ob 201.674 73.7963 75.353
Ob 203.911 77.1984 81.9462
Ob 202.076 70.2055 81.3611
Ob 216.485 53.6926 91.3396
Ob 212.402 58.1697 101.43
Ob 196.376 79.7828 81.6399
Ob 195.093 82.2647 76.4728
Ob 189.844 80.0421 89.4364
Ob 190.872 78.5397 83.0513
Ob 204.634 73.374 79.4127
Ob 201.174 79.1861 80.9641
Ob 212.537 77.1357 84.1291
Ob 192.418 74.6526 85.8622
Ob 185.784 79.1838 76.3703
Ob 189.032 75.0464 73.9076
Ob 200.186 79.6064 93.4031
Ob 205.944 78.1351 85.8476
Ob 206.744 63.4563 92.8117
Ob 206.421 80.1117 93.0873
Ob 207.681 75.1763 94.8041
Ob 193.865 49.4826 61.3926
Ob 195.175 52.177 61.1182
Ob 191.611 48.3142 76.7156
Ob 205.746 46.9746 71.5236
Ob 210.139 52.487 78.3513
Ob 208.536 38.1386 80.6399
Ob 213.103 47.3379 80.7958
Ob 197.125 50.7618 60.0397
Ob 179.37 47.5911 75.0904
Ob 199.508 50.7827 75.8905
Ob 200.243 49.8874 69.9302
Ob 194.887 47.9449 82.5673
Ob 211.615 51.482 74.9459
Ob 199.931 56.6474 79.502
Ob 208.859 48.6297 86.0976
Ob 186.625 44.3001 72.6536
Ob 195.253 54.0338 65.6328
Ob 199.382 50.9212 78.4913
Ob 196.378 59.928 80.2736
Ob 192.579 67.1043 78.6359
Ob 205.752 54.2596 80.9325
Ob 218.172 59.6046 89.5504
Ob 193.549 70.5033 63.8357
Ob 191.911 51.1076 80.6389
Ob 185.801 57.6584 72.481
Ob 191.978 70.0082 77.4099
Ob 197.412 56.0809 91.6022
Ob 203.297 73.3751 91.2151
Ob 206.881 56.9826 88.8996
Ob 211.241 56.3077 75.0743
Ob 196.774 64.9812 75.3801
Ob 198.168 67.2225 75.3394
Ob 182.968 66.2051 83.9473
Ob 202.317 54.2099 83.2425
Ob 209.274 58.7395 80.8918
Ob 212.516 68.9917 87.8884
Ob 214.891 63.03 90.4431
Ob 186.713 70.7033 65.9532
Ob 181.014 75.1065 84.9153
Ob 194.776 57.3616 76.5159
Ob 203.493 60.1509 73.4107
Ob 203.7 79.8376 98.3109
Ob 195.853 71.1313 86.4548
Ob 205.727 58.8119 100.424
Ob 212.597 58.1905 98.7565
Ob 193.215 76.0251 81.6406
Ob 184.445 73.5277 84.7756
Ob 196.446 79.1018 79.0011
Ob 200.725 83.6048 89.9618
Ob 189.216 77.3709 81.4129
Ob 210.317 68.1544 86.6071
Ob 205.403 73.509 103.15
Ob 186.877 73.4917 75.6074
Ob 186.403 80.4204 79.2066
Ob 193.488 82.2356 81.4419
Ob 195.168 71.5365 75.9315
Ob 198.873 77.2304 93.0946
Ob 201.619 78.5064 85.8241
Ob 207.346 68.3938 92.9162
Ob 204.806 69.7881 99.1911
Ob 183.638 42.2041 81.4271
Ob 204.341 43.2458 77.9431
Ob 202.083 45.3945 74.3584
Ob 214.35 41.7319 82.4264
Ob 195.837 53.3288 74.3683
Ob 205.278 47.2383 76.7382
Ob 211.412 54.627 79.1503
Ob 195.047 51.525 66.4116
Ob 190.034 50.5856 67.0988
Ob 188.223 43.5325 67.9106
Ob 189.676 55.1082 70.3734
Ob 199.875 47.7121 81.3949
Ob 193.362 50.4607 89.5237
Ob 216.927 49.8952 89.6718
Ob 206.469 49.8225 80.8148
Ob 182.857 56.2491 71.5712
Ob 193.227 48.7806 72.2698
Ob 201.457 64.4726 80.34
Ob 194.776 56.0282 84.7045
Ob 200.909 60.1997 85.7199
Ob 194.696 49.2943 94.1543
Ob 203.558 61.3157 79.9151
Ob 183.149 45.1081 72.2975
Ob 190.877 62.1229 82.6093
Ob 197.667 53.6325 76.2971
Ob 185.678 47.5711 76.1427
Ob 202.268 52.9474 88.5106
Ob 196.511 46.8721 88.4678
Ob 209.243 54.1579 88.6481
Ob 214.46 49.7344 88.8077
Ob 184.637 67.8468 85.027
Ob 183.503 69.4952 82.6999
Ob 188.441 70.8641 83.5386
Ob 199.896 64.6855 91.331
Ob 205.78 59.6506 86.6471
Ob 197.242 62.9996 91.7411
Ob 200.772 57.7424 98.7407
Ob 179.443 56.5897 69.5743
Ob 187.358 55.487 71.9152
Ob 183.952 68.0461 80.5232
Ob 189.389 73.4137 75.9672
Ob 191.805 66.8032 83.4827
Ob 204.695 56.3916 91.6837
Ob 206.615 60.7652 96.8937
Ob 203.737 62.621 87.9707
Ob 186.91 69.2982 85.0272
Ob 184.529 72.7416 74.6317
Ob 182.918 77.807 84.6824
Ob 190.296 71.8559 81.7447
Ob 199.035 66.696 87.7837
Ob 211.083 61.2104 102.399
Ob 199.859 65.3276 99.0085
Ob 184.89 82.861 80.7909
Ob 185.684 74.9423 86.9035
Ob 191.142 76.4097 93.0194
Ob 196.365 76.6321 93.3209
Ob 200.418 72.0596 97.5566
Ob 194.61 63.5388 102.997
Ob 199.9 71.2316 100.212
Ob 203.238 61.5999 101.789
Ob 181.497 43.7179 80.2268
Ob 195.635 48.2945 68.8735
Ob 204.575 45.3948 81.4198
Ob 210.107 43.7448 74.1216
Ob 200.314 43.0786 80.7348
Ob 198.224 39.7177 79.3412
Ob 214.372 47.0637 92.1339
Ob 178.634 49.0823 79.696
Ob 180.276 55.0986 73.0425
Ob 199.095 39.0842 75.2335
Ob 200.982 47.5663 77.8803
Ob 198.287 42.4432 72.9782
Ob 206.572 44.6266 86.437
Ob 197.261 46.8445 85.9951
Ob 201.362 47.3277 88.1751
Ob 186.458 55.3981 76.7308
Ob 184.03 53.3972 80.651
Ob 189.156 41.6278 79.8907
Ob 192.005 53.7635 80.9311
Ob 194.698 55.9055 91.5226
Ob 208.41 45.4317 75.2274
Ob 216.409 48.7455 91.9676
Ob 181.823 66.746 67.368
Ob 185.402 51.6626 82.0405
Ob 189.968 49.3788 81.1055
Ob 189.399 49.7081 99.2827
Ob 201.024 57.3053 89.6195
Ob 202.262 63.4275 94.8562
Ob 199.263 48.5569 100.138
Ob 205.832 54.4955 97.4419
Ob 181.949 58.029 69.7914
Ob 189.78 50.4689 92.6174
Ob 195.924 58.7135 100.454
Ob 189.622 53.9734 99.8952
Ob 201.936 37.9876 91.673
Ob 206.585 51.7735 93.3008
Ob 203.211 53.8024 97.6393
Ob 180.475 63.6575 80.8465
Ob 178.736 61.6684 79.9988
Ob 178.873 58 93.6966
Ob 177.196 74.5111 85.9279
Ob 189.247 74.1705 96.6604
Ob 196.261 62.9973 85.958
Ob 191.225 58.901 98.2802
Ob 202.878 55.0055 99.9331
Ob 185.735 71.3042 83.7666
Ob 193.323 58.0359 90.975
Ob 188.797 62.33 84.2935
Ob 196.455 64.9635 90.0862
Ob 191.187 60.956 101.896
Ob 205.268 58.6837 97.7523
Ob 203.596 58.2208 105.877
Ob 188.062 72.9387 87.8369
Ob 186.319 61.9676 85.0929
Ob 189.475 62.6473 88.4292
Ob 192.233 68.2635 89.9239
Ob 190.433 64.6102 96.8692
Ob 201.961 66.7758 101.443
Ob 199.25 67.2618 91.8516
Ob 205.541 65.2643 103.979
Ob 191.761 49.3361 74.4416
Ob 193.481 43.6012 82.953
Ob 196.006 36.2644 86.3586
Ob 194.759 45.9805 86.6179
Ob 204.261 42.5536 82.6855
Ob 218.387 45.1855 78.6412
Ob 205.347 36.6048 84.9155
Ob 178.706 53.8792 77.9687
Ob 187.853 46.2214 84.7697
Ob 196.168 46.7607 77.9593
Ob 208.565 43.2934 79.7697
Ob 202.215 44.8002 88.7515
Ob 197.731 49.362 85.3073
Ob 204.706 39.9475 95.578
Ob 212.008 45.2883 87.8021
Ob 180.788 51.393 86.0379
Ob 185.013 51.5834 87.9286
Ob 190.87 41.134 95.2048
Ob 189.457 52.7602 103.799
Ob 203.543 47.659 91.8617
Ob 198.75 37.4893 88.6331
Ob 209.191 42.8827 95.1383
Ob 187.293 58.9948 81.2448
Ob 179.824 63.6232 87.8696
Ob 184.675 52.1823 85.4539
Ob 183.498 56.8437 86.2516
Ob 197.617 49.1795 87.7776
Ob 197.746 43.8181 94.0634
Ob 198.905 47.1099 97.8825
Ob 197.112 57.5062 98.4239
Ob 191.178 76.1577 80.1037
Ob 185.648 57.2679 87.8246
Ob 192.069 41.8331 93.0623
Ob 192.987 45.4514 95.304
Ob 191.434 48.4664 96.2255
Ob 211.072 44.0028 93.9012
Ob 200.716 50.655 101.139
Ob 175.5 65.1439 80.0789
Ob 180.032 56.8549 89.7773
Ob 192.231 51.2412 92.548
Ob 196.153 51.1033 98.7337
Ob 201.929 53.5739 105.124
Ob 200.287 58.0327 94.431
Ob 206.578 41.3669 90.7538
Ob 207.921 54.4092 101.289
Ob 178.432 71.1738 83.0875
Ob 187.688 62.7726 103.051
Ob 188.871 59.9565 98.9094
Ob 193.383 60.1033 97.1402
Ob 199.189 60.6837 106.477
Ob 203.142 57.3137 102.491
Ob 201.898 66.5654 105.607
Ob 187.482 75.396 88.6555
Ob 189.632 56.0673 85.7271
Ob 185.647 64.0018 99.8876
Ob 192.234 58.9001 88.6161
Ob 189.034 57.4863 99.4803
Ob 197.252 54.7101 104.983
Ob 209.492 71.2211 101.244
Ob 205.756 62.9102 105.386
Ob 187.771 39.4502 80.0936
Ob 185.311 49.334 71.3395
Ob 197.316 40.2787 94.7792
Ob 199.281 38.1321 86.0451
Ob 201.998 44.8319 81.8139
Ob 201.971 48.7992 85.9631
Ob 202.605 34.0351 85.204
Ob 180.171 53.536 87.3865
Ob 182.404 44.712 90.651
Ob 193.692 44.4068 80.5641
Ob 201.797 36.5142 88.839
Ob 195.169 39.7685 97.6396
Ob 201.148 47.3722 93.1567
Ob 207.729 42.1029 86.4183
Ob 203.629 36.0577 92.4048
Ob 183.348 48.3056 78.3175
Ob 182.251 46.7696 92.3753
Ob 189.041 48.5643 94.9735
Ob 193.737 43.324 91.3956
Ob 192.565 41.0629 90.6774
Ob 199.162 43.4809 100.187
Ob 202.312 40.6302 96.5849
Ob 182.994 47.0863 89.7783
Ob 196.845 38.5569 87.314
Ob 190.294 44.2461 84.0883
Ob 189.689 45.214 92.0398
Ob 190.958 44.9357 96.8955
Ob 200.145 44.3061 97.9153
Ob 199.799 48.9627 96.2396
Ob 214.773 45.8732 87.1403
Ob 186.334 44.4253 86.0739
Ob 183.602 52.8691 94.896
Ob 188.489 51.893 94.4353
Ob 189.751 59.0402 102.901
Ob 195.462 37.0278 92.0596
Ob 204.457 42.1265 96.8859
Ob 201.24 46.9156 96.954
Ob 177.945 57.5942 91.2936
Ob 189.12 58.0858 83.0221
Ob 185.885 53.2398 96.279
Ob 187.325 60.1305 102.909
Ob 189.462 53.4594 96.3057
Ob 200.314 45.9435 99.9072
Ob 199.365 46.6503 95.1522
Ob 209.106 46.4192 98.4259
Ob 185.965 62.5623 95.9556
Ob 187.428 55.6025 100.299
Ob 185.361 64.7103 97.4045
Ob 189.021 54.6418 102.266
Ob 199.891 61.0827 98.829
Ob 200.141 53.9314 103.265
Ob 209.847 53.7472 99.618
Ob 180.388 67.2899 91.7863
Ob 179.761 60.1068 97.9781
Ob 190.871 45.7336 102.027
Ob 190.7 50.4738 103.574
Ob 204.521 60.7629 106.341
Ob 202.834 57.2336 97.0764
Ob 199.119 62.8446 104.764
Ob 207.34 53.0507 99.0199
Oh 220.109 66.2133 89.4593
Oh 210.362 76.584 93.6946
Oh 208.054 82.1683 93.6829
Oh 218.343 50.683 91.8444
Oh 214.107 66.3927 99.6867
Oh 202.207 68.5316 94.7015
Oh 209.846 73.5274 94.4768
Oh 208.377 52.158 84.1947
Oh 208.809 57.3732 93.8709
Oh 213.99 58.4192 103.688
Oh 204.916 70.5647 103.487
Oh 208.312 54.0813 80.8641
Oh 213.922 50.9112 99.814
Oh 208.383 47.5631 103.624
Oh 209.824 58.2643 107.053
Oh 210.802 39.2754 92.4476
Oh 216.163 47.6677 94.3681
Oh 211.089 42.736 91.6391
Oh 211.654 64.2596 102.718
Oh 205.161 42.9091 92.3721
Oh 206.774 42.2483 99.2704
Oh 203.45 50.4453 101.167
Oh 201.199 64.1108 106.673
Oh 217.434 61.2402 84.7165
Oh 222.101 62.2824 91.4606
Oh 221.495 61.8516 87.4059
Oh 214.159 66.9644 96.1481
Oh 220.584 55.6017 89.8362
Oh 212.213 62.6019 91.8374
Oh 212.145 69.9482 97.9893
Oh 204.974 68.7682 94.6203
Oh 210.178 58.4272 86.3021
Oh 203.745 60.9754 90.1652
Oh 210.176 64.8663 93.5941
Oh 209.736 71.665 103.935
Oh 206.643 36.0592 82.5864
Oh 217.41 55.729 88.6613
Oh 203.418 69.908 70.6191
Oh 163.175 38.5025 51.0085
Oh 216.963 46.7689 85.5422
Oh 212.059 47.4393 90.8902
Oh 211.486 57.2282 90.9292
Oh 212.18 55.8083 100.318
Oh 211.639 42.9362 96.1366
Oh 202.585 42.8357 94.063
Oh 214.327 74.0662 75.5272
Oh 206.548 54.6544 108.73
Oh 197.026 37.4349 74.9801
Oh 213.253 42.6257 93.2522
Oh 209.605 46.0458 101.098
Oh 210.932 52.1951 105.754
Oh 198.801 55.3333 70.9656
Oh 188.146 54.9865 61.4971
Oh 192.233 65.6235 66.7005
Oh 175.684 76.7199 86.1048
Oh 196.02 61.4143 67.262
Oh 179.842 65.9999 65.6245
Oh 178.581 69.8139 69.864
Oh 215.018 54.1298 95.5247
Ob 179.622 52.8916 65.396
Oh 183.364 72.6033 78.502
Oh 184.12 77.0234 76.4797
Oh 204.096 39.7289 98.1931
Ow 182.39 23.4835 53.0671
Oh 180.854 69.48 79.5945
Oh 185.543 81.5818 75.2017
Ob 176.997 53.6953 76.03
Ow 183.198 115.831 34.8178
Ob 174.237 61.8812 76.2383
Oh 184.197 65.2618 89.5919
Ob 175.97 50.4841 83.7334
Oh 184.119 60.1278 83.6056
Oh 176.769 56.5348 93.5708
Oh 182.512 67.7754 96.3021
Oh 187.735 47.5029 63.5828
Oh 200.953 65.7847 62.9194
Oh 201.082 69.2216 63.2277
Oh 186.23 71.7073 71.3351
Oh 193.915 48.675 56.402
Oh 183.571 68.6992 62.685
Oh 187.315 68.6123 69.881
Ob 174.401 64.678 69.5697
Oh 193.473 50.2266 68.1334
Oh 184.784 65.2572 61.4493
Oh 188.587 66.3519 64.0224
Oh 184.964 68.233 71.1565
Oh 188.181 51.9801 68.5814
Ow 195.767 102.419 79.7065
Ow 52.4096 113.737 74.6775
Oh 179.074 78.9786 87.1094
Ow 223.926 34.2373 38.2695
Ob 181.379 49.2378 69.8958
Oh 179.243 74.0346 76.1195
Oh 180.644 79.1897 80.1921
Oh 183.695 49.3348 83.6841
Ob 176.104 54.5492 81.6537
Oh 183.424 64.5786 77.0766
Oh 176.056 63.8689 84.6927
Oh 183.37 53.9747 77.1184
Oh 184.462 50.6156 78.87
Oh 183.779 60.7311 89.6821
Oh 181.291 65.6738 88.7304
Oh 186.84 84.8917 80.9
Oh 188.346 78.996 70.5534
Oh 199.585 85.5804 80.9527
Oh 195.081 85.4961 86.0575
Oh 213.484 78.8017 91.8656
Oh 211.937 74.172 88.213
Oh 194.158 78.7363 77.613
Oh 195.686 86.7286 81.7663
Oh 199.528 80.8383 78.0953
Oh 202.369 81.4661 89.8992
Oh 192.327 80.4761 83.7709
Oh 205.051 84.5748 92.4191
Oh 181.604 72.1934 72.1543
Oh 185.049 75.3914 69.464
Oh 190.94 74.9935 82.5393
Oh 185.679 79.7558 89.12
Oh 197.104 80.1095 91.7149
Oh 198.292 73.715 94.8751
Oh 208.044 78.9495 97.6388
Oh 189.679 80.0358 73.1128
Oh 186.615 78.4409 92.6623
Oh 189.764 76.7234 97.1152
Oh 196.236 76.8679 102.135
Oh 195.315 76.065 95.7893
Oh 211.351 61.3519 104.978
Oh 189.528 84.7243 84.0076
Oh 175.874 70.8283 82.871
Oh 183.493 65.4992 99.2246
Oh 193.054 75.174 101.567
Oh 191.598 72.6084 94.2223
Oh 202.555 76.7911 92.9576
Oh 202.459 73.951 103.845
Oh 187.301 55.5963 82.9468
Oh 184.163 59.3457 100.374
Oh 192.302 78.4937 92.1499
Oh 188.171 72.0576 98.0637
Oh 191.157 69.2773 100.756
Oh 197.448 68.7447 103.341
Oh 185.035 71.6604 86.8824
Oh 187.58 69.0018 91.3839
Oh 190.198 55.6542 97.8308
Oh 193.589 59.3891 106.222
Oh 190.272 61.2406 104.363
Oh 197.895 62.9006 107.057
Oh 191.52 77.2899 73.4588
Oh 192.918 77.9139 84.6262
Oh 186.756 77.2179 65.7976
Oh 182.437 43.9386 69.9262
Oh 213.688 79.6592 84.4648
Oh 211.027 74.9415 83.529
Oh 212.243 75.267 77.3685
Oh 204.996 70.8304 86.4461
Oh 209.389 68.771 90.22
Oh 193.215 81.761 74.0557
Oh 190.819 72.3991 73.2943
Oh 182.343 82.9322 84.8702
Oh 200.863 87.351 86.8811
Oh 197.476 83.7186 95.0136
Oh 208.021 83.9304 90.03
Oh 206.403 77.7322 100.29
Oh 182.219 82.5819 80.1356
Oh 193.812 75.1679 78.5521
Oh 186.076 76.4343 90.9726
Oh 192.645 84.0318 87.269
Oh 202.046 83.1806 96.6757
Oh 209.096 74.3025 96.9733
Oh 185.287 75.302 74.4706
Oh 191.026 82.2655 90.4582
Oh 191.619 66.5875 98.2033
Oh 198.098 76.3866 97.0072
Oh 203.567 66.2721 94.5996
Oh 199.896 70.8 95.199
Oh 186.032 73.3141 89.6398
Oh 184.524 62.6438 92.095
Oh 188.778 56.0174 95.4166
Oh 186.292 69.0554 100.432
Oh 196.548 65.4931 92.6126
Oh 206.996 61.7887 99.4034
Oh 209.642 76.4018 101.598
Oh 189.355 65.6328 85.674
Oh 197.924 59.3965 103.221
Oh 187.673 65.165 104.05
Oh 190.558 51.0111 95.448
Oh 194.34 65.4972 104.887
Oh 205.725 65.3554 106.594
Oh 190.395 80.6877 69.9064
Oh 202.097 83.4259 83.7543
Oh 178.592 69.3257 91.7105
Oh 174.797 75.1278 81.9046
Oh 175.783 62.9606 96.1683
Oh 199.398 63.3112 102.225
Oh 201.318 62.0549 59.9895
Oh 206.621 59.46 64.9646
Oh 205.421 75.9377 104.064
Oh 204.298 58.1277 62.8783
Oh 219.986 60.7448 84.0308
Oh 214.89 62.0603 86.0663
Oh 215.549 48.2146 75.7024
Oh 182.804 54.2759 99.1501
Oh 190.922 52.0439 64.2626
Oh 197.343 50.8482 57.3728
Oh 203.562 51.5267 64.6553
Oh 198.396 56.0489 65.8157
Oh 200.414 53.1148 74.1545
Oh 208.056 46.1072 77.9389
Oh 210.966 52.1856 82.478
Oh 191.961 58.1652 60.4155
Oh 192.811 45.9979 60.3587
Oh 196.78 40.0866 74.3602
Oh 212.482 49.4131 70.5043
Oh 205.151 52.0856 82.3486
Oh 207.832 55.8402 76.5323
Oh 179.89 45.221 75.6857
Oh 192.087 45.1695 71.0134
Oh 198.456 45.5189 69.3937
Oh 200.674 43.5294 64.969
Oh 214.48 39.3309 79.122
Oh 209.138 38.1843 74.4127
Oh 217.668 53.5022 93.6039
Oh 187.508 46.0403 78.3056
Oh 190.969 38.4649 76.7114
Oh 192.914 38.2055 83.2552
Oh 208.067 41.4769 72.2345
Oh 203.66 44.0377 85.728
Oh 211.7 46.5768 74.3715
Oh 184.045 40.5375 75.3195
Oh 198.093 42.4034 70.4048
Oh 203.74 38.4749 80.3821
Oh 210.032 35.8878 81.2255
Oh 200.478 41.8449 77.9692
Oh 210.924 36.0339 88.0786
Oh 200.504 59.8094 108.681
Oh 176.632 54.1954 91.6044
Oh 201.97 49.3659 61.658
Oh 189.515 52.3499 74.132
Oh 211.759 41.9846 73.0841
Oh 196.895 40.6726 84.4024
Oh 215.963 39.5751 83.4656
Oh 185.237 58.0499 60.1009
Oh 203.307 63.657 64.1541
Oh 209.8 59.65 65.6572
Oh 216.377 54.2542 71.3078
Oh 220.74 58.7999 75.3305
Oh 204.197 58.3367 84.8059
Oh 189.729 59.9009 61.3559
Oh 200.001 46.5283 58.8843
Oh 194.12 40.9406 70.0625
Oh 204.817 41.8875 71.9848
Oh 210.484 47.8182 71.513
Oh 218.483 54.741 79.8964
Oh 210.514 37.3694 79.0073
Oh 195.137 52.1461 63.8885
Oh 200.388 47.0625 68.4164
Oh 201.028 51.0843 72.858
Oh 200.27 55.193 76.1
Oh 197.199 58.2326 75.9028
Oh 221.176 56.2209 92.4211
Oh 182.864 53.2387 63.5668
Oh 196.435 43.629 67.3355
Oh 209.939 48.1799 76.8705
Oh 211.141 82.1372 86.8832
Oh 208.211 45.366 72.6059
Oh 214.677 52.2747 70.6851
Oh 188.802 50.4802 59.9566
Oh 193.877 43.6646 66.9832
Oh 197.44 43.1281 81.5622
Oh 203.616 38.375 72.1486
Oh 218.415 42.5783 78.5782
Oh 206.672 46.5959 84.5789
Oh 220.632 43.8267 79.4574
Oh 188.111 39.928 71.0464
Oh 197.926 51.4961 73.8719
Oh 191.869 42.3381 87.7461
Oh 206.212 37.0964 77.4059
Oh 207.173 32.881 87.6889
Oh 201.348 83.6317 80.1953
Oh 185.732 38.0299 79.1945
Oh 190.016 39.7231 81.6868
Oh 197.384 34.2221 87.5006
Oh 203.14 40.9415 90.338
Oh 205.35 41.0028 86.4644
Oh 203.727 31.5986 90.1424
Oh 207.158 49.2566 91.2549
Oh 204.21 37.168 82.5513
Oh 203.517 31.8233 83.7581
Oh 190.443 57.6355 105.64
Oh 180.979 42.3688 90.0703
Oh 188.817 37.6085 86.8163
Oh 192.761 33.5122 95.2475
Oh 204.473 43.2612 88.9425
Oh 198.106 48.3343 90.4204
Oh 184.637 46.9964 82.7735
Oh 189.019 47.65 90.1139
Oh 187.52 44.4411 93.2783
Oh 196.709 38.7213 99.6284
Oh 200.671 39.1738 98.1633
Oh 205.343 51.8538 79.5622
Oh 179.043 51.0439 93.6299
Oh 189.364 42.0988 93.2306
Oh 187.889 45.5031 98.2867
Oh 194.251 40.8541 104.395
Oh 197.288 42.232 101.884
Oh 208.574 35.5082 90.6773
Oh 202.641 83.3488 71.8596
Oh 185.931 53.0935 93.5895
Ob 178.828 43.8127 80.6924
Oh 192.945 44.1268 98.3919
Oh 200.662 50.9283 105.012
Oh 202.39 48.2339 99.6534
Oh 174.728 61.2165 92.6463
Oh 177.246 53.4911 95.0467
Oh 185.714 44.8919 96.851
Oh 187.294 48.8358 97.8079
Oh 191.911 45.5082 104.649
Oh 206.296 38.3961 94.1375
Oh 185.744 57.0461 95.0863
Oh 189.284 55.8666 92.0806
Oh 185.12 51.6333 101.149
Oh 188.426 45.0649 101.332
Oh 198.059 54.8225 107.688
Oh 211.021 54.9386 97.5279
Oh 179.508 60.2035 92.5191
Oh 179.484 65.9271 95.7558
Oh 185.345 61.6268 104.001
Oh 194.124 48.142 100.565
Oh 196.107 53.0872 106.802
Oh 206.697 62.296 102.073
Oh 195.374 33.6316 85.8334
Oh 194.795 43.187 103.229
Oh 194.467 42.5051 86.9342
Oh 198.959 35.1477 95.2408
Oh 215.058 41.7215 87.2482
Oh 207.574 39.6825 85.5244
Ow 85.0586 46.5083 103.222
Oh 184.848 39.4951 85.6443
Oh 192.227 42.6429 103.669
Oh 200.474 45.8093 90.2978
Oh 198.686 33.3179 82.6006
Oh 200.556 49.9278 88.3542
Oh 178.977 44.624 84.6959
Oh 188.324 40.8431 89.3064
Oh 185.616 45.486 88.8701
Oh 193.385 38.9702 100.132
Oh 199.689 48.4875 102.606
Oh 202.829 68.6946 67.0642
Oh 182.657 57.6503 82.6405
Oh 184.983 40.7835 90.6521
Oh 177.202 47.7554 90.2346
Oh 190.112 36.9265 84.579
Oh 199.218 40.7789 100.657
Oh 201.443 36.8495 94.0919
Oh 175.656 55.7107 87.2597
Oh 178.072 58.4541 96.8021
Oh 179.777 49.7608 96.0106
Oh 191.662 34.8402 97.4196
Oh 200.62 51.1595 97.5556
Oh 205.975 52.8294 103.807
Oh 177.376 66.7736 84.9313
Oh 176.268 65.6298 93.677
Oh 179.661 60.4104 100.767
Oh 179.542 53.4319 96.422
Oh 199.595 53.4913 95.7534
Oh 202.767 47.9251 102.426
Oh 188.212 43.7627 96.2385
Oh 181.566 58.8968 99.5628
Oh 188.36 50.5418 102.287
Oh 200.681 57.1321 101.329
Oh 201.266 53.7588 107.74
Oh 206.618 61.8921 107.758
Oh 177.969 72.2359 89.9429
Oh 216.624 51.9955 79.418
Oh 188.018 56.8494 106.811
Oh 196.035 53.3857 100.22
Oh 193.817 64.6308 97.1075
Oh 195.853 47.5706 102.563
Oh 189.559 56.2874 67.9918
Oh 199.109 58.6706 62.3313
Oh 208.547 51.6554 64.7294
Oh 195.841 43.8456 64.4626
Oh 218.95 43.4386 83.6271
Oh 219.024 57.3045 83.6931
Oh 195.239 66.5878 59.9016
Oh 208.504 74.2832 66.2727
Oh 204.687 66.419 74.1796
Oh 210.158 53.9347 75.6549
Oh 217.148 57.9733 72.5622
Oh 211.486 64.1172 69.9108
Oh 189.533 60.9058 58.725
Oh 196.584 60.5077 64.5621
Oh 199.466 56.1476 60.3453
Oh 207.885 58.5578 74.552
Oh 217.404 62.6086 74.2132
Oh 213.9 63.2179 69.0351
Oh 199.767 73.6227 63.5013
Oh 207.319 65.8165 75.6896
Oh 204.21 66.8322 64.7585
Oh 207.097 63.0041 73.827
Oh 212.778 59.8556 67.9201
Oh 220.876 64.8605 82.8365
Oh 188.315 64.135 71.7261
Oh 194.7 74.4796 68.2924
Oh 203.927 70.1476 83.7034
Oh 207.123 73.0249 80.4613
Oh 216.107 69.4652 70.1183
Oh 212.833 77.7285 79.1717
Oh 190.732 72.8643 60.7581
Oh 206.536 73.4832 73.2152
Oh 197.048 82.706 71.7987
Oh 183.527 48.717 94.915
Oh 217.265 68.1222 77.6597
Oh 216.759 72.5694 75.2748
Oh 193.109 71.5879 68.32
Oh 196.835 81.5933 79.8208
Oh 203.889 79.7355 78.265
Oh 212.595 76.6606 75.1158
Oh 210.607 65.8654 84.7109
Oh 218.231 68.9179 92.6122
Oh 194.389 72.187 61.9179
Oh 195.332 87.3495 77.6133
Oh 201.328 63.1054 69.8732
Oh 198.821 50.0747 106.81
Oh 217.193 71.0382 84.2037
Oh 212.006 70.6049 81.3148
Oh 197.411 61.8917 59.327
Oh 196.312 64.0261 64.1998
Oh 212.354 64.3574 64.8966
Oh 211.592 51.9381 69.0082
Oh 216.837 51.6447 75.2183
Oh 216.59 64.5376 86.3345
Oh 207.616 63.0741 77.415
Oh 209.342 54.7716 83.884
Oh 193.494 44.1709 58.4691
Oh 192.905 59.3424 58.1629
Oh 216.207 65.7203 71.1834
Oh 210.086 70.7647 63.2321
Oh 202.794 56.9812 76.565
Oh 202.288 70.8846 65.5389
Oh 195.896 61.5909 71.9966
Oh 199.465 64.5585 59.968
Oh 204.453 71.853 73.737
Oh 209.583 79.5254 76.9976
Oh 215.708 68.3803 75.5397
Oh 217.303 69.8942 80.7885
Oh 186.971 68.3614 59.6043
Oh 196.322 72.8649 70.5953
Oh 202.687 77.7385 69.4685
Oh 206.954 68.652 82.4258
Oh 212.633 78.9923 81.5513
Oh 219.737 63.8436 87.3663
Oh 187.13 75.6036 71.9853
Oh 198.311 78.3939 71.4389
Oh 196.27 79.2261 68.3078
Oh 207.312 82.32 79.6987
Oh 200.041 72.2199 85.3483
Oh 202.384 72.5067 82.7602
Oh 182.212 73.1515 65.7917
Oh 192.459 82.9091 76.7017
Oh 205.243 79.4078 72.013
Oh 200.035 80.7977 82.7303
Oh 218.263 73.5937 84.6308
Oh 212.039 63.9825 86.9359
Oh 191.556 75.9003 64.4645
Oh 193.918 76.1131 75.6529
Oh 206.307 82.3812 75.0226
Oh 209.938 74.8578 79.4152
Oh 203.566 83.8832 88.5764
H 220.47 66.8996 88.9204
H 209.586 76.6489 94.3847
H 207.599 83.0255 93.76
H 218.455 51.014 92.7435
H 215.068 66.2315 99.7388
H 201.619 69.0435 94.1849
H 210.576 73.305 93.8851
H 208.972 52.0651 83.4959
H 209.246 57.559 93.0215
H 214.607 58.2233 104.459
H 204.763 71.0117 104.315
H 208.635 53.1747 80.9908
H 214.824 50.888 99.6512
H 208.397 47.399 104.593
H 210.531 58.0282 107.644
H 211.709 39.5076 92.7492
H 217.073 47.5326 94.6353
H 210.328 42.1894 91.2627
H 212.489 64.4512 103.089
H 204.326 43.2419 92.1987
H 207.216 41.5654 99.7812
H 204.422 50.3451 101.107
H 200.868 63.23 106.988
H 216.676 60.6657 84.8376
H 222.986 62.5869 91.5647
H 222.361 61.8058 87.0185
H 214.942 67.3043 96.5912
H 220.671 55.6337 88.9172
H 212.739 63.3085 92.2256
H 213.016 70.2072 98.219
H 205.404 68.8655 95.4874
H 209.617 59.043 86.7549
H 203.254 60.1673 90.4465
H 210.784 64.2442 93.9868
H 210.282 71.82 104.702
H 207.082 35.7297 81.799
H 217.964 56.4899 88.5048
H 203.745 70.6913 71.0794
H 162.805 38.1247 50.1737
H 217.688 46.1018 85.5977
H 211.408 47.7695 90.2539
H 211.457 57.8471 91.6886
H 212.727 55.087 100.619
H 211.944 42.1008 96.4912
H 201.734 42.3664 93.9343
H 214.504 74.6011 76.2975
H 206.897 54.465 109.563
H 196.142 37.1652 74.6827
H 213.074 41.6998 93.5031
H 210.064 45.9076 101.922
H 211.038 52.1022 106.692
H 199.19 55.785 70.1288
H 187.812 54.4385 60.7455
H 192.828 66.2663 66.243
H 174.896 77.2728 86.2723
H 196.384 60.58 67.068
H 179.175 66.7118 65.3627
H 177.819 70.3958 69.5801
H 215.611 54.5968 96.1078
Hw 195.492 103.34 79.6306
H 183.658 72.8478 79.3879
H 183.524 77.1798 75.6683
H 203.905 38.9468 98.7471
Hw 181.574 23.8675 52.6666
H 181.325 69.0828 80.2863
H 185.106 82.2325 75.7426
Hw 105.874 46.5892 53.6648
Hw 183.728 116.617 34.7785
Hw 117.353 89.5602 38.4526
H 184.418 64.3077 89.4737
Hw 224.664 44.5658 35.048
H 184.79 60.5251 83.035
H 176.237 55.9822 94.1923
H 182.152 68.3902 96.9593
H 187.173 46.8137 63.1882
H 200.629 66.5234 62.3834
H 201.898 69.057 63.6888
H 186.457 71.6811 72.2617
H 193.212 48.9837 55.8056
H 182.679 68.4188 63.0041
H 187.278 68.2156 69.0217
Hw 67.2462 91.1036 75.4592
H 193.175 49.888 68.9754
H 184 65.7653 61.5693
H 188.608 66.4416 65.008
H 184.029 67.8941 71.3013
H 188.578 52.2913 69.4183
Hw 196.686 102.528 79.521
Hw 52.9017 113.225 75.3104
H 179.521 79.7808 86.7715
Hw 222.96 34.0888 38.0687
Hw 68.8468 77.4328 51.1849
H 178.762 74.8454 76.3037
H 180.103 79.9067 79.7863
H 183.421 49.9873 84.3024
Hw 146.147 105.324 41.7285
H 184.165 63.9489 77.1076
H 175.775 64.7841 84.3956
H 182.997 53.4718 77.9001
H 184.547 51.5506 79.2329
H 184.449 61.1729 89.1429
H 180.593 66.2202 88.2137
H 186.776 85.5945 81.5931
H 187.744 79.7256 70.614
H 199.26 86.166 81.6704
H 194.746 86.1529 85.415
H 213.322 79.1967 92.75
H 211.743 73.2445 88.3208
H 194.247 78.4832 76.6903
H 195.729 87.7172 81.6344
H 199.099 81.4261 78.6914
H 202.583 80.5047 89.7768
H 191.503 80.4155 84.2563
H 204.591 85.3477 92.5365
H 181.642 72.8652 72.8221
H 184.746 75.8703 70.266
H 190.546 74.3547 83.1781
H 185.267 80.5736 89.125
H 197.919 79.6088 91.4708
H 198.443 73.6398 95.8106
H 208.801 78.7337 98.2163
H 190.223 80.61 72.6469
H 187.322 78.9276 93.0751
H 189.056 77.4541 97.0513
H 196.693 77.5414 102.493
H 195.623 75.1757 96.0653
H 212.267 61.7889 104.972
H 188.75 85.2873 84.3096
H 175.873 70.1582 82.1702
H 182.714 65.6312 98.6725
H 192.587 75.0193 102.405
H 191.449 72.2157 93.3575
H 202.164 75.8833 93.0246
H 203.046 73.4152 104.3
H 188.079 55.0479 82.7771
H 184.568 59.6517 101.223
H 191.534 78.9736 92.3718
H 187.263 72.0071 98.112
H 190.178 69.1507 100.802
H 197.38 67.8596 103.775
H 185.837 71.8471 87.36
H 187.255 69.6519 90.719
H 191.061 55.961 98.0806
H 194.162 59.4396 107.019
H 189.671 61.9634 104.497
H 197.869 63.7732 107.379
H 191.53 77.2202 74.4426
H 193.475 77.1334 84.7348
H 186.055 77.8024 65.5778
H 181.766 43.3134 69.8062
H 214.175 79.679 83.6399
H 211.171 75.1235 84.5205
H 212.458 74.4946 77.8854
H 205.388 69.9828 86.7204
H 209.581 67.8654 90.4065
H 192.559 82.3636 73.6995
H 191.474 72.0667 73.8573
H 182.332 83.5043 85.6869
H 200.258 87.7696 87.5449
H 196.947 84.2949 95.4859
H 208.482 84.6057 90.4435
H 207.07 78.3627 100.404
H 181.833 82.5904 79.2725
H 193.101 75.8891 78.5445
H 185.399 75.83 90.6753
H 192.68 84.5555 88.0812
H 201.456 83.9532 96.8873
H 209.695 75.071 97.01
H 184.988 76.038 73.8564
H 191.314 82.6804 91.2482
H 191.893 66.1201 99.0044
H 198.659 75.7419 96.5363
H 202.851 65.5768 94.6108
H 199.105 70.5244 94.7467
H 185.221 73.534 89.2453
H 185.129 62.7489 91.3283
H 188.539 55.5752 94.5348
H 185.361 69.1955 100.694
H 196.228 66.3812 92.6071
H 206.835 60.8971 99.7747
H 209.864 77.1935 101.212
H 189.782 65.3248 84.8432
H 198.336 58.8175 102.595
H 187.922 65.8907 104.671
H 191.488 50.7991 95.3711
H 194.072 65.9833 105.645
H 206.356 66.0874 106.544
H 190.553 81.5664 70.2263
H 201.805 84.2517 84.0648
H 178.246 70.1977 91.789
H 173.836 75.265 82.0938
H 174.984 62.4978 96.4673
H 199.442 63.6665 101.343
H 201.551 61.4521 59.2318
H 206.397 59.7739 64.0578
H 204.83 76.3419 104.724
H 204.026 58.8938 62.3371
H 220.8 61.2458 83.9429
H 215.216 62.4492 86.8934
H 215.893 48.6016 74.8745
H 183.054 53.3288 99.1763
H 191.508 52.1333 65.0597
H 197.407 51.7165 56.9136
H 202.65 51.2471 64.513
H 197.63 55.567 65.4116
H 199.624 53.1249 74.648
H 208.106 46.5668 78.7898
H 210.451 52.9607 82.2188
H 191.053 58.0218 60.0444
H 192.523 46.4264 61.2434
H 196.757 40.4871 73.4718
H 213.091 49.9903 70.0241
H 204.834 52.2027 83.2919
H 208.231 56.7465 76.5735
H 179.148 44.5391 75.7085
H 192.959 45.5058 70.7224
H 197.573 46.0579 69.2632
H 200.601 42.6275 64.5444
H 215.325 38.9042 79.007
H 209.283 37.4001 73.8305
H 217.572 53.1331 94.4662
H 187.164 45.5472 77.6037
H 190.399 38.1726 76.0354
H 192.89 37.3269 83.6178
H 207.939 42.2496 71.7326
H 204.391 43.8913 86.3686
H 210.96 47.0793 73.9438
H 184.156 39.7047 74.9376
H 198.419 43.0279 69.8199
H 203.804 38.4944 79.3932
H 210.159 35.498 82.068
H 200.54 42.7417 77.6186
H 211.27 35.1572 88.249
H 201.201 59.3353 109.079
H 176.104 54.0189 92.3686
H 202.503 49.309 60.8973
H 189.507 52.193 75.0887
H 212.208 42.3061 72.2947
H 197.133 41.5834 84.5425
H 216.364 39.6679 84.3207
H 185.047 58.6936 59.3667
H 203.364 64.563 64.031
H 209.939 58.7503 65.2916
H 216.702 55.1286 71.3132
H 221.69 58.7857 75.1759
H 203.596 57.8501 84.3282
H 189.553 59.6483 62.3524
H 200.92 46.3233 58.552
H 194.197 40.1306 69.4436
H 205.415 41.3777 71.4036
H 210.015 46.9757 71.3505
H 218.621 54.6003 78.9324
H 211.272 37.7582 78.5711
H 194.547 51.4829 63.6377
H 200.352 47.8819 67.9889
H 201.24 50.498 73.5832
H 199.508 55.6932 75.6047
H 198.105 58.3833 76.0016
H 221.827 56.2252 93.1096
H 182.663 52.2982 63.6547
H 197.313 43.418 67.2014
H 209.871 47.5511 77.6097
H 211.722 82.2995 87.5823
H 208.27 46.3064 72.7168
H 214.474 52.2254 69.7302
H 188.326 50.3216 59.1208
H 193.214 44.1026 66.4717
H 197.685 42.3524 81.0079
H 204.354 37.6935 72.1078
H 217.685 42.0326 78.4298
H 206.112 47.2746 84.8758
H 221.154 44.6094 79.7214
H 187.867 39.1646 70.4972
H 197.635 51.534 72.9811
H 191.271 42.3686 88.527
H 206.24 36.3893 78.0752
H 207.123 31.9116 87.6883
H 201.673 84.3777 79.6901
H 186.171 37.1955 79.3041
H 190.224 39.2027 82.4676
H 197.515 33.3567 87.8402
H 203.393 41.6508 90.899
H 204.734 41.5383 87
H 203.452 30.8868 90.7586
H 206.283 49.5103 91.5751
H 203.28 37.1937 82.4467
H 203.471 30.809 83.7863
H 190.745 57.6586 106.563
H 180.523 41.5893 90.2431
H 188.71 37.646 87.7959
H 193.164 33.1438 94.4867
H 204.738 42.6715 89.6953
H 199.01 48.0785 90.3628
H 184.999 47.1443 83.6655
H 189.874 47.3833 90.3959
H 187.359 43.6446 93.772
H 196.974 38.6009 100.509
H 200.69 38.4046 98.7621
H 204.803 52.1142 78.8028
H 178.319 51.5729 93.3595
H 188.718 42.1626 92.5099
H 187.816 46.1498 98.9423
H 194.568 40.5596 105.292
H 197.179 42.4737 102.817
H 209.391 35.1407 90.2851
H 202.352 83.7438 71.0015
H 186.599 53.5834 93.138
Hw 95.0573 40.3954 53.0784
H 193.789 44.5523 98.2161
H 201.075 50.3552 104.376
H 201.697 48.275 99.0274
H 173.948 61.3625 92.1025
H 176.602 52.7814 94.871
H 185.013 44.2149 96.85
H 186.678 48.4274 97.1308
H 192.161 46.1979 105.336
H 207.004 37.7568 93.981
H 186.102 56.5018 95.7577
H 188.578 55.7258 92.6892
H 184.237 51.7427 100.898
H 187.713 45.2498 101.895
H 197.718 55.6628 108.192
H 211.625 55.2206 98.2437
H 179.591 60.7932 91.7636
H 179.889 66.6414 96.1416
H 185.188 62.2357 104.72
H 193.803 48.6463 99.8122
H 195.184 53.3905 106.915
H 207.013 62.4781 102.921
H 195.099 32.8611 86.293
H 195.333 44.0211 103.192
H 195.002 42.9792 86.3155
H 199.876 35.3031 95.4706
H 215.575 41.0346 87.8063
H 207.727 38.8987 85.0411
Hw 84.3696 46.0899 103.689
H 184.354 38.6871 85.4971
H 191.561 42.6504 104.346
H 200.125 45.0234 90.7544
H 198.647 32.3959 82.334
H 200.044 49.3342 87.7707
H 178.082 44.8419 84.9346
H 188.62 40.2684 89.9505
H 185.098 45.5648 88.0582
H 193.217 38.385 99.3991
H 199.917 47.8841 103.327
H 202.371 67.911 66.8197
H 182.456 58.5453 82.3204
H 184.521 40.2391 91.2775
H 176.268 47.6352 90.316
H 190.326 36.0094 84.3229
H 199.606 39.9347 100.753
H 201.413 37.1164 94.9972
H 175.115 55.9204 86.4669
H 177.144 58.3156 96.8731
H 179.987 49.0355 96.583
H 190.73 34.8519 97.7135
H 201.13 51.8569 97.9223
H 205.187 52.2849 103.986
H 176.419 66.6327 84.7835
H 175.726 66.3535 93.9429
H 179.277 60.4083 101.613
H 180.128 53.5789 97.1926
H 200.496 53.1748 95.8859
H 202.548 48.5503 103.136
H 188.583 42.936 96.5441
H 181.395 58.0142 99.8416
H 187.508 50.1879 102.617
H 200.812 56.1549 101.563
H 201.307 53.3855 108.64
H 206.785 62.0977 108.741
H 177.46 71.5825 90.4377
H 216.581 51.84 78.4323
H 188.051 56.3062 107.637
H 196.275 54.3211 100.26
H 193.223 63.9069 96.8496
H 196.638 48.1493 102.58
H 189.925 56.3548 67.0546
H 198.236 58.8612 62.4569
H 209.449 51.7356 64.3333
H 194.841 43.874 64.4383
H 219.842 43.3452 83.9249
H 219.122 57.0982 84.6061
H 195.157 66.2169 59.0401
H 207.632 74.7718 66.3595
H 205.588 66.6572 74.2445
H 210.016 53.0316 75.7527
H 217.109 57.2834 71.8608
H 210.886 64.7611 70.3457
H 190.114 60.5699 58.0824
H 197.123 61.2904 64.5264
H 199.048 56.2448 59.4995
H 208.347 57.9475 73.9518
H 216.785 63.0919 73.6944
H 214.449 62.4284 69.3638
H 200.267 74.0443 62.7691
H 206.787 65.0483 75.5869
H 204.06 66.5727 63.7966
H 207.589 63.5286 74.413
H 212.615 59.0853 67.3351
H 221.529 64.9929 83.5139
H 187.418 63.779 71.6096
H 194.579 73.9348 69.1349
H 204.091 70.5184 82.7863
H 207.418 73.7503 79.926
H 216.897 69.2541 69.6383
H 212.892 78.3084 78.3611
H 190.942 72.714 59.7916
H 207.293 73.6482 73.7649
H 196.257 82.8246 71.2227
H 182.841 48.1011 94.6404
H 218.243 67.8856 77.9014
H 217.591 72.3261 75.7815
H 193.879 72.0996 68.6366
H 196.659 82.3915 79.3243
H 203.145 79.4425 78.8335
H 212.838 77.2781 74.4267
H 211.319 65.2961 84.9439
H 217.996 69.1667 93.4619
H 194.128 72.5048 61.0246
H 195.893 87.6459 76.8522
H 202.294 63.2678 69.9584
H 199.015 49.9523 107.77
H 217.929 70.8884 83.6151
H 211.427 70.006 81.7493
H 197.77 61.7338 58.431
H 196.822 63.891 64.9676
H 212.495 64.2726 63.984
H 212.473 51.7775 68.7255
H 217.611 51.4913 74.7059
H 216.73 63.5717 86.3082
H 207.316 62.8603 76.5199
H 208.517 54.9483 83.4537
H 192.828 43.5202 58.1413
H 192.663 59.8068 57.3463
H 217.019 65.8062 70.711
H 210.399 71.0639 62.357
H 201.825 57.0578 76.6189
H 202.024 71.7307 65.1441
H 194.973 61.8397 72.0069
H 199.512 65.2335 60.6511
H 203.643 71.7671 74.2332
H 209.848 80.2451 76.3843
H 215.338 68.0808 74.6823
H 216.91 70.7855 80.8947
H 186.75 68.0971 58.7034
H 195.603 72.604 70.0288
H 203.637 77.7357 69.2295
H 206.786 69.568 82.7602
H 212.754 79.8031 82.0337
H 219.438 63.9293 86.464
H 186.478 74.9098 72.2101
H 198.795 79.0271 70.7915
H 196.072 80.193 68.2442
H 207.201 83.2624 79.7188
H 199.154 72.5454 85.1481
H 201.988 72.8749 83.5809
H 181.423 73.5145 65.5393
H 191.611 83.0293 77.2645
H 204.794 79.6251 71.2004
H 199.562 81.2726 83.4581
H 219.08 73.882 85.1728
H 211.597 63.8372 86.0777
H 191.208 76.4878 63.8937
H 193.684 76.5096 76.4843
H 206.73 83.0263 74.4896
H 209.652 75.1422 78.534
H 204.224 83.9064 89.2707
Ow 119.142 38.1937 79.6664
Hw 119.386 38.6025 80.5471
Hw 120.055 37.9091 79.4283
Ow 168.884 113.197 97.6602
Hw 168.815 112.608 96.8929
Hw 169.863 113.16 97.7363
Ow 112.139 106.342 56.1605
Hw 111.819 107.136 55.7232
Hw 113.08 106.537 56.0067
Ow 220.597 84.4411 108.443
Hw 221.152 83.9515 107.871
Hw 220.542 83.8825 109.239
Ow 79.4688 64.2914 19.6568
Hw 79.7512 65.1849 19.3711
Hw 80.1299 64.1869 20.3994
Ow 87.6054 118.581 52.1915
Hw 86.6404 118.34 52.0376
Hw 87.5225 119.517 52.4223
Ow 221.176 81.2322 68.7775
Hw 220.221 81.2768 68.8256
Hw 221.328 81.7744 67.9626
Ow 113.836 94.1784 83.3925
Hw 113.808 95.1442 83.4949
Hw 113.444 93.8587 84.1873
Ow 156.97 101.799 112.698
Hw 156.967 101.035 19.2862
Hw 156.019 101.974 112.56
Ow 139.424 111.055 46.5834
Hw 139.764 110.75 45.7441
Hw 140.213 111.496 46.9893
Ow 204.002 85.6656 59.2329
Hw 204.395 86.4971 59.4628
Hw 204.81 85.2866 58.7575
Ow 109.851 38.8344 48.2342
Hw 110.285 38.7554 47.3739
Hw 109.755 37.9313 48.4669
Ow 70.6704 31.702 95.8658
Hw 70.9014 31.0893 95.1426
Hw 70.0813 31.1751 96.3617
Ow 194.166 23.3118 37.2549
Hw 193.618 23.6573 37.918
Hw 194.066 22.3314 37.3489
Ow 223.008 31.0012 80.3876
Hw 222.179 30.7821 80.8673
Hw 222.709 30.8969 79.4454
Ow 102.896 104.57 21.2421
Hw 103.623 104.496 20.5811
Hw 102.352 103.782 21.0982
Ow 152.158 33.4814 22.0384
Hw 152.803 33.2721 21.3474
Hw 152.333 32.6729 22.594
Ow 137.349 22.9115 69.6807
Hw 137.944 23.4298 69.0317
Hw 136.63 23.517 69.9582
Ow 206.19 39.7612 29.3894
Hw 206.127 40.5437 29.9918
Hw 205.272 39.471 29.2251
Ow 177.142 86.3591 36.8727
Hw 177.531 87.0684 36.2327
Hw 177.668 86.6378 37.6665
Ow 200.965 37.4138 70.9426
Hw 200.592 36.7914 71.5333
Hw 201.352 36.8399 70.2075
Ow 107.495 94.6524 71.1326
Hw 106.656 94.3404 71.4463
Hw 107.216 95.4981 70.6105
Ow 184.363 62.2421 30.4294
Hw 184.903 62.709 31.1195
Hw 184.014 61.5137 30.8886
Ow 93.3728 36.8012 82.9093
Hw 93.3946 35.8453 82.9713
Hw 94.2845 37.0508 82.8927
Ow 123.16 26.0307 21.1221
Hw 124.012 26.3417 21.4265
Hw 122.788 26.9111 20.8625
Ow 118.617 79.0395 55.2409
Hw 118.152 78.3472 55.7206
Hw 118.56 79.7706 55.8649
Ow 191.565 67.3172 40.7897
Hw 191.26 68.2731 40.9103
Hw 190.871 66.9847 40.2338
Ow 108.299 47.1571 101.415
Hw 108.677 46.2515 101.406
Hw 109.17 47.6004 101.318
Ow 183.661 21.5315 54.5928
Hw 183.341 22.2788 54.0932
Hw 183.964 22.0289 55.3392
Ow 203.254 35.8711 106.578
Hw 203.581 35.7028 105.649
Hw 203.056 36.8302 106.534
Ow 186.34 30.1479 113.029
Hw 186.684 31.0692 19.2345
Hw 185.563 30.2011 19.6583
Ow 176.106 89.8339 39.9978
Hw 175.823 89.635 39.0881
Hw 175.257 90.1291 40.4333
Ow 87.4015 70.0154 24.4444
Hw 88.0647 69.5769 25.0749
Hw 86.5991 70.0467 25.067
Ow 82.8141 29.2624 79.4727
Hw 82.5 29.6425 78.6321
Hw 81.9846 28.8937 79.9556
Ow 170.649 110.608 63.3269
Hw 170.986 110.329 62.4845
Hw 170.171 111.44 63.1934
Ow 160.726 109.193 68.7618
Hw 159.951 109.303 69.2803
Hw 160.31 108.926 67.9093
Ow 44.248 24.0202 93.7087
Hw 43.4625 24.5927 93.875
Hw 44.7257 24.3523 92.9597
Ow 81.2024 72.6631 84.8527
Hw 80.879 72.354 83.9645
Hw 80.725 72.0871 85.4894
Ow 137.785 80.1682 102.878
Hw 138.35 80.5659 103.577
Hw 137.88 79.223 103.053
Ow 139.9 114.856 56.2829
Hw 139.008 115.233 56.2558
Hw 140.297 115.323 57.0174
Ow 108.295 23.3752 48.1538
Hw 107.755 22.6662 48.7012
Hw 108.378 22.9634 47.2195
Ow 57.8857 102.884 107.7
Hw 58.7137 102.884 107.249
Hw 57.9189 102.037 108.148
Ow 38.0775 31.3183 95.217
Hw 38.7278 31.1224 95.9356
Hw 37.3424 31.7181 95.6376
Ow 191.214 78.0845 29.7813
Hw 192.019 77.8488 29.1735
Hw 191.64 78.7513 30.3953
Ow 88.5868 68.7439 39.0743
Hw 89.1734 69.1991 39.7265
Hw 88.7043 67.7818 39.3653
Ow 158.914 34.9991 23.9783
Hw 158.714 35.8959 23.857
Hw 159.148 35.0451 24.8976
Ow 206.604 85.4337 38.3662
Hw 205.911 85.5139 39.0647
Hw 207.267 85.9838 38.7948
Ow 137.522 63.2198 25.2313
Hw 138.399 63.2682 25.7043
Hw 137.134 62.6798 25.9169
Ow 174.213 74.7914 104.045
Hw 174.86 74.7092 104.784
Hw 174.845 74.858 103.318
Ow 85.3061 49.8407 73.3515
Hw 85.9297 49.6978 72.6718
Hw 85.8827 49.6013 74.0857
Ow 106.027 78.2468 72.248
Hw 106.618 77.8981 71.6658
Hw 106.009 77.5512 72.914
Ow 77.298 29.8669 52.4986
Hw 76.8413 29.4199 51.7907
Hw 76.696 29.6097 53.2735
Ow 69.4277 109.331 112.952
Hw 69.4161 109.944 112.229
Hw 69.0192 109.904 19.6788
Ow 121.06 101.938 30.7444
Hw 121.211 101.96 29.7796
Hw 121.42 102.845 31.0625
Ow 49.4827 54.7084 93.7163
Hw 49.3086 55.5879 93.9421
Hw 49.8897 54.3178 94.4969
Ow 37.0211 102.751 41.4822
Hw 36.7732 103.666 41.6884
Hw 37.8475 102.876 40.9495
Ow 167.561 86.7987 62.056
Hw 166.739 87.0894 62.4609
Hw 167.212 86.0853 61.4986
Ow 217.321 93.3182 53.3571
Hw 216.989 92.5317 52.9598
Hw 217.55 93.8385 52.5938
Ow 43.3668 33.4478 65.2548
Hw 43.5403 34.3851 65.1841
Hw 43.8245 33.37 66.113
Ow 147.703 97.727 106.905
Hw 148.493 97.3188 107.22
Hw 147.562 98.6163 107.32
Ow 68.0487 27.8288 52.1033
Hw 67.8247 27.2293 52.8067
Hw 68.9709 28.0245 52.1779
Ow 119.504 36.9243 52.1
Hw 120.28 36.3938 52.4059
Hw 119.957 37.7532 51.9315
Ow 194.394 83.1515 55.2887
Hw 193.646 82.5781 55.48
Hw 195.176 82.7007 55.5561
Ow 79.907 77.7141 84.5086
Hw 80.9123 77.7223 84.426
Hw 79.828 77.0213 85.1423
Ow 111.161 32.9687 99.7207
Hw 111.916 33.6211 99.8639
Hw 111.621 32.1953 99.4352
Ow 81.299 106.576 111.754
Hw 80.3695 106.364 111.77
Hw 81.725 105.812 111.384
Ow 173.234 64.723 76.655
Hw 172.265 64.7382 76.4351
Hw 173.169 64.3179 77.5105
Ow 137.215 32.031 96.932
Hw 136.687 32.8286 96.7487
Hw 136.525 31.4434 97.294
Ow 112.213 29.5118 91.0257
Hw 112.478 29.3818 91.974
Hw 111.241 29.5291 90.998
Ow 83.3646 25.1698 108.171
Hw 83.5907 25.8405 107.518
Hw 83.9581 24.4914 107.954
Ow 162.538 42.7546 38.5268
Hw 163.182 43.2745 39.064
Hw 161.986 42.3929 39.169
Ow 41.9433 90.8206 55.9039
Hw 41.5763 89.9359 56.0906
Hw 42.2295 91.114 56.7604
Ow 195.123 37.8479 70.0405
Hw 195.896 38.3721 70.1074
Hw 194.699 37.938 70.8817
Ow 178.378 29.5823 67.5086
Hw 178.998 29.0274 67.9914
Hw 177.698 28.8514 67.3166
Ow 152.372 85.1104 29.9109
Hw 151.891 84.6887 30.6277
Hw 152.856 84.2985 29.6813
Ow 73.9178 35.4496 50.5754
Hw 73.8419 34.5192 50.6636
Hw 73.736 35.5673 49.6066
Ow 170.193 116.017 33.8839
Hw 170.798 115.551 33.305
Hw 170.188 116.914 33.5507
Ow 210.308 24.0362 58.5585
Hw 210.128 24.0286 59.474
Hw 210.587 23.0752 58.5405
Ow 54.1943 38.8412 56.9846
Hw 55.1471 38.6875 56.8244
Hw 54.3012 39.644 57.6118
Ow 227.621 65.9534 27.6052
Hw 227.615 66.9029 27.3297
Hw 227.864 65.4829 26.8001
Ow 101.751 64.1475 49.2883
Hw 102.649 64.4367 49.3958
Hw 101.696 63.4267 49.9789
Ow 161.562 96.1174 19.8028
Hw 160.855 96.6359 20.2723
Hw 161.049 95.312 19.7963
Ow 198.52 90.1101 36.275
Hw 199.186 89.7891 36.9127
Hw 197.806 89.4612 36.4589
Ow 47.4365 75.157 50.1521
Hw 48.4048 75.4368 50.0188
Hw 46.9521 75.6918 49.4811
Ow 192.478 50.1852 110.592
Hw 192.951 49.4518 111.046
Hw 191.755 49.7083 110.214
Ow 83.4968 89.6059 78.0086
Hw 84.3707 89.8696 78.001
Hw 83.0449 90.1384 77.3852
Ow 57.7862 79.4495 61.8843
Hw 57.4482 80.3518 61.8561
Hw 56.9397 79.0334 61.7318
Ow 151.049 70.1898 37.3591
Hw 151.487 69.4796 37.7223
Hw 150.859 69.8493 36.449
Ow 213.249 80.8706 53.4117
Hw 213.677 81.0076 54.219
Hw 213.949 80.5286 52.8127
Ow 204.42 82.5152 29.7221
Hw 204.984 81.9235 30.1926
Hw 203.604 81.975 29.7854
Ow 117.157 75.6382 34.9728
Hw 117.86 76.0163 35.4802
Hw 116.371 75.6138 35.6711
Ow 95.0013 20.5771 48.7954
Hw 94.5903 21.4192 48.4895
Hw 94.9255 20.7008 49.7672
Ow 159.265 118.003 37.7581
Hw 159.332 117.272 38.4151
Hw 158.653 118.532 38.3331
Ow 215.857 54.771 24.261
Hw 215.206 55.4128 24.5301
Hw 215.336 53.9624 24.4173
Ow 109.249 27.0509 82.4299
Hw 109.195 27.833 81.8276
Hw 109.943 27.3783 83.0137
Ow 164.27 65.7823 36.6935
Hw 164.529 66.6813 36.4151
Hw 163.518 65.5663 36.0608
Ow 131.307 44.3919 21.8833
Hw 131.496 44.8835 22.6998
Hw 131.297 43.4566 22.0676
Ow 43.5142 65.7964 91.0277
Hw 44.1592 65.2592 90.5604
Hw 43.506 66.5786 90.5293
Ow 51.7292 88.2502 96.8683
Hw 51.6245 89.1912 96.7862
Hw 50.7773 88.083 97.1402
Ow 42.9953 107.775 68.7782
Hw 42.0645 107.896 69.0803
Hw 43.4733 107.697 69.632
Ow 57.2949 35.2988 88.4696
Hw 57.4916 35.6102 87.5949
Hw 56.5099 35.9075 88.7555
Ow 65.662 50.9205 24.4828
Hw 65.6696 50.1294 25.0364
Hw 64.8222 50.8354 24.0194
Ow 49.8657 115.577 53.5912
Hw 50.7539 115.099 53.7583
Hw 49.4227 115.009 53.0183
Ow 145.164 91.4055 43.4507
Hw 144.326 91.012 43.5343
Hw 145.796 90.7045 43.6957
Ow 214.822 48.783 105.147
Hw 214.208 48.0809 104.837
Hw 214.641 48.7493 106.095
Ow 74.4609 24.7915 77.6501
Hw 75.2771 24.9246 78.0282
Hw 74.0435 24.0697 78.2183
Ow 149.404 112.416 76.1649
Hw 150.023 111.812 76.619
Hw 148.64 112.367 76.7779
Ow 122.233 116.796 96.2505
Hw 121.316 116.751 96.498
Hw 122.524 115.857 96.394
Ow 160.973 75.6222 23.182
Hw 160.941 76.5797 23.4232
Hw 159.984 75.4293 23.0406
Ow 63.2211 43.4883 70.2115
Hw 63.0322 43.0353 71.1023
Hw 62.5458 44.1045 70.1141
Ow 98.3752 101.004 77.6476
Hw 98.5102 101.655 76.9307
Hw 97.4668 101.239 77.9254
Ow 198.507 108.005 46.583
Hw 199.477 108.008 46.6383
Hw 198.273 108.792 46.0404
Ow 178.716 95.616 91.7376
Hw 178.766 94.6526 91.9388
Hw 179.266 95.5795 90.8923
Ow 204.435 102.62 86.1552
Hw 205.071 101.832 86.0124
Hw 204.426 103.019 85.2719
Ow 180.016 30.3609 35.5313
Hw 180.937 30.6333 35.4193
Hw 179.772 30.7678 36.3772
Ow 133.875 62.1151 24.8741
Hw 134.339 61.4865 24.2894
Hw 134.337 61.792 25.6079
Ow 202.837 116.414 102.243
Hw 201.989 115.886 102.146
Hw 202.777 116.523 103.199
Ow 69.448 89.1174 110.1
Hw 70.0423 89.6816 110.579
Hw 69.9909 88.8952 109.314
Ow 109.186 83.0103 103.431
Hw 110.048 83.329 103.757
Hw 108.897 83.7665 102.878
Ow 150.669 82.3673 73.3326
Hw 150.299 81.9512 72.5114
Hw 149.908 82.4423 73.8759
Ow 72.7101 47.464 32.239
Hw 72.6574 48.2325 32.8339
Hw 71.8971 47.6415 31.7174
Ow 59.3863 113.957 104.156
Hw 58.5661 114.402 104.16
Hw 59.2165 113.3 104.82
Ow 109.457 29.425 97.9745
Hw 109.007 30.3092 97.9935
Hw 109.883 29.4164 98.8265
Ow 172.261 71.2157 79.8054
Hw 173.029 71.8309 79.8709
Hw 172.748 70.3941 79.6502
Ow 170.572 107.633 70.3681
Hw 169.798 107.936 69.7735
Hw 171.134 108.258 70.0878
Ow 136.056 21.0986 19.9433
Hw 136.022 21.8749 20.5429
Hw 135.73 120.156 20.5571
Ow 185.414 90.0828 102.08
Hw 184.628 90.2488 101.516
Hw 185.481 90.9849 102.515
Ow 163.761 111.512 60.5164
Hw 163.069 111.661 61.1989
Hw 163.825 110.59 60.4926
Ow 124.942 63.8873 29.4206
Hw 125.901 64.1252 29.5937
Hw 125.012 63.1521 28.7964
Ow 222.261 65.2674 33.2008
Hw 221.86 64.4475 32.7926
Hw 221.468 65.727 33.5901
Ow 164.688 116.14 35.5686
Hw 164.181 116.615 34.8382
Hw 164.681 115.199 35.2607
Ow 164.831 115.825 44.4248
Hw 164.566 115.555 45.286
Hw 165.594 116.472 44.5993
Ow 134.822 44.5135 107.619
Hw 135.026 44.4361 108.571
Hw 135.091 45.4395 107.476
Ow 109.19 54.0208 29.7448
Hw 109.003 53.1791 29.2708
Hw 109.233 54.6354 28.9201
Ow 161.073 111.58 28.3475
Hw 160.461 112.081 27.7778
Hw 160.82 110.686 28.0893
Ow 225.586 64.4239 61.8976
Hw 225.27 65.3097 62.2111
Hw 224.983 64.2941 61.1439
Ow 86.5328 35.7707 83.5911
Hw 87.3978 36.0256 83.9455
Hw 86.0998 35.544 84.4615
Ow 179.841 94.1898 64.2679
Hw 179.896 93.202 64.5083
Hw 180.577 94.1562 63.6111
Ow 53.8157 41.4197 58.3012
Hw 54.1809 42.1677 57.7823
Hw 54.3354 41.5032 59.1368
Ow 74.8707 20.6478 71.7709
Hw 75.8009 20.612 72.1498
Hw 75.0339 21.0454 70.8683
Ow 226.709 38.6192 51.9174
Hw 226.89 39.5325 52.2518
Hw 225.974 38.3086 52.4746
Ow 81.0718 83.7778 100.639
Hw 80.4562 83.9748 101.372
Hw 80.3822 83.6634 99.9207
Ow 134.755 106.763 111.4
Hw 135.113 107.638 111.33
Hw 134.983 106.398 112.252
Ow 168.835 61.0282 37.8223
Hw 168.61 60.2523 38.2885
Hw 168.2 61.5879 38.2973
Ow 224.086 45.5272 69.6551
Hw 224.014 44.7004 69.2635
Hw 223.864 46.164 68.9284
Ow 151.108 114.49 83.7841
Hw 151.342 113.903 83.0697
Hw 151.632 115.268 83.4993
Ow 224.874 83.2865 34.9409
Hw 224.814 82.3556 34.9374
Hw 225.489 83.4085 34.1923
Ow 76.7181 119.799 82.0785
Hw 77.6814 119.529 82.0649
Hw 76.394 119.266 81.3923
Ow 125.115 90.7995 100.642
Hw 125.537 91.5984 101.068
Hw 124.221 91.081 100.801
Ow 168.053 76.0022 55.6618
Hw 167.198 75.6537 55.2595
Hw 168.402 75.2741 56.2511
Ow 49.1254 25.7741 22.988
Hw 49.7524 26.3835 22.6127
Hw 48.9011 25.1263 22.2902
Ow 151.8 74.5704 37.2131
Hw 152.637 74.0515 37.4924
Hw 152.059 75.4947 37.164
Ow 86.4416 107.157 50.8692
Hw 87.0111 106.378 50.8163
Hw 86.9881 107.911 50.4924
Ow 152.788 95.1445 69.2019
Hw 152.938 94.7552 70.0937
Hw 153.255 96.0092 69.234
Ow 198.146 93.5674 76.3551
Hw 199.022 93.3856 75.8877
Hw 198.176 92.8497 77.0269
Ow 184.93 37.0128 92.6195
Hw 185.514 37.8208 92.5953
Hw 184.519 37.0442 91.6837
Ow 172.309 41.7258 91.9095
Hw 171.42 41.6164 92.1218
Hw 172.143 41.9454 90.9551
Ow 82.9029 40.403 74.2485
Hw 82.143 39.8139 73.9797
Hw 83.367 39.8033 74.8761
Ow 210.87 94.8835 86.2233
Hw 211.035 95.8189 86.0247
Hw 210.077 94.7379 85.668
Ow 104.992 47.4215 34.4368
Hw 104.966 46.6267 34.9852
Hw 105.963 47.427 34.4132
Ow 62.3175 76.3823 40.4701
Hw 62.7329 76.2917 41.3648
Hw 61.8882 75.4846 40.3881
Ow 67.7787 62.6226 52.2701
Hw 67.6389 61.6103 52.112
Hw 67.1871 62.9479 51.5103
Ow 95.9956 90.4672 83.6908
Hw 95.985 89.5734 84.1813
Hw 95.084 90.5985 83.5035
Ow 71.253 63.8965 77.6466
Hw 71.0128 62.9766 77.3979
Hw 72.0157 64.1092 77.0689
Ow 216.758 68.8921 33.8336
Hw 217.691 69.0882 33.5202
Hw 216.363 68.7673 32.9488
Ow 111.897 72.4604 82.8199
Hw 111.885 72.5927 83.7842
Hw 112.648 71.8139 82.6206
Ow 210.287 108.847 77.735
Hw 209.449 109.096 77.2671
Hw 210.279 109.485 78.4549
Ow 78.4933 99.5955 89.4864
Hw 78.9452 100.267 90.0093
Hw 78.2335 98.905 90.0922
Ow 163.6 118.162 96.9716
Hw 163.066 117.447 96.633
Hw 163.729 117.747 97.8464
Ow 141.641 107.803 48.8739
Hw 142.357 107.398 48.3531
Hw 140.895 107.385 48.5782
Ow 135.723 117.447 107.667
Hw 135.384 118.156 107.038
Hw 136.343 117.978 108.18
Ow 114.654 106.516 55.5197
Hw 115.557 106.123 55.6454
Hw 114.45 106.134 54.626
Ow 47.7741 77.2133 107.54
Hw 48.0529 76.8123 108.348
Hw 47.724 76.4647 106.875
Ow 128.276 79.1276 95.8171
Hw 129.148 79.5308 95.8959
Hw 127.921 79.2254 96.7063
Ow 131.006 28.6314 103.884
Hw 131.302 29.448 104.391
Hw 130.85 29.0309 102.99
Ow 225.616 21.8202 87.3777
Hw 225.148 21.0196 87.6358
Hw 226.33 21.8547 88.017
Ow 220.815 98.8256 86.7728
Hw 220.197 99.3218 87.2935
Hw 220.158 98.4892 86.053
Ow 148.509 116.993 55.5164
Hw 148.601 116.964 54.568
Hw 148.395 117.913 55.6855
Ow 126.005 103.98 104.802
Hw 126.491 104.213 105.636
Hw 125.56 103.11 104.975
Ow 195.456 69.9451 35.4054
Hw 195.253 70.6905 34.8488
Hw 195.592 70.3145 36.2946
Ow 151.031 112.558 40.8311
Hw 151.559 113.405 40.8032
Hw 151.476 112.041 41.4973
Ow 109.61 51.2911 19.59
Hw 109.064 50.4913 19.4285
Hw 109.537 51.723 112.749
Ow 204.877 41.6036 30.7549
Hw 204.113 41.0998 31.0097
Hw 204.929 42.161 31.5539
Ow 205.011 31.6922 45.0986
Hw 204.095 31.8573 45.3408
Hw 204.93 30.9378 44.4284
Ow 41.5666 90.6698 20.3926
Hw 42.4118 91.1059 20.6507
Hw 40.9468 91.4194 20.5773
Ow 41.1208 59.8805 60.8222
Hw 41.1259 59.1325 60.0952
Hw 41.9802 59.7974 61.1381
Ow 133.318 69.31 45.806
Hw 134.218 68.9447 45.5941
Hw 133.56 70.3074 45.6638
Ow 171.345 74.8706 34.951
Hw 170.633 75.4566 35.3561
Hw 171.194 74.0845 35.5125
Ow 52.4435 81.7574 98.6488
Hw 52.2321 82.5631 99.1784
Hw 53.3511 81.6003 98.9277
Ow 168.166 61.9463 105.009
Hw 167.713 62.2473 104.135
Hw 169.08 62.0692 104.656
Ow 65.4769 111.256 42.3327
Hw 64.9178 111.955 42.7281
Hw 65.4388 111.548 41.3897
Ow 175.764 41.3817 26.5887
Hw 175.458 40.457 26.4566
Hw 176.668 41.4337 26.2493
Ow 161.812 31.9295 34.5185
Hw 161.098 31.238 34.4256
Hw 161.894 32.0863 35.4697
Ow 177.057 78.2524 32.6371
Hw 176.741 77.8096 31.8285
Hw 176.585 79.0391 32.5437
Ow 60.3214 110.333 31.5151
Hw 61.217 109.933 31.5125
Hw 60.2867 110.795 30.6637
Ow 192.437 99.7583 34.3738
Hw 192.81 100.126 35.2206
Hw 191.628 99.3009 34.6523
Ow 223.224 55.8086 111.012
Hw 224.146 55.9639 111.12
Hw 222.873 56.6592 111.035
Ow 55.073 58.5857 26.0727
Hw 55.4047 59.107 25.2953
Hw 54.1709 58.9767 26.2368
Ow 90.5265 97.5198 34.0739
Hw 90.9033 96.6124 34.0964
Hw 91.2436 97.9305 33.5515
Ow 41.9809 112.4 61.5384
Hw 42.1344 113.061 62.2739
Hw 42.9237 112.168 61.2614
Ow 148.416 105.967 63.392
Hw 148.062 105.181 62.8879
Hw 148.837 106.423 62.6443
Ow 54.5628 75.9009 57.9669
Hw 53.8045 75.3949 57.9875
Hw 54.9791 75.6642 58.8121
Ow 84.5179 114.822 37.6402
Hw 84.5255 114.902 36.6623
Hw 84.7 113.856 37.7038
Ow 42.2475 59.993 47.3731
Hw 41.9707 60.8854 47.0461
Hw 41.9354 59.4376 46.6969
Ow 103.391 83.5288 83.2469
Hw 104.077 83.0745 82.7169
Hw 102.668 82.935 83.2126
Ow 156.236 40.0812 26.7305
Hw 155.997 39.3953 27.2953
Hw 157.108 40.1697 27.0961
Ow 191.942 116.152 20.0571
Hw 191.417 116.065 19.2627
Hw 192.85 115.9 19.6854
Ow 188.604 89.3044 24.2339
Hw 189.478 88.9486 24.3376
Hw 188.265 88.7886 23.4905
Ow 180.817 64.8595 101.245
Hw 181.306 65.0011 100.468
Hw 179.933 64.6972 100.885
Ow 145.004 58.8285 94.2686
Hw 145.866 59.0012 93.8977
Hw 145.278 58.2173 94.9767
Ow 174.185 31.7094 77.7136
Hw 174.64 32.5826 77.5704
Hw 174.93 31.1497 77.8753
Ow 139.836 95.6792 62.196
Hw 140.129 95.028 61.5152
Hw 140.224 96.4583 61.7758
Ow 43.2249 35.7472 29.3491
Hw 43.4402 34.8752 29.712
Hw 42.9078 35.4628 28.4661
Ow 63.8981 59.0658 43.8163
Hw 64.2227 59.4877 42.9576
Hw 63.0068 59.4051 43.8928
Ow 97.8943 115.346 42.2996
Hw 98.8362 115.241 42.3658
Hw 97.6482 114.567 41.7397
Ow 91.567 23.7716 56.3406
Hw 90.8885 23.6528 55.569
Hw 92.499 23.8928 55.9756
Ow 67.8198 85.3341 77.1508
Hw 68.3878 84.5119 77.24
Hw 66.9368 85.0024 77.2895
Ow 60.8429 43.4732 50.4484
Hw 60.9896 44.4516 50.4672
Hw 61.2256 43.1901 51.2599
Ow 122.045 119.402 95.4404
Hw 121.938 118.464 95.4424
Hw 121.485 119.747 94.7363
Ow 196.742 33.5627 97.4136
Hw 197.716 33.4482 97.2898
Hw 196.845 34.3192 97.9879
Ow 129.392 60.9507 68.3946
Hw 130.159 61.5311 68.2659
Hw 129.523 60.7099 69.3
Ow 87.2872 70.2442 106.161
Hw 87.4958 71.1995 105.972
Hw 88.0109 69.7756 105.663
Ow 201.518 108.173 107.103
Hw 202.3 108.13 106.499
Hw 201.239 109.139 106.877
Ow 97.5595 90.9745 71.4397
Hw 97.6086 90.079 71.9252
Hw 96.6204 90.7311 71.1882
Ow 193.323 65.9376 44.4069
Hw 192.576 65.4236 44.0612
Hw 192.912 66.6021 44.9576
Ow 163.218 74.8911 107.487
Hw 163.008 74.1967 106.843
Hw 162.684 74.555 108.265
Ow 110.894 21.4486 84.3214
Hw 110.755 20.6132 84.8528
Hw 111.584 20.9624 83.7642
Ow 45.5036 48.3695 39.4348
Hw 46.2069 47.9569 38.8664
Hw 45.4939 47.7782 40.2403
Ow 166.521 117.123 91.4962
Hw 167.477 116.926 91.1899
Hw 166.374 118.034 91.3772
Ow 154.175 90.595 26.1079
Hw 153.369 90.9676 25.7051
Hw 154.34 91.2215 26.9188
Ow 61.2701 72.3651 110.156
Hw 60.8474 71.6519 109.654
Hw 61.6371 72.8443 109.456
Ow 40.1859 51.5538 28.1394
Hw 39.2866 51.9029 27.8838
Hw 40.5607 52.3633 28.5265
Ow 78.648 73.2523 46.3509
Hw 79.615 73.4858 46.4389
Hw 78.4748 72.9368 47.1956
Ow 63.8358 72.8717 47.0716
Hw 64.4753 72.765 46.3333
Hw 63.9113 71.938 47.423
Ow 159.511 50.4713 96.6472
Hw 160.405 50.7837 96.7126
Hw 159.22 50.6733 95.7189
Ow 69.5493 47.2247 66.8306
Hw 69.2905 46.3728 66.3481
Hw 69.8471 46.7264 67.5814
Ow 95.0353 30.4105 28.2389
Hw 95.3467 30.5781 29.1444
Hw 94.6033 29.5661 28.4312
Ow 226.826 95.8644 70.3558
Hw 227.2 95.9293 71.2676
Hw 225.866 96.0073 70.4568
Ow 110.145 51.0708 39.8529
Hw 110.388 51.8227 40.2694
Hw 109.439 50.8219 40.4362
Ow 117.89 71.4448 85.0314
Hw 118.28 71.3932 85.9148
Hw 118.484 70.9125 84.4573
Ow 142.032 101.915 75.8094
Hw 142.102 101.995 74.8138
Hw 142.95 101.809 76.0806
Ow 120.51 52.9799 99.9349
Hw 121.397 52.9728 100.291
Hw 120.205 52.1577 100.332
Ow 89.2563 91.8594 96.4287
Hw 89.898 92.6051 96.3468
Hw 89.9194 91.1628 96.449
Ow 169.415 113.226 70.9642
Hw 169.908 113.088 70.1323
Hw 169.771 112.545 71.5286
Ow 150.171 85.1182 97.5594
Hw 150.682 85.2134 96.7232
Hw 149.293 85.5005 97.2432
Ow 104.949 66.9585 68.3762
Hw 105.061 67.7901 68.8765
Hw 104.728 66.352 69.1013
Ow 129.304 55.9513 41.4333
Hw 128.725 56.7746 41.3828
Hw 129.689 56.0204 40.5726
Ow 77.77 72.7155 79.9467
Hw 78.7175 72.9669 79.9679
Hw 77.279 73.1734 80.682
Ow 177.422 46.6652 59.775
Hw 176.998 46.0442 59.1909
Hw 177.234 46.2553 60.6769
Ow 76.688 74.9568 81.3633
Hw 76.5825 75.4805 80.5659
Hw 77.6493 75.2807 81.5142
Ow 85.8504 117.545 32.3121
Hw 85.6898 118.037 33.1208
Hw 86.7783 117.228 32.27
Ow 100.432 106.087 36.9023
Hw 100.45 105.685 36.0312
Hw 100.82 106.958 36.7155
Ow 178.387 91.4938 96.4967
Hw 178.621 92.31 96.944
Hw 179.127 91.2858 95.8379
Ow 99.9472 109.752 102.892
Hw 99.8111 108.835 102.711
Hw 100.942 109.747 103.113
Ow 111.834 29.3541 71.7538
Hw 111.452 28.879 72.522
Hw 112.759 29.1607 71.7722
Ow 77.0325 34.5318 110.359
Hw 76.3197 34.0159 109.96
Hw 76.9236 35.4522 109.982
Ow 77.9395 83.8738 22.9741
Hw 78.5355 84.6255 23.1542
Hw 77.2047 84.2091 22.3981
Ow 217.145 114.467 79.5412
Hw 217.054 115.075 80.218
Hw 216.998 115.118 78.7961
Ow 82.9005 63.5263 38.8503
Hw 83.0166 64.1472 39.5345
Hw 82.3798 62.7501 39.2322
Ow 182.09 71.8233 55.0329
Hw 181.188 71.6431 54.7284
Hw 182.679 71.4433 54.3636
Ow 121.652 87.3285 96.1562
Hw 121.099 88.0235 95.7134
Hw 122.32 87.1202 95.4705
Ow 75.3034 44.9418 98.6625
Hw 75.1673 45.915 98.6457
Hw 74.4089 44.652 98.5102
Ow 158.74 63.6498 76.1676
Hw 157.81 63.4975 76.2993
Hw 158.972 63.1809 75.3513
Ow 112.09 58.6315 66.9912
Hw 112.691 58.1199 66.429
Hw 112.309 58.2647 67.8909
Ow 45.7791 42.5279 67.7214
Hw 46.302 42.6616 66.936
Hw 45.341 41.6962 67.5788
Ow 185.973 115.739 66.2327
Hw 185.63 116.379 65.6314
Hw 185.499 115.936 67.0832
Ow 86.5838 30.3952 36.3458
Hw 86.8624 30.4771 37.3094
Hw 87.3692 30.8611 35.9027
Ow 89.7518 97.0897 85.5716
Hw 90.3426 96.9429 84.8305
Hw 89.9458 96.2982 86.0678
Ow 117.31 33.187 67.2493
Hw 117.559 34.0704 67.6132
Hw 117.872 32.4719 67.6788
Ow 127.81 115.713 102.447
Hw 127.655 114.898 102.001
Hw 128.698 115.917 102.103
Ow 98.4499 58.3678 65.4366
Hw 97.6084 58.8149 65.6751
Hw 98.3605 57.4426 65.7841
Ow 159.437 66.7603 108.035
Hw 158.84 66.6234 107.271
Hw 159.237 67.6778 108.142
Ow 172.538 60.3311 104.152
Hw 173.03 60.2454 104.975
Hw 172.901 59.6877 103.538
Ow 116.437 75.1875 99.7108
Hw 117.065 75.1197 100.454
Hw 116.095 74.3011 99.6681
Ow 66.3652 33.046 34.6735
Hw 65.8587 32.6544 33.9031
Hw 65.7762 32.7346 35.3518
Ow 55.008 84.459 74.9762
Hw 54.0589 84.228 74.9885
Hw 54.9248 85.4016 75.0066
Ow 97.881 21.685 98.9109
Hw 97.4495 22.607 98.7996
Hw 97.4036 21.312 99.7104
Ow 80.022 86.73 41.7825
Hw 79.0496 86.8402 42.0145
Hw 80.4001 87.4589 42.3012
Ow 127.301 107.442 27.9066
Hw 126.911 106.841 27.2554
Hw 127.92 106.835 28.2797
Ow 100.09 45.0664 66.6742
Hw 100.367 45.7115 65.9605
Hw 99.1888 45.4098 66.7633
Ow 81.2362 40.0272 111.482
Hw 82.1226 39.6455 111.44
Hw 81.3991 40.9754 111.892
Ow 198.932 111.521 101.479
Hw 198.478 112.343 101.127
Hw 198.325 111.256 102.171
Ow 177.908 57.0663 25.7532
Hw 178.374 57.1284 26.5862
Hw 177.038 56.6008 26.0071
Ow 63.7511 79.6949 109.202
Hw 62.8506 79.3455 108.993
Hw 64.1038 79.9769 108.329
Ow 164.287 47.2937 92.7236
Hw 165.184 47.2054 92.4213
Hw 164.119 48.2416 92.7067
Ow 203.214 108.561 102.687
Hw 203.886 109.266 102.582
Hw 202.437 109.132 102.843
Ow 103.327 73.3526 20.6456
Hw 103.568 73.3876 21.5665
Hw 103.024 72.4075 20.7962
Ow 192.35 41.448 25.5705
Hw 193.28 41.6265 25.6848
Hw 192.443 40.9028 24.7903
Ow 177.978 80.7221 110.774
Hw 178.398 80.1217 110.138
Hw 178.495 81.5347 110.639
Ow 68.5291 74.8726 50.6425
Hw 67.6982 75.1266 50.2323
Hw 68.2434 74.1128 51.2147
Ow 88.9908 58.7757 106.933
Hw 89.0898 59.6488 106.505
Hw 89.3322 58.2001 106.207
Ow 74.327 95.1924 105.702
Hw 74.1849 94.4473 105.113
Hw 73.5602 95.7947 105.429
Ow 182.431 34.627 67.0491
Hw 183.241 34.0219 67.2122
Hw 181.7 34.018 67.1732
Ow 92.3783 80.6783 100.866
Hw 93.3716 80.3419 100.773
Hw 92.5395 81.5323 101.42
Ow 48.1575 119.242 26.3545
Hw 48.4964 120.102 26.7312
Hw 48.9181 118.988 25.8841
Ow 118.503 25.4681 78.5479
Hw 118.086 25.1385 79.3935
Hw 117.707 25.3347 77.9969
Ow 86.2181 72.254 100.959
Hw 86.7352 71.8812 101.767
Hw 86.8255 72.3715 100.174
Ow 64.3868 75.7532 29.4423
Hw 65.2275 75.6086 29.8178
Hw 64.3327 74.8811 29.0161
Ow 161.382 25.0653 32.076
Hw 161.113 25.0061 33.0078
Hw 160.96 24.2272 31.6392
Ow 40.4949 91.0041 77.7322
Hw 39.8851 90.255 77.6144
Hw 41.3398 90.6421 77.4395
Ow 82.0315 51.2578 24.7974
Hw 82.0772 51.0178 25.7772
Hw 82.7717 50.7144 24.5331
Ow 97.4774 77.3161 67.1992
Hw 96.7365 77.2417 67.8357
Hw 97.0177 77.797 66.4492
Ow 156.209 74.3022 75.0305
Hw 156.853 74.0929 75.7261
Hw 156.171 73.4485 74.5362
Ow 161.995 64.6039 26.4544
Hw 162.652 64.4836 25.7299
Hw 162.367 64.247 27.3002
Ow 125.891 21.6143 111.112
Hw 125.074 21.7539 110.625
Hw 125.455 21.7862 111.924
Ow 183.489 24.6457 78.1663
Hw 184.496 24.89 78.1752
Hw 183.143 25.5269 77.9361
Ow 113.489 73.491 73.2268
Hw 113.226 72.673 72.7358
Hw 113.305 74.2988 72.6575
Ow 212.724 106.083 81.3853
Hw 211.767 106.233 81.6024
Hw 212.717 106.236 80.4565
Ow 49.2514 22.2198 19.7679
Hw 49.9813 22.7828 19.7607
Hw 49.5626 21.427 20.248
Ow 150.488 76.6683 69.3809
Hw 151.073 77.2321 69.8755
Hw 149.571 76.5978 69.7885
Ow 156.959 77.5534 40.6362
Hw 157.243 77.9878 41.4471
Hw 156.677 76.6426 40.8714
Ow 183.197 96.1813 112.678
Hw 183.51 95.5535 19.3714
Hw 183.966 96.7786 112.591
Ow 225.749 56.5318 26.8505
Hw 224.869 56.2515 27.0887
Hw 225.629 56.6238 25.913
Ow 110.624 81.9079 48.3466
Hw 110.496 81.4712 49.238
Hw 110.825 81.2145 47.6906
Ow 60.7165 80.22 103.745
Hw 60.6987 81.1662 103.8
Hw 60.7188 80.1458 102.755
Ow 157.221 55.2642 24.7673
Hw 156.76 54.3781 24.7432
Hw 157.839 55.2351 24.0056
Ow 123.106 72.544 110.024
Hw 122.466 73.1763 109.607
Hw 123.341 73.1365 110.771
Ow 69.6563 73.6789 28.6204
Hw 69.3632 72.8275 28.3601
Hw 70.0814 74.0728 27.9038
Ow 179.826 53.6465 30.9203
Hw 179.568 52.9364 30.2634
Hw 179.718 54.4908 30.3402
Ow 124.226 105.267 69.3013
Hw 125.164 104.96 69.3145
Hw 124.026 105.623 70.1534
Ow 98.0392 48.9612 66.3
Hw 97.8889 49.5572 65.6067
Hw 98.0118 49.5496 67.0446
Ow 66.0706 97.0696 70.9021
Hw 65.4074 96.4437 70.5794
Hw 66.8755 96.6694 70.3947
Ow 38.5921 33.9449 63.7953
Hw 39.166 34.7656 64.0242
Hw 38.2146 34.2084 62.897
Ow 92.925 79.9102 90.8472
Hw 92.2776 80.2401 90.1643
Hw 93.7781 79.8031 90.3828
Ow 214.588 23.0891 44.38
Hw 214.746 22.1417 44.2174
Hw 214.678 23.4425 43.4202
Ow 187.537 109.46 20.4876
Hw 188.41 109.21 20.1643
Hw 186.973 108.719 20.2323
Ow 119.37 33.8438 32.1985
Hw 118.69 34.5166 31.9798
Hw 118.802 33.2654 32.7021
Ow 220.259 91.8862 35.2527
Hw 220.185 90.8831 35.327
Hw 220.385 92.1929 36.1841
Ow 121.142 101.255 40.4856
Hw 120.593 101.614 41.2001
Hw 120.943 100.323 40.5796
Ow 54.237 104.2 108.433
Hw 54.305 105.084 108.038
Hw 53.3922 103.877 108.052
Ow 219.982 41.4608 46.421
Hw 219.613 40.6489 46.0762
Hw 220.157 41.9178 45.5811
Ow 108.388 72.4089 39.644
Hw 108.105 72.1052 40.4781
Hw 107.568 72.9101 39.4681
Ow 182.884 64.8037 54.0694
Hw 182.722 64.1582 54.7919
Hw 182.965 65.6853 54.517
Ow 38.0832 55.3735 38.7846
Hw 38.8806 55.0668 38.3507
Hw 37.5956 55.691 37.941
Ow 175.898 97.7849 43.0201
Hw 176.658 97.0739 42.9404
Hw 175.964 98.3229 42.2174
Ow 152.912 41.6532 20.8038
Hw 152.193 41.7671 21.4551
Hw 152.594 40.8427 20.3979
Ow 185.454 99.3427 75.3351
Hw 184.789 99.5747 76.0549
Hw 184.808 99.5063 74.5958
Ow 44.3771 60.933 49.2191
Hw 44.5987 60.0908 48.7263
Hw 43.8323 61.4029 48.4845
Ow 144.545 107.427 73.0105
Hw 144.859 107.238 73.949
Hw 143.907 108.156 73.1912
Ow 173.923 106.084 56.7331
Hw 174.131 105.886 55.8109
Hw 174.789 106.036 57.1759
Ow 108.023 23.9483 110.274
Hw 108.43 23.0229 110.156
Hw 107.245 23.8104 110.886
Ow 50.3299 28.511 70.2169
Hw 50.0528 27.6155 69.8268
Hw 51.186 28.2602 70.5671
Ow 204.943 105.228 80.6776
Hw 204.05 105.474 80.4274
Hw 204.816 104.295 80.6326
Ow 70.2915 88.4666 30.1105
Hw 70.2781 88.3534 29.1374
Hw 71.2032 88.0778 30.3487
Ow 48.4507 73.5305 102.964
Hw 48.8747 73.1853 102.1
Hw 49.1629 73.4615 103.6
Ow 207.149 72.9254 63.0034
Hw 207.285 73.7743 63.3835
Hw 206.295 72.574 63.2539
Ow 56.8875 51.0665 99.4213
Hw 57.4824 50.7139 100.109
Hw 57.2452 51.9572 99.4855
Ow 180.894 105.83 109.266
Hw 180.169 105.548 108.662
Hw 180.271 106.196 109.946
Ow 61.6951 91.732 104.166
Hw 62.4293 91.6258 103.567
Hw 62.1226 91.9801 105
Ow 213.928 89.3288 22.0524
Hw 213.215 89.6187 21.4666
Hw 214.461 88.7183 21.5732
Ow 70.5535 22.7498 88.5262
Hw 70.1372 22.101 89.1362
Hw 71.058 22.2325 87.8548
Ow 150.213 103.228 89.9907
Hw 150.981 103.426 90.5932
Hw 150.366 102.281 89.8833
Ow 42.1174 98.4691 19.5751
Hw 42.8854 98.3113 112.942
Hw 41.3813 97.9099 113.169
Ow 121.159 30.0972 67.3577
Hw 122.039 30.082 67.0241
Hw 121.071 31.0929 67.3502
Ow 180.324 26.4951 83.3384
Hw 179.368 26.6003 83.0795
Hw 180.242 26.2614 84.2962
Ow 183.526 89.7956 27.1238
Hw 182.955 90.3572 26.6518
Hw 183.216 88.9867 26.8437
Ow 177.024 41.7875 65.3787
Hw 176.73 41.7085 66.3445
Hw 177.837 42.2953 65.4927
Ow 84.3514 37.5443 93.1929
Hw 83.6708 38.1089 92.8541
Hw 83.8641 36.8545 93.7511
Ow 53.8162 49.9074 50.0804
Hw 53.7148 50.5135 49.3107
Hw 53.0096 49.3802 49.9809
Ow 141.377 91.553 58.8247
Hw 140.842 90.9984 58.1552
Hw 141.758 90.9387 59.5122
Ow 38.6049 49.0551 84.4513
Hw 37.7387 49.1738 84.9099
Hw 39.0223 49.7387 84.9678
Ow 76.2152 114.317 39.2863
Hw 75.449 114.833 39.0051
Hw 76.3886 114.799 40.1437
Ow 69.1656 109.302 85.3617
Hw 69.5488 108.383 85.3929
Hw 68.519 109.378 86.112
Ow 152.485 76.7834 106.324
Hw 153.036 77.4171 106.816
Hw 153.058 76.7538 105.503
Ow 108.754 70.27 60.1021
Hw 109.561 70.1394 59.5987
Hw 108.079 69.9878 59.4207
Ow 93.9526 56.5025 89.5426
Hw 94.9002 56.7182 89.7449
Hw 93.5745 57.0972 90.2173
Ow 225.453 31.3575 67.3056
Hw 226.453 31.3981 67.3504
Hw 225.158 32.1489 67.8087
Ow 136.227 35.2606 35.673
Hw 135.609 35.6503 34.9979
Hw 135.67 35.0795 36.4526
Ow 124.439 32.2881 37.1468
Hw 125.318 32.7431 37.2662
Hw 123.802 32.9892 37.5114
Ow 83.4478 80.0086 21.4199
Hw 84.251 80.4575 21.6856
Hw 83.685 79.0995 21.2053
Ow 159.789 114.041 63.5294
Hw 159.946 113.447 62.8091
Hw 159.856 113.42 64.2633
Ow 158.073 60.1637 94.8423
Hw 157.285 60.2294 95.3825
Hw 158.145 59.1852 94.8299
Ow 131.658 69.1831 87.5162
Hw 132.491 68.9862 87.0565
Hw 131.522 68.2804 87.8903
Ow 184.663 47.1519 25.2734
Hw 183.897 47.6879 25.4647
Hw 184.262 46.2334 25.2646
Ow 97.7984 63.8509 47.2305
Hw 97.709 64.8184 47.3108
Hw 96.9632 63.6456 46.7288
Ow 40.1482 21.5684 84.6228
Hw 39.3302 21.8199 85.1388
Hw 39.7013 21.1018 83.8741
Ow 137.853 67.6973 48.947
Hw 137.98 68.1391 48.0247
Hw 136.891 67.5066 48.9333
Ow 172.267 92.9318 97.1918
Hw 171.432 93.06 96.6396
Hw 172.904 93.2865 96.584
Ow 115.984 20.6528 79.8789
Hw 115.017 120.025 79.7312
Hw 116.373 20.676 78.9599
Ow 158.348 37.7996 23.3406
Hw 157.846 38.6445 23.134
Hw 159.019 37.818 22.6144
Ow 39.3588 78.7141 32.7042
Hw 39.2005 77.7655 32.8977
Hw 39.3419 78.8058 31.7175
Ow 49.5185 113.05 31.2775
Hw 49.6865 113.217 32.2194
Hw 48.7045 112.62 31.3606
Ow 108.653 83.9595 48.5341
Hw 109.262 83.1434 48.6149
Hw 107.898 83.748 49.1438
Ow 47.7372 27.0118 80.2942
Hw 48.5677 27.3459 80.6878
Hw 47.8339 27.5086 79.5364
Ow 82.5525 42.7922 96.8591
Hw 82.0491 43.5274 97.2369
Hw 81.8017 42.1155 96.7674
Ow 86.0735 78.9771 106.076
Hw 86.7499 79.0093 106.722
Hw 85.4484 79.4854 106.593
Ow 151.564 27.1378 24.5682
Hw 151.243 26.918 25.4607
Hw 152.058 26.3362 24.3588
Ow 77.7478 103.195 65.504
Hw 77.8387 102.381 64.9262
Hw 77.7065 102.758 66.3699
Ow 106.384 83.4866 68.1009
Hw 107.168 84.0516 67.9282
Hw 105.785 83.6603 67.3871
Ow 132.386 104.385 98.2357
Hw 133.287 104.026 97.9031
Hw 132.296 105.107 97.5773
Ow 50.0493 117.022 26.8045
Hw 49.2419 116.721 26.3905
Hw 49.746 117.092 27.7328
Ow 78.8467 101.035 29.7237
Hw 78.6203 100.12 29.3464
Hw 78.2943 101.664 29.2217
Ow 128.881 24.7358 43.9499
Hw 129.389 25.1512 43.2309
Hw 128.985 23.7505 43.8399
Ow 195.879 101.181 96.9007
Hw 196.557 100.758 97.4955
Hw 195.246 100.421 96.9885
Ow 183.08 110.33 32.4087
Hw 182.571 110.85 32.9519
Hw 182.47 109.518 32.3734
Ow 68.1276 28.4971 60.3143
Hw 67.3352 28.9292 60.4418
Hw 68.0786 28.3755 59.3332
Ow 65.5132 61.7185 37.3973
Hw 65.6331 60.7661 37.1823
Hw 66.1994 62.1128 36.8258
Ow 133.019 44.9426 27.2734
Hw 133.75 45.524 26.9651
Hw 132.756 44.5178 26.4638
Ow 148.964 115.58 85.2853
Hw 149.684 115.17 84.7337
Hw 149.078 115.055 86.0762
Ow 109.781 93.6292 82.941
Hw 110.149 94.373 82.421
Hw 110.14 93.9855 83.7764
Ow 90.57 34.3621 90.2947
Hw 90.274 34.6347 89.4472
Hw 91.485 34.6611 90.3716
Ow 100.72 77.6594 38.0415
Hw 101.326 76.9893 38.3995
Hw 101.298 78.3567 37.706
Ow 81.879 52.5715 99.9233
Hw 82.0996 52.3497 100.879
Hw 81.716 53.4832 100.112
Ow 167.009 22.3099 21.8496
Hw 167.347 23.0516 21.2987
Hw 166.339 21.9731 21.1828
Ow 206.148 34.8841 40.9669
Hw 205.254 34.8844 40.5155
Hw 206.702 34.3896 40.322
Ow 129.482 59.8067 55.8625
Hw 129.111 60.3945 55.153
Hw 129.755 59.0298 55.359
Ow 221.165 43.223 44.4267
Hw 221.37 43.0208 43.4983
Hw 220.913 44.1244 44.4031
Ow 53.2188 102.513 65.1286
Hw 53.3756 103.358 64.7196
Hw 52.4853 102.281 64.6174
Ow 141.88 56.1222 42.3078
Hw 142.59 56.1041 41.6259
Hw 141.93 55.1243 42.4084
Ow 57.1543 60.8491 56.8116
Hw 58.1057 61.0962 56.7532
Hw 56.946 60.756 55.8612
Ow 42.9304 83.5672 71.7576
Hw 42.938 84.1667 71.0723
Hw 41.9918 83.4065 71.9261
Ow 214.808 82.0171 41.0728
Hw 215.05 82.9737 41.0193
Hw 214.378 81.8862 40.2176
Ow 66.2342 116.475 101.121
Hw 65.4233 115.976 101.022
Hw 66.3771 116.262 102.067
Ow 173.316 102.325 78.2146
Hw 172.858 101.819 77.5185
Hw 173.557 101.692 78.895
Ow 86.2221 40.0757 28.6154
Hw 86.3568 39.1552 28.2157
Hw 85.4411 39.9346 29.1817
Ow 187.497 31.3626 60.7724
Hw 188.375 31.7438 61.0113
Hw 187.111 32.0714 60.1881
Ow 185.368 71.3433 43.9004
Hw 185.417 71.8311 44.74
Hw 185.971 70.6401 44.0325
Ow 44.0356 50.1732 107.528
Hw 43.5965 49.4415 108.121
Hw 43.8486 51.0211 108.024
Ow 104.829 32.0567 110.375
Hw 103.897 31.7941 110.599
Hw 105.259 31.2616 110.794
Ow 168.08 24.359 93.141
Hw 167.453 23.77 93.7734
Hw 167.526 25.1525 93.0672
Ow 43.6982 66.8001 50.2198
Hw 43.3542 65.9177 50.5222
Hw 44.1884 67.117 51.0156
Ow 141.709 43.8148 104.512
Hw 142.32 43.8436 105.26
Hw 142.218 43.1399 103.964
Ow 219.532 89.3543 90.8081
Hw 219.618 89.0902 91.7202
Hw 218.938 90.0697 90.9334
Ow 92.6074 107.418 57.0791
Hw 93.2314 107.203 56.3697
Hw 93.1112 107.897 57.7791
Ow 47.5492 104.733 93.6555
Hw 47.436 105.655 93.8817
Hw 46.683 104.506 93.2584
Ow 102.929 45.1773 20.8514
Hw 103.082 46.031 20.3865
Hw 103.025 45.4457 21.7299
Ow 53.4494 94.2666 27.3295
Hw 53.8756 94.0494 28.234
Hw 53.5876 93.3422 26.9895
Ow 89.3743 62.655 63.0649
Hw 89.5694 63.3616 62.386
Hw 90.1758 62.1675 63.0673
Ow 193.927 27.0545 78.2223
Hw 194.846 26.9178 78.4241
Hw 193.785 27.8625 78.7241
Ow 65.609 36.4061 100.546
Hw 64.7352 35.873 100.54
Hw 66.0742 35.8753 101.256
Ow 143.32 29.5905 109.476
Hw 143.556 30.1966 108.716
Hw 143.506 28.7787 108.991
Ow 79.0414 119.625 102.856
Hw 79.6841 119.204 102.247
Hw 78.9588 118.947 103.592
Ow 89.4528 90.0056 89.5551
Hw 89.2486 90.4149 90.3783
Hw 89.1732 89.1092 89.7396
Ow 225.22 115.866 27.9943
Hw 225.63 115.019 28.0405
Hw 224.905 115.804 28.9484
Ow 124.535 51.8286 40.4101
Hw 125.383 52.214 40.6378
Hw 124.574 51.7042 39.4346
Ow 94.8041 49.1905 73.6053
Hw 93.9945 49.4701 73.2106
Hw 95.3182 48.8895 72.8705
Ow 59.2647 34.3311 78.2703
Hw 58.7361 33.7988 78.9024
Hw 59.4465 35.0983 78.8262
Ow 186.347 76.6091 95.6312
Hw 185.699 77.2726 95.2721
Hw 187.072 76.7241 95.0412
Ow 95.8711 110.619 99.7706
Hw 96.4163 110.783 98.9828
Hw 95.6963 109.673 99.7174
Ow 217.761 77.1643 24.9047
Hw 218.701 77.4807 24.8953
Hw 217.683 76.6617 25.7139
Ow 46.2618 94.5701 29.0333
Hw 46.9078 94.8645 28.3453
Hw 45.4936 95.1372 28.951
Ow 48.9692 65.4107 39.1834
Hw 49.1667 65.0388 40.0598
Hw 49.8205 65.8274 39.1058
Ow 171.442 39.9026 38.3643
Hw 172.036 40.3948 37.7879
Hw 171.112 39.2516 37.6893
Ow 146.015 119.097 27.9261
Hw 145.511 118.431 27.4577
Hw 146.14 118.655 28.8285
Ow 148.786 64.6342 108.832
Hw 149.243 64.0782 108.205
Hw 148.881 65.4975 108.449
Ow 61.1512 83.1741 24.0955
Hw 61.5775 82.3196 24.2776
Hw 60.4414 82.9695 23.4741
Ow 92.5376 115.97 45.6457
Hw 92.699 116.629 46.3548
Hw 92.9568 115.157 46.0324
Ow 89.641 105.36 88.6745
Hw 89.9738 104.49 88.8615
Hw 88.7358 105.099 88.5901
Ow 127.473 35.5033 32.7259
Hw 126.809 35.6038 33.4496
Hw 127.056 34.8571 32.1592
Ow 116.318 47.6733 75.0101
Hw 116.051 46.7475 75.1312
Hw 116.496 47.9019 75.8938
Ow 142.8 31.2072 49.9608
Hw 143.305 31.8871 49.4642
Hw 142.303 31.942 50.425
Ow 222.495 48.7914 31.738
Hw 223.091 48.0768 31.6332
Hw 222.677 49.3414 30.92
Ow 95.8008 48.3872 113.089
Hw 95.2775 47.9326 19.7342
Hw 96.6784 48.4449 19.5825
Ow 206.12 48.3618 52.265
Hw 205.333 48.4149 51.8042
Hw 205.859 47.6556 52.929
Ow 95.7081 45.1231 38.7516
Hw 95.1295 45.3746 39.47
Hw 95.1091 45.1463 38.0275
Ow 197.247 43.0266 53.3773
Hw 196.934 42.1547 53.5621
Hw 198.049 42.9753 53.9625
Ow 228.568 85.8834 100.049
Hw 228.276 86.5748 100.693
Hw 228.567 85.1206 100.655
Ow 157.858 93.8691 63.4808
Hw 157.428 93.5031 64.2166
Hw 158.163 93.0896 62.9553
Ow 74.2378 85.1113 105.621
Hw 74.0069 85.4053 106.5
Hw 75.1299 85.3158 105.629
Ow 165.523 24.0455 49.7269
Hw 164.917 24.3852 50.4756
Hw 166.369 23.9847 50.1973
Ow 67.0209 117.973 64.5654
Hw 67.7555 118.374 65.1193
Hw 67.5261 117.771 63.7671
Ow 92.2675 59.5199 26.3537
Hw 92.9228 60.0977 26.7159
Hw 91.4693 60.0778 26.3651
Ow 55.6261 79.1695 69.1627
Hw 54.8778 78.8788 69.7354
Hw 55.5733 80.1362 69.2607
Ow 60.7189 25.5316 84.4005
Hw 60.4402 25.583 85.382
Hw 61.681 25.5847 84.5058
Ow 192.514 69.827 34.2884
Hw 193.31 69.6394 34.7376
Hw 191.831 70.087 34.9305
Ow 216.108 24.3418 112.462
Hw 215.434 24.0303 113.038
Hw 216.725 24.6784 113.179
Ow 144.553 69.471 47.5294
Hw 144.532 68.6431 48.1007
Hw 143.586 69.4868 47.4051
Ow 90.7481 66.3638 104.478
Hw 90.1029 65.8337 104.873
Hw 91.1129 65.7213 103.896
Ow 132.234 113.478 88.0346
Hw 132.49 113.642 89.0367
Hw 131.299 113.684 88.0674
Ow 37.4704 73.6592 51.1469
Hw 228.602 74.2294 51.1923
Hw 37.8612 73.8202 50.2549
Ow 40.7449 102.302 76.4531
Hw 40.3485 102.102 77.3344
Hw 41.3528 103.088 76.7721
Ow 44.6234 110.597 107.735
Hw 45.4975 110.442 107.482
Hw 44.3368 110.949 106.819
Ow 180.138 108.498 80.7773
Hw 180.217 108.161 81.6909
Hw 180.975 109.017 80.6036
Ow 49.5982 111.618 69.2615
Hw 48.6699 111.529 69.5457
Hw 49.606 112.567 69.0973
Ow 56.7931 89.4984 86.9445
Hw 57.2707 90.1599 86.4769
Hw 56.6392 88.9126 86.1094
Ow 185.105 87.3707 33.2052
Hw 185.811 87.2494 33.8354
Hw 185.318 88.2436 32.9229
Ow 157.321 59.3915 103.797
Hw 156.418 58.8863 103.748
Hw 157.613 59.2238 102.89
Ow 181.195 84.8278 45.2529
Hw 181.999 84.3792 45.0206
Hw 180.431 84.2241 44.8614
Ow 199.312 24.6371 97.4258
Hw 199.37 24.8763 96.4599
Hw 199.694 25.5023 97.8895
Ow 43.5612 59.8988 104.933
Hw 43.3103 60.5811 105.565
Hw 44.423 60.2356 104.683
Ow 105.894 61.0276 54.7553
Hw 105.088 61.4534 55.0641
Hw 106.44 61.4809 55.411
Ow 67.4446 62.2084 39.4306
Hw 67.8138 62.416 38.5299
Hw 66.5852 61.8281 39.1617
Ow 82.8565 110.474 39.4636
Hw 83.6327 109.928 39.7668
Hw 82.1092 109.979 39.8953
Ow 50.0054 86.8542 58.0129
Hw 50.3083 85.9965 57.7569
Hw 50.0556 86.8895 58.9747
Ow 50.7591 58.6958 68.2793
Hw 51.6428 58.3213 68.4592
Hw 50.5462 58.4089 67.3636
Ow 92.7354 101.263 103.148
Hw 93.5562 100.799 103.28
Hw 92.1393 100.803 103.761
Ow 87.8863 57.9649 92.0939
Hw 87.9765 57.0631 91.6002
Hw 88.4322 57.8595 92.9042
Ow 68.3426 32.6963 56.3572
Hw 67.8428 33.5358 56.7102
Hw 68.38 32.2029 57.1881
Ow 137.806 42.4903 23.4398
Hw 138.546 42.1501 23.9702
Hw 138.212 42.3817 22.5637
Ow 77.8264 24.6098 51.3871
Hw 78.1684 24.53 50.4566
Hw 77.4335 23.6647 51.4263
Ow 120.308 56.6302 91.1133
Hw 119.433 57.1056 91.3587
Hw 120.051 55.781 91.5135
Ow 125.892 112.357 47.2517
Hw 125.134 112.565 46.6895
Hw 126.324 113.204 47.2069
Ow 42.2902 67.8102 31.6617
Hw 41.9898 68.5922 31.1542
Hw 41.4584 67.3738 31.6867
Ow 135.08 25.9177 95.2567
Hw 135.651 25.1245 94.9719
Hw 134.532 26.0136 94.438
Ow 225.996 109.71 73.4967
Hw 226.828 110.12 73.1235
Hw 225.705 110.527 73.9413
Ow 146.867 34.5562 44.1737
Hw 146.828 35.5252 44.0907
Hw 146.514 34.4458 45.0656
Ow 93.2071 87.4929 20.0645
Hw 93.6157 86.9522 20.7444
Hw 92.3554 87.7681 20.5199
Ow 147.446 25.809 40.2009
Hw 146.824 25.3343 39.6216
Hw 146.839 26.0028 40.8963
Ow 48.7022 79.7622 86.5655
Hw 48.6545 79.9858 87.4914
Hw 48.2192 80.4477 86.1476
Ow 148.016 85.628 29.3724
Hw 147.413 85.9607 30.0982
Hw 147.937 84.6937 29.4134
Ow 210.288 77.0434 111.759
Hw 210.206 76.1033 111.564
Hw 210.936 77.0221 112.533
Ow 85.0101 72.8822 89.3067
Hw 84.1525 72.7991 88.8932
Hw 85.2599 72.0843 89.7404
Ow 193.969 85.3507 94.7259
Hw 194.787 85.616 95.2667
Hw 193.534 84.7993 95.3636
Ow 124.904 100.723 55.7058
Hw 125.783 100.755 56.1012
Hw 125.151 100.489 54.7441
Ow 40.2688 43.291 93.9386
Hw 39.4591 43.5318 94.4715
Hw 41.0004 43.4422 94.555
Ow 51.1239 48.5438 92.6939
Hw 50.4638 47.9823 93.1507
Hw 50.4741 49.0216 92.1784
Ow 144.877 118.703 33.0018
Hw 143.994 118.45 33.2977
Hw 144.647 119.591 32.6772
Ow 92.8626 91.4636 71.4664
Hw 93.5725 90.8178 71.3782
Hw 93.2371 92.1151 72.1213
Ow 155.242 111.871 97.2433
Hw 156.203 112.081 97.2615
Hw 154.979 112.724 96.8835
Ow 80.9598 46.4102 35.8328
Hw 80.8642 47.1867 36.4595
Hw 81.2177 45.7198 36.4375
Ow 186.41 108.541 90.9288
Hw 186.558 109.488 91.1518
Hw 185.408 108.533 91.047
Ow 113.109 39.2523 27.7061
Hw 112.967 38.4176 27.2111
Hw 112.966 38.8757 28.6028
Ow 78.5903 78.866 38.0036
Hw 78.4922 79.7062 37.4897
Hw 79.3696 79.0805 38.4877
Ow 164.69 44.9501 21.5365
Hw 164.246 45.4237 20.7956
Hw 165.605 45.3812 21.399
Ow 113.614 109.417 44.0379
Hw 114.173 108.561 44.2513
Hw 112.754 109.017 43.9816
Ow 105.365 63.7011 53.2796
Hw 104.716 63.3188 52.5859
Hw 106.054 63.0295 53.1603
Ow 94.1584 118.615 52.2463
Hw 93.923 118.503 53.1351
Hw 94.2 117.698 51.8954
Ow 145.608 116.55 74.5593
Hw 146.56 116.612 74.6493
Hw 145.361 117.479 74.6944
Ow 92.3962 69.1699 61.1786
Hw 93.356 69.0472 61.1886
Hw 92.3177 69.3544 60.292
Ow 112.699 96.837 55.1112
Hw 113.465 97.2972 55.6148
Hw 112.071 97.4998 55.3374
Ow 129.563 49.4008 92.0536
Hw 128.696 48.9807 92.2535
Hw 129.887 49.7484 92.8528
Ow 215.947 88.7256 48.3006
Hw 215.197 88.6364 48.9019
Hw 216.379 87.8661 48.4397
Ow 135.475 66.0646 84.0713
Hw 134.545 66.1259 84.4418
Hw 135.191 66.2208 83.1517
Ow 97.8736 26.9821 37.8485
Hw 98.2551 27.4688 38.602
Hw 97.0437 26.6474 38.2833
Ow 145.516 65.8323 51.2525
Hw 144.669 65.4493 51.5016
Hw 146.12 65.1021 51.4118
Ow 91.6297 54.8938 89.4398
Hw 92.4322 55.4025 89.7874
Hw 92.0706 54.4456 88.7339
Ow 51.5529 56.3631 38.1766
Hw 51.4933 56.0773 37.1918
Hw 51.1359 57.2328 38.1658
Ow 54.7229 42.022 31.1191
Hw 53.8693 42.123 31.5135
Hw 55.0317 42.9131 31.4032
Ow 140.175 35.0303 100.169
Hw 139.635 34.5306 99.5509
Hw 139.688 35.8328 100.338
Ow 69.6114 68.864 25.719
Hw 69.1569 68.0312 26.0461
Hw 68.998 69.146 24.9722
Ow 125.646 51.2768 35.1098
Hw 126.052 51.9376 34.5213
Hw 126.342 51.2231 35.8304
Ow 126.815 61.7543 70.9636
Hw 125.81 61.6158 70.9261
Hw 127.042 61.8284 70.0335
Ow 47.435 52.2209 80.6348
Hw 46.7079 52.8864 80.78
Hw 47.7088 52.0477 81.5298
Ow 57.7024 55.3384 23.7188
Hw 58.5269 54.8572 23.4015
Hw 57.031 54.7849 23.2077
Ow 74.2651 29.2216 71.1825
Hw 75.0942 29.7223 71.0529
Hw 74.5514 28.2826 70.9847
Ow 152.58 33.4188 46.1567
Hw 153.354 33.0556 45.7111
Hw 151.957 33.7283 45.4379
Ow 152.038 108.431 23.5207
Hw 152.347 109.398 23.645
Hw 151.953 108.447 22.5816
Ow 83.1313 27.8563 52.0684
Hw 82.7237 27.6306 51.2791
Hw 82.4818 28.3904 52.5618
Ow 218.382 77.9707 91.0644
Hw 218.873 77.2761 91.457
Hw 217.658 78.0808 91.6909
Ow 129.738 59.8803 110.912
Hw 129.531 60.8014 111.107
Hw 130.679 59.7526 110.914
Ow 179.876 82.1843 82.6432
Hw 179.562 82.3612 83.562
Hw 179.818 81.2036 82.5611
Ow 116.495 69.5466 41.6558
Hw 115.736 68.9125 41.7299
Hw 116.203 70.0584 40.8736
Ow 201.326 36.2402 79.1988
Hw 201.114 36.9631 79.7495
Hw 200.579 36.2672 78.6163
Ow 127.141 98.7142 78.0842
Hw 127.912 99.2288 77.8832
Hw 127.441 98.2641 78.9253
Ow 129.702 66.116 21.8985
Hw 129.772 66.9842 22.4017
Hw 128.78 65.8873 22.0152
Ow 210.148 54.768 51.7595
Hw 210.435 54.8965 52.7187
Hw 210.951 54.6109 51.3976
Ow 70.5967 47.4474 36.7193
Hw 71.602 47.4669 36.7742
Hw 70.3346 48.3801 36.7017
Ow 90.7798 78.8823 105.403
Hw 89.8245 78.7923 105.41
Hw 91.0198 79.285 106.252
Ow 95.1453 36.4756 64.8063
Hw 94.5055 36.2038 64.1274
Hw 96.0302 36.3167 64.423
Ow 59.906 34.3924 37.4973
Hw 59.7145 35.3415 37.7399
Hw 60.3957 34.0801 38.2599
Ow 91.0692 80.7675 33.3864
Hw 91.0321 80.8904 34.3256
Hw 90.3073 81.3457 33.2182
Ow 62.6483 65.9905 112.651
Hw 62.6217 65.2658 19.2711
Hw 63.5185 65.8265 112.243
Ow 158.953 23.6393 77.737
Hw 158.098 23.8219 77.3048
Hw 159.529 23.4799 76.9827
Ow 152.601 21.3026 23.8273
Hw 153.276 20.659 23.6088
Hw 151.992 21.272 23.0546
Ow 74.4434 91.9402 24.2458
Hw 75.3796 91.7461 24.32
Hw 74.4929 92.8067 23.8304
Ow 37.4852 64.8516 29.6176
Hw 38.0992 64.5508 28.9707
Hw 37.0097 65.5458 29.1092
Ow 147.859 60.6893 96.782
Hw 148.763 60.8986 96.457
Hw 147.609 59.9663 96.1564
Ow 107.361 88.6097 92.8817
Hw 107.38 89.0972 93.7139
Hw 106.358 88.402 92.8133
Ow 86.3621 43.6109 24.6569
Hw 86.8693 42.8395 24.9217
Hw 85.7292 43.2227 23.9691
Ow 113.487 96.7199 49.1251
Hw 114.433 96.8235 49.3162
Hw 113.243 96.5344 50.068
Ow 120.875 81.8336 23.175
Hw 120.997 82.8066 23.4166
Hw 120.897 81.4968 24.0433
Ow 133.853 115.384 107.56
Hw 134.433 114.702 107.923
Hw 134.357 116.17 107.884
Ow 48.2795 28.7035 73.8765
Hw 48.3352 27.7637 73.704
Hw 47.7765 28.6143 74.6918
Ow 113.819 94.306 88.4451
Hw 112.861 94.4055 88.6709
Hw 113.934 93.3626 88.2892
Ow 104.511 44.1983 32.0514
Hw 104.837 44.2865 32.971
Hw 104.853 43.3194 31.8649
Ow 107.767 101.046 28.8038
Hw 107.653 101.906 28.2478
Hw 108.252 101.307 29.6249
Ow 227.685 37.1044 31.362
Hw 226.943 36.9884 30.724
Hw 227.564 37.9876 31.6646
Ow 122.892 105.167 49.144
Hw 123.26 104.983 48.2781
Hw 123.66 104.951 49.712
Ow 184.944 79.4636 38.7931
Hw 185.332 79.1971 37.9397
Hw 184.549 78.5921 38.9627
Ow 227.138 54.6364 58.8099
Hw 226.944 55.4765 58.3219
Hw 226.28 54.3725 59.1623
Ow 43.8669 96.8776 34.9029
Hw 42.9742 97.3168 35.0503
Hw 44.3514 97.5365 34.3874
Ow 79.3008 71.1921 35.2772
Hw 79.897 71.4492 34.4803
Hw 79.3342 71.9543 35.8656
Ow 223.155 43.1972 91.9811
Hw 223.166 43.3428 91.0163
Hw 222.962 44.1037 92.312
Ow 78.4675 99.6652 98.4341
Hw 78.383 100.289 97.7729
Hw 78.6921 98.8783 97.907
Ow 138.674 102.266 103.645
Hw 137.989 102.64 104.211
Hw 139.369 102.208 104.319
Ow 140.004 57.49 35.9898
Hw 139.077 57.1438 35.9752
Hw 140.046 57.7136 36.9405
Ow 83.6034 89.2307 31.1803
Hw 83.4366 89.5482 30.2552
Hw 82.7311 89.0882 31.589
Ow 91.4965 102.464 105.548
Hw 91.2074 103.399 105.54
Hw 92.3885 102.486 105.973
Ow 222.244 26.0442 97.9632
Hw 222.591 25.1579 98.2114
Hw 223.07 26.4266 97.5925
Ow 155.079 73.3879 92.2332
Hw 154.261 73.6665 91.7896
Hw 154.938 72.441 92.1766
Ow 205.101 108.583 78.6311
Hw 205.776 108.38 79.2982
Hw 205.452 109.42 78.2814
Ow 104.431 108.809 105.971
Hw 104.833 109.62 105.767
Hw 105.174 108.319 106.273
Ow 179.174 32.3664 103.563
Hw 178.304 32.1502 103.893
Hw 179.178 31.6631 102.913
Ow 111.564 103.29 39.9599
Hw 112.089 102.811 39.2916
Hw 112.188 103.786 40.4935
Ow 140.648 94.4667 71.3845
Hw 139.902 94.6719 71.9852
Hw 140.204 94.7125 70.548
Ow 217.18 98.2664 104.897
Hw 217.85 97.7996 104.343
Hw 217.173 97.6999 105.592
Ow 112.907 63.1729 49.5521
Hw 112.516 62.2824 49.5184
Hw 113.543 63.0376 48.8415
Ow 95.0138 40.0566 20.2843
Hw 94.9098 40.1808 19.3637
Hw 94.1955 40.386 20.6247
Ow 126.714 88.4963 37.0247
Hw 127.256 87.7266 37.2786
Hw 125.971 88.2811 37.5902
Ow 69.0506 64.3793 64.007
Hw 68.7809 65.037 64.6885
Hw 68.8523 64.9104 63.2226
Ow 131.607 23.8152 28.4536
Hw 131.639 24.5102 29.1401
Hw 132.552 23.6714 28.3104
Ow 217.167 110.432 111.495
Hw 217.386 110.885 112.3
Hw 217.678 109.647 111.62
Ow 60.5038 81.7821 107.137
Hw 59.479 81.7832 107.234
Hw 60.6368 82.2958 107.945
Ow 109.069 105.836 78.5741
Hw 109.553 105.39 79.2853
Hw 108.246 106.149 79.0858
Ow 39.1196 26.3594 94.8586
Hw 39.1963 27.3456 94.6718
Hw 38.5627 26.1126 94.115
Ow 47.2194 112.915 44.6687
Hw 46.6944 113.538 45.2318
Hw 47.4488 113.356 43.8363
Ow 100.519 59.3321 101.419
Hw 100.583 58.7613 100.663
Hw 100.267 60.1121 100.944
Ow 227.351 93.2005 62.4484
Hw 227.974 93.5701 61.7789
Hw 227.472 93.7442 63.2472
Ow 53.7402 57.1341 63.7282
Hw 53.2412 57.8128 64.1058
Hw 54.0498 56.581 64.507
Ow 203.305 97.9223 90.1691
Hw 203.112 98.021 89.273
Hw 202.565 98.4334 90.6256
Ow 48.7876 34.7579 103.949
Hw 47.9006 34.4154 103.999
Hw 49.2983 34.0247 103.613
Ow 201.944 22.4506 86.5947
Hw 201.442 23.0477 86.0046
Hw 201.31 21.6923 86.6933
Ow 106.136 42.6381 80.3179
Hw 106.929 42.0661 80.172
Hw 106.248 42.8679 81.2522
Ow 42.7932 61.3694 39.5937
Hw 42.5021 62.2927 39.4352
Hw 42.6081 60.9569 38.7449
Ow 145.503 108.615 35.6166
Hw 145.617 108.142 34.7903
Hw 145.27 107.882 36.2394
Ow 192.479 93.0776 108.497
Hw 191.913 92.3896 108.911
Hw 192.809 92.478 107.749
Ow 120.737 100.987 101.428
Hw 120.728 101.668 102.066
Hw 121.602 100.596 101.656
Ow 81.8324 66.6866 108.296
Hw 81.9423 67.1416 107.406
Hw 81.6269 67.4127 108.907
Ow 58.5726 84.1392 48.2014
Hw 58.123 84.5198 47.4737
Hw 57.8808 84.3606 48.8211
Ow 72.438 48.0209 83.7019
Hw 72.588 48.8755 84.2243
Hw 71.5666 48.2217 83.4111
Ow 111.627 104.909 80.6054
Hw 111.17 105.205 81.4484
Hw 111.048 104.149 80.4003
Ow 154.192 113.339 42.2082
Hw 154.204 113.109 43.1547
Hw 154.425 112.497 41.9281
Ow 128.849 23.9367 94.5348
Hw 128.641 23.5659 95.4377
Hw 129.812 24.1203 94.7142
Ow 150.928 24.9513 73.5581
Hw 151.183 24.0405 73.401
Hw 151.802 25.3196 73.9387
Ow 131.651 101.886 91.2405
Hw 132.514 102.375 91.3711
Hw 131.856 100.897 91.2869
Ow 53.597 45.6874 54.0442
Hw 53.2515 46.3824 53.395
Hw 53.2785 45.9854 54.8877
Ow 224.775 109.42 54.1258
Hw 224.633 109.579 55.0673
Hw 224.081 108.747 54.0305
Ow 149.04 80.2326 103.48
Hw 148.851 81.1158 103.935
Hw 149.141 79.7075 104.261
Ow 80.2905 85.6692 34.7072
Hw 80.1505 85.9783 33.8207
Hw 79.5267 86.1234 35.0514
Ow 181.68 72.5362 27.4214
Hw 181.072 71.8035 27.2566
Hw 181.328 73.223 26.7994
Ow 214.292 70.189 51.2618
Hw 214.848 70.2192 52.0159
Hw 214.529 69.3439 50.9719
Ow 128.459 32.7744 61.8093
Hw 128.702 32.3759 62.6545
Hw 127.481 32.9464 62.0876
Ow 37.5577 87.7653 95.3257
Hw 37.9669 87.4159 96.1732
Hw 38.298 87.5127 94.8076
Ow 85.3955 46.6121 66.2181
Hw 84.8625 46.9473 66.9305
Hw 85.0864 45.7085 66.3079
Ow 150.585 104.136 25.4601
Hw 151.093 103.993 24.6079
Hw 150.578 105.123 25.5213
Ow 157.492 34.8125 104.901
Hw 156.504 34.8654 104.789
Hw 157.664 35.1705 105.76
Ow 223.94 81.3799 40.9899
Hw 224.524 81.54 41.7462
Hw 224.193 82.1042 40.415
Ow 187.87 44.8517 25.2793
Hw 188.028 45.7948 25.5035
Hw 188.764 44.5887 25.0998
Ow 103.842 46.1961 99.3667
Hw 103.267 46.8604 98.8996
Hw 103.682 45.4211 98.8171
Ow 187.19 32.3492 108.952
Hw 187.095 32.2606 108.007
Hw 187.413 31.4547 109.207
Ow 209.815 78.7883 106.666
Hw 210.041 78.2313 105.921
Hw 210.497 78.6947 107.406
Ow 152.235 116.413 75.7469
Hw 153.105 116.822 75.8595
Hw 152.35 115.501 76.1812
Ow 94.9204 104.741 100.798
Hw 95.0476 103.995 100.196
Hw 94.9005 104.308 101.628
Ow 146.834 88.3387 107.729
Hw 146.068 88.1074 107.158
Hw 147.585 87.9934 107.324
Ow 159.868 76.0208 29.9073
Hw 160.264 76.8925 29.9858
Hw 159.619 76.0148 28.9949
Ow 153.164 113.286 93.3647
Hw 152.955 112.572 92.7735
Hw 152.845 113.854 92.6288
Ow 136.823 89.2333 45.7514
Hw 136.42 89.1318 44.8201
Hw 136.178 88.8113 46.2753
Ow 158.361 99.7256 99.6762
Hw 158.233 98.9928 100.26
Hw 157.509 99.7881 99.2097
Ow 213.835 98.878 89.6487
Hw 214.037 99.5261 88.9445
Hw 213.82 98.1022 89.0785
Ow 124.436 29.2194 110.328
Hw 123.517 29.2065 110.637
Hw 124.285 29.107 109.425
Ow 187.545 96.8774 27.0698
Hw 186.574 96.7703 27.1232
Hw 187.81 95.9522 26.8785
Ow 223.757 59.4261 31.9416
Hw 224.195 59.5462 32.7855
Hw 223.189 58.6151 32.1625
Ow 187.603 72.1959 41.8144
Hw 187.826 73.0069 42.3278
Hw 187.803 71.4355 42.4532
Ow 90.6015 45.3978 100.616
Hw 91.4282 45.8906 100.475
Hw 90.9288 44.787 99.8938
Ow 84.9978 66.3431 19.8162
Hw 84.8884 65.3517 19.9083
Hw 84.8292 66.3469 112.894
Ow 84.2164 78.0687 32.187
Hw 83.3107 77.7591 32.2323
Hw 84.1973 78.6646 31.3694
Ow 68.6782 71.1421 104.456
Hw 69.5307 71.5964 104.388
Hw 68.5027 71.2102 105.369
Ow 114.941 92.3328 81.734
Hw 114.748 92.9543 81.1038
Hw 114.339 92.6979 82.3485
Ow 156.268 71.3307 88.8857
Hw 156.921 70.9057 88.3047
Hw 156.516 70.9721 89.735
Ow 37.5945 43.5016 111.247
Hw 38.3675 43.8288 110.786
Hw 37.4563 42.7458 110.589
Ow 99.8352 32.5604 108.851
Hw 100.398 32.9213 108.125
Hw 99.9954 33.1898 109.585
Ow 45.3465 69.7 103.156
Hw 44.7951 70.0388 102.402
Hw 46.2425 69.5925 102.801
Ow 62.0556 33.3579 77.9425
Hw 62.5021 33.1279 77.1095
Hw 61.1065 33.3722 77.7364
Ow 213.92 28.9594 110.343
Hw 213.998 28.3503 111.128
Hw 212.98 28.8777 110.185
Ow 62.4903 117.832 78.0768
Hw 61.7471 117.853 78.6754
Hw 62.6388 116.832 77.9465
Ow 144.641 38.7021 21.5205
Hw 144.741 38.2533 22.4154
Hw 145.504 38.8569 21.1509
Ow 174.271 92.7361 37.9436
Hw 174.659 91.9605 37.5364
Hw 174.967 93.0416 38.5314
Ow 125.849 103.335 35.3926
Hw 126.537 104.067 35.4265
Hw 126.062 103.196 34.4589
Ow 131.281 56.1688 99.1895
Hw 131.092 55.984 100.118
Hw 130.716 55.458 98.7326
Ow 194.097 93.6649 63.9101
Hw 194.709 92.9989 63.5404
Hw 194.014 93.369 64.7967
Ow 204.832 43.822 65.2045
Hw 204.759 44.322 66.0303
Hw 204.701 44.5096 64.6043
Ow 117.477 70.912 53.3551
Hw 117.788 70.0675 53.6756
Hw 117.782 71.5313 54.0874
Ow 120.05 77.0182 100.479
Hw 119.9 76.5319 101.304
Hw 120.633 76.4355 99.9205
Ow 125.145 101.39 87.0236
Hw 125.372 100.497 87.2594
Hw 124.723 101.683 87.8553
Ow 62.8108 111.314 106.58
Hw 62.3265 111.869 107.151
Hw 62.5775 111.641 105.679
Ow 124.917 41.8269 93.7919
Hw 124.785 41.4104 94.6737
Hw 124.453 41.1892 93.2266
Ow 164.595 90.919 103.103
Hw 164.567 90.0414 103.581
Hw 163.77 90.9289 102.592
Ow 218.268 81.8636 83.0859
Hw 217.38 81.701 82.7204
Hw 218.347 82.8306 82.7553
Ow 188.99 48.2419 29.9049
Hw 189.789 48.7927 30.1193
Hw 189.44 47.6089 29.3348
Ow 151.45 104.981 62.5543
Hw 150.881 104.565 63.2314
Hw 151.298 104.361 61.8515
Ow 77.9005 109.839 40.9057
Hw 77.2332 110.066 41.546
Hw 77.8531 110.588 40.3874
Ow 105.925 38.6181 111.907
Hw 105.185 38.2823 111.272
Hw 105.389 38.8207 112.667
Ow 169.11 116.609 105.192
Hw 169.599 116.925 106.002
Hw 169.715 116.856 104.42
Ow 175.458 30.3876 24.413
Hw 174.87 31.0268 23.9093
Hw 174.774 29.7294 24.6279
Ow 156.668 92.1331 102.957
Hw 156.198 91.2291 103.13
Hw 156.131 92.8743 103.416
Ow 125.732 87.6907 87.3942
Hw 126.436 88.2424 87.2291
Hw 126.135 86.9909 87.8893
Ow 221.92 35.1487 92.4672
Hw 221.193 34.7333 91.965
Hw 221.69 36.0747 92.2891
Ow 108.612 85.3174 28.3925
Hw 108.363 84.4501 27.9231
Hw 109.525 85.0919 28.7297
Ow 173.897 90.7053 63.6
Hw 173.226 89.993 63.4068
Hw 174.685 90.2305 63.3666
Ow 44.6329 72.0754 80.1918
Hw 43.8456 71.965 79.5997
Hw 45.2112 71.2561 80.0609
Ow 140.651 25.0804 27.704
Hw 141.283 25.8746 27.5861
Hw 141.223 24.3233 27.783
Ow 224.899 65.7106 45.9152
Hw 225.669 65.5084 45.2926
Hw 224.934 65.0343 46.6106
Ow 212.224 32.8805 105.573
Hw 212.344 33.6002 106.217
Hw 212.407 32.1683 106.172
Ow 227.317 109.097 97.099
Hw 227.23 108.126 97.0034
Hw 226.438 109.421 97.1867
Ow 114.497 110.766 104.599
Hw 115.431 110.442 104.653
Hw 113.971 109.959 104.815
Ow 49.1571 89.0668 47.0182
Hw 49.2867 89.9567 46.6727
Hw 48.1456 89.0746 46.8526
Ow 192.085 83.0695 107.772
Hw 191.836 82.2907 107.279
Hw 193.021 83.0735 107.531
Ow 56.7528 32.6254 87.2949
Hw 56.3378 32.1308 88.0457
Hw 56.7383 33.5144 87.5921
Ow 72.4843 71.4358 90.0064
Hw 73.113 71.0717 90.6499
Hw 71.6392 71.2017 90.4009
Ow 117.483 103.372 59.8163
Hw 117.868 104.052 59.2818
Hw 117.315 103.879 60.5802
Ow 61.6799 103.715 32.2456
Hw 60.8098 104.201 32.0358
Hw 61.6839 103.002 31.5241
Ow 53.2678 80.3291 45.1649
Hw 53.2848 80.5495 44.202
Hw 53.5672 79.4518 45.0672
Ow 91.15 106.167 82.904
Hw 91.467 107.121 82.922
Hw 91.7121 105.755 83.6176
Ow 96.2406 53.4329 51.0926
Hw 95.5774 53.1595 51.8455
Hw 96.8083 54.0723 51.5848
Ow 141.055 92.2018 111.754
Hw 140.493 91.8955 111.044
Hw 141.539 91.3808 112.02
Ow 56.5184 38.2609 46.9704
Hw 56.2723 37.6357 47.6435
Hw 57.3661 38.0306 46.6178
Ow 213.427 52.4971 40.3462
Hw 212.646 52.3256 39.8299
Hw 213.883 51.6969 40.1588
Ow 61.927 37.7675 22.0075
Hw 61.5747 37.8303 21.1079
Hw 62.3814 38.592 22.0358
Ow 201.51 94.9805 110.938
Hw 201.132 95.6284 111.536
Hw 202.249 95.4136 110.503
Ow 221.971 90.0603 83.3346
Hw 221.123 89.697 83.5812
Hw 221.739 90.9631 83.2963
Ow 40.1455 44.7028 106.83
Hw 40.1526 44.7295 105.846
Hw 39.2438 44.9112 106.989
Ow 120.929 87.0935 87.3169
Hw 121.845 87.3822 87.4588
Hw 120.882 86.543 88.1195
Ow 47.656 80.3539 66.2075
Hw 48.4931 80.5624 65.7155
Hw 47.0364 80.6521 65.5474
Ow 207.996 78.1065 47.6681
Hw 207.078 77.9977 47.3341
Hw 208.374 77.2198 47.6264
Ow 66.2157 114.542 66.5644
Hw 65.5991 115.165 66.1394
Hw 65.6031 113.834 66.8872
Ow 116.631 47.0656 39.7937
Hw 115.858 47.012 39.1791
Hw 117.128 47.8358 39.3623
Ow 140.239 105.027 105.408
Hw 139.72 105.711 105.87
Hw 140.003 104.297 105.995
Ow 186.425 96.0676 112.653
Hw 186.584 96.0917 19.6277
Hw 187.371 96.0002 112.385
Ow 226.404 54.3277 20.2349
Hw 226.812 53.4994 19.8972
Hw 225.855 54.4508 19.5005
Ow 110.744 87.5409 104.628
Hw 110.886 87.228 105.518
Hw 110.228 88.3982 104.775
Ow 92.952 38.0336 48.2854
Hw 92.4883 37.4147 48.934
Hw 92.3087 38.7063 48.0484
Ow 151.861 33.3278 95.9757
Hw 150.927 33.7183 96.1835
Hw 151.756 32.3991 96.0131
Ow 151.591 25.2193 47.9846
Hw 151.536 25.186 47.0431
Hw 150.636 25.2857 48.1487
Ow 192.772 119.178 45.6122
Hw 191.99 118.864 46.0562
Hw 192.925 120.087 45.9025
Ow 80.507 53.0297 76.8492
Hw 81.1253 52.6622 76.143
Hw 81.0732 53.7303 77.1621
Ow 121.485 67.8351 85.0987
Hw 122.451 67.5719 85.2844
Hw 121.062 67.0217 84.7347
Ow 106.427 79.4577 75.2621
Hw 105.886 78.6927 74.9416
Hw 106.668 79.9392 74.4467
Ow 37.1458 49.4435 48.8779
Hw 228.318 49.7208 49.3807
Hw 36.8213 49.3521 47.9191
Ow 196.637 43.5398 43.337
Hw 196.582 43.7731 44.3246
Hw 197.047 44.3664 43.0559
Ow 177.722 70.8767 37.8276
Hw 177.701 71.5939 37.1225
Hw 178.617 71.0112 38.2221
Ow 59.4618 89.813 53.9479
Hw 59.243 89.0958 53.3178
Hw 60.4587 89.864 53.8759
Ow 137.832 47.9938 34.9835
Hw 138.716 47.861 34.6233
Hw 137.78 48.8491 34.6032
Ow 179.775 79.6826 108.821
Hw 180.666 80.0176 108.704
Hw 179.534 79.3584 107.946
Ow 74.8426 80.1703 26.3306
Hw 74.2069 79.7748 26.9796
Hw 74.582 79.7761 25.4969
Ow 112.081 40.8581 92.7745
Hw 112.641 41.0743 92.002
Hw 111.961 39.8769 92.661
Ow 102.812 25.7544 94.462
Hw 102.26 25.684 93.6179
Hw 102.344 25.3026 95.2213
Ow 141.318 103.275 23.9124
Hw 141.628 102.801 23.1151
Hw 140.768 103.978 23.5879
Ow 157.019 54.8726 100.902
Hw 156.77 55.6599 100.424
Hw 156.913 55.1529 101.749
Ow 59.9875 108.136 103.365
Hw 60.9514 108.19 103.407
Hw 59.7993 108.334 102.443
Ow 107.602 25.9298 24.0382
Hw 108.038 25.0336 24.0071
Hw 106.89 26.0138 23.3756
Ow 148.594 117.761 91.9942
Hw 148.292 117.429 92.8676
Hw 147.843 118.283 91.7184
Ow 143.271 89.4079 65.6992
Hw 142.805 90.138 66.1732
Hw 144.071 89.3944 66.2367
Ow 92.8407 36.1742 69.8084
Hw 93.3003 35.4937 70.2806
Hw 93.6591 36.7829 69.6231
Ow 152.913 104.151 85.1516
Hw 153.378 104.951 84.9958
Hw 152.417 104.424 85.8868
Ow 115.02 55.9537 63.4276
Hw 115.782 55.2885 63.4497
Hw 114.848 55.9136 62.4549
Ow 57.5334 36.6852 26.4142
Hw 56.5785 36.7766 26.1715
Hw 57.7694 37.5726 26.6938
Ow 136.668 101.799 77.0499
Hw 136.966 101.901 76.1182
Hw 135.777 101.457 76.9624
Ow 91.9193 116.273 67.5276
Hw 92.687 115.821 67.1663
Hw 91.8625 115.754 68.3776
Ow 208.917 90.6149 63.8084
Hw 208.065 90.3213 63.4004
Hw 209.114 89.8887 64.3634
Ow 84.732 52.5433 41.8924
Hw 85.015 53.2421 41.3007
Hw 85.2127 52.8051 42.7231
Ow 81.5623 63.6733 21.3455
Hw 82.4605 63.5452 21.0236
Hw 81.4932 63.002 22.0579
Ow 52.5701 104.581 22.5943
Hw 52.6763 105.295 23.2286
Hw 51.6543 104.396 22.6198
Ow 55.5828 71.8285 89.3972
Hw 55.8693 70.9035 89.3204
Hw 54.6309 71.7299 89.2725
Ow 225.767 82.2401 86.4615
Hw 225.581 83.1922 86.2056
Hw 224.862 81.8561 86.6677
Ow 41.4509 109.87 51.4041
Hw 41.1195 110.651 50.9268
Hw 41.8382 110.285 52.1177
Ow 38.6405 107.159 94.0983
Hw 38.6335 108.099 94.3075
Hw 39.1213 106.693 94.7753
Ow 212.054 41.9793 42.3599
Hw 212.717 42.6702 42.0628
Hw 211.23 42.4895 42.396
Ow 60.2318 88.3111 76.9426
Hw 59.9592 87.4267 77.3044
Hw 60.2476 88.0453 76.0365
Ow 218.192 119.07 54.6093
Hw 218.138 119.183 55.5851
Hw 218.873 119.764 54.4465
Ow 174.224 113.875 65.3155
Hw 173.672 113.358 64.724
Hw 173.689 114.001 66.064
Ow 137.717 86.256 71.2376
Hw 138.145 87.0757 71.3924
Hw 136.844 86.6946 71.2752
Ow 71.4348 45.5219 63.0016
Hw 72.3022 45.826 62.6392
Hw 70.844 45.8068 62.2755
Ow 116.295 39.0806 92.6614
Hw 116.245 39.7429 91.9761
Hw 116.604 39.5709 93.45
Ow 220.586 47.7833 96.8847
Hw 220.534 46.7791 96.8639
Hw 220.599 48.0201 97.8514
Ow 196.208 60.5311 49.2773
Hw 195.232 60.5837 49.2195
Hw 196.473 61.427 49.5539
Ow 217.09 75.2778 26.9882
Hw 216.318 75.746 26.6123
Hw 216.878 74.318 26.8496
Ow 107.164 84.7332 25.0888
Hw 106.693 84.035 24.604
Hw 106.887 84.6733 26.0072
Ow 202.405 25.989 96.4802
Hw 201.92 26.1932 97.2955
Hw 202.496 25.0406 96.6076
Ow 205.514 118.226 72.2128
Hw 206.091 117.542 72.6429
Hw 205.156 117.903 71.3812
Ow 152.173 79.0477 80.7096
Hw 152.06 79.9126 81.0962
Hw 153.1 79.0701 80.5334
Ow 43.0575 81.4541 93.202
Hw 42.954 82.2459 92.6308
Hw 43.8593 81.0997 92.8397
Ow 191.063 33.8452 66.8928
Hw 191.785 34.5284 66.7327
Hw 190.422 34.4044 67.444
Ow 65.7456 113.232 100.552
Hw 66.3298 113.392 99.8021
Hw 65.0808 113.96 100.453
Ow 210.274 22.6977 25.9141
Hw 210.951 23.3524 26.2383
Hw 209.537 22.8034 26.5784
Ow 67.9796 45.1999 26.8054
Hw 68.5924 45.8639 27.185
Hw 68.4419 44.8199 26.0419
Ow 111.505 108.102 42.7627
Hw 111.593 107.304 43.396
Hw 110.746 107.917 42.2163
Ow 108.08 113.363 33.4818
Hw 108.03 113.798 34.3591
Hw 108.057 112.376 33.6875
Ow 209.137 63.3934 45.0729
Hw 209.813 62.9114 45.5432
Hw 208.445 63.5727 45.7918
Ow 135.099 24.5747 104.687
Hw 134.563 24.5488 103.886
Hw 135.334 25.5073 104.674
Ow 68.7286 102.767 83.1483
Hw 68.1334 102.467 82.409
Hw 68.6541 101.927 83.6668
Ow 104.684 64.615 85.6512
Hw 103.727 64.6771 85.4455
Hw 104.849 63.7515 85.1722
Ow 160.028 32.4712 82.1811
Hw 160.268 31.937 81.345
Hw 159.901 31.7717 82.8108
Ow 163.49 117.243 99.4257
Hw 164.032 116.623 99.9107
Hw 163.507 118.012 100.048
Ow 59.763 68.2196 45.8606
Hw 58.7941 68.241 45.9509
Hw 59.8646 67.225 45.7684
Ow 124.547 97.8525 107.53
Hw 123.756 98.3516 107.372
Hw 124.599 97.8839 108.533
Ow 103.645 92.5976 29.4848
Hw 103.765 92.5767 28.5388
Hw 104.423 93.1109 29.8237
Ow 92.0595 36.9332 37.7023
Hw 91.8325 37.7055 37.1727
Hw 92.929 36.8411 37.2516
Ow 208.283 47.273 36.8568
Hw 209.135 47.0733 36.4182
Hw 207.812 46.457 36.574
Ow 40.4857 53.6976 37.5134
Hw 40.0091 53.6152 36.7086
Hw 40.0132 53.0024 38.0117
Ow 188.354 94.5058 87.2396
Hw 188.073 94.5921 86.3336
Hw 189.156 93.9501 87.0895
Ow 206.184 20.7314 41.7944
Hw 205.661 119.645 42.0038
Hw 206.839 20.71 42.5466
Ow 39.4747 46.5474 73.9117
Hw 39.5978 47.0368 74.7108
Hw 40.3591 46.1387 73.7559
Ow 106.314 39.2027 101.964
Hw 105.433 38.7696 101.967
Hw 106.591 38.8782 101.115
Ow 104.154 21.6888 68.7593
Hw 103.929 21.2802 69.6563
Hw 104.65 21.0109 68.3089
Ow 81.9306 45.6498 93.5348
Hw 82.3573 46.0869 94.2463
Hw 82.2562 44.7227 93.6113
Ow 53.5618 50.4103 97.8418
Hw 54.1894 49.7082 97.8831
Hw 53.4818 50.5312 96.9216
Ow 216.886 88.2428 77.1493
Hw 217.517 88.0042 77.8792
Hw 216.283 88.8799 77.5273
Ow 179.825 66.0945 34.2076
Hw 180.789 66.0319 34.3967
Hw 179.601 66.8942 34.7416
Ow 205.61 94.4365 39.962
Hw 206.383 94.8195 39.4972
Hw 206.178 93.9114 40.619
Ow 101.912 83.7261 23.5999
Hw 101.458 82.966 24.0087
Hw 102.554 83.3852 22.9822
Ow 121.493 53.3935 28.1621
Hw 121.084 54.2741 28.0775
Hw 122.371 53.6249 28.556
Ow 139.689 33.5403 46.7562
Hw 140.096 34.3897 46.935
Hw 140.112 33.0243 47.4512
Ow 159.682 69.9061 48.9873
Hw 160.556 69.5542 49.1492
Hw 159.543 70.3097 49.8573
Ow 53.1705 91.545 22.1799
Hw 52.6704 91.1219 21.4111
Hw 52.3482 91.9883 22.5913
Ow 209.631 26.1655 44.9223
Hw 209.756 27.1459 44.9657
Hw 209.324 26.0505 45.8332
Ow 113.383 108.116 110.695
Hw 113.134 109.006 110.424
Hw 112.641 107.803 111.158
Ow 182.531 60.6354 102.148
Hw 182.416 59.864 102.672
Hw 182.903 60.3184 101.317
Ow 50.234 58.6002 91.1133
Hw 51.0562 58.2166 91.402
Hw 49.6696 58.576 91.8867
Ow 182.645 50.9868 30.1885
Hw 181.938 50.5041 30.5676
Hw 182.371 51.0094 29.2357
Ow 180.494 45.2535 109.553
Hw 181.025 45.8521 108.949
Hw 181.154 44.6507 110.092
Ow 63.3959 32.7025 85.5842
Hw 63.4868 31.9535 85.0444
Hw 62.4796 32.9641 85.5618
Ow 101.542 77.7906 63.3251
Hw 101.166 78.3714 62.6359
Hw 102.288 78.3842 63.6201
Ow 180.028 39.7471 106.92
Hw 179.597 40.0982 106.155
Hw 180.877 40.1425 106.847
Ow 58.6882 93.8456 90.0206
Hw 57.9504 93.6585 89.3376
Hw 59.3753 93.29 89.5089
Ow 125.887 110.312 44.2374
Hw 125.978 109.997 43.3125
Hw 125.92 109.493 44.8703
Ow 122.6 41.519 75.6459
Hw 123.486 41.9719 75.4287
Hw 122.478 41.4962 76.5747
Ow 79.7785 67.6093 91.4219
Hw 79.9849 66.8321 90.887
Hw 80.3857 67.3492 92.1974
Ow 137.701 52.6757 29.8449
Hw 137.612 51.9143 30.4654
Hw 136.977 52.577 29.232
Ow 74.4109 63.0209 61.2431
Hw 75.2266 63.5743 61.2621
Hw 73.921 63.3421 62.0316
Ow 103.947 88.4157 19.2027
Hw 103.97 87.48 19.477
Hw 104.174 88.3721 112.303
Ow 87.7852 35.9481 67.9712
Hw 87.8799 36.6456 67.2568
Hw 88.4132 35.2643 67.7372
Ow 178.093 82.9079 30.6019
Hw 178.674 82.3043 31.1126
Hw 177.792 82.2954 29.8786
Ow 227.007 94.7973 52.5837
Hw 226.155 95.0495 52.8271
Hw 226.826 94.5155 51.6955
Ow 79.0192 32.5109 62.8334
Hw 78.1649 32.0047 62.9529
Hw 78.6389 33.3397 62.4295
Ow 200.192 22.7064 62.5228
Hw 199.865 21.7534 62.61
Hw 200.746 22.6256 61.6912
Ow 174.01 59.0223 101.953
Hw 174.673 58.5362 101.412
Hw 174.251 59.9444 101.731
Ow 167.462 61.9669 90.2189
Hw 167.872 62.55 89.581
Hw 166.757 61.6322 89.5681
Ow 113.325 95.3674 100.656
Hw 112.674 94.8499 101.186
Hw 113.341 96.1681 101.235
Ow 170.103 33.5572 36.4292
Hw 170.723 34.019 36.9921
Hw 169.423 33.382 37.1197
Ow 84.011 77.7456 63.8249
Hw 83.1863 78.0096 64.2096
Hw 84.1652 78.5821 63.3246
Ow 63.1551 52.6813 112.728
Hw 62.7156 53.1946 112.022
Hw 64.0731 53.0124 112.735
Ow 114.424 65.3112 55.492
Hw 113.882 65.3073 54.7058
Hw 115.271 65.7762 55.2156
Ow 38.7491 54.0534 35.5233
Hw 38.1813 54.8769 35.7999
Hw 38.7755 54.1213 34.5317
Ow 211.077 30.379 68.2637
Hw 211.445 29.4647 68.5488
Hw 211.951 30.834 68.3111
Ow 217.665 85.8019 110.533
Hw 217.838 86.4556 109.836
Hw 217.961 84.9775 110.057
Ow 111.041 27.5987 43.9028
Hw 110.364 27.8567 44.611
Hw 110.869 26.7013 43.7127
Ow 192.081 118.65 20.8686
Hw 192.454 118.573 21.7551
Hw 191.902 117.686 20.7248
Ow 46.9382 46.1326 32.4537
Hw 46.4158 45.7415 31.7562
Hw 47.562 45.4492 32.7113
Ow 187.91 35.958 30.348
Hw 188.442 35.1454 30.1727
Hw 188.434 36.3485 31.1474
Ow 113.64 71.1272 94.1322
Hw 113.384 70.3073 93.6464
Hw 113.543 71.8691 93.4746
Ow 175.695 38.8671 20.7992
Hw 176.353 38.1444 20.8307
Hw 176.245 39.5698 20.435
Ow 145.236 95.2221 23.9432
Hw 146.096 95.0143 24.3983
Hw 145.275 94.3781 23.4186
Ow 86.3413 30.4379 45.1987
Hw 86.4262 31.388 45.3011
Hw 85.5283 30.3018 45.7256
Ow 160.404 56.4827 26.1556
Hw 159.978 55.6616 25.8883
Hw 161.316 56.3789 25.9622
Ow 101.225 31.0696 60.7027
Hw 100.548 30.3914 60.566
Hw 101.815 30.9651 59.9596
Ow 173.613 113.023 76.6074
Hw 174.486 112.935 77.0571
Hw 173.643 112.276 76.0105
Ow 190.051 83.4411 72.9225
Hw 190.457 83.338 73.7739
Hw 189.116 83.2058 73.1108
Ow 122.883 59.1819 69.0505
Hw 123.589 59.3182 68.4059
Hw 123.117 58.3055 69.313
Ow 53.0654 99.2776 20.189
Hw 53.6102 99.943 19.7114
Hw 53.7994 98.7271 20.5068
Ow 197.658 82.0306 107.074
Hw 197.94 82.2844 106.138
Hw 198.358 82.3028 107.664
Ow 107.131 88.5211 42.9299
Hw 106.907 88.9751 43.8119
Hw 107.532 89.286 42.4174
Ow 178.83 53.8788 46.535
Hw 179.4 53.0474 46.5836
Hw 179.52 54.4694 46.2504
Ow 140.956 89.5138 19.777
Hw 140.596 89.1146 112.982
Hw 141.852 89.7641 19.5705
Ow 116.746 103.113 86.3844
Hw 116.161 103.312 87.1747
Hw 116.356 103.758 85.6668
Ow 228.149 49.3351 72.3079
Hw 36.7372 48.541 72.044
Hw 36.9682 49.9586 72.5693
Ow 218.489 107.462 34.2625
Hw 218.423 107.249 35.1874
Hw 217.593 107.872 34.0337
Ow 104.777 40.8673 110.545
Hw 105.5 40.3057 110.786
Hw 105.391 41.3583 109.955
Ow 158.711 69.8991 88.0317
Hw 159.443 69.9708 87.3955
Hw 159.002 69.0128 88.3719
Ow 83.1857 105.012 79.9679
Hw 82.4256 105.605 80.1318
Hw 83.7129 105.523 79.3428
Ow 215.154 100.136 42.5051
Hw 214.653 99.9157 41.7092
Hw 214.424 100.126 43.064
Ow 60.8314 86.3397 41.9427
Hw 60.5036 86.6005 41.0519
Hw 60.6109 87.2098 42.339
Ow 191.536 107.355 21.3337
Hw 192.083 107.961 20.8696
Hw 191.445 107.864 22.1301
Ow 199.461 59.1577 28.8628
Hw 198.598 59.0866 28.4486
Hw 199.683 58.1976 29.0143
Ow 169.207 82.3672 60.9435
Hw 168.461 82.1196 61.5878
Hw 169.683 83.1167 61.441
Ow 173.784 95.8284 73.9696
Hw 172.857 95.8294 74.259
Hw 173.883 94.9102 73.758
Ow 128.944 104.34 67.1401
Hw 128.108 103.891 66.8247
Hw 129.204 103.696 67.8413
Ow 161.441 54.9798 37.3251
Hw 161.348 55.3545 36.4719
Hw 161.325 55.7659 37.9437
Ow 73.7991 63.9943 82.2577
Hw 73.4236 64.133 81.3096
Hw 73.1339 64.5189 82.7365
Ow 112.872 95.806 44.3221
Hw 113.824 95.6443 44.1059
Hw 112.764 96.7222 44.1672
Ow 117.92 52.6998 102.462
Hw 118.841 52.3253 102.322
Hw 118.029 53.0822 103.414
Ow 158.186 80.572 30.5923
Hw 158.41 79.6425 30.7291
Hw 159.069 81.0578 30.6325
Ow 174.536 114.442 32.3487
Hw 174.283 113.561 32.6121
Hw 174.689 114.389 31.3728
Ow 170.707 119.34 29.0409
Hw 169.915 119.895 29.1617
Hw 170.547 118.587 29.7081
Ow 156.794 89.9943 62.9401
Hw 156.765 89.0329 62.5901
Hw 156.061 90.0755 63.5639
Ow 179.423 115.677 23.2716
Hw 179.23 115.184 24.1727
Hw 180.333 115.24 23.056
Ow 127.629 80.3225 76.9842
Hw 127.259 81.0771 77.5632
Hw 128.457 80.0581 77.3824
Ow 48.7214 97.5421 74.8842
Hw 47.9286 97.3518 74.3522
Hw 48.4022 98.1262 75.5715
Ow 43.3638 85.126 64.9184
Hw 44.3023 85.1483 64.7591
Hw 43.3107 84.9534 65.8906
Ow 175.514 98.1108 106.042
Hw 175.348 98.9816 105.58
Hw 176.421 98.0758 106.289
Ow 170.547 83.1392 103.69
Hw 171.33 83.0608 104.274
Hw 170.906 83.4547 102.859
Ow 59.3975 88.5628 99.8118
Hw 59.1059 89.3152 100.358
Hw 60.1752 88.9805 99.5019
Ow 121.333 89.7153 51.8421
Hw 120.838 90.5049 51.46
Hw 121.047 89.8497 52.7088
Ow 126.802 85.5057 68.2991
Hw 126.749 84.7362 68.8821
Hw 127.781 85.502 68.2465
Ow 122.105 79.6753 33.3684
Hw 122.732 78.9579 33.2238
Hw 121.901 79.8843 32.4449
Ow 199.326 36.4087 77.5882
Hw 198.318 36.5312 77.5401
Hw 199.432 36.079 76.6827
Ow 142.015 72.6187 48.5115
Hw 141.096 72.3716 48.2588
Hw 142.422 72.684 47.6397
Ow 64.9161 100.312 73.5521
Hw 65.2979 99.5035 73.9049
Hw 64.473 99.873 72.7819
Ow 185.785 46.9249 33.6876
Hw 184.893 47.2696 33.7892
Hw 185.776 46.3323 34.4409
Ow 87.1071 39.4426 82.1511
Hw 87.8757 39.5019 82.72
Hw 86.347 39.5016 82.8269
Ow 67.716 41.828 92.1695
Hw 67.7695 41.4516 93.0801
Hw 68.1579 42.6752 92.3389
Ow 109.533 43.5489 19.7387
Hw 109.793 42.7858 19.2677
Hw 108.635 43.3002 20.0091
Ow 113.023 113.78 109.799
Hw 112.087 113.618 109.847
Hw 113.408 112.935 110.025
Ow 164.315 87.1553 60.2137
Hw 163.805 87.3206 60.9776
Hw 164.95 87.8784 60.2497
Ow 43.1973 83.6809 91.74
Hw 42.696 83.7757 90.9108
Hw 43.3225 84.6681 91.9705
Ow 44.6384 57.3106 86.6702
Hw 44.4929 56.6637 87.3804
Hw 45.0294 56.6918 86.0016
Ow 221.609 63.9674 20.8626
Hw 222.541 63.8014 20.4873
Hw 221.218 63.0355 20.9225
Ow 132.229 107.976 57.026
Hw 131.574 108.653 56.6847
Hw 132.799 107.818 56.252
Ow 60.0116 101.732 98.4851
Hw 59.8695 102.513 99.0186
Hw 59.8132 102.094 97.5747
Ow 208.066 109.895 101.894
Hw 208.378 109.353 102.596
Hw 207.564 109.331 101.297
Ow 213.773 42.667 89.8148
Hw 214.658 42.3919 89.5114
Hw 214.036 43.4733 90.2975
Ow 51.0537 52.9415 33.712
Hw 50.8002 52.0648 33.5504
Hw 50.6106 53.389 33.0051
Ow 74.1213 28.36 80.7185
Hw 74.4587 28.5128 81.5834
Hw 73.3786 27.8228 81.0288
Ow 86.4467 46.7401 39.8752
Hw 86.3983 47.7053 40.0764
Hw 85.7092 46.6113 39.2189
Ow 97.5647 71.567 24.3369
Hw 97.1 70.7638 24.1846
Hw 97.5192 71.9358 23.4271
Ow 196.6 40.4273 109.98
Hw 196.418 40.3959 109.016
Hw 195.714 40.5709 110.351
Ow 62.4423 28.3847 28.0657
Hw 63.0988 28.9637 28.5389
Hw 62.7908 28.2667 27.1898
Ow 85.4724 54.8522 71.7263
Hw 85.9848 54.1037 71.3286
Hw 85.3243 54.4503 72.66
Ow 134.469 103.916 57.8166
Hw 133.783 104.194 58.4035
Hw 133.919 103.931 56.9848
Ow 97.0078 35.8325 21.0896
Hw 97.0078 35.5812 20.1541
Hw 97.7662 36.4567 21.0657
Ow 180.889 40.2182 82.6251
Hw 181.471 40.1689 81.8613
Hw 180.096 40.4981 82.1406
Ow 83.1185 71.5387 41.214
Hw 82.8339 70.5988 41.0103
Hw 83.6145 71.8055 40.3748
Ow 206.345 118.098 99.3609
Hw 205.564 118.676 99.4576
Hw 206.386 118.211 98.4203
Ow 208.523 83.9213 76.2769
Hw 207.59 83.6274 76.469
Hw 208.421 84.942 76.1775
Ow 83.3316 49.736 46.5009
Hw 82.7647 49.1718 47.04
Hw 83.1291 49.3004 45.6503
Ow 204.916 85.8583 80.0778
Hw 205.077 86.7826 80.1876
Hw 204.49 85.7248 80.9389
Ow 81.2216 103.414 100.931
Hw 81.7737 103.694 100.179
Hw 81.8579 102.747 101.266
Ow 82.6637 60.6158 34.4026
Hw 83.1399 60.6753 33.5655
Hw 82.8416 61.4755 34.8391
Ow 188.914 86.4674 52.9507
Hw 188.88 87.4066 53.0472
Hw 189.644 86.3784 52.3397
Ow 92.4202 26.2601 23.4489
Hw 93.0857 25.7076 22.9322
Hw 91.8287 26.4474 22.7115
Ow 48.1062 51.8753 34.2836
Hw 47.6376 52.6832 33.9709
Hw 48.6095 52.3319 34.9619
Ow 52.1663 84.3159 74.8968
Hw 51.4077 83.9698 74.4187
Hw 51.8838 83.9764 75.7508
Ow 165.315 99.5233 78.9297
Hw 165.802 100.319 79.2591
Hw 165.778 99.4602 78.0735
Ow 159.908 110.022 112.467
Hw 160.664 109.323 112.439
Hw 160.35 110.792 112.921
Ow 153.521 70.7362 110.588
Hw 153.158 71.6373 110.494
Hw 153.56 70.5758 109.632
Ow 112.282 116.492 44.4471
Hw 111.522 115.839 44.2869
Hw 112.091 117.22 43.8157
Ow 106.481 45.8921 81.2629
Hw 105.583 45.5837 81.094
Hw 106.813 45.227 81.8371
Ow 126.845 78.8195 84.0273
Hw 127.651 78.9869 83.5297
Hw 126.216 79.0657 83.3394
Ow 169.409 100.345 46.5638
Hw 170.323 100.464 46.1405
Hw 168.809 100.104 45.8513
Ow 198.682 42.6033 108.277
Hw 198.428 43.0483 109.054
Hw 198.337 43.2111 107.603
Ow 85.4378 24.343 74.6789
Hw 86.1867 23.7357 74.8276
Hw 85.46 24.7635 75.5896
Ow 143.304 68.9135 85.9288
Hw 142.768 68.8519 85.1327
Hw 143.993 69.5189 85.6275
Ow 97.878 42.4703 89.1824
Hw 97.5609 42.0623 89.9816
Hw 97.004 42.8038 88.8896
Ow 110.298 56.8914 63.6409
Hw 110 56.4142 64.4597
Hw 110.385 56.1493 63.0304
Ow 66.2701 104.048 85.8275
Hw 66.5228 103.608 86.6429
Hw 67.141 104.464 85.5544
Ow 91.6205 101.265 96.9787
Hw 92.1948 102.046 97.3023
Hw 90.8323 101.219 97.6007
Ow 163.024 26.6356 79.3559
Hw 163.837 26.8599 78.8572
Hw 162.493 26.2962 78.5678
Ow 106.357 52.9085 88.9807
Hw 107.104 52.4688 89.3932
Hw 106.068 52.1218 88.519
Ow 156.758 81.1326 76.5319
Hw 156.492 80.3474 77.0031
Hw 157.672 80.997 76.5175
Ow 114.072 28.5217 95.9471
Hw 114.798 27.9332 96.2511
Hw 113.674 28.731 96.8414
Ow 38.2986 40.1616 31.0242
Hw 38.9774 39.9678 31.7037
Hw 37.4531 39.7273 31.3549
Ow 42.128 114.418 34.8829
Hw 42.2795 114.921 35.6644
Hw 42.2601 113.485 35.2514
Ow 76.9999 75.745 107.184
Hw 76.213 75.8765 106.643
Hw 77.4918 76.5248 106.998
Ow 188.724 114.845 53.2182
Hw 188.886 114.503 54.1487
Hw 187.801 114.681 53.0703
Ow 78.2171 83.9314 43.6475
Hw 78.2842 83.7024 42.6387
Hw 77.2871 83.6009 43.8285
Ow 43.8598 51.8056 23.1558
Hw 43.6475 52.4814 22.4382
Hw 44.7879 52.1073 23.3681
Ow 118.078 83.0593 70.2709
Hw 117.987 82.5211 71.0297
Hw 117.853 83.8961 70.7368
Ow 195.2 27.069 101.853
Hw 194.339 26.8803 101.483
Hw 195.227 28.1039 101.807
Ow 225.739 53.3278 47.0133
Hw 226.46 53.6585 46.5222
Hw 225.049 53.3418 46.2906
Ow 51.1973 52.2904 105.402
Hw 51.1559 52.2518 104.424
Hw 50.2771 52.5551 105.576
Ow 44.8134 52.5165 97.0215
Hw 45.1208 53.3275 97.3431
Hw 45.136 52.3803 96.0801
Ow 48.8068 72.9253 111.519
Hw 49.1502 73.721 111.822
Hw 49.1573 72.3404 112.19
Ow 63.0086 66.8125 74.6518
Hw 63.1579 67.3886 75.418
Hw 63.8239 66.3226 74.7948
Ow 93.9876 100.322 19.4949
Hw 93.9393 100.678 20.3969
Hw 94.4102 99.4642 19.6123
Ow 66.2602 70.5755 53.1318
Hw 66.0178 70.7084 52.1886
Hw 66.5189 69.6266 52.9777
Ow 136.812 107.081 48.8247
Hw 136.849 106.787 49.7153
Hw 136.883 108.067 48.8268
Ow 205.332 102.809 97.6101
Hw 205.579 103.319 98.4325
Hw 204.386 103.039 97.5573
Ow 170.238 46.6032 25.4591
Hw 171.169 46.6122 25.1785
Hw 170.361 46.3707 26.3802
Ow 127.742 109.931 55.0564
Hw 128.504 110.194 54.4957
Hw 127.063 109.834 54.3613
Ow 190.62 95.4139 98.4501
Hw 190.305 94.7924 97.7573
Hw 189.821 95.6967 98.8151
Ow 97.083 118.747 52.3946
Hw 97.0134 119.084 53.3149
Hw 96.1279 119.017 52.1171
Ow 201.899 45.9856 62.1011
Hw 201.431 46.202 62.9081
Hw 201.291 45.3579 61.8862
Ow 72.1262 110.112 48.9868
Hw 71.676 109.646 49.6842
Hw 72.7474 110.644 49.5436
Ow 224.639 29.0231 109.622
Hw 224.94 29.2851 110.435
Hw 225.461 28.8049 109.072
Ow 116.179 90.6581 45.778
Hw 115.393 91.2101 45.9648
Hw 116.795 91.2253 46.2865
Ow 198.574 81.6927 98.5527
Hw 198.384 82.628 98.2422
Hw 197.676 81.3779 98.8717
Ow 77.9155 110.173 97.1096
Hw 77.4695 110.622 96.3947
Hw 77.2454 110.209 97.8476
Ow 78.9313 85.6645 63.4138
Hw 79.6555 85.781 62.7573
Hw 78.5582 84.9958 62.7971
Ow 212.398 101.139 52.4304
Hw 213.322 101.398 52.7032
Hw 212.287 100.223 52.7923
Ow 172.616 101.812 41.4938
Hw 172.353 102.24 42.3094
Hw 172.69 102.618 40.9041
Ow 227.698 25.2374 34.1737
Hw 228.493 25.2561 34.7221
Hw 228.068 24.6794 33.5063
Ow 158.126 42.3779 25.0603
Hw 159.135 42.4382 24.989
Hw 158.023 41.5795 24.489
Ow 182.701 90.0461 71.3299
Hw 181.771 89.8925 71.003
Hw 182.734 89.6887 72.2115
Ow 119.511 89.6195 83.4737
Hw 120.219 90.0649 83.9854
Hw 118.723 89.8508 84.0434
Ow 114.855 64.4386 80.5172
Hw 113.903 64.5498 80.3593
Hw 115.028 63.7875 79.8383
Ow 133.344 88.6746 105.046
Hw 132.698 88.8735 105.762
Hw 132.91 87.9387 104.619
Ow 205.906 30.6913 62.0925
Hw 205.51 29.838 61.7762
Hw 205.179 30.9382 62.6484
Ow 206.713 98.5121 63.1709
Hw 205.784 98.462 63.3027
Hw 206.896 97.8405 62.4856
Ow 200.28 65.204 109.753
Hw 200.726 65.1586 108.89
Hw 200.117 66.1247 109.854
Ow 86.53 97.3508 59.2637
Hw 85.7326 97.5842 59.7649
Hw 86.3293 97.8858 58.4952
Ow 207.352 49.4574 35.4041
Hw 207.769 48.6847 35.8589
Hw 206.455 49.3543 35.8213
Ow 50.7574 57.1624 24.218
Hw 51.3217 56.8441 23.5307
Hw 50.0883 57.7262 23.7402
Ow 114.844 71.7413 23.0295
Hw 115.766 71.8732 22.9755
Hw 114.864 71.1732 23.8549
Ow 158.295 34.2584 26.8772
Hw 158.125 35.1628 26.4852
Hw 158.133 34.5013 27.7804
Ow 193.424 41.2497 28.5379
Hw 193.329 41.6497 27.6457
Hw 193.331 40.3038 28.2267
Ow 66.7453 65.6854 93.0792
Hw 66.3794 65.5311 94.067
Hw 66.0199 66.1656 92.6641
Ow 225.29 31.0574 27.1609
Hw 224.309 31.0441 27.0912
Hw 225.407 30.3819 26.5162
Ow 209.444 23.5476 79.1449
Hw 210.369 23.4802 78.9213
Hw 209.555 24.3042 79.7644
Ow 43.5117 32.2582 74.1063
Hw 43.3161 32.8178 73.3217
Hw 44.2478 32.6634 74.6701
Ow 144.795 105.133 67.1551
Hw 144.443 106.001 66.7797
Hw 145.299 104.715 66.4017
Ow 174.941 115.182 109.729
Hw 174.809 114.718 108.891
Hw 175.624 115.804 109.451
Ow 212.586 41.5725 45.8526
Hw 211.976 40.8951 45.4278
Hw 213.228 41.6586 45.0832
Ow 49.4379 24.9009 56.7518
Hw 50.0588 25.0162 56.0427
Hw 49.8712 25.4539 57.463
Ow 170.445 95.3651 87.7204
Hw 170.085 94.7158 88.298
Hw 169.663 95.614 87.2534
Ow 157.587 87.6362 61.6397
Hw 157.252 86.7693 61.4567
Hw 157.861 87.9748 60.7649
Ow 59.4192 106.217 67.5747
Hw 59.365 105.473 68.1985
Hw 59.5211 105.61 66.8574
Ow 213.431 107.182 22.9582
Hw 214.336 107.471 22.8829
Hw 213.028 107.694 22.2849
Ow 207.44 37.9988 41.5137
Hw 208.145 38.7552 41.4697
Hw 207.948 37.2765 41.9307
Ow 88.8501 84.3471 68.5255
Hw 89.2272 83.7551 67.853
Hw 87.9277 84.4994 68.1835
Ow 55.5632 93.033 29.283
Hw 55.0675 92.2306 29.2488
Hw 55.4156 93.4299 30.1315
Ow 227.51 70.738 40.4789
Hw 227.387 71.3994 39.8247
Hw 227.846 71.247 41.2024
Ow 145.254 60.6375 99.4641
Hw 144.558 60.374 98.8789
Hw 145.137 61.5851 99.3533
Ow 137.812 37.5825 109.569
Hw 136.875 37.5228 109.433
Hw 138.128 37.6075 108.644
Ow 70.492 102.226 38.6364
Hw 71.2413 101.656 38.6013
Hw 70.1858 102.106 39.552
Ow 201.759 102.13 90.7966
Hw 202.514 102.339 91.3334
Hw 201.373 103.008 90.7114
Ow 205.179 41.3753 64.0133
Hw 205.198 42.1222 64.5786
Hw 204.815 41.7254 63.165
Ow 137.494 109.465 47.9275
Hw 138.341 109.999 47.7715
Hw 137.394 109.174 47.0246
Ow 225.586 119.24 40.6928
Hw 224.779 118.972 40.2042
Hw 226.074 119.743 39.9499
Ow 201.235 94.8339 62.4657
Hw 201.535 94.7634 61.5509
Hw 200.31 95.1944 62.2532
Ow 94.6086 99.3182 64.7081
Hw 94.8898 98.3983 64.6915
Hw 94.4381 99.5195 63.7902
Ow 114.256 83.479 58.3689
Hw 114.946 83.922 58.8893
Hw 114.628 82.6586 58.0793
Ow 188.04 79.8884 55.771
Hw 187.129 80.3737 55.7564
Hw 187.797 79.0652 55.4735
Ow 81.0524 25.8533 53.4486
Hw 81.5988 25.135 53.7835
Hw 81.3566 25.7444 52.5321
Ow 113.747 29.4874 82.9004
Hw 114.633 29.279 82.7144
Hw 113.737 29.3334 83.8088
Ow 159.57 78.6634 107.775
Hw 158.74 78.2349 107.488
Hw 159.216 79.2346 108.493
Ow 69.1352 26.1516 99.0956
Hw 70.0173 26.4162 99.4494
Hw 69.443 26.0069 98.1778
Ow 101.501 22.4081 81.5762
Hw 100.7 22.1452 81.0917
Hw 101.617 23.3243 81.2752
Ow 180.623 100.204 95.2822
Hw 180.804 100.365 94.3758
Hw 179.694 99.8813 95.1708
Ow 133.785 65.2999 35.0997
Hw 133.669 65.5791 35.9954
Hw 134.283 64.4952 35.112
Ow 52.5834 91.7536 76.2108
Hw 53.4697 91.33 76.2237
Hw 52.0259 90.9978 76.4709
Ow 56.8791 103.686 26.884
Hw 57.032 104.553 26.4278
Hw 57.2405 103.882 27.6643
Ow 73.6332 119.674 68.8008
Hw 73.6854 119.28 69.6723
Hw 74.274 20.6848 68.9105
Ow 47.8961 39.3769 109.181
Hw 47.7525 40.2776 108.872
Hw 47.886 39.0162 108.237
Ow 153.154 89.6934 44.6943
Hw 153.575 90.4738 44.4278
Hw 152.889 89.1466 43.9131
Ow 117.146 29.8418 31.6952
Hw 117.143 29.5008 32.5263
Hw 116.186 29.8397 31.5722
Ow 219.086 33.6641 42.5783
Hw 219.388 34.3501 41.9315
Hw 219.775 33.0636 42.2548
Ow 77.3004 20.7661 72.7377
Hw 77.6152 21.2889 73.4428
Hw 78.1605 120.156 72.2774
Ow 199.971 106.387 58.2218
Hw 200.382 105.449 58.3976
Hw 199.296 106.306 58.9075
Ow 133.649 43.5021 31.0768
Hw 134.099 42.8029 31.6376
Hw 132.93 43.7797 31.6726
Ow 228.129 61.5266 68.1986
Hw 36.8758 61.2319 67.5419
Hw 227.758 60.6488 68.4592
Ow 62.4125 85.2441 54.1866
Hw 61.6573 84.7162 53.796
Hw 62.3457 84.9281 55.1339
Ow 197.746 31.1715 88.5552
Hw 197.22 31.7343 89.123
Hw 197.51 30.2757 88.7479
Ow 130.688 95.0017 109.867
Hw 131.218 94.1595 110.089
Hw 131.357 95.5268 109.49
Ow 123.182 37.3921 49.5723
Hw 123.774 37.7581 50.1965
Hw 122.989 38.1347 48.9639
Ow 60.4553 37.2245 62.4704
Hw 61.2522 36.6852 62.7801
Hw 60.0999 36.4786 61.8904
Ow 207.76 91.3068 47.9618
Hw 208.217 90.969 47.1969
Hw 208.394 91.1391 48.671
Ow 191.725 35.691 71.8799
Hw 191.811 35.2287 71.0205
Hw 191.296 36.5633 71.5805
Ow 83.8992 110.652 78.1404
Hw 83.9878 110.339 79.0548
Hw 82.9569 110.575 77.9092
Ow 216.011 75.9884 22.9996
Hw 216.055 76.742 22.3215
Hw 216.591 76.3755 23.6906
Ow 94.7829 89.2482 26.5966
Hw 95.2331 88.3774 26.8619
Hw 94.7862 89.6964 27.4555
Ow 78.0703 95.7486 70.0977
Hw 78.5905 94.9354 69.7865
Hw 77.3394 95.6596 69.5573
Ow 102.808 83.5839 104.118
Hw 102.003 83.7674 104.585
Hw 103.224 84.4833 104.154
Ow 110.726 72.1409 30.33
Hw 110.964 72.1026 31.2847
Hw 110.875 73.1012 30.1331
Ow 181.431 86.1034 20.503
Hw 181.628 86.8448 19.9758
Hw 182.26 85.9922 20.9347
Ow 202.393 92.2385 105.329
Hw 201.461 92.4555 105.487
Hw 202.427 92.1583 104.334
Ow 182.53 76.4335 89.6133
Hw 181.662 76.5389 90.0274
Hw 182.692 75.4495 89.7183
Ow 76.5467 91.8786 58.7195
Hw 76.9922 92.577 58.2403
Hw 75.6833 92.0849 58.3634
Ow 169.876 94.9476 41.5531
Hw 169.005 94.6596 41.8923
Hw 169.662 95.7619 41.1454
Ow 226.346 118.741 19.4574
Hw 226.025 118.692 112.526
Hw 225.613 119.067 19.9805
Ow 141.591 83.2238 63.167
Hw 142.118 82.6564 63.7018
Hw 140.954 83.4378 63.8981
Ow 83.2579 68.5842 111.533
Hw 83.2982 69.5262 111.426
Hw 83.9856 68.168 111.123
Ow 165.294 118.937 88.4922
Hw 166.039 118.909 87.8718
Hw 165.699 119.402 89.279
Ow 127.021 114.717 25.5157
Hw 127.023 113.941 26.0642
Hw 126.986 114.357 24.56
Ow 83.891 54.7318 44.4453
Hw 83.1115 54.9553 43.9114
Hw 84.5901 54.7666 43.8293
Ow 101.395 69.74 66.4626
Hw 102.193 70.3103 66.6567
Hw 101.925 68.9659 66.2425
Ow 64.3113 45.7688 93.8451
Hw 63.8115 45.8124 94.6666
Hw 64.7893 44.9243 94.1162
Ow 57.7099 65.9732 52.3425
Hw 58.4247 66.5279 52.6845
Hw 58.1971 65.1771 52.2375
Ow 42.0335 44.1151 95.9569
Hw 42.2066 44.7984 95.347
Hw 42.4665 44.3936 96.776
Ow 106.369 67.8296 89.7509
Hw 106.467 66.9657 90.0274
Hw 106.696 68.313 90.5302
Ow 155.634 108.509 59.0698
Hw 156.326 109.12 58.9791
Hw 154.836 109.139 59.0264
Ow 67.5197 40.8288 45.9483
Hw 66.7151 40.3536 46.2836
Hw 67.5188 41.7467 46.3502
Ow 96.9387 93.1021 69.1709
Hw 97.0451 92.9773 70.1394
Hw 96.0066 92.8555 69.0603
Ow 52.1362 116.053 104.29
Hw 52.9964 116.143 103.908
Hw 52.31 115.277 104.932
Ow 144.396 87.0546 91.2632
Hw 145.237 87.3445 90.8555
Hw 144.714 86.3065 91.7759
Ow 133.419 87.6209 31.5236
Hw 134.303 87.9728 31.2507
Hw 133.58 87.7973 32.4505
Ow 40.3238 36.3292 97.1911
Hw 40.3574 35.3034 97.2556
Hw 40.8978 36.558 97.9095
Ow 50.0588 109.596 27.661
Hw 50.5162 110.378 27.376
Hw 50.2258 109.666 28.6156
Ow 124.317 116.345 41.0627
Hw 123.974 116.627 40.2117
Hw 123.496 116.379 41.4599
Ow 204.282 27.3953 87.6532
Hw 204.239 27.7025 88.5564
Hw 203.382 27.1049 87.5298
Ow 64.1642 51.1825 72.3878
Hw 63.7532 50.7632 73.2022
Hw 64.2412 52.0972 72.7068
Ow 167.47 36.4031 112.272
Hw 166.649 35.8624 112.247
Hw 167.256 37.1964 111.794
Ow 134.278 85.2961 33.2752
Hw 133.478 85.3894 33.8509
Hw 134.921 85.8979 33.6171
Ow 80.7365 51.0958 20.3142
Hw 81.0911 51.5984 21.0884
Hw 81.2803 50.2843 20.36
Ow 177.347 113.2 24.0865
Hw 178.2 112.964 23.6588
Hw 176.726 113.056 23.3751
Ow 123.943 81.1742 29.5658
Hw 124.257 80.2532 29.4684
Hw 124.291 81.4769 28.7281
Ow 125.945 70.5316 50.1362
Hw 126.585 70.857 50.7868
Hw 126.276 69.6345 49.948
Ow 161.383 88.4454 23.7657
Hw 161.55 87.5253 23.4984
Hw 162.033 88.6346 24.4795
Ow 81.961 75.4873 69.1981
Hw 81.0163 75.4777 69.27
Hw 82.1293 75.1656 68.2623
Ow 100.274 114.268 55.6293
Hw 99.6722 114.168 56.3649
Hw 100.15 115.21 55.4909
Ow 64.0601 55.3738 109.592
Hw 63.0814 55.2713 109.784
Hw 64.1477 56.325 109.33
Ow 43.4015 62.6005 88.0985
Hw 43.343 61.717 87.9234
Hw 43.4706 62.9098 87.1741
Ow 49.693 87.1268 65.6439
Hw 48.8063 87.2328 65.9338
Hw 49.8378 86.2144 65.9713
Ow 63.6963 23.6243 104.952
Hw 63.9222 22.6932 104.757
Hw 63.9902 24.0031 104.088
Ow 122.846 83.8997 110.301
Hw 122.776 82.9609 110.573
Hw 123.29 83.7158 109.468
Ow 215.591 68.9259 28.9123
Hw 215.932 69.3311 29.7082
Hw 215.448 67.9935 29.0448
Ow 146.987 23.8697 52.6295
Hw 146.694 23.3963 51.8586
Hw 147.899 24.0477 52.3814
Ow 135.074 115.338 69.5598
Hw 134.783 114.722 68.8951
Hw 135.864 115.691 69.0251
Ow 226.523 27.2676 98.6079
Hw 225.872 27.4907 99.2647
Hw 226.892 28.1355 98.4453
Ow 104.877 64.4821 66.5977
Hw 105.151 65.2279 67.1801
Hw 105.506 64.5207 65.8496
Ow 178.117 80.7386 25.2831
Hw 177.332 80.5894 25.8821
Hw 178.411 79.8212 25.0521
Ow 140.263 74.6933 100.619
Hw 139.648 75.3835 100.24
Hw 139.816 74.5213 101.508
Ow 207.123 100.583 32.7714
Hw 206.318 101.06 32.9139
Hw 207.522 100.41 33.6712
Ow 193.155 24.6907 105.401
Hw 192.459 25.3047 105.086
Hw 193.349 25.1517 106.176
Ow 139.127 22.6999 60.2447
Hw 139.492 23.6023 60.4363
Hw 138.928 22.3965 61.1224
Ow 119.454 101.714 71.8841
Hw 119.288 102.496 71.3212
Hw 118.526 101.383 71.8248
Ow 226.163 49.6453 111.534
Hw 226.539 50.0338 110.731
Hw 225.444 50.2599 111.572
Ow 153.669 105.368 27.7418
Hw 153.724 105.7 26.8506
Hw 154.312 105.874 28.2142
Ow 171.346 108.163 25.5514
Hw 171.998 107.685 25.0167
Hw 171.408 109.035 25.1533
Ow 153.508 36.3851 108.388
Hw 153.821 36.8851 107.552
Hw 154.243 35.7055 108.467
Ow 205.362 49.6318 37.0286
Hw 205.838 50.4212 37.3259
Hw 205.248 49.2406 37.8973
Ow 102.839 102.737 29.5759
Hw 102.014 102.987 30.0651
Hw 102.488 102.81 28.6695
Ow 115.272 59.2539 106.788
Hw 114.662 59.7856 107.287
Hw 114.681 59.2251 106.042
Ow 79.5616 104.094 27.8392
Hw 80.484 103.927 27.6531
Hw 79.4766 104.957 27.3924
Ow 54.4209 102.253 59.8424
Hw 54.5014 101.959 58.9105
Hw 54.0301 103.142 59.6777
Ow 68.9969 88.6527 34.0051
Hw 69.1265 89.2461 33.2547
Hw 69.6438 88.0276 33.6248
Ow 42.7811 108.781 36.735
Hw 43.3771 108.306 36.23
Hw 42.912 108.5 37.6883
Ow 105.622 42.2543 99.7042
Hw 105.543 42.4517 100.671
Hw 106.61 42.05 99.658
Ow 197.117 76.812 112.388
Hw 197.671 76.3283 113.067
Hw 197.722 77.3366 111.799
Ow 93.3711 76.1312 52.334
Hw 94.2769 76.4756 52.521
Hw 93.2254 76.6104 51.4926
Ow 140.802 103.953 85.1808
Hw 140.802 103.019 85.4762
Hw 140.956 103.765 84.2
Ow 135.372 64.9219 24.3437
Hw 136.123 64.323 24.5754
Hw 134.768 64.2348 23.9614
Ow 49.5221 107.708 44.8178
Hw 49.8067 107.73 43.905
Hw 48.5528 107.709 44.6863
Ow 188.505 113.904 58.2334
Hw 187.959 113.469 58.8848
Hw 188.282 113.452 57.471
Ow 155.438 86.7708 24.3289
Hw 155.675 87.1485 23.4546
Hw 155.76 87.453 24.9017
Ow 172.97 28.8038 21.8087
Hw 172.489 29.1516 21.0442
Hw 173.367 28.1006 21.3227
Ow 215.117 87.3921 66.3364
Hw 215.749 87.5431 67.1357
Hw 214.734 86.5217 66.5397
Ow 106.144 107.411 68.1264
Hw 106.286 107.665 67.2209
Hw 105.366 107.888 68.397
Ow 90.2991 47.5715 103.241
Hw 89.9212 47.0771 102.469
Hw 90.0884 48.5146 103.05
Ow 183.441 109.602 101.442
Hw 184.317 109.281 101.525
Hw 183.488 109.971 100.57
Ow 221.54 80.9434 73.9825
Hw 220.672 80.9099 74.4425
Hw 221.399 81.5484 73.2196
Ow 120.948 66.4245 109.592
Hw 120.79 67.3065 109.929
Hw 121.408 66.0953 110.391
Ow 96.2416 30.2275 92.9912
Hw 96.1572 30.9956 93.5935
Hw 95.4493 29.7 93.2838
Ow 104.02 62.1133 51.1644
Hw 103.28 61.5155 50.9339
Hw 104.821 61.6901 50.7292
Ow 195.245 83.2249 68.2682
Hw 194.875 84.1334 68.3831
Hw 194.839 82.7935 69.0533
Ow 207.494 97.3688 78.5169
Hw 208.087 97.9935 78.1824
Hw 207.406 96.7499 77.8046
Ow 222.504 108.223 107.841
Hw 223.452 108.274 107.665
Hw 222.204 109.168 107.58
Ow 96.8486 106.558 113.099
Hw 96.6124 106.084 19.9589
Hw 96.759 107.487 19.3708
Ow 141.737 100.684 65.2229
Hw 141.392 101.162 65.9854
Hw 141.388 99.7256 65.3874
Ow 165.159 97.3307 75.8613
Hw 165.686 98.1064 75.8793
Hw 164.313 97.7666 75.9869
Ow 46.7459 63.5381 70.7558
Hw 47.3469 63.7858 71.4754
Hw 46.7819 64.3263 70.2301
Ow 148.16 53.2748 39.1101
Hw 148.911 53.1571 39.6972
Hw 147.469 52.8903 39.6855
Ow 170.506 60.6877 35.3749
Hw 171.237 61.3135 35.5729
Hw 169.962 60.7613 36.1711
Ow 43.2279 109.596 91.575
Hw 43.6628 110.351 91.9755
Hw 42.4665 110.057 91.1324
Ow 121.759 91.1445 54.4414
Hw 121.914 91.5643 55.2966
Hw 122.459 91.692 53.9408
Ow 136.802 42.3573 44.7978
Hw 137.692 42.0036 45.0825
Hw 136.465 42.8032 45.627
Ow 226.927 71.5019 25.7853
Hw 227.038 71.0779 24.923
Hw 227.111 72.4301 25.4839
Ow 77.7007 76.3972 37.2874
Hw 77.9875 77.2755 37.5903
Hw 78.3014 75.8722 37.877
Ow 91.2982 103.636 20.3723
Hw 90.5341 103.495 20.9024
Hw 90.8692 103.573 19.5675
Ow 50.5455 77.8189 70.3103
Hw 49.8184 77.447 70.8272
Hw 50.1156 78.4242 69.7618
Ow 140.215 112.727 29.7096
Hw 139.239 112.456 29.7691
Hw 140.491 112.817 30.622
Ow 160.858 78.6762 36.7923
Hw 161.234 78.4371 35.9271
Hw 160.515 79.5698 36.5164
Ow 80.0104 77.2861 80.3258
Hw 79.1711 76.7821 80.277
Hw 79.9994 77.7247 79.484
Ow 98.7185 94.7988 84.6532
Hw 98.0422 94.5376 85.2689
Hw 98.3573 94.6581 83.7297
Ow 51.6237 62.7443 38.4755
Hw 51.1449 62.1228 39.0434
Hw 51.0948 62.8469 37.6604
Ow 56.2847 98.627 107.484
Hw 56.9336 98.9481 106.871
Hw 55.5727 99.3515 107.388
Ow 38.9943 31.1669 63.0778
Hw 38.1377 30.7332 62.899
Hw 38.6536 32.0944 63.1872
Ow 73.7137 88.1814 48.0176
Hw 72.8143 87.9485 47.6771
Hw 74.3171 87.7658 47.3848
Ow 59.3768 22.3029 79.2876
Hw 59.835 23.1461 79.4
Hw 59.9767 21.9075 78.5718
Ow 109.274 96.6075 103.665
Hw 108.859 96.6304 104.531
Hw 109.862 95.8203 103.783
Ow 216.086 74.3324 97.7638
Hw 215.816 73.5599 97.3207
Hw 216.072 73.9969 98.6422
Ow 200.023 97.7774 37.5406
Hw 199.951 96.7822 37.2779
Hw 200.021 98.0887 36.6096
Ow 107.117 72.7686 85.8307
Hw 107.346 73.2976 85.083
Hw 107.924 72.8086 86.287
Ow 71.8787 36.9478 51.8963
Hw 71.7331 37.6704 51.3483
Hw 72.3192 36.4271 51.1433
Ow 131.55 101.882 61.3491
Hw 130.939 102.572 61.2005
Hw 132.144 102.267 62.0536
Ow 177.44 28.2764 21.2533
Hw 177.061 27.7815 21.9699
Hw 177.931 27.5514 20.7789
Ow 211.32 28.4256 21.2543
Hw 211.741 28.3486 22.1113
Hw 211.9 29.0184 20.7286
Ow 111.309 104.746 53.8632
Hw 111.744 104.753 54.7036
Hw 111.244 103.74 53.8573
Ow 39.9475 110.364 61.0943
Hw 40.7272 110.862 61.3561
Hw 40.0313 109.613 61.8096
Ow 176.331 41.9601 95.1787
Hw 175.532 41.5299 94.8322
Hw 177.04 41.3719 95.0477
Ow 185.188 108.87 109.543
Hw 184.356 108.708 109.15
Hw 185.364 109.724 109.101
Ow 185.171 88.8865 70.5084
Hw 184.211 89.088 70.6234
Hw 185.317 88.1528 71.145
Ow 103.719 85.4886 85.0177
Hw 103.287 85.207 85.901
Hw 103.659 84.6427 84.5737
Ow 149.7 93.024 72.4566
Hw 149.561 93.1585 73.3905
Hw 150.557 92.6092 72.4875
Ow 55.8646 101.304 24.3172
Hw 54.9254 101.089 24.4518
Hw 56.1542 100.962 23.4974
Ow 175.077 84.9798 20.2566
Hw 175.202 84.9077 21.1859
Hw 175.187 84.0722 19.8717
Ow 203.375 31.0156 81.03
Hw 204.324 30.7762 80.7923
Hw 203.517 31.1654 81.9577
Ow 223.302 81.8719 64.728
Hw 222.59 82.2271 65.3375
Hw 223.986 82.4492 64.9699
Ow 46.6726 109.851 61.4028
Hw 45.9241 110.274 61.8287
Hw 47.3298 110.057 62.1056
Ow 64.7955 43.134 52.4809
Hw 64.7993 43.2291 51.5389
Hw 65.6201 43.5379 52.6865
Ow 201.024 42.6758 27.9639
Hw 200.065 42.8934 27.9264
Hw 201.019 41.8462 28.4313
Ow 145.643 47.0191 113.165
Hw 145.257 47.5966 112.48
Hw 145.084 47.2752 19.9361
Ow 76.8398 116.301 61.9979
Hw 76.3241 117.127 62.298
Hw 76.109 115.894 61.4916
Ow 119.104 81.6804 30.2168
Hw 120.051 81.67 30.2139
Hw 118.878 81.0602 30.9436
Ow 202.342 92.7442 112.058
Hw 202.838 92.2116 111.43
Hw 202.007 93.4473 111.442
Ow 78.3575 97.8243 32.9793
Hw 77.781 97.2319 33.4945
Hw 78.331 97.4072 32.0513
Ow 77.4311 81.6138 110.101
Hw 78.3726 81.4588 110.208
Hw 77.4221 82.5627 109.746
Ow 96.8604 63.8769 91.3777
Hw 97.5288 63.2634 91.682
Hw 96.0142 63.473 91.6846
Ow 68.5453 96.1438 39.4793
Hw 69.3702 96.5212 39.7814
Hw 68.4853 95.4831 40.1675
Ow 67.056 113.491 53.1373
Hw 67.461 113.749 52.2955
Hw 67.1913 114.295 53.7286
Ow 184.717 102.232 71.8022
Hw 184.096 101.441 71.6206
Hw 185.546 101.992 71.2893
Ow 68.6022 96.0534 78.5916
Hw 67.8506 95.9147 79.131
Hw 69.1902 95.8697 79.3056
Ow 210.068 21.4328 45.5719
Hw 209.983 21.1097 46.4681
Hw 210.726 22.0835 45.7052
Ow 106.814 62.4463 102.839
Hw 107.135 63.3667 102.926
Hw 107.351 62.1091 102.125
Ow 185.202 98.3598 91.6845
Hw 184.819 99.2111 91.8599
Hw 185.901 98.4556 92.3709
Ow 137.353 37.7302 97.5985
Hw 136.53 37.986 97.175
Hw 137.68 37.0821 96.9679
Ow 40.7123 88.5728 56.8303
Hw 39.7993 88.7719 56.9022
Hw 40.7157 87.6528 57.3102
Ow 222.731 45.6791 93.0573
Hw 222.684 45.5915 94.0399
Hw 222.937 46.6443 92.9554
Ow 130.492 78.8227 52.7073
Hw 131.171 79.368 52.1885
Hw 130.825 79.0286 53.6288
Ow 145.187 119.47 75.1583
Hw 145.261 119.809 76.1191
Hw 144.546 120.017 74.7297
Ow 146.335 71.9056 100.91
Hw 146.348 72.8182 100.555
Hw 145.387 71.6252 100.789
Ow 95.868 32.2661 65.2611
Hw 95.2614 31.6144 65.6643
Hw 95.3084 33.0362 65.0244
Ow 71.9329 117.735 77.6633
Hw 71.7761 116.888 77.1922
Hw 72.3081 118.267 76.9195
Ow 152.813 65.0705 88.4961
Hw 152.54 65.1278 87.5086
Hw 153.489 65.7751 88.5634
Ow 39.3249 40.3759 98.5047
Hw 38.8809 40.8999 97.8766
Hw 40.1313 40.8778 98.6536
Ow 65.6798 104.253 111.225
Hw 66.1902 103.788 111.915
Hw 64.9433 104.622 111.827
Ow 217.707 74.6264 73.6848
Hw 217.74 73.7389 74.1072
Hw 218.23 75.0888 74.3665
Ow 189.984 113.525 84.2141
Hw 189.388 113.323 84.9396
Hw 190.05 112.613 83.8298
Ow 50.9021 23.3487 84.0864
Hw 50.0319 23.4023 83.6322
Hw 51.4774 23.4147 83.3002
Ow 212.835 48.1372 111.752
Hw 212.4 48.3461 112.605
Hw 212.006 48.016 111.176
Ow 191.764 96.6595 86.2276
Hw 192.458 96.2108 86.786
Hw 192.264 97.0062 85.4916
Ow 226.879 45.7344 80.5648
Hw 226.927 46.6165 80.1736
Hw 226.054 45.5073 80.0838
Ow 49.9342 94.8879 63.5978
Hw 50.717 95.2175 63.0482
Hw 50.3127 95.0042 64.4435
Ow 108.248 22.2275 74.6887
Hw 108.412 21.5709 73.9803
Hw 107.663 21.7014 75.3054
Ow 106.346 89.3062 35.047
Hw 106.561 89.5113 34.1367
Hw 107.253 88.9581 35.3189
Ow 59.1925 104.852 52.58
Hw 59.2776 104.087 53.1034
Hw 60.1151 104.959 52.1762
Ow 134.697 24.7537 47.1369
Hw 134.851 25.7011 47.4363
Hw 135.494 24.2717 47.5372
Ow 184.445 76.5034 64.479
Hw 184.589 77.4989 64.5087
Hw 184.354 76.2121 65.4185
Ow 199.119 27.8327 21.4683
Hw 198.722 26.9493 21.3027
Hw 198.981 28.2964 20.5501
Ow 72.9989 100.087 79.589
Hw 72.205 99.5931 79.2872
Hw 73.2934 99.4988 80.3189
Ow 56.8729 69.9792 30.36
Hw 56.9263 70.6478 31.0674
Hw 56.9526 70.4983 29.5413
Ow 82.4974 63.6244 107.199
Hw 82.9618 62.7763 107.236
Hw 83.1958 64.1753 106.755
Ow 93.2441 95.1651 20.4361
Hw 92.4131 94.7902 20.8492
Hw 93.0498 94.9149 19.5
Ow 192.302 88.3113 77.9466
Hw 191.843 89.1798 78.0637
Hw 191.678 87.6286 78.2995
Ow 88.4355 33.702 23.1724
Hw 88.9075 34.5802 23.0497
Hw 87.6154 34.0918 22.8191
Ow 174.078 65.1365 74.1504
Hw 174.942 64.7385 74.0736
Hw 173.806 64.9427 75.0591
Ow 170.712 106.052 32.9554
Hw 170.398 106.334 33.8652
Hw 171.641 106.418 32.8685
Ow 170.203 70.3367 71.6692
Hw 170.664 69.6782 72.2614
Hw 169.305 69.9823 71.6288
Ow 107.744 29.6018 83.5073
Hw 108.648 29.6195 83.9512
Hw 107.727 30.4809 83.0733
Ow 80.6268 74.5354 34.9452
Hw 80.4272 73.9904 34.1472
Hw 81.0414 73.8443 35.5209
Ow 108.311 48.6477 50.9939
Hw 109.229 48.5854 51.1667
Hw 107.926 48.6197 51.9216
Ow 99.9658 62.1121 31.4161
Hw 99.4027 62.8474 31.6038
Hw 100.096 61.6595 32.3035
Ow 184.426 111.621 83.2889
Hw 184.954 110.917 83.6441
Hw 184.934 111.723 82.5128
Ow 215.708 87.78 61.1716
Hw 215.717 88.6054 60.665
Hw 215.674 88.1717 62.0674
Ow 169.342 53.0246 46.0013
Hw 168.653 52.6548 45.4188
Hw 168.745 53.233 46.7016
Ow 66.0677 83.2817 95.0924
Hw 66.3353 83.5073 96.0471
Hw 65.6038 84.0625 94.7867
Ow 41.4678 39.1508 85.9686
Hw 40.7187 39.2322 86.5737
Hw 40.9601 38.9616 85.1354
Ow 120.842 74.8826 87.9527
Hw 120.729 75.1387 86.9754
Hw 120.462 75.6231 88.4933
Ow 172.913 36.1893 94.0761
Hw 172.733 35.7247 94.9102
Hw 173.287 35.4597 93.5416
Ow 110.349 66.6966 76.7627
Hw 109.489 67.148 76.8103
Hw 110.633 66.7456 77.6441
Ow 189.567 56.7624 37.0136
Hw 188.702 56.1661 37.0493
Hw 190.188 56.0573 36.8857
Ow 118.75 86.9874 22.0766
Hw 118.151 87.7135 21.9253
Hw 118.797 86.4522 21.2711
Ow 77.5698 67.6978 25.7198
Hw 77.4581 68.1386 24.8382
Hw 76.6046 67.8245 25.9781
Ow 37.6829 50.2753 99.2192
Hw 36.8414 50.108 98.7577
Hw 38.2763 49.649 98.6836
Ow 135.039 53.3173 111.627
Hw 134.164 52.972 111.448
Hw 135.562 52.5655 111.967
Ow 142.018 98.096 70.3783
Hw 141.357 97.54 69.9809
Hw 142.79 97.5775 70.4114
Ow 94.1285 32.3168 54.6239
Hw 93.5572 31.5676 54.5051
Hw 93.5375 32.978 54.2553
Ow 166.586 80.5122 24.9823
Hw 166.861 79.7697 24.3811
Hw 166.796 81.1886 24.318
Ow 197.107 34.7918 51.6427
Hw 197.622 34.8455 52.5064
Hw 197.795 34.9605 50.9937
Ow 227.657 22.7722 23.7416
Hw 227.956 22.2378 23.0173
Hw 228.041 22.2724 24.4898
Ow 168.867 83.1069 108.976
Hw 169.378 82.8807 108.169
Hw 169.465 82.7139 109.616
Ow 45.6636 31.4303 77.9882
Hw 45.8734 30.6839 77.3953
Hw 46.2845 32.0724 77.5643
Ow 84.031 35.5745 109.281
Hw 84.9097 35.8737 109.464
Hw 84.0161 34.7131 109.695
Ow 159.413 83.4434 89.0631
Hw 159.142 82.8612 88.3634
Hw 160.227 83.0422 89.4062
Ow 187.763 30.3332 36.7048
Hw 188.038 29.3699 36.7111
Hw 186.828 30.3636 37.0214
Ow 53.5711 57.5513 86.2254
Hw 53.3863 58.0409 85.3646
Hw 52.6084 57.4132 86.5876
Ow 206.024 52.3007 62.2607
Hw 206.64 53.0015 62.5842
Hw 205.244 52.6611 62.6779
Ow 106.803 67.3471 73.91
Hw 106.769 68.0903 74.4794
Hw 107.463 67.6764 73.2799
Ow 75.3674 94.6977 26.4105
Hw 74.8035 94.9485 27.1394
Hw 74.5891 94.5976 25.7688
Ow 127.492 60.5862 44.2403
Hw 127.685 61.1501 45.0192
Hw 126.814 61.1739 43.8986
Ow 139.086 85.0332 93.1254
Hw 138.946 85.0768 94.1288
Hw 138.335 84.4096 92.8874
Ow 52.1593 101.759 41.5898
Hw 52.9631 101.185 41.4578
Hw 51.6349 101.219 40.9022
Ow 55.643 83.8392 54.3253
Hw 56.5583 83.5684 54.4732
Hw 55.5797 84.6416 54.9148
Ow 51.2138 89.6088 76.9809
Hw 50.2578 89.7095 77.1614
Hw 51.3234 88.8844 76.3197
Ow 51.9182 90.4827 49.0761
Hw 52.6308 91.0474 49.3529
Hw 51.2803 91.1303 49.2434
Ow 215.821 23.5328 103.336
Hw 216.193 23.8027 102.525
Hw 216.108 24.2798 103.851
Ow 103.95 66.4344 23.7309
Hw 103.954 65.6702 23.0946
Hw 104.724 66.2032 24.1975
Ow 216.501 79.5126 23.6052
Hw 216.961 79.3533 22.7407
Hw 216.696 78.666 24.0193
Ow 89.0196 68.6728 101.786
Hw 89.5598 69.0019 100.992
Hw 88.497 67.951 101.491
Ow 178.887 47.8249 40.5581
Hw 178.408 47.0016 40.5163
Hw 179.148 47.8104 41.5113
Ow 179.533 86.5586 61.0408
Hw 180.07 87.1971 61.4944
Hw 180.181 86.1757 60.4331
Ow 135.731 68.4161 70.9695
Hw 134.829 68.6935 70.6522
Hw 136.08 67.8191 70.2401
Ow 37.5546 78.3168 62.0377
Hw 228.552 78.19 62.3222
Hw 37.7651 77.3149 62.1132
Ow 178.071 107.723 52.591
Hw 178.016 107.098 53.3396
Hw 177.421 108.348 52.9368
Ow 64.5822 100.113 97.8215
Hw 63.8902 99.4363 98.1326
Hw 65.4539 99.6468 97.7968
Ow 172.933 109.348 33.7678
Hw 173.028 108.421 33.5863
Hw 172.337 109.216 34.5539
Ow 201.254 99.3577 91.3303
Hw 201.577 100.261 91.2434
Hw 200.374 99.7452 91.3779
Ow 160.756 78.0578 70.0511
Hw 160.61 77.6493 69.1852
Hw 161.643 77.6803 70.3077
Ow 203.836 21.3602 94.8917
Hw 203.382 120.22 94.6794
Hw 204.641 21.2036 94.3378
Ow 119.595 114.403 105.25
Hw 120.468 114.697 105.602
Hw 119.123 114.118 106.052
Ow 81.2245 53.0742 103.654
Hw 80.5216 53.049 104.359
Hw 80.8661 53.7431 103.014
Ow 120.114 34.9015 76.8544
Hw 120.372 33.9679 77.0311
Hw 120.944 35.3432 76.8483
Ow 77.5016 69.6269 91.3438
Hw 77.9961 68.7969 91.3961
Hw 77.261 69.7878 90.4141
Ow 163.806 78.7709 84.9317
Hw 163.528 77.8606 85.0292
Hw 163.671 78.9809 84.0176
Ow 188.652 91.6 107.881
Hw 189.512 91.2135 107.58
Hw 188.134 90.7663 107.674
Ow 171.065 68.2262 50.9294
Hw 171.625 67.5411 51.3959
Hw 170.225 67.9378 51.2673
Ow 169.252 94.7819 101.861
Hw 169.715 95.2229 101.129
Hw 169.741 93.9572 101.711
Ow 47.6822 67.2202 51.5619
Hw 46.8312 67.5968 51.8611
Hw 48.1446 67.3159 52.4259
Ow 105.54 118.484 105.016
Hw 105.618 117.885 105.822
Hw 104.598 118.745 105.058
Ow 126.77 79.3523 108.975
Hw 127.58 79.5789 109.39
Hw 126.369 78.769 109.626
Ow 213.862 33.4741 95.5727
Hw 213.314 34.171 95.9304
Hw 213.931 32.8984 96.368
Ow 138.507 85.6284 95.7227
Hw 138.971 85.7139 96.5393
Hw 137.553 85.8589 96.0555
Ow 160.855 23.0413 110.997
Hw 161.019 22.8633 110.033
Hw 160.719 23.9674 110.92
Ow 203.7 49.2899 42.8507
Hw 204.659 49.5712 42.8718
Hw 203.455 49.4918 43.7663
Ow 75.2236 70.9636 23.7098
Hw 76.0672 71.2856 23.3437
Hw 75.4102 71.1891 24.6508
Ow 66.6501 77.5069 87.4617
Hw 67.4444 77.8263 87.0098
Hw 66.6202 78.1928 88.1537
Ow 81.3136 52.5003 87.6617
Hw 81.1106 52.0209 86.7909
Hw 82.267 52.7689 87.6557
Ow 52.8016 51.0089 59.2017
Hw 52.9631 51.7367 59.8789
Hw 53.6554 50.4687 59.3069
Ow 163.129 95.075 109.733
Hw 163.781 95.13 108.952
Hw 162.707 94.2387 109.36
Ow 49.1469 95.3136 102.433
Hw 48.7707 95.9769 101.812
Hw 49.8381 94.94 101.913
Ow 127.965 34.8602 40.0337
Hw 128.79 35.3174 40.0669
Hw 128.212 34.0175 39.574
Ow 41.2001 38.3452 19.9792
Hw 40.5407 37.649 20.0189
Hw 40.8438 39.1379 20.3041
Ow 61.4535 97.72 101.188
Hw 60.7055 98.1484 100.904
Hw 61.3887 97.7375 102.18
Ow 81.89 107.596 91.8869
Hw 82.8176 107.305 91.6377
Hw 82.0757 108.52 91.6193
Ow 106.602 83.4017 109.12
Hw 107.112 82.899 108.472
Hw 106.191 84.0892 108.547
Ow 133.184 73.0392 99.9961
Hw 133.944 73.0552 100.582
Hw 133.227 74.0201 99.6256
Ow 89.1519 28.1383 94.2945
Hw 89.9708 28.04 93.7582
Hw 89.1521 29.0943 94.5115
Ow 178.228 37.5833 69.0595
Hw 177.489 38.1806 68.9207
Hw 178.305 37.3214 68.1145
Ow 105.41 45.4572 36.2422
Hw 105.896 45.4043 37.1207
Hw 104.529 45.6473 36.6136
Ow 141.245 27.4634 34.3935
Hw 140.262 27.6004 34.4415
Hw 141.476 28.3593 34.1648
Ow 52.5139 28.2253 35.5275
Hw 52.5261 29.1139 35.866
Hw 51.8856 28.3454 34.7738
Ow 98.9382 38.8417 20.7341
Hw 98.3832 39.5419 21.0361
Hw 99.7864 39.066 21.2455
Ow 170.437 116.287 52.7686
Hw 169.808 116.145 52.0163
Hw 170.143 115.645 53.4464
Ow 173.347 23.3158 77.0834
Hw 172.652 23.8318 76.6638
Hw 173.232 22.6035 76.4825
Ow 144.978 58.9315 108.813
Hw 144.941 59.0431 107.821
Hw 145.61 58.2707 109.015
Ow 127.008 81.4115 104.782
Hw 127.697 81.3365 104.074
Hw 127.107 80.568 105.244
Ow 78.0602 107.332 22.9855
Hw 77.211 107.688 23.3545
Hw 77.9424 106.483 23.4826
Ow 46.902 87.3316 83.4227
Hw 46.9116 88.3122 83.3955
Hw 46.3458 87.1149 84.1318
Ow 130.933 112.283 84.4222
Hw 130.427 113.118 84.3954
Hw 131.737 112.625 84.7626
Ow 227.891 111.167 94.2527
Hw 227.281 111.9 94.0105
Hw 227.199 110.56 94.5311
Ow 44.1109 71.8443 66.2163
Hw 43.5801 71.9522 67.0163
Hw 44.0965 70.8952 66.1324
Ow 119.933 61.8165 19.5194
Hw 120.235 61.2893 112.743
Hw 119.146 62.1981 113.136
Ow 202.202 94.6597 89.1545
Hw 202.825 94.882 89.8957
Hw 202.035 95.5356 88.8017
Ow 185.607 34.2698 69.6547
Hw 185.091 35.0269 70.1003
Hw 186.413 34.2438 70.1681
Ow 41.0954 111.775 113.006
Hw 40.8179 111.371 19.8295
Hw 40.6849 111.219 112.3
Ow 72.592 56.8926 58.9411
Hw 73.1617 57.6204 59.3019
Hw 72.886 56.2716 59.6811
Ow 85.0011 36.2048 105.296
Hw 84.0513 36.3431 105.581
Hw 85.1678 35.2483 105.568
Ow 217.907 62.7502 33.2458
Hw 218.767 62.4487 32.8375
Hw 217.273 62.5695 32.5071
Ow 163.987 49.3147 105.893
Hw 164.909 49.7085 105.843
Hw 163.563 49.9886 106.434
Ow 185.918 57.0534 43.0341
Hw 185.886 57.5624 43.8657
Hw 185.073 57.395 42.533
Ow 120.805 84.8629 101.235
Hw 120.132 84.8651 101.933
Hw 121.475 84.1739 101.333
Ow 127.191 58.1879 38.4108
Hw 127.58 57.5573 37.8298
Hw 126.264 57.9107 38.19
Ow 212.188 39.51 33.5968
Hw 211.468 39.0832 34.055
Hw 211.685 39.9564 32.9414
Ow 120.055 50.6534 101.311
Hw 119.271 50.111 100.968
Hw 120.718 49.9303 101.263
Ow 59.7061 50.6154 37.5553
Hw 59.0224 50.4521 38.2035
Hw 59.3393 50.1766 36.7671
Ow 87.1803 31.7818 78.0005
Hw 87.8013 31.4021 77.3278
Hw 87.3438 31.206 78.7548
Ow 221.752 85.8434 20.2562
Hw 221.488 85.8268 21.1945
Hw 220.873 85.5073 19.9079
Ow 146.14 117.811 86.7863
Hw 145.609 118.514 87.265
Hw 147.001 117.716 87.2708
Ow 70.4621 89.421 87.4332
Hw 70.5534 88.7456 86.798
Hw 70.4256 90.2656 86.922
Ow 183.56 103.129 23.7655
Hw 184.41 102.879 23.3373
Hw 182.947 103.349 23.0148
Ow 110.859 55.7227 68.3301
Hw 110.969 55.0492 69.0356
Hw 111.312 56.4972 68.7821
Ow 145.977 112.008 73.3673
Hw 145.489 111.499 74.0041
Hw 145.516 112.888 73.386
Ow 152.528 100.627 89.9944
Hw 152.704 100.737 89.0172
Hw 152.568 99.731 90.2552
Ow 183.223 27.5945 98.5598
Hw 184.142 27.5552 98.5503
Hw 183.01 27.5543 99.5287
Ow 114.108 27.3721 41.3014
Hw 114.785 27.9432 41.675
Hw 113.931 26.7628 42.0882
Ow 155.3 42.6271 38.9325
Hw 155.727 42.6238 38.0872
Hw 156.063 42.1849 39.3955
Ow 44.2073 52.3655 92.3511
Hw 44.4317 52.1534 91.4248
Hw 43.9136 53.2701 92.3217
Ow 102.869 49.1833 49.3404
Hw 103.032 48.9773 50.2561
Hw 101.947 48.8444 49.367
Ow 53.7417 103.787 99.9787
Hw 53.0759 103.276 100.474
Hw 53.3919 103.82 99.0751
Ow 167.124 91.3221 40.8793
Hw 166.934 91.6094 39.9637
Hw 167.442 90.4098 40.8982
Ow 83.9924 109.752 81.0222
Hw 84.6751 110.471 80.92
Hw 83.879 109.62 82.0211
Ow 166.905 86.2182 104.504
Hw 166.563 85.8417 103.643
Hw 166.792 85.3756 105.032
Ow 47.0114 87.2039 59.4738
Hw 47.1353 86.6499 60.2367
Hw 47.5519 87.9868 59.7152
Ow 142.09 70.066 93.3861
Hw 142.211 70.4233 92.4939
Hw 142.778 69.4414 93.3823
Ow 96.464 46.5395 55.9872
Hw 96.3983 46.2435 55.0203
Hw 95.5539 46.6021 56.3283
Ow 155.545 110.79 87.3023
Hw 155.36 111.772 87.212
Hw 154.617 110.633 87.4517
Ow 216.581 51.4981 43.3924
Hw 216.033 50.904 43.0295
Hw 217.392 51.3723 42.8135
Ow 142.349 76.0254 64.2455
Hw 142.688 76.9272 64.2552
Hw 142.026 75.9815 65.1783
Ow 205.028 23.9173 85.0028
Hw 204.163 23.5265 84.6358
Hw 204.682 24.8734 85.1752
Ow 132.52 23.8253 42.1316
Hw 132.806 23.8292 43.0615
Hw 132.945 24.7186 41.9889
Ow 199.032 23.2534 21.9801
Hw 198.056 23.1815 22.0558
Hw 199.157 23.1081 21.0428
Ow 215.541 66.63 52.631
Hw 216.427 66.9677 52.8561
Hw 215.563 66.6552 51.6612
Ow 88.7203 60.1971 54.8063
Hw 87.8303 60.4623 54.7457
Hw 89.0362 60.6461 53.9746
Ow 128.561 63.7826 101.513
Hw 129.475 63.8457 101.722
Hw 128.43 62.8733 101.114
Ow 218.698 75.4753 29.0456
Hw 218.417 76.3546 29.3052
Hw 218.039 75.2683 28.377
Ow 63.7686 39.2444 112.459
Hw 64.2249 38.4533 112.883
Hw 64.4406 39.9491 112.636
Ow 145.23 68.9749 99.4049
Hw 144.804 69.0233 100.273
Hw 144.793 69.7531 99.0193
Ow 136.222 50.1 97.1478
Hw 135.466 50.5255 97.6192
Hw 135.8 49.4138 96.5545
Ow 105.538 31.2308 59.5374
Hw 106.041 31.949 59.0518
Hw 104.92 31.7846 60.0495
Ow 218.486 45.0978 70.3036
Hw 217.977 44.3119 70.5903
Hw 218.918 44.7487 69.4886
Ow 40.5832 28.546 77.1778
Hw 41.3103 28.8833 77.6963
Hw 40.0837 28.013 77.8059
Ow 57.7685 116.531 102.212
Hw 57.0938 116.903 101.616
Hw 58.1997 117.356 102.503
Ow 211.524 85.021 35.1691
Hw 211.208 85.3025 36.0674
Hw 212.3 85.6501 35.074
Ow 214.649 119.259 107.44
Hw 214.322 118.588 106.797
Hw 213.946 119.193 108.106
Ow 65.1707 24.7473 102.927
Hw 65.5981 25.1995 102.141
Hw 65.9461 24.6407 103.528
Ow 130.054 21.7959 43.1003
Hw 130.356 20.9057 42.8012
Hw 130.135 21.6859 44.0401
Ow 222.822 106.101 79.0029
Hw 222.876 105.724 78.0643
Hw 223.157 105.362 79.5374
Ow 146.28 72.0889 31.5064
Hw 146.427 71.9479 32.4478
Hw 146.886 72.8388 31.3979
Ow 73.7925 63.7979 107.152
Hw 74.1127 63.0263 107.738
Hw 74.4113 63.7406 106.382
Ow 98.394 77.2576 44.8489
Hw 98.1547 76.786 44.0331
Hw 98.4097 76.5376 45.4363
Ow 157.258 73.9312 28.9564
Hw 158.157 73.7982 29.2751
Hw 156.825 73.7994 29.8674
Ow 179.894 102.746 97.2214
Hw 180.546 103.48 96.914
Hw 180.577 102.085 97.3284
Ow 213.157 45.9114 43.8931
Hw 213.016 45.4577 43.0185
Hw 214.049 46.0756 43.8295
Ow 169.948 43.4121 29.2253
Hw 170.472 43.0716 29.9992
Hw 169.325 43.9655 29.7167
Ow 222.724 30.0165 97.5599
Hw 221.991 29.4372 97.6112
Hw 222.35 30.69 96.9582
Ow 188.904 23.9827 71.7018
Hw 189.37 23.1538 71.8829
Hw 189.658 24.5013 71.4007
Ow 129.419 85.3663 102.422
Hw 129.758 84.7355 101.84
Hw 128.606 85.4998 101.937
Ow 152.989 86.8986 57.9923
Hw 153.609 87.227 58.63
Hw 153.267 85.97 58.0238
Ow 166.761 102.88 53.3176
Hw 165.796 103.072 53.3647
Hw 166.807 102.48 54.161
Ow 209.618 112.442 30.9389
Hw 209.142 111.807 31.4697
Hw 209.878 112.957 31.7364
Ow 101.644 85.1191 26.168
Hw 102.593 85.0837 26.2975
Hw 101.617 84.9325 25.2102
Ow 104.042 118.545 54.2508
Hw 103.568 118.352 55.075
Hw 104.664 117.757 54.1953
Ow 98.8061 51.9361 47.7392
Hw 99.5018 51.9947 48.3886
Hw 98.9169 52.7499 47.2162
Ow 93.1403 101.017 69.0393
Hw 93.8203 100.35 68.7982
Hw 92.8818 101.375 68.1837
Ow 143.813 20.8507 56.5331
Hw 144.602 20.9405 57.0946
Hw 143.539 21.7549 56.6152
Ow 94.977 69.4276 60.8846
Hw 94.896 70.2967 61.3721
Hw 95.958 69.4745 60.7919
Ow 145.325 21.4725 91.9498
Hw 145.934 21.7524 92.6056
Hw 144.724 22.1582 92.0223
Ow 197.19 30.4762 34.2114
Hw 197.88 29.9379 34.6552
Hw 196.328 30.0343 34.5363
Ow 37.69 79.0904 28.806
Hw 38.0864 78.2967 28.4042
Hw 36.9983 79.2921 28.1227
Ow 193.309 77.7687 100.152
Hw 192.75 78.5473 100.09
Hw 192.749 77.163 100.688
Ow 53.0695 90.2458 65.002
Hw 52.6382 90.4645 64.1791
Hw 52.2323 90.0846 65.4883
Ow 97.3076 42.1503 80.4925
Hw 97.5547 42.8183 81.1615
Hw 97.9244 42.3256 79.7811
Ow 130.408 39.8732 35.2643
Hw 130.09 40.2536 34.4278
Hw 130.652 38.9371 35.1919
Ow 81.7945 115.268 34.7539
Hw 81.1715 114.627 34.4182
Hw 81.5554 115.335 35.6852
Ow 47.4461 63.7142 35.6072
Hw 46.7478 63.2276 35.1305
Hw 47.0875 63.8523 36.5058
Ow 77.5251 89.8499 42.0195
Hw 77.5621 89.1359 42.6311
Hw 76.6494 90.2925 42.1977
Ow 181.858 113.942 95.5333
Hw 181.643 113.397 94.7582
Hw 182.525 114.467 95.044
Ow 205.167 92.2079 68.1902
Hw 204.283 92.2966 67.7037
Hw 205.742 92.9624 67.9045
Ow 187.049 96.3956 48.9144
Hw 187.524 96.2353 48.091
Hw 186.137 96.5618 48.6216
Ow 133.914 83.6621 86.7615
Hw 134.338 82.9769 87.407
Hw 134.481 84.4534 86.9069
Ow 197.8 32.0935 30.0217
Hw 198.139 31.2519 29.6563
Hw 196.866 31.8373 30.2089
Ow 184.849 104.661 30.5517
Hw 183.985 104.415 30.9025
Hw 184.884 104.285 29.6236
Ow 146.028 106.956 33.1209
Hw 146.538 106.166 32.73
Hw 145.817 107.476 32.331
Ow 101.835 98.2628 59.5424
Hw 101.904 97.3652 59.9262
Hw 102.406 98.6997 60.2233
Ow 77.2484 93.493 102
Hw 77.8708 92.9611 102.312
Hw 77.076 94.0936 102.722
Ow 195.46 29.9979 101.51
Hw 195.72 30.3187 100.643
Hw 194.838 30.6193 101.8
Ow 192.447 27.6191 52.829
Hw 192.036 27.5819 53.7014
Hw 193.412 27.7049 52.9839
Ow 161.813 80.5442 24.3369
Hw 162.6 81.0454 24.1427
Hw 161.963 79.8189 23.6775
Ow 193.271 73.1029 38.7825
Hw 192.382 73.4957 38.8558
Hw 193.712 73.8746 39.1494
Ow 86.468 115.639 76.6681
Hw 86.6624 115.276 77.5377
Hw 86.7907 116.609 76.8138
Ow 59.7574 98.3021 108.633
Hw 60.6561 97.9507 108.882
Hw 59.7265 98.0194 107.711
Ow 150.318 56.259 23.735
Hw 150.525 55.7833 24.6284
Hw 151.234 56.4537 23.3498
Ow 191.551 103.4 111.923
Hw 191.611 102.907 111.09
Hw 190.598 103.316 112.146
Ow 226.483 49.652 35.0735
Hw 226.584 50.6596 35.0339
Hw 226.733 49.5317 36.0042
Ow 70.825 52.1271 83.0639
Hw 70.4609 51.5547 83.7492
Hw 71.0842 52.957 83.512
Ow 105.662 56.6235 28.9026
Hw 106.465 56.963 29.2699
Hw 105.058 56.6924 29.6518
Ow 127.574 45.0348 43.8053
Hw 127.38 44.4512 43.093
Hw 126.849 45.6939 43.675
Ow 149.194 115.664 35.0458
Hw 149.374 116.446 35.6549
Hw 149.005 115.006 35.8037
Ow 131.757 79.9883 39.4142
Hw 132.128 79.3522 38.7424
Hw 132.379 80.7295 39.3222
Ow 82.5429 79.9849 73.696
Hw 83.1845 80.6358 73.987
Hw 81.7553 80.2314 74.2278
Ow 71.6455 114.27 26.6684
Hw 72.2883 114.339 27.3606
Hw 70.8142 114.579 27.1088
Ow 94.1639 46.8175 40.4212
Hw 93.4153 47.3912 40.6316
Hw 94.8758 47.4596 40.1391
Ow 227.491 53.2944 109.798
Hw 228.413 53.679 109.952
Hw 227.366 53.1849 108.84
Ow 75.971 103.258 47.0758
Hw 76.2604 102.369 46.8613
Hw 75.0302 103.253 46.8372
Ow 173.3 65.9709 35.0021
Hw 173.57 65.0414 34.7725
Hw 174.018 66.5314 34.5821
Ow 220.594 66.5612 22.8401
Hw 221.456 66.0225 22.7858
Hw 220.282 66.3762 23.7735
Ow 116.854 71.2984 63.0643
Hw 115.899 71.0647 62.9081
Hw 117.099 70.5791 63.7238
Ow 187.607 33.087 88.0789
Hw 188.046 33.8515 88.4887
Hw 186.976 33.3723 87.3848
Ow 186.858 43.0574 100.389
Hw 187.47 42.3128 100.298
Hw 187.476 43.6738 100.777
Ow 47.426 32.3054 47.6288
Hw 47.2297 31.8566 48.4553
Hw 48.3063 32.6147 47.8028
Ow 191.359 45.1067 21.9543
Hw 190.692 45.1541 21.2519
Hw 191.886 45.9344 21.9918
Ow 146.408 91.8059 48.7393
Hw 145.612 92.3398 48.982
Hw 146.097 90.8954 48.7018
Ow 114.753 64.143 64.4588
Hw 114.293 63.8555 63.648
Hw 115.358 63.4057 64.6628
Ow 42.6678 83.8279 53.9479
Hw 41.8512 83.3438 54.2729
Hw 43.3801 83.2339 54.1621
Ow 218.219 98.3347 72.0098
Hw 217.728 99.0979 71.5953
Hw 218.57 98.771 72.7841
Ow 181.414 49.201 46.7093
Hw 181.713 48.531 46.0191
Hw 182.241 49.2526 47.2257
Ow 198.099 82.5478 104.43
Hw 198.816 82.228 103.92
Hw 197.457 81.7625 104.397
Ow 98.5557 90.2766 28.6403
Hw 98.4151 91.2459 28.4737
Hw 98.9162 90.4698 29.5215
Ow 121.244 67.1928 66.9514
Hw 121.219 66.5625 66.2283
Hw 121.88 66.7831 67.5998
Ow 210.328 22.5663 103.04
Hw 210.376 22.6475 102.138
Hw 211.223 22.8158 103.328
Ow 200.823 33.1772 26.0298
Hw 199.826 33.372 25.798
Hw 201.187 32.6782 25.2786
Ow 92.2844 39.5322 26.4442
Hw 92.5735 39.3204 25.5811
Hw 92.7895 38.9309 26.9762
Ow 155.189 119.564 94.231
Hw 154.475 120.15 94.2238
Hw 155.405 119.396 93.3003
Ow 74.5174 109.874 29.6593
Hw 74.7219 110.796 29.5482
Hw 73.558 109.881 29.9989
Ow 156.82 111.531 103.662
Hw 156.452 111.043 102.92
Hw 156.11 112.098 103.833
Ow 37.8186 58.4224 20.5408
Hw 37.4068 57.6493 20.7978
Hw 36.9559 58.8952 20.387
Ow 127.936 23.128 21.6879
Hw 128.421 22.8648 22.5578
Hw 128.506 22.7179 20.9852
Ow 86.4428 53.2295 67.2216
Hw 86.6877 52.2993 67.022
Hw 87.0908 53.5504 67.8567
Ow 187.491 82.3627 105.81
Hw 187.929 81.9619 106.601
Hw 188.232 82.6302 105.203
Ow 164.564 118.641 57.7325
Hw 165.188 119.131 57.1841
Hw 165.276 118.443 58.3505
Ow 61.9837 20.9699 101.79
Hw 61.1365 21.0605 101.276
Hw 62.4365 120.063 101.23
Ow 190 62.3686 42.264
Hw 189.782 61.4674 41.9573
Hw 190.345 62.6319 41.3407
Ow 207.771 88.5648 54.4651
Hw 208.789 88.5342 54.5379
Hw 207.592 89.3665 53.9685
Ow 129.529 54.7534 49.5438
Hw 129.753 55.6449 49.2206
Hw 130.248 54.1843 49.1501
Ow 113.002 88.6041 54.3576
Hw 112.817 89.4375 54.7934
Hw 113.294 88.9199 53.4455
Ow 86.1526 36.8031 60.5857
Hw 85.4492 37.4366 60.2164
Hw 85.5918 36.3103 61.1866
Ow 93.9703 46.252 50.3008
Hw 93.1346 46.1854 49.7587
Hw 94.4793 46.8524 49.6932
Ow 76.6251 53.316 24.7075
Hw 77.5506 53.2636 24.2994
Hw 76.5738 54.2341 25.0679
Ow 76.0858 118.165 74.7876
Hw 76.5596 118.748 75.4224
Hw 76.7212 117.415 74.796
Ow 115.204 94.4921 41.1475
Hw 115.756 95.245 40.8327
Hw 115.548 93.692 40.7763
Ow 184.619 74.5093 44.1595
Hw 185.317 75.0549 44.5614
Hw 184.222 74.1083 44.9736
Ow 149.016 86.0348 52.4175
Hw 149.664 85.3392 52.6721
Hw 148.911 85.9374 51.4672
Ow 190.573 88.457 104.754
Hw 191.44 88.0832 104.568
Hw 189.982 87.7505 104.465
Ow 138.819 44.8778 21.6444
Hw 138.607 43.9835 21.8573
Hw 138.656 44.6847 20.6778
Ow 135.845 112.782 45.7351
Hw 134.951 112.626 45.8621
Hw 136.165 113.116 46.5893
Ow 119.257 109.448 81.811
Hw 120.184 109.078 81.8434
Hw 119.329 110.434 81.6182
Ow 64.7025 32.3188 106.352
Hw 65.5855 31.8196 106.246
Hw 64.0605 31.55 106.412
Ow 210.58 88.366 107.176
Hw 211.167 89.0484 107.59
Hw 210.553 88.6645 106.225
Ow 82.2438 65.2182 42.8934
Hw 82.7038 65.4555 42.0734
Hw 81.7743 66.1009 43.1113
Ow 166.632 111.408 106.842
Hw 166.212 110.551 106.932
Hw 165.92 112.053 106.673
Ow 196.643 26.2488 29.1519
Hw 196.365 25.5884 28.5072
Hw 195.819 26.4774 29.5289
Ow 214.359 21.5675 86.4908
Hw 213.888 22.3582 86.7678
Hw 214.018 21.3415 85.6145
Ow 215.656 56.2354 68.5499
Hw 215.316 56.2405 69.4899
Hw 215.428 57.1665 68.3225
Ow 116.734 59.74 93.543
Hw 116.773 60.2279 92.6506
Hw 117.59 59.9475 93.9383
Ow 139.29 108.346 111.081
Hw 140.102 107.832 110.889
Hw 139.124 108.126 111.967
Ow 112.231 108.005 70.2724
Hw 112.171 107.801 71.2418
Hw 112.826 108.748 70.3771
Ow 199.573 112.071 109.788
Hw 199.299 113.01 109.758
Hw 200.235 112.162 109.05
Ow 140.39 34.8966 22.6597
Hw 140.994 35.1843 23.3568
Hw 140.632 35.5879 21.9782
Ow 168.867 65.5657 99.1535
Hw 168.286 65.8615 98.4707
Hw 169.724 65.8913 98.8515
Ow 73.0722 75.6863 66.8457
Hw 73.4788 76.4532 66.3826
Hw 73.7664 74.9626 66.9272
Ow 63.4362 73.9335 37.9705
Hw 63.8699 73.7745 38.8618
Hw 64.0348 74.5296 37.5281
Ow 78.503 82.2052 50.4931
Hw 77.6338 81.7613 50.338
Hw 78.2713 83.0166 51.0027
Ow 163.233 82.1952 27.4187
Hw 163.486 82.2198 26.4665
Hw 163.784 81.4434 27.6036
Ow 139.539 22.759 95.7652
Hw 140.481 22.8025 95.4677
Hw 139.419 21.8796 96.257
Ow 154.976 103.595 59.4332
Hw 154.091 104.101 59.4275
Hw 154.64 102.704 59.6383
Ow 208.992 117.806 94.2311
Hw 209.369 116.862 94.2751
Hw 208.064 117.66 93.9735
Ow 75.0984 60.017 84.5821
Hw 74.2562 59.5572 84.6151
Hw 74.8613 60.8999 84.7951
Ow 43.3067 68.5409 41.2263
Hw 42.4007 68.1096 41.2838
Hw 43.1342 69.3505 40.6671
Ow 97.7507 39.9964 61.104
Hw 98.2883 40.8121 61.3582
Hw 97.9707 39.342 61.8236
Ow 40.3519 83.5984 62.0061
Hw 40.6479 83.4405 61.0729
Hw 39.7505 82.8612 62.1748
Ow 114.939 116.856 44.2472
Hw 114.05 116.498 44.2627
Hw 114.85 117.557 43.6043
Ow 71.32 60.6506 26.7176
Hw 72.2878 60.6928 26.7738
Hw 71.1619 59.8288 27.211
Ow 61.7566 97.6094 34.0635
Hw 61.917 96.9422 34.7239
Hw 61.7203 98.4085 34.5787
Ow 91.7541 78.9344 21.6793
Hw 92.327 78.4514 21.0345
Hw 92.0204 78.4378 22.4498
Ow 154.43 48.6258 45.0637
Hw 153.45 48.5272 44.9365
Hw 154.627 49.508 45.2898
Ow 175.567 91.8678 34.3605
Hw 174.647 91.5138 34.1832
Hw 175.496 92.7209 33.8874
Ow 171.533 87.4063 64.8713
Hw 172.173 86.7112 64.7346
Hw 171.075 87.1766 65.7547
Ow 204.339 88.4015 110.767
Hw 204.018 87.5942 110.336
Hw 203.819 88.4176 111.571
Ow 82.5906 85.2474 50.8889
Hw 81.6468 85.3837 50.8979
Hw 82.9515 86.1415 50.6493
Ow 169.42 70.6641 78.2622
Hw 170.26 70.5884 77.7386
Hw 169.654 70.2987 79.1066
Ow 139.722 101.98 28.8135
Hw 139.77 102.933 28.6836
Hw 138.892 101.851 28.3276
Ow 225.77 97.1954 108.936
Hw 224.953 96.6975 108.535
Hw 226.456 96.8973 108.285
Ow 68.4006 49.0679 77.5088
Hw 68.1705 49.8643 78.0159
Hw 69.1658 48.658 77.9317
Ow 146.787 24.309 108.335
Hw 146.126 24.574 108.964
Hw 147.061 25.1958 108.068
Ow 49.2249 29.6897 85.512
Hw 50.1416 29.72 85.4392
Hw 49.0325 29.2043 84.7239
Ow 87.8604 35.4745 76.4838
Hw 88.8425 35.3816 76.7158
Hw 87.5448 36.3939 76.6733
Ow 131.838 68.6723 55.8901
Hw 132.133 68.5824 56.763
Hw 132.009 69.6119 55.7947
Ow 92.0216 28.8801 106.03
Hw 92.6357 28.1258 106.065
Hw 91.9716 28.9566 105.052
Ow 176.586 45.1629 112.967
Hw 176.516 45.1678 19.9449
Hw 176.519 44.2064 112.811
Ow 195.853 59.3306 112.193
Hw 195.114 59.5301 111.621
Hw 195.525 58.5354 112.664
Ow 41.3428 101.929 51.2757
Hw 41.508 101.211 50.6629
Hw 40.4922 102.31 51.0174
Ow 212.764 37.2671 108.905
Hw 212.652 38.1745 109.388
Hw 211.863 36.8846 108.945
Ow 40.2271 106.751 22.7117
Hw 39.7365 106.172 22.0636
Hw 40.6142 107.456 22.0622
Ow 209.532 60.8019 30.4546
Hw 208.864 61.4497 30.2785
Hw 209.739 60.8417 31.4512
Ow 213.472 106.712 73.5887
Hw 213.787 107.191 74.322
Hw 214.176 106.699 72.8948
Ow 209.684 100.691 97.0514
Hw 210.399 100.054 96.9066
Hw 209.029 100.453 96.4134
Ow 38.7379 72.8565 31.015
Hw 39.5781 72.9756 31.3446
Hw 38.5527 72.0542 31.5865
Ow 52.5231 27.4234 27.1451
Hw 51.9296 27.9568 26.5353
Hw 52.1668 26.5256 27.0393
Ow 215.152 73.2871 32.5186
Hw 214.719 72.9939 31.6933
Hw 214.517 72.9835 33.0901
Ow 149.3 112.435 67.4024
Hw 148.627 112.585 68.1417
Hw 150.082 112.373 68.0214
Ow 63.9202 111.177 33.642
Hw 64.1281 110.788 34.5262
Hw 63.9087 112.114 33.8876
Ow 128.151 26.8907 32.9414
Hw 128.984 26.9904 33.3888
Hw 127.785 26.1784 33.5308
Ow 78.6745 30.9446 47.4503
Hw 77.8598 31.4599 47.6758
Hw 78.4584 30.6541 46.5866
Ow 164.317 27.1106 20.0622
Hw 164.461 26.4999 19.3055
Hw 165.062 26.824 20.6415
Ow 169.009 94.0632 22.0163
Hw 169.895 94.1332 21.7447
Hw 169.121 93.8502 22.9929
Ow 67.8885 30.8077 35.6697
Hw 67.1861 31.4599 35.4064
Hw 67.5979 29.9269 35.2952
Ow 74.5622 61.4044 51.0841
Hw 74.1742 61.5511 52.0283
Hw 73.7412 61.3492 50.5115
Ow 98.7643 54.2665 109.336
Hw 98.3006 55.133 109.444
Hw 98.2083 53.7794 109.997
Ow 218.968 111.232 27.5723
Hw 219.159 110.643 28.3407
Hw 219.868 111.368 27.1943
Ow 135.851 35.0361 92.3867
Hw 134.977 34.5025 92.4768
Hw 135.854 35.4952 93.2204
Ow 103.013 25.0193 30.7824
Hw 103.088 25.0534 31.7512
Hw 102.398 25.7943 30.5975
Ow 85.516 119.773 56.9071
Hw 86.2251 119.161 56.7035
Hw 85.8432 120.224 57.7284
Ow 148.836 103.564 97.0398
Hw 147.913 103.191 97.1041
Hw 149.398 102.814 96.8294
Ow 62.2695 82.0372 30.5428
Hw 61.8333 82.294 29.6922
Hw 61.7632 81.2464 30.8159
Ow 179.153 23.0756 33.4943
Hw 180.042 22.6994 33.8244
Hw 179.49 23.8365 32.91
Ow 88.0552 115.968 91.0565
Hw 87.9206 116.674 91.682
Hw 87.1516 115.572 90.9861
Ow 213.316 85.4493 22.4766
Hw 213.875 85.0291 21.7815
Hw 212.488 85.5596 22.0239
Ow 124.536 46.6597 107.912
Hw 125.331 46.2589 107.883
Hw 124.644 47.5657 108.28
Ow 111.795 66.3614 47.2128
Hw 112.72 66.1371 47.4587
Hw 111.577 67.0598 47.8498
Ow 102.361 93.9069 42.815
Hw 102.592 94.6022 43.4256
Hw 102.503 94.2688 41.9192
Ow 118.205 25.5984 89.6771
Hw 117.6 26.1375 89.2585
Hw 118.938 25.4623 89.0796
Ow 222.906 57.771 19.4238
Hw 222.927 58.0404 112.544
Hw 223.574 58.4061 19.7732
Ow 223.503 47.108 48.5673
Hw 224.282 47.4023 49.1129
Hw 223.282 46.3385 49.0668
Ow 127.962 89.6635 40.7061
Hw 128.217 89.9232 41.6403
Hw 127.918 88.7107 40.7442
Ow 224.473 108.906 91.06
Hw 223.873 108.909 90.2875
Hw 224.207 109.769 91.3895
Ow 196.062 96.5837 82.1777
Hw 195.962 95.6382 81.891
Hw 196.968 96.7746 81.8491
Ow 150.523 107.057 25.9395
Hw 149.901 107.769 25.6707
Hw 150.323 106.946 26.9234
Ow 213.651 75.2135 66.6108
Hw 213.06 74.4518 66.7013
Hw 213.117 75.9419 67.0539
Ow 190.005 83.5904 49.7408
Hw 189.281 83.1663 50.2652
Hw 190.758 83.0358 50.0177
Ow 213.676 91.4842 106.843
Hw 212.873 91.2128 107.249
Hw 214.057 91.7641 107.736
Ow 183.636 103.679 113.093
Hw 182.854 103.994 112.507
Hw 183.176 103.656 19.9142
Ow 42.1345 24.0955 88.3348
Hw 41.7319 24.5229 89.1688
Hw 41.3884 24.358 87.7146
Ow 125.957 46.922 36.6841
Hw 126.605 47.376 37.2882
Hw 125.887 45.9975 36.9685
Ow 164.053 117.598 37.7523
Hw 163.598 118.387 37.4129
Hw 164.044 117.007 36.9697
Ow 93.3977 105.802 20.1942
Hw 92.6508 105.784 20.8335
Hw 94.0486 106.275 20.6856
Ow 138.186 86.7446 52.4891
Hw 138.245 85.7521 52.6167
Hw 138.03 87.0847 53.385
Ow 151.967 78.5502 94.5435
Hw 152.235 79.2422 93.8781
Hw 151.615 77.9478 93.8716
Ow 195.415 108.287 74.2825
Hw 195.887 107.408 74.215
Hw 195.242 108.365 73.3891
Ow 157.212 105.011 63.69
Hw 157.961 104.394 63.64
Hw 156.45 104.678 63.2514
Ow 112.168 75.6164 36.8144
Hw 111.309 75.1128 37.0302
Hw 111.942 76.4927 36.4985
Ow 149.797 67.0378 25.0428
Hw 149.774 66.0754 24.9751
Hw 150.321 67.3885 24.3019
Ow 209.562 25.2883 81.0343
Hw 209.643 24.8251 81.8851
Hw 208.663 25.5043 80.9822
Ow 57.1663 50.5227 92.4254
Hw 57.0607 50.6512 93.4194
Hw 56.3672 50.0096 92.1312
Ow 223.172 52.0689 89.4271
Hw 222.311 51.7324 89.7024
Hw 223.065 53.0349 89.389
Ow 79.0744 61.1407 103.47
Hw 79.7373 61.5251 102.734
Hw 78.5687 60.4675 102.925
Ow 96.2156 47.6576 23.3721
Hw 96.961 48.101 23.0307
Hw 96.5614 46.7616 23.289
Ow 80.474 29.3117 38.6392
Hw 79.4937 29.3442 38.7025
Hw 80.5888 28.4977 39.0982
Ow 80.874 22.7224 46.9637
Hw 80.2387 22.3166 46.2931
Hw 81.7515 22.4577 46.6578
Ow 211.242 26.3585 67.999
Hw 211.734 26.9287 68.5675
Hw 211.954 25.9271 67.4906
Ow 44.8666 77.9499 108.578
Hw 44.6475 77.5825 107.628
Hw 45.8208 77.9998 108.446
Ow 56.7676 49.2935 85.3977
Hw 57.4455 50.0341 85.4801
Hw 56.7599 49.267 84.398
Ow 81.4504 86.8894 65.9231
Hw 80.652 87.1787 66.3273
Hw 82.0583 87.465 66.3876
Ow 58.4021 40.4834 57.3569
Hw 58.767 39.6252 57.6899
Hw 58.1653 40.8547 58.1935
Ow 62.4372 39.6002 34.7775
Hw 61.7966 39.297 34.1592
Hw 62.4062 38.8756 35.4494
Ow 68.9448 52.4812 19.593
Hw 69.6348 52.3422 112.987
Hw 69.4833 52.81 20.356
Ow 59.526 85.306 36.0284
Hw 59.8704 84.5689 36.5197
Hw 58.9883 84.7846 35.2913
Ow 70.8173 89.4804 22.7874
Hw 71.4482 88.8388 23.1911
Hw 70.1536 88.8035 22.5823
Ow 224.909 99.707 50.9201
Hw 225.814 99.6228 50.7106
Hw 224.543 98.8529 50.6602
Ow 122.498 45.2587 85.18
Hw 123.309 44.8942 85.6209
Hw 122.528 44.6394 84.4128
Ow 93.8672 54.3975 84.7028
Hw 93.5752 55.3355 84.546
Hw 94.6242 54.1941 84.0512
Ow 167.696 114.575 64.4572
Hw 166.851 114.909 64.1313
Hw 168.152 115.376 64.6806
Ow 159.36 97.0945 93.0231
Hw 159.983 97.4412 92.442
Hw 159.482 96.136 92.7504
Ow 228.282 28.7971 47.1799
Hw 227.635 28.0955 47.2369
Hw 227.714 29.4062 46.7277
Ow 58.2807 30.6036 39.0225
Hw 58.3936 31.2805 39.706
Hw 57.6673 30.0609 39.5064
Ow 219.182 92.7698 30.0745
Hw 219.671 91.918 30.4173
Hw 219.765 93.4438 30.4302
Ow 56.4849 48.172 39.2687
Hw 56.1413 48.9997 38.8366
Hw 57.3809 48.0585 38.8749
Ow 197.974 118.931 74.7995
Hw 198.025 119.892 74.528
Hw 197.304 118.948 75.4818
Ow 64.2546 100.939 37.7721
Hw 64.6026 101.114 38.6707
Hw 63.6368 101.68 37.6202
Ow 151.017 83.006 47.4257
Hw 151.311 83.574 46.7294
Hw 150.036 83.2212 47.4539
Ow 196.951 44.6098 106.368
Hw 196.643 45.3196 105.802
Hw 197.062 45.1819 107.125
Ow 50.4451 46.7305 107.22
Hw 51.2331 46.2123 107.385
Hw 50.9261 47.4849 106.756
Ow 201.827 60.279 20.6546
Hw 202.116 61.1559 21.0487
Hw 200.896 60.3274 20.9118
Ow 176.699 62.8424 98.8986
Hw 176.136 62.0733 98.6975
Hw 176.154 63.5553 98.5082
Ow 184.578 86.6673 30.5887
Hw 184.241 85.791 30.4982
Hw 184.843 86.6914 31.5228
Ow 134.679 83.9866 39.7021
Hw 134.222 83.4695 38.9633
Hw 135.58 83.8137 39.4499
Ow 227.31 111.406 112.393
Hw 227.303 110.495 111.914
Hw 226.47 111.231 112.842
Ow 102.549 94.2101 96.5618
Hw 103.123 93.6025 97.0768
Hw 103.13 94.5618 95.8272
Ow 133.316 26.8975 45.5373
Hw 134.227 27.2242 45.2682
Hw 132.785 27.5041 45.0454
Ow 227.664 84.1793 33.6926
Hw 227.268 84.9241 33.1512
Hw 228.536 84.5175 34
Ow 200.918 105.053 101.875
Hw 200.262 105.685 101.62
Hw 201.26 104.694 101.02
Ow 81.8899 117.38 107.002
Hw 80.9845 117.498 106.761
Hw 82.1779 118.309 106.918
Ow 141.213 36.9212 45.5082
Hw 141.677 36.1296 45.8749
Hw 141.782 37.7016 45.7095
Ow 172.862 45.5283 99.2299
Hw 173.392 44.7927 98.8587
Hw 173.033 45.3728 100.21
Ow 211.221 88.6493 79.7522
Hw 212.189 88.6035 79.442
Hw 210.888 87.7536 79.529
Ow 37.1088 86.8387 55.6681
Hw 37.3214 86.7379 56.6173
Hw 36.7319 85.9442 55.5856
Ow 43.2189 78.1724 48.0566
Hw 43.2428 79.101 48.0269
Hw 43.8316 77.964 47.3107
Ow 40.9299 113.784 77.0104
Hw 41.6595 114.214 76.4648
Hw 41.5033 113.045 77.262
Ow 100.679 25.2103 57.1971
Hw 101.168 24.987 58.059
Hw 101.288 25.8723 56.84
Ow 42.3851 92.9802 30.6583
Hw 42.1138 92.2014 30.1878
Hw 43.2396 92.6411 31.0078
Ow 133.437 28.38 111.352
Hw 134.334 27.9332 111.557
Hw 133.037 28.2929 112.271
Ow 102.785 110.185 103.794
Hw 102.772 110.314 104.735
Hw 103.581 110.658 103.571
Ow 221.018 37.2788 21.3886
Hw 220.766 38.1139 21.8988
Hw 220.129 36.7761 21.4531
Ow 177.737 111.493 47.5238
Hw 176.807 111.745 47.6642
Hw 177.573 111.16 46.5645
Ow 154.283 27.6489 83.7771
Hw 153.589 28.2597 83.6912
Hw 154.753 28.1591 84.4623
Ow 217.24 45.4623 103.269
Hw 217.438 45.3269 104.2
Hw 216.504 44.7924 103.192
Ow 54.3932 103.239 50.8226
Hw 55.1241 103.368 50.156
Hw 54.2706 102.267 50.8757
Ow 161.491 75.058 52.1682
Hw 161.366 74.5355 51.3565
Hw 161.959 74.4717 52.762
Ow 125.362 79.827 113.019
Hw 125.252 80.769 19.333
Hw 124.759 79.4392 19.6559
Ow 172.664 41.7465 36.6493
Hw 173.556 41.848 36.8224
Hw 172.771 41.3622 35.8058
Ow 200.948 85.9148 56.2424
Hw 201.156 85.2622 55.58
Hw 200.105 86.4054 55.9606
Ow 120.021 107.725 53.0834
Hw 120.305 108.716 53.0467
Hw 119.042 107.942 53.2449
Ow 152.432 77.2557 37.1852
Hw 151.847 78.0258 37.3486
Hw 153.193 77.351 37.8561
Ow 57.3474 24.6221 30.0345
Hw 57.2747 24.4964 31.0438
Hw 56.5613 25.1737 29.7925
Ow 88.6791 66.3711 40.9302
Hw 89.0651 65.4748 41.1747
Hw 89.1954 67.0198 41.4487
Ow 52.7171 109.005 76.8013
Hw 53.0961 108.45 77.5115
Hw 52.181 109.722 77.153
Ow 47.57 85.5389 61.7943
Hw 48.2521 85.0804 62.3995
Hw 47.0858 85.9444 62.4855
Ow 125.955 68.2853 106.372
Hw 126.265 68.3435 105.433
Hw 125.432 69.0453 106.386
Ow 159.351 33.6796 36.5243
Hw 158.777 34.452 36.3298
Hw 160.018 34.0771 37.1024
Ow 152.239 66.31 99.6289
Hw 152.648 66.2295 98.747
Hw 152.045 65.3583 99.7841
Ow 138.059 39.2724 49.8877
Hw 137.51 39.9994 50.1748
Hw 138.252 38.7876 50.6759
Ow 222.716 34.6 81.1408
Hw 223.529 34.4796 81.6794
Hw 222.141 35.2984 81.5606
Ow 70.5687 41.859 28.4415
Hw 71.2456 41.9083 27.7313
Hw 71.038 42.0646 29.2736
Ow 221.232 47.7726 75.5579
Hw 220.574 47.0141 75.5952
Hw 222.072 47.2727 75.3043
Ow 152.738 56.0841 111.584
Hw 152.594 55.4209 112.226
Hw 152.963 56.8845 112.069
Ow 101.354 36.4001 21.8802
Hw 100.521 36.3546 22.423
Hw 101.395 37.3265 21.6382
Ow 36.7454 79.698 109.068
Hw 37.2148 78.9227 108.69
Hw 228.286 79.3228 109.857
Ow 186.923 94.7554 69.5289
Hw 187.595 95.4524 69.3654
Hw 186.473 94.8262 68.6784
Ow 56.4864 79.2127 81.7832
Hw 57.3703 78.8157 81.8026
Hw 56.0899 78.7732 81.0729
Ow 227.214 113.785 107.072
Hw 226.456 113.214 107.311
Hw 226.667 114.519 106.812
Ow 68.4779 81.8359 85.3409
Hw 68.0355 82.3387 84.5963
Hw 68.5872 81.009 84.7026
Ow 193.078 88.2116 19.9311
Hw 192.514 87.7024 20.4745
Hw 192.757 89.1211 20.144
Ow 86.5745 69.2708 111.599
Hw 86.8791 69.3035 110.678
Hw 86.2139 68.3784 111.762
Ow 67.629 89.1948 36.3753
Hw 68.0759 89.0826 35.419
Hw 66.7974 88.7755 36.3451
Ow 125.277 81.4876 108.505
Hw 125.982 80.8897 108.758
Hw 124.659 81.3171 109.273
Ow 61.9064 101.401 66.1407
Hw 62.7971 101.406 65.7478
Hw 62.1359 101.685 67.0412
Ow 96.9308 100.57 69.8737
Hw 97.3608 100.672 69.0169
Hw 96.0651 100.325 69.6095
Ow 164.836 70.421 53.7227
Hw 164.163 69.9837 54.3208
Hw 165.169 69.5643 53.4085
Ow 141.235 78.343 47.2138
Hw 140.34 77.9105 47.0103
Hw 141.029 78.9166 48.0207
Ow 91.3057 30.2781 108.727
Hw 91.4331 30.1448 107.726
Hw 90.4631 29.8441 108.715
Ow 72.7028 81.8074 77.0753
Hw 73.1257 81.8925 76.1454
Hw 72.6549 82.7062 77.3207
Ow 194.518 104.39 77.302
Hw 195.036 105.141 77.6249
Hw 193.658 104.632 77.7249
Ow 175.086 56.3054 99.2539
Hw 174.225 55.9067 99.418
Hw 175.67 55.4792 99.2851
Ow 215.017 33.9743 50.6885
Hw 215.551 33.2472 50.3636
Hw 214.214 33.4646 50.8943
Ow 223.443 58.0675 90.6552
Hw 224.111 57.8774 89.9714
Hw 223.191 58.9403 90.3324
Ow 48.2645 103.902 27.4199
Hw 48.1606 104.538 26.7231
Hw 47.7603 103.205 27.0834
Ow 84.9242 32.0201 98.815
Hw 85.8094 31.6886 98.8004
Hw 84.6055 32.2421 97.8908
Ow 146.555 22.4603 54.8903
Hw 146.507 23.2093 54.2492
Hw 146.985 22.984 55.5657
Ow 157.661 21.2628 79.3486
Hw 157.025 21.7617 79.9163
Hw 158.418 21.8067 79.3546
Ow 147.924 91.3307 60.2398
Hw 148.563 90.6512 60.373
Hw 148.123 91.9565 60.9477
Ow 115.537 105.347 70.6367
Hw 114.585 105.029 70.6885
Hw 116.083 104.483 70.4752
Ow 218.212 119.353 21.7903
Hw 218.908 119.935 22.1305
Hw 218.736 118.639 21.3239
Ow 156.538 88.0191 22.262
Hw 156.985 88.9374 22.4539
Hw 157.109 87.8294 21.4972
Ow 94.8133 72.2407 106.505
Hw 94.5185 71.5674 105.894
Hw 94.1419 72.8885 106.381
Ow 202.198 79.1308 109.226
Hw 201.758 78.7792 108.447
Hw 201.97 80.1029 109.253
Ow 212.439 44.619 110.346
Hw 211.74 43.9494 110.43
Hw 211.861 45.3942 110.343
Ow 70.9094 103.552 75.5863
Hw 70.4794 103.325 76.434
Hw 70.4417 104.406 75.3896
Ow 88.6904 32.1286 35.3795
Hw 88.2879 33.0426 35.3029
Hw 89.1891 32.2918 36.2131
Ow 130.754 71.7937 66.67
Hw 131.034 71.8101 67.6346
Hw 131.363 71.2225 66.1583
Ow 226.169 40.9497 67.3947
Hw 226.932 40.6165 67.8642
Hw 225.452 40.3079 67.6261
Ow 228.558 103.53 32.0288
Hw 228.398 103.565 32.9894
Hw 36.7749 104.528 31.8361
Ow 70.7819 47.6472 21.3479
Hw 70.3642 48.4769 21.3495
Hw 70.8828 47.4737 20.4104
Ow 224.672 97.8969 81.2261
Hw 224.513 96.9636 81.0693
Hw 223.761 98.0536 81.6751
Ow 173.904 117.926 94.0382
Hw 173.135 118.515 93.8635
Hw 173.518 117.342 94.715
Ow 146.644 111.249 112.985
Hw 147.323 110.527 112.96
Hw 147.182 111.97 19.2202
Ow 121.868 42.996 19.9988
Hw 121.75 43.8384 20.4473
Hw 122.795 43.1665 19.7646
Ow 128.089 76.9967 41.4701
Hw 128.018 76.2248 40.8662
Hw 128.532 77.6329 40.8634
Ow 79.056 39.787 39.9824
Hw 78.3629 40.3507 40.2999
Hw 79.9367 40.202 40.247
Ow 145.36 38.4705 111.448
Hw 144.428 38.4926 111.662
Hw 145.378 37.6217 111.028
Ow 74.3822 36.1586 64.0811
Hw 75.0714 35.859 64.6822
Hw 73.5833 35.6939 64.3281
Ow 88.3106 28.2132 32.3762
Hw 87.8497 27.3674 32.2693
Hw 89.1691 27.859 32.0065
Ow 143.627 100.849 58.9857
Hw 143.233 100.636 59.8162
Hw 142.756 100.977 58.4736
Ow 72.5025 31.2203 104.891
Hw 72.2349 30.9439 105.834
Hw 72.8963 30.4061 104.604
Ow 200.901 117.221 47.1826
Hw 201.425 116.764 46.4852
Hw 201.375 117.223 48.0499
Ow 226.516 99.8052 107.476
Hw 225.75 100.437 107.345
Hw 226.123 99.0379 107.018
Ow 133.746 118.753 73.2686
Hw 133.332 119.636 73.275
Hw 133.588 118.477 72.3337
Ow 52.7035 100.213 44.6889
Hw 52.3455 100.29 43.7839
Hw 53.2669 101.029 44.777
Ow 174.549 100.597 36.1699
Hw 174.629 100.93 35.2672
Hw 174.177 99.6819 36.0416
Ow 50.6351 79.9721 42.5674
Hw 51.4744 80.1548 42.2071
Hw 50.0725 79.9231 41.7622
Ow 176.899 115.764 82.315
Hw 176.211 116.391 82.323
Hw 177.397 116.207 81.5594
Ow 97.3215 67.7741 65.777
Hw 97.8069 68.1919 65.0323
Hw 96.9934 68.578 66.2297
Ow 200.277 95.2729 36.4388
Hw 199.94 94.7647 35.6385
Hw 200.68 94.4898 36.9475
Ow 205.893 53.989 38.7281
Hw 206.038 54.613 37.9978
Hw 206.624 54.269 39.2948
Ow 72.5258 48.9167 41.4474
Hw 72.4485 48.0265 41.1052
Hw 72.2436 48.7557 42.3935
Ow 222.33 42.4201 97.1568
Hw 221.367 42.1108 97.3813
Hw 222.58 41.6535 96.5394
Ow 76.2219 113.157 20.2608
Hw 77.1428 113.164 20.226
Hw 76.0926 112.596 21.0924
Ow 116.965 60.8756 72.8083
Hw 117.609 61.3773 72.3791
Hw 116.618 61.3992 73.5559
Ow 175.974 87.5569 32.6532
Hw 176.318 88.0036 31.8341
Hw 175.214 87.0731 32.26
Ow 57.9167 82.388 90.5079
Hw 58.7138 82.59 90.9954
Hw 57.5322 83.3164 90.5386
Ow 90.1656 106.955 66.3854
Hw 89.7986 107.256 67.2392
Hw 90.3997 107.813 65.9721
Ow 198.523 72.1868 41.9382
Hw 197.843 71.9762 41.3547
Hw 198.87 71.3235 42.1085
Ow 211.725 26.8216 101.427
Hw 212.704 26.713 101.516
Hw 211.616 26.95 100.458
Ow 159.448 87.8565 48.1551
Hw 159.439 88.1435 47.2639
Hw 158.878 88.5279 48.6106
Ow 184.831 95.3045 42.5795
Hw 184.107 95.9604 42.6637
Hw 185.549 95.8233 43.0377
Ow 138.055 27.076 105.759
Hw 138.303 26.8063 104.831
Hw 138.16 26.1695 106.22
Ow 136.868 101.476 92.5063
Hw 136.702 102.423 92.7193
Hw 137.77 101.467 92.8156
Ow 45.4076 62.2707 93.1946
Hw 44.7136 62.1275 92.539
Hw 44.9055 62.5833 93.9473
Ow 39.272 80.2194 48.6128
Hw 39.4894 79.3825 48.1503
Hw 38.3093 80.1311 48.7633
Ow 204.234 58.3446 49.3026
Hw 205.184 58.5354 49.2304
Hw 204.284 57.4523 49.721
Ow 63.6364 63.2082 38.747
Hw 62.7296 62.81 38.5797
Hw 64.1496 62.6731 38.1179
Ow 127.286 84.0023 100.93
Hw 127.8 83.2998 101.259
Hw 127.726 84.2531 100.109
Ow 67.9129 108.426 105.541
Hw 67.0963 107.888 105.64
Hw 68.1528 108.221 104.635
Ow 223.222 102.363 76.4066
Hw 224.111 101.91 76.3096
Hw 222.774 102.081 75.5734
Ow 140.349 111.947 82.6546
Hw 140.699 111.496 81.8522
Hw 140.031 112.864 82.3189
Ow 154.826 111.464 64.6317
Hw 153.974 111.727 65.1487
Hw 154.945 112.296 64.2038
Ow 212.277 74.4549 58.2767
Hw 211.289 74.4055 58.4165
Hw 212.558 73.8421 59.0132
Ow 224.965 103.602 111.711
Hw 224.835 103.315 112.655
Hw 224.464 102.852 111.351
Ow 152.693 70.8419 82.9267
Hw 153.606 71.0569 82.6325
Hw 152.441 70.3938 82.155
Ow 186.569 113.82 102.739
Hw 186.513 113.332 101.887
Hw 186.06 113.198 103.31
Ow 45.8736 93.4535 60.5901
Hw 45.2624 92.8943 60.1049
Hw 45.514 93.5079 61.4993
Ow 91.5595 90.3784 87.95
Hw 90.6603 90.1771 88.427
Hw 91.7008 91.2324 88.4299
Ow 168.42 43.7038 40.1176
Hw 168.553 44.5374 40.614
Hw 168.094 44.183 39.2807
Ow 132.379 109.207 112.79
Hw 133.325 109.266 112.567
Hw 132.043 109.111 111.907
Ow 191.145 87.9949 85.7869
Hw 190.711 87.2093 85.4381
Hw 192.013 87.6975 85.9912
Ow 179.588 105.329 105.219
Hw 179.343 104.969 104.352
Hw 178.763 105.443 105.628
Ow 219.337 24.1426 81.4497
Hw 219.837 24.168 82.3069
Hw 218.812 23.3778 81.4943
Ow 90.6673 27.0804 31.6055
Hw 90.8498 27.3647 30.6967
Hw 91.5698 26.8406 31.9568
Ow 52.4437 56.6773 59.059
Hw 51.8414 56.0616 59.588
Hw 53.0516 57.1672 59.6893
Ow 210.963 26.7786 62.7406
Hw 211.682 27.3735 62.6993
Hw 210.31 27.4428 63.0242
Ow 63.9969 98.7424 71.4211
Hw 63.2336 98.1612 71.411
Hw 64.8341 98.1681 71.2784
Ow 224.222 36.1018 79.1458
Hw 224.391 36.8137 79.8041
Hw 223.578 36.5327 78.6406
Ow 111.982 32.5334 19.7145
Hw 112.596 31.8022 19.7651
Hw 111.392 32.1877 113.063
Ow 131.351 118.809 55.9511
Hw 131.877 119.365 55.3518
Hw 130.464 119.283 55.908
Ow 127.352 97.1346 63.6332
Hw 127.153 97.0055 64.5874
Hw 126.612 97.5813 63.2399
Ow 201.378 39.6518 39.0703
Hw 201.097 39.1171 39.8387
Hw 200.882 39.2059 38.3325
Ow 75.5096 79.211 86.6167
Hw 75.5918 78.4126 86.138
Hw 75.9387 79.816 85.9613
Ow 112.072 84.6085 52.2401
Hw 112.554 85.0783 52.9166
Hw 112.584 84.8597 51.4743
Ow 140.314 109.93 87.0267
Hw 140.884 109.309 86.4572
Hw 140.224 110.702 86.4528
Ow 189.764 28.3319 84.1606
Hw 189.318 28.7015 83.3372
Hw 189.101 27.8376 84.6417
Ow 97.6452 40.6473 64.5763
Hw 98.5687 40.9475 64.6201
Hw 97.6859 39.861 64.0116
Ow 128.925 102.98 73.7458
Hw 129.556 103.452 73.1969
Hw 129.447 102.936 74.5326
Ow 138.378 52.6219 106.308
Hw 139.335 52.5979 106.438
Hw 138.396 52.8858 105.397
Ow 189.602 104.48 85.5881
Hw 189.826 105.268 86.1209
Hw 189.29 104.812 84.7656
Ow 50.5221 48.9165 72.7761
Hw 50.1508 47.984 72.7088
Hw 51.0583 48.9249 71.9773
Ow 117.314 79.3585 90.271
Hw 116.523 79.0041 90.6617
Hw 117.211 78.9177 89.3808
Ow 76.3586 105.559 81.9302
Hw 76.255 104.978 81.1271
Hw 77.1335 106.122 81.5709
Ow 43.4008 95.7416 73.5871
Hw 42.5897 95.2613 73.3168
Hw 43.0741 96.0909 74.4755
Ow 126.538 93.3119 112.3
Hw 127.397 93.0827 111.848
Hw 126.074 93.7537 111.531
Ow 222.146 79.4132 81.0708
Hw 221.755 80.0437 81.696
Hw 221.609 79.5343 80.2501
Ow 126.675 77.7243 76.9481
Hw 125.676 77.7561 76.9472
Hw 126.96 78.7057 77.0787
Ow 194.631 106.022 88.8331
Hw 194.837 105.762 87.9209
Hw 195.47 105.816 89.2441
Ow 210.597 108.363 34.3702
Hw 209.752 108.05 34.0425
Hw 210.442 109.327 34.1803
Ow 137.075 74.4507 86.8894
Hw 137.669 74.6781 86.1343
Hw 136.342 73.9911 86.3929
Ow 187.791 27.4423 36.7359
Hw 187.951 27.188 35.7983
Hw 188.453 27.0373 37.2026
Ow 63.5928 93.1255 37.9062
Hw 63.3481 92.857 36.9883
Hw 63.7669 94.0573 37.8678
Ow 116.79 109.983 71.923
Hw 116.873 110.851 72.4273
Hw 115.828 109.911 72.0212
Ow 93.9269 107.019 72.6556
Hw 94.3875 107.071 73.5241
Hw 93.108 106.579 73.0078
Ow 138.729 101.417 55.9472
Hw 138.121 102.108 56.0994
Hw 138.371 100.927 55.213
Ow 164.599 91.9031 55.2542
Hw 164.247 92.7501 55.4594
Hw 164.039 91.3072 55.794
Ow 163.041 97.9699 98.6042
Hw 163.249 98.4885 97.7867
Hw 163.899 97.5647 98.8454
Ow 149.578 64.4498 21.2384
Hw 148.903 63.7217 21.2959
Hw 149.015 65.0906 21.7165
Ow 129.773 97.7422 100.734
Hw 128.969 97.7561 101.353
Hw 129.816 96.7817 100.452
Ow 189.264 39.6754 60.0355
Hw 188.764 40.468 60.3105
Hw 189.316 39.1536 60.9051
Ow 157.766 43.2701 96.6586
Hw 158.032 42.5048 96.0823
Hw 158.518 43.3721 97.2482
Ow 84.1583 78.1766 39.9666
Hw 84.7618 78.0974 39.1797
Hw 84.9101 78.3137 40.6646
Ow 116.038 21.1657 97.4342
Hw 115.752 120.043 97.811
Hw 116.783 21.4617 98.0022
Ow 123.156 37.665 81.3637
Hw 123.027 38.497 81.7888
Hw 124.129 37.8309 81.2848
Ow 40.5031 90.8757 47.1483
Hw 40.2369 90.0432 46.7162
Hw 40.9174 90.544 48.029
Ow 110.429 108.109 102.483
Hw 110.835 107.639 101.773
Hw 109.636 108.4 102.046
Ow 131.861 70.1826 64.8426
Hw 131.702 70.8292 64.1653
Hw 132.698 69.8208 64.568
Ow 108.197 64.7719 51.923
Hw 107.56 65.477 52.1403
Hw 108.775 65.1551 51.3091
Ow 99.7203 64.2195 53.6652
Hw 99.4659 63.841 54.5478
Hw 100.244 64.993 53.8318
Ow 77.4615 82.6044 82.5849
Hw 78.2066 83.2159 82.9173
Hw 77.7611 81.7136 82.9265
Ow 123.923 68.8329 58.167
Hw 123.43 69.6789 58.0849
Hw 123.405 68.1483 57.7086
Ow 214.961 111.172 89.3771
Hw 213.954 111.215 89.1298
Hw 215.205 111.992 89.8434
Ow 83.6131 104.08 66.7563
Hw 83.0462 103.322 66.7686
Hw 84.4979 103.682 66.9485
Ow 113.957 47.386 109.696
Hw 113.238 47.0712 109.183
Hw 113.61 47.2515 110.584
Ow 209.957 51.3236 112.09
Hw 209.301 51.1176 111.3
Hw 209.353 51.3369 112.846
Ow 226.967 94.061 29.7243
Hw 227.795 94.4099 29.3987
Hw 227.247 93.1534 29.7547
Ow 116.159 24.1779 50.1885
Hw 115.165 23.9871 50.1754
Hw 116.302 24.2417 49.2198
Ow 225.599 81.2647 96.5805
Hw 225.945 81.3218 95.667
Hw 225.872 80.3623 96.8896
Ow 148.313 81.3521 27.5575
Hw 149.004 81.4511 26.8881
Hw 148.502 80.4964 27.885
Ow 68.9781 117.952 29.857
Hw 68.6019 118.384 29.0968
Hw 69.3702 118.785 30.2261
Ow 214.981 109.424 46.2015
Hw 215.475 110.23 46.4279
Hw 215.586 108.947 45.5894
Ow 60.5524 66.1737 62.6048
Hw 60.9729 66.802 63.2311
Hw 60.0461 66.7514 61.9915
Ow 196.684 41.89 58.4644
Hw 196.543 42.8006 58.1274
Hw 197.169 42.1459 59.2422
Ow 66.0197 63.563 50.5524
Hw 65.6067 62.8395 50.1058
Hw 65.9335 64.1664 49.7905
Ow 67.6595 106.158 66.5746
Hw 67.5704 105.369 67.1049
Hw 66.7261 106.372 66.3633
Ow 36.9102 55.0956 73.9241
Hw 36.9426 54.3228 74.49
Hw 228.181 54.9426 73.2186
Ow 192.587 33.1241 87.4694
Hw 193.18 33.7382 88.0266
Hw 193.012 32.2816 87.5326
Ow 202.995 44.6185 22.7839
Hw 203.138 45.4474 22.316
Hw 202.43 44.1661 22.1331
Ow 87.7796 45.1142 22.9921
Hw 87.2467 44.593 23.7188
Hw 87.1546 45.7945 22.723
Ow 58.1667 35.2602 68.5536
Hw 58.3158 34.3931 68.2421
Hw 57.5991 35.0731 69.2231
Ow 55.2324 66.3792 67.6393
Hw 54.352 66.691 67.5605
Hw 55.6026 66.8022 68.4213
Ow 181.137 99.0246 81.8077
Hw 181.678 98.3113 81.5661
Hw 181.536 99.6149 81.0767
Ow 199.463 92.7875 70.2596
Hw 200.254 92.3669 69.835
Hw 199.235 92.1001 70.943
Ow 66.375 60.8201 56.0263
Hw 66.715 61.0284 56.9594
Hw 66.3347 61.6833 55.6426
Ow 140.939 109.128 22.7763
Hw 141.055 109.777 23.4826
Hw 141.862 109.274 22.3329
Ow 176.643 107.782 38.983
Hw 176.532 108.694 39.2832
Hw 177.107 107.334 39.7519
Ow 162.749 109.842 48.984
Hw 163.495 110.391 49.0503
Hw 162.745 109.488 49.9253
Ow 65.541 79.2543 82.0002
Hw 65.9083 79.2356 82.9131
Hw 64.7665 78.6158 82.0461
Ow 157.637 86.3982 107.17
Hw 157.377 87.0282 106.507
Hw 157.091 85.6113 106.886
Ow 176.867 73.9992 46.8773
Hw 176.687 73.2257 47.4061
Hw 176.238 74.66 47.284
Ow 131.99 88.4039 86.2761
Hw 131.576 88.7831 85.4531
Hw 131.88 87.422 86.0328
Ow 220.516 33.0062 64.9229
Hw 220.885 32.6374 65.7239
Hw 221.313 33.0332 64.3617
Ow 123.859 74.2573 40.9639
Hw 124.287 73.5462 41.4178
Hw 123.179 73.8291 40.446
Ow 82.9237 20.994 61.8396
Hw 82.7993 21.2906 60.9092
Hw 82.0895 120.222 61.9087
Ow 192.949 69.5329 104.858
Hw 193.882 69.3486 105.09
Hw 193.099 70.4961 104.757
Ow 153.534 113.586 70.8572
Hw 152.964 114.269 70.5139
Hw 154.286 114.22 71.1276
Ow 206.406 114.154 104.425
Hw 206.284 113.786 105.298
Hw 207.382 114.041 104.314
Ow 175.716 105.501 92.8574
Hw 176.461 105.27 92.2103
Hw 175.191 106.201 92.4433
Ow 205.528 51.4055 26.705
Hw 204.603 51.3459 26.4529
Hw 205.639 52.0729 27.3918
Ow 111.193 43.4962 25.2054
Hw 110.558 44.1352 24.8109
Hw 110.575 43.1596 25.8799
Ow 66.0156 31.3505 61.121
Hw 66.4713 31.8383 60.4603
Hw 66.2326 31.8621 61.9298
Ow 96.5553 100.806 44.2048
Hw 97.2949 100.909 44.8006
Hw 96.0051 100.149 44.7646
Ow 156.283 83.9672 87.771
Hw 155.844 83.1553 87.6
Hw 156.351 84.0167 88.7446
Ow 211.755 33.394 50.5684
Hw 210.859 33.8116 50.5234
Hw 212.245 33.6865 49.7372
Ow 115.144 88.7655 58.7423
Hw 114.716 89.6302 58.8317
[truncated: 4,462,746 more chars]
