# Supplementary material for: Molecular mechanisms of mesoporous silica formation from colloid solution: Ripening-reactions arrest hollow network structures
Source: PLoS One. 2019 Mar 7;14(3):e0212731. doi: 10.1371/journal.pone.0212731 (PMC6405164; doi:10.1371/journal.pone.0212731)
Supplement: S2 File — Obtained Models of solvated single particle, solvated dimer particle and mesoporous particle. (ZIP) [file pone.0212731.s002.zip › Agglomerate_mesoporous_Silica.xyz]

166981
 generated by VMD
 Li      149.311005       83.695007      103.898277
 Li      144.858856       85.868011      100.031166
 Li      150.940369       89.942795      100.987495
 Li      147.124634       94.833603      101.412086
 Li      141.142944      100.451370       91.244011
 Li      136.596893      101.484299       90.881355
 Li      132.360809      104.905670       92.188560
 Li      119.595634      101.679016       90.162560
 Li      151.204559       80.468384       99.764839
 Li      152.149109       83.628998       97.512138
 Li      142.604614       89.993210      104.199318
 Li      142.134796       95.991959       83.681953
 Li      143.116943       91.156937       83.001884
 Li      138.276550       97.676849       92.186394
 Li      133.500977      100.145660       87.405693
 Li      131.284393      103.939316       84.328590
 Li      135.087860       97.661224       86.324562
 Li      144.438934       87.159271       91.907051
 Li      148.416779       90.562317       92.292000
 Li      142.460449       93.442749       93.917870
 Li      147.689087       92.967224       98.944160
 Li      142.354248       94.942810       91.330391
 Li      141.669434       94.380890       86.320229
 Li      137.323059       91.845169       82.165398
 Li      139.107422       97.177628       83.231972
 Li      145.466919       84.235947       90.872047
 Li      142.903473       89.331360       79.196388
 Li      139.944305       90.210098       79.623451
 Li      143.744781       90.159103       86.024773
 Li      143.490692       92.396606       88.055107
 Li      138.787384       93.460754       87.109306
 Li      139.765442       98.118454       87.743874
 Li      131.909973       97.368729       81.985786
 Li      127.499916       95.803253       78.719765
 Li      146.904388       80.315353       89.767998
 Li      146.815002       84.825470       86.663673
 Li      143.705292       76.436493       82.322716
 Li      139.592926       88.086014       82.038109
 Li      138.228485       90.581223       86.957878
 Li      134.694397       83.597214       79.693443
 Li      137.408386       95.205322       79.040001
 Li      135.756287       93.106140       78.133522
 Li      148.692505       75.452744       89.716911
 Li      146.573151       79.633133       86.037468
 Li      146.795258       82.356644       84.714149
 Li      137.652435       73.844971       74.572701
 Li      134.777863       82.575958       76.755089
 Li      130.773926       89.549469       83.756599
 Li      134.299072       87.796204       75.494957
 Li      126.247978       88.552521       75.422798
 Li      120.363945      100.237167       82.419655
 Li      141.748413       74.037582       95.479652
 Li      144.733307       78.161270       89.749123
 Li      139.730408       76.103485       81.775185
 Li      141.757721       80.241867       89.532341
 Li      130.241486       87.917709       78.553780
 Li      127.548729       82.136444       82.111519
 Li      131.642456       88.121704       81.367317
 Li      117.923805       93.748154       77.619743
 Li      139.631683       69.791794       94.336891
 Li      145.916290       75.617157       89.209023
 Li      137.466888       73.910675       81.495216
 Li      137.248566       72.477509       78.832497
 Li      137.606995       81.295212       76.239143
 Li      125.883202       73.899277       77.772423
 Li      123.222862       92.815430       74.827888
 Li      127.113533       91.294067       75.983955
 Li      117.833992       90.401810       82.406654
 Li      143.712006       69.970901       85.546913
 Li      134.735382       68.273727       84.437920
 Li      146.427856       75.044724       86.127266
 Li      137.849915       76.994507       74.650429
 Li      130.480713       71.588562       77.338234
 Li      124.737114       77.716339       75.410408
 Li      125.005745       75.468948       73.283134
 Li      120.373238       92.214493       77.964134
 Li      149.255127       87.861313       97.396019
 Li      152.041412       93.668961      106.914986
 Li      137.598419       91.935181      111.773735
 Li      144.211273       93.920364      101.251671
 Li      134.449982       97.290115       99.351707
 Li      138.891327      101.577606       93.235313
 Li      127.476814      103.589203       98.673180
 Li      123.800392      102.712265       88.136238
 Li      148.418274       79.683243      106.135811
 Li      148.128754       86.959167      106.149132
 Li      147.000153       91.249359       94.700768
 Li      134.839691       84.430649       86.716637
 Li      141.741333       96.269485       88.828392
 Li      136.321533       95.360733       95.652153
 Li      135.438843       99.467316       97.083855
 Li      126.363136      105.084778       91.936775
 Li      131.718109      101.552719       82.570168
 Li      150.082275       91.056137      106.772850
 Li      141.035278       87.152359       97.692085
 Li      146.690186       88.514130       90.374687
 Li      132.006470       85.448303       97.114510
 Li      135.213440       88.221024       83.016731
 Li      121.329323       91.931274       83.781059
 Li      133.227844      103.248398       86.861870
 Li      117.284416      100.205048       81.598656
 Li      148.345245       73.030441       93.471291
 Li      140.758026       78.948502       98.362251
 Li      134.803955       82.255844       91.179268
 Li      138.897675       92.532822       90.228523
 Li      128.758179       80.814880       96.504112
 Li      136.936310       82.543854       85.767403
 Li      133.786743       90.589630       84.283379
 Li      135.349792      104.413330       91.169350
 Li      122.674400       94.044266       78.928200
 Li      146.303040       75.214233       93.710075
 Li      143.864014       80.942688       87.111778
 Li      141.333313       86.871841       91.306557
 Li      133.266998       86.746155       85.068748
 Li      133.076935       92.447601       93.936150
 Li      130.093933       83.441513       86.802727
 Li      131.503479       94.501190       85.687202
 Li      117.972969       96.509186       84.297310
 Li      147.809814       83.300797       89.281792
 Li      141.773376       74.973328       84.015800
 Li      138.402863       79.600128       78.792854
 Li      137.168823       90.521210       79.133522
 Li      132.533691       88.023911       87.795891
 Li      126.694344       81.736832       76.700584
 Li      128.536102       93.647049       85.677605
 Li      119.929466       90.323227       80.287117
 Li      117.153633       92.963333       80.707680
 Li      144.991119       70.954330       95.299721
 Li      139.048584       80.589279       93.253899
 Li      141.059479       75.846375       91.968376
 Li      134.144440       77.715454       80.879875
 Li      133.933167       77.864853       76.562157
 Li      121.542839       76.238495       79.816078
 Li      114.668404       83.096786       79.797188
 Li      117.317574       90.144699       85.436363
 Li      147.688354       70.009598       93.787178
 Li      147.346680       71.305054       88.915749
 Li      140.628754       75.274246       86.805809
 Li      124.560127       80.909393       85.713219
 Li      128.213440       80.315659       74.530266
 Li      135.341217       76.209076       78.596199
 Li      119.037117       73.171448       78.543251
 Li      118.330299       81.016785       72.376045
 Li      110.814262       87.320679       81.773018
 Li      139.879852       68.430634       86.493965
 Li      130.129333       65.529510       81.719749
 Li      132.260223       73.228760       80.593086
 Li      131.869720       68.692841       77.047447
 Li      121.141548       73.841965       76.230156
 Li      118.869820       69.909103       79.063835
 Li      118.993523       76.929398       75.221184
 Li      122.587593       84.282440       78.926033
 Li      151.094635       95.019012      104.244514
 Li      148.412323       95.447433      108.006035
 Li      137.462799       97.324615       99.872002
 Li      142.049103       98.245377      102.043556
 Li      138.243011       89.707870      106.341133
 Li      133.571014      102.174942       96.689293
 Li      132.337708      105.624496       99.863945
 Li      123.593239       99.465820       88.514687
 Li      148.032654       87.645905      103.146065
 Li      140.525177       82.875076      106.489479
 Li      138.808990       85.747696       92.657738
 Li      139.943909       93.826462      103.822411
 Li      137.380463       89.747177       92.219215
 Li      133.701813       95.367645       97.202446
 Li      128.311798       95.006729       98.271828
 Li      116.797050       87.004166       96.105232
 Li      123.961723       95.594131       90.483086
 Li      146.980804       82.238449       98.101494
 Li      138.146515       83.518311      108.328117
 Li      137.143097       93.356644       99.462578
 Li      135.368042       86.599152       99.222252
 Li      130.192291       90.976044       97.504723
 Li      134.006561       85.614197       94.703880
 Li      116.491524      100.201141       84.589653
 Li      149.057281       74.855713       95.926216
 Li      145.687897       76.251678      102.257240
 Li      137.919617       85.074173       99.883751
 Li      137.674805       85.983215      104.342079
 Li      130.351410       88.525528       93.165016
 Li      116.926720       97.232834       90.939873
 Li      118.864220       91.330643       88.010201
 Li      115.286919       97.483627       85.690300
 Li      142.051331       77.882553       94.080772
 Li      140.902222       76.686401       96.561089
 Li      136.964996       81.842117       88.986961
 Li      136.257416       91.120056       89.335060
 Li      130.728851       83.264801       93.757454
 Li      123.379723       92.414001       88.165977
 Li      123.623772       87.528290       82.411293
 Li      119.957054       96.213669       88.168770
 Li      149.530853       72.939835       90.590553
 Li      141.018860       73.851883      102.993675
 Li      143.994049       83.127686       93.313042
 Li      135.026733       77.727142      103.858025
 Li      127.874382       76.783005       94.034309
 Li      127.678764       82.167343       89.544090
 Li      112.259941       90.176498       87.330437
 Li      110.433464       94.631699       89.382133
 Li      141.185791       68.301636       97.966774
 Li      132.604492       65.098389       89.498894
 Li      133.012115       71.920074       94.991264
 Li      122.964287       78.518570       85.261086
 Li      126.135475       79.424911       89.370064
 Li      127.683601       86.071121       78.424019
 Li      119.002083       83.456512       88.096916
 Li      144.185577       67.172974      103.508080
 Li      131.402130       71.759567       87.455238
 Li      129.761566       77.265427       88.677589
 Li      135.325592       76.750900       87.535133
 Li      136.274567       75.385849       92.661766
 Li      127.589333       71.777267       76.134468
 Li      124.384987       77.593338       79.666801
 Li      117.688683       86.968460       85.920708
 Li      119.232719       83.701324       81.760933
 Li      145.736328       69.716797       91.187019
 Li      135.607635       75.887466       83.262321
 Li      135.698914       65.280197       85.109932
 Li      125.174522       66.447250       86.273445
 Li      123.689735       72.230896       76.306648
 Li      121.573021       69.948105       80.417809
 Li      121.134834       79.304916       72.171669
 Li      110.067574       80.221466       83.318382
 Li      147.647369       80.050156      109.041023
 Li      136.980652       96.412872      108.909096
 Li      140.846710       97.210312      106.580849
 Li      136.848755      101.565613      106.904152
 Li      136.281281      103.698120       96.523308
 Li      129.595795      104.278625      103.805687
 Li      125.595940      108.059708       96.472511
 Li      124.702446      106.049316       94.461067
 Li      148.559113       84.830566      108.482033
 Li      140.690613       79.011795      108.323784
 Li      145.493011       96.099365      107.975990
 Li      137.193420       97.569443      104.239265
 Li      131.927856       93.494354      101.426949
 Li      123.085014       89.555481      104.518593
 Li      130.391632       98.697784      101.825218
 Li      126.957787       93.200943       93.843849
 Li      121.001427       99.290909       93.291374
 Li      144.751556       81.089386      108.322853
 Li      144.696747       91.163254      102.415489
 Li      136.458649       76.806107      109.377357
 Li      128.971313       89.923279      106.599113
 Li      123.095436       86.414032      100.315788
 Li      132.614929       89.080551      101.213585
 Li      126.081062       92.484512      101.870430
 Li      114.896446       98.305359       88.756248
 Li      143.558868       81.306610      101.103020
 Li      144.190399       76.652802      106.203316
 Li      135.911285       80.438370      105.137367
 Li      127.825554       77.994461       99.016945
 Li      126.555016       88.856140       96.957191
 Li      127.589714       87.695389      104.622047
 Li      126.106026       85.672699      100.378960
 Li      125.205086       89.394363       90.546562
 Li      113.357994       91.827179       96.559227
 Li      143.863647       79.273117       98.744102
 Li      138.792603       81.362106      102.253532
 Li      137.771667       76.610794       96.990013
 Li      133.295288       84.337051       99.570366
 Li      134.516296       79.151321       93.998070
 Li      121.357277       93.520157       94.661125
 Li      107.191490       91.343262       94.301888
 Li      146.760956       71.027542      100.427895
 Li      143.127411       73.705765      100.005165
 Li      135.601685       68.235626      107.062401
 Li      134.420929       76.191666       98.963982
 Li      132.188293       77.403427       93.831154
 Li      124.751640       66.855270       83.112740
 Li      120.673195       83.596008       91.818779
 Li      122.524254       87.635376       86.973351
 Li      113.692207       88.331436       85.596779
 Li      137.736267       69.474075       96.931786
 Li      135.053223       70.857742       93.097801
 Li      133.309082       69.247574       86.931862
 Li      131.050018       73.382065       96.735756
 Li      122.913231       76.313187       92.479668
 Li      127.829292       84.844055       88.354576
 Li      118.695808       75.307236       85.825020
 Li      107.374428       80.727890       82.314354
 Li      143.668030       67.225479       99.090019
 Li      138.225494       68.551529       91.708839
 Li      133.709625       63.365509       83.842369
 Li      128.710114       67.899307       88.594597
 Li      126.835579       73.153427       87.103111
 Li      111.508781       75.375946       93.536629
 Li      124.093620       77.185928       82.708290
 Li      111.667137       83.553696       83.860344
 Li      107.539131       82.980682       80.159218
 Li      136.612518       65.243896       89.063148
 Li      128.391907       65.109787       92.158211
 Li      124.516533       69.197174       87.429543
 Li      122.537285       69.027359       89.589317
 Li      114.696342       75.961868       77.869362
 Li      114.059959       71.798584       85.826881
 Li      116.499336       73.628372       76.631523
 Li      110.021370       81.626129       85.954155
 Li      138.688629       83.144485      115.304848
 Li      142.970154       85.865616      111.207619
 Li      137.987030       94.939804      111.587303
 Li      126.678719       97.502243      109.743095
 Li      132.662628      103.143372      103.519539
 Li      130.607758      107.021057      104.796394
 Li      128.665771      108.614426       97.378975
 Li      128.266357      111.562958       98.090645
 Li      150.043182       88.482040      108.021828
 Li      139.097382       90.068512      116.047173
 Li      143.763062       98.300568      106.632256
 Li      144.562256       93.265732      106.963005
 Li      132.220337      101.136597      105.564430
 Li      130.890930      106.372726       97.114510
 Li      128.446686       97.820541      107.308617
 Li      126.372429       98.591278       99.745338
 Li      122.841698       95.979660       96.874809
 Li      147.149200       82.336243      105.156563
 Li      134.570679       83.726212      109.638725
 Li      135.662781       94.785614      104.784950
 Li      130.574951       91.130554      102.829857
 Li      133.773346       96.737793      106.354469
 Li      123.453499       94.364685      101.714363
 Li      119.424599      105.707901       97.575005
 Li      143.320374       73.333145      109.729469
 Li      133.572144       69.683182      104.875374
 Li      135.809570       75.923462      101.638786
 Li      131.879425       90.531113      107.622032
 Li      115.530968       84.140823      102.188789
 Li      122.638618       84.503845       93.831779
 Li      123.873802       97.363922      106.020607
 Li      116.321632      104.132523       93.861519
 Li      141.978302       80.082245      112.852074
 Li      135.098297       63.846130       95.974220
 Li      129.055878       82.079437      100.156593
 Li      119.258064       85.631897       90.033714
 Li      114.453041       91.828384       93.618706
 Li      112.825157      103.339600       99.974495
 Li      142.697784       72.568726      106.813408
 Li      144.258240       69.421570      101.083809
 Li      130.175537       70.185120      101.363472
 Li      126.463707       81.534317       98.435326
 Li      127.748055       79.233505       91.931190
 Li      124.482246       80.396667       95.303734
 Li      109.379387       91.186356       91.240593
 Li      113.089333       96.029160       89.631126
 Li      131.912231       61.391724       98.677513
 Li      130.684875       66.940460       97.040489
 Li      126.635124       67.302582       98.417992
 Li      115.929268       80.228668       92.127235
 Li      116.456886       74.648712       90.434151
 Li      114.127022       83.822525       91.563896
 Li      104.843376       93.170334       89.928429
 Li      137.108459       65.736816       92.324501
 Li      126.653374       63.549713       95.198448
 Li      123.138298       72.059891       89.528923
 Li      120.472359       67.178665       88.507561
 Li      114.795464       72.439423       92.303154
 Li      113.413872       76.651001       85.898415
 Li      110.075401       82.580765       89.487740
 Li      113.549873       94.564194       92.498863
 Li      107.375557       83.349396       86.557442
 Li      130.240753       63.682617       90.021965
 Li      126.571785       65.839417       89.947014
 Li      125.965553       77.728043       96.477791
 Li      117.604103       71.441574       93.394798
 Li      113.041267       73.757980       81.532387
 Li      116.334282       76.999023       92.597969
 Li      119.458519       80.512787       84.094475
 Li      112.885521       81.046799       87.212120
 Li      139.616791       84.194244      112.661018
 Li      129.248138       83.451111      116.168587
 Li      131.998291       92.063278      116.136375
 Li      130.466522       96.447388      112.875328
 Li      131.197937      104.835770      109.543358
 Li      126.382118      105.001373      107.585793
 Li      121.324486      106.629547      105.647118
 Li      125.387657      110.387512       98.424492
 Li      135.093811       80.900681      117.683586
 Li      132.581024       84.286942      112.092735
 Li      132.135773       87.727493      115.763817
 Li      130.120758       86.357040      119.262993
 Li      134.636658       92.552002      103.006691
 Li      134.856842       99.607727      105.855537
 Li      125.947670      108.489029      104.882484
 Li      115.098000       96.318970       97.928993
 Li      119.822166      103.777618      109.326866
 Li      140.681671       74.222687      109.237679
 Li      135.134430       80.062759      114.688545
 Li      122.902443       83.070679      108.930779
 Li      122.620750       90.632217       99.156303
 Li      120.960457       93.172745      100.060600
 Li      118.276649       99.198517       96.816582
 Li      133.579224       72.407013      108.516411
 Li      135.612854       68.388336      100.550529
 Li      126.133598       79.655640      110.794502
 Li      130.187073       81.450027      109.424416
 Li      117.332100       93.883774      103.614922
 Li      117.598503       91.445251       96.803886
 Li      116.745628       88.930847      104.041069
 Li      115.682625      102.312943       99.222252
 Li      144.542145       74.072693      104.940407
 Li      137.240723       70.549927      101.789299
 Li      124.785927       80.088562      108.227776
 Li      115.903557       81.717926       95.002419
 Li      120.379951       87.038071      106.529732
 Li      112.553169       94.650604      104.836357
 Li      106.877403       95.373047       96.518654
 Li      137.489624       65.852310       99.990913
 Li      131.090637       60.777893       90.407509
 Li      136.165771       66.220428      104.702568
 Li      123.404686       84.225143      104.133965
 Li      121.994423       83.887024       98.728004
 Li      112.581108       84.313950       93.966805
 Li      116.174812       85.044464       98.287621
 Li      112.097862       96.306976       96.910118
 Li      131.901398       64.387955       98.546516
 Li      128.524170       78.153763      106.475853
 Li      124.681206       80.660690      100.644051
 Li      121.671761       78.257568       98.892754
 Li      114.186256       77.954865      100.395363
 Li      108.027977       80.874588       93.374992
 Li      108.005241       89.123444       86.018883
 Li      129.217590       61.136398       97.410881
 Li      126.717094       64.623764      100.214211
 Li      122.716133       68.271927      103.920280
 Li      116.847343       77.224930      103.815300
 Li      117.017616       80.044754      102.651466
 Li      116.155449       83.494308       86.955086
 Li      114.110252       74.954117       88.577553
 Li      106.309929       79.862640       88.150490
 Li      107.841682       83.859711       93.977028
 Li      126.258415       62.291153       98.069588
 Li      115.339455       69.240967      100.080727
 Li      113.722389       69.949005       87.940208
 Li      117.177101       70.882935       96.293190
 Li      112.391090       72.508408       89.109001
 Li      114.924385       71.720291       82.919487
 Li      109.484459       77.344620       84.027260
 Li      110.143211       84.274643       91.898064
 Li      134.464508       83.876816      116.602150
 Li      141.079590       94.085083      110.855812
 Li      127.234993       93.718460      115.201714
 Li      125.993141       99.240509      113.263969
 Li      124.923042       99.985458      108.873177
 Li      122.685570      101.699722      115.008156
 Li      124.280678      103.895523      112.820183
 Li      116.787743      105.766998      107.823631
 Li      129.868530       80.668472      114.527824
 Li      130.730316       78.543182      110.689507
 Li      128.101288       77.538132      109.525688
 Li      122.198601       98.748489      109.841576
 Li      123.238518       95.637955      116.030449
 Li      120.378838       94.811111      106.584862
 Li      122.154259       94.096771      109.108528
 Li      119.445107      101.367599      112.302696
 Li      114.248482      100.524872      109.473045
 Li      137.579407       73.414749      111.956154
 Li      125.398109       81.010193      118.133247
 Li      122.748177       80.837097      119.429924
 Li      123.117424       91.217850      108.734734
 Li      128.106506       90.609116      110.956474
 Li      117.450951       95.166931      111.226524
 Li      115.122963       99.876526      112.239525
 Li      121.404961       98.726578      100.169304
 Li      130.841003       74.148285      116.024254
 Li      128.419861       75.887466      115.065132
 Li      124.379768       79.437531      115.395271
 Li      130.797394       91.473450      112.268318
 Li      120.725334       76.848114      116.258995
 Li      118.959221       83.838120      114.095192
 Li      120.482048       95.435440      111.494408
 Li      119.252846       99.305313      110.168297
 Li      122.163933      104.434937       98.533516
 Li      132.157379       72.865723      113.320641
 Li      123.917015       74.893234      110.061455
 Li      121.860664       79.535034      104.358192
 Li      120.198128       72.586411      110.312004
 Li      112.428337       86.243332      113.368034
 Li      110.798973       88.869949      109.102348
 Li      113.402702       86.728760      105.354469
 Li      111.033730       94.403687       99.308983
 Li      133.339630       69.165054      108.941612
 Li      126.544579       67.055664      105.278893
 Li      117.167046       72.040085      105.565666
 Li      116.141273       86.188126      105.577736
 Li      126.061317       77.053314      116.786095
 Li      118.730461       83.792511      108.821465
 Li      107.200813       85.558395      104.372124
 Li      114.049904       97.551132      100.769478
 Li      110.447258       96.225082       94.268440
 Li      125.681633       68.485840      102.868874
 Li      120.701515       70.516327      103.704735
 Li      115.403908       68.331024      106.921806
 Li      118.120140       83.790421      105.765724
 Li      111.123894       84.719849       98.237770
 Li      113.658669       84.492447      109.035454
 Li      108.813408       83.222794      105.427544
 Li      105.496925       91.544266       97.057823
 Li      119.272209       67.248871      100.142052
 Li      124.783684       75.699051      100.901711
 Li      118.565025       68.256317      103.117561
 Li      121.062553       72.128891      106.340218
 Li      114.045784       72.818619      106.239876
 Li      108.127831       82.253448      100.700111
 Li      106.721275       82.931778       97.933342
 Li      107.893837       76.668106      100.073296
 Li      104.682045       92.569412       93.026894
 Li      124.712151       67.690201       91.245552
 Li      122.278343       67.059265      100.945076
 Li      112.004707       76.710098       99.020348
 Li      115.602135       73.541656       99.078575
 Li      106.110588       78.928711       95.063728
 Li      111.022163       79.042114       91.273109
 Li      104.770363       84.348129       94.246147
 Li      106.376625       81.459915       90.812904
 Li      149.489502       88.233017       94.172127
 Li      137.254883       92.554703       96.490181
 Li      147.205109       97.323135      102.979744
 Li      143.052521       98.589783       99.172722
 Li      141.676483       96.193573       97.693626
 Li      128.959381      103.930008       96.190697
 Li      126.236809      104.327835       89.073997
 Li      125.651451       98.372864       86.309364
 Li      149.660889       83.683914       91.258232
 Li      146.637634       85.961914       97.304039
 Li      138.166260       94.449585       92.568871
 Li      142.277863       89.310959       95.605370
 Li      138.678192       97.186920       96.898338
 Li      132.300812      100.582474       90.312141
 Li      129.112152      102.355850       85.744820
 Li      126.934685       91.902176       90.891258
 Li      145.088745       88.946762       94.099648
 Li      146.486725       83.818024       94.863670
 Li      137.304443       87.534576       90.504143
 Li      134.551697       96.548798       83.526497
 Li      130.729950       90.632523       87.919136
 Li      133.787872       94.130981       90.661156
 Li      130.382324       96.998215       88.472557
 Li      128.242493       98.615280       80.266365
 Li      144.909912       80.722488       96.343376
 Li      144.254120       84.007919       87.956932
 Li      141.563995       83.517395       83.674522
 Li      140.952911       89.348465       87.283363
 Li      134.264404       86.713150       80.569557
 Li      132.934235       90.694336       80.202888
 Li      128.581940       91.845169       83.028206
 Li      123.851814       96.462387       84.775475
 Li      143.410187       74.382599       90.724327
 Li      139.766205       82.383057       85.850716
 Li      137.852905       89.398865       84.074028
 Li      130.044006       84.063126       81.848579
 Li      124.803795       91.770172       79.455910
 Li      134.541260       88.855255       78.441048
 Li      131.005310       92.658218       78.868736
 Li      116.943108       97.245422       81.362679
 Li      150.894928       77.151718       94.718102
 Li      137.148315       78.659882       89.340950
 Li      137.975861       85.601898       80.956367
 Li      132.417084       82.008347       81.394890
 Li      132.183838       80.879990       76.241005
 Li      130.599548       80.995789       79.069099
 Li      124.761314       86.555054       79.775826
 Li      124.589928       89.037949       77.889809
 Li      142.000305       80.751877       92.551506
 Li      140.189453       77.441833       89.291100
 Li      136.903900       81.551407       80.659676
 Li      140.153687       79.214325       85.193871
 Li      128.018921       79.678741       80.038429
 Li      125.009468       83.501495       74.621010
 Li      114.792488       94.210190       87.556496
 Li      122.099861       90.181305       76.352180
 Li      133.563568       72.428894       82.980202
 Li      131.502350       67.985107       80.077766
 Li      134.820709       69.637573       76.444786
 Li      126.528557       76.789902       77.802467
 Li      125.727104       72.464310       73.844612
 Li      129.130035       77.342529       73.657555
 Li      119.442131       83.942810       73.431175
 Li      118.241249       87.914703       78.944923
 Li      144.153534       96.851807      103.970467
 Li      140.348206      100.398560      103.123756
 Li      143.090118       94.004959      104.292534
 Li      137.933014      100.248245      100.976662
 Li      127.792778       92.143097       99.053169
 Li      130.607391       99.168808       96.489861
 Li      122.211647      104.456253       93.666710
 Li      116.659203      102.504654       86.708565
 Li      147.902618       87.520493      110.083443
 Li      141.800568       84.177124      103.857735
 Li      135.451508       89.343369      101.087837
 Li      131.053009       88.175705       98.639122
 Li      135.483185       88.364731       94.185753
 Li      127.650063       89.993790      102.452965
 Li      131.640961      103.471603       89.575691
 Li      127.973854       97.634537       83.087654
 Li      141.489075       76.872406      102.823677
 Li      142.305054       84.514038       98.818428
 Li      134.126556       75.470139       90.250206
 Li      131.081696       93.421448       92.232841
 Li      123.273918       99.857040       91.623055
 Li      121.534996       95.491547       81.185219
 Li      149.164978       79.011505       96.169029
 Li      140.957367       83.064697      101.042000
 Li      132.786316       84.530243       92.014824
 Li      139.778870       90.152496       94.299721
 Li      133.435028       93.717560       83.528664
 Li      125.769203       90.918732       84.120171
 Li      109.303001       89.530579       83.136589
 Li      144.776520       77.464020       92.695213
 Li      137.048096       78.439682       92.500420
 Li      130.426300       85.602188       84.624046
 Li      120.367287       80.621384       81.357414
 Li      120.692177       86.324020       82.370110
 Li      117.410362       87.581390       76.023293
 Li      145.963593       75.287445       96.665459
 Li      137.113678       83.040680       93.137459
 Li      139.430481       80.761185       96.420494
 Li      136.347229       80.413467       83.422737
 Li      133.564697       79.786743       82.875832
 Li      131.368225       95.799957       79.671150
 Li      116.923363       85.153381       83.276573
 Li      137.062988       71.425964       90.973320
 Li      139.940948       69.383469      100.617119
 Li      131.237823       65.213882       84.791267
 Li      126.880272       75.949875       88.829338
 Li      129.108032       81.196503       85.029732
 Li      129.096863       77.695343       82.055153
 Li      113.709328       88.431030       82.674217
 Li      110.145454       92.646515       86.983879
 Li      134.484253       63.760925       87.602333
 Li      138.739319       73.944275       91.248344
 Li      137.139374       71.754166       88.047050
 Li      132.799744       72.628418       89.877022
 Li      124.112251       70.265213       78.694374
 Li      124.790016       72.055984       81.241905
 Li      131.498260       77.899658       75.210045
 Li      118.854530       80.000046       78.734947
 Li      147.501312       92.601807      106.971977
 Li      151.228027       95.870148      109.119072
 Li      133.136200       99.801224      112.023979
 Li      137.778381      101.413208       98.114815
 Li      130.341736       95.704254      102.962105
 Li      125.371269      101.424911       98.899879
 Li      131.480011      102.646271       94.426384
 Li      120.406395       99.206009       88.118904
 Li      145.924103       83.440308      107.714302
 Li      144.136017       85.976608      107.221275
 Li      139.956604       87.043167      106.310478
 Li      136.593903       89.129150      108.958031
 Li      136.733612       83.715118      102.475578
 Li      132.784454       92.705612       98.500389
 Li      128.013733       88.169418       99.851860
 Li      122.821953       95.455246       87.591499
 Li      143.021942       79.048401      110.267708
 Li      139.631683       86.015915       95.441872
 Li      139.129028       80.459366      105.043221
 Li      126.261772       84.322052       97.443718
 Li      127.304298       84.647858       93.032463
 Li      128.583038       90.530533       94.986610
 Li      114.821907       94.909821       81.738029
 Li      147.305695       79.643936      100.072365
 Li      140.578064       86.934555      109.380760
 Li      134.782684       86.041718      105.696358
 Li      131.673737       85.537994       89.567329
 Li      132.643616       82.712769       88.228539
 Li      121.886360       90.967026       90.607277
 Li      116.903633       89.925705       89.826851
 Li      140.048615       72.753510      105.595406
 Li      138.397644       75.777969      100.079185
 Li      130.918488       79.119812       84.062263
 Li      129.836487       81.317703       91.602623
 Li      119.356041       94.097076       82.868706
 Li      114.363609       91.605759       89.296043
 Li      145.115204       72.464920       97.996498
 Li      135.472382       78.420776       96.963997
 Li      136.317444       74.320496       95.298164
 Li      130.746704       79.359222       99.407463
 Li      128.620697       74.243393       85.034065
 Li      117.818703       94.238983       87.083611
 Li      120.613564       88.179611       90.883202
 Li      143.875946       71.929688       92.677864
 Li      130.792542       67.734894       86.449364
 Li      131.079834       72.604416       92.609413
 Li      126.120567       85.104172       85.615044
 Li      120.815147       82.959686       85.702065
 Li      116.490044       80.570969       83.376289
 Li      105.445885       90.190308       89.266014
 Li      133.562439       61.255219       95.032143
 Li      138.496368       65.567001       86.544426
 Li      129.677765       69.567673       84.205330
 Li      126.900398       76.012283       83.216789
 Li      123.265343       69.716187       82.791908
 Li      115.478798       75.702057       81.071251
 Li      124.715858       82.710373       83.058540
 Li      114.571526       83.174789       82.926003
 Li      138.449799       88.077301      111.272362
 Li      141.760315       89.307953      114.666878
 Li      134.674652      100.580963      109.478310
 Li      138.850708       99.515335      105.902916
 Li      133.229340      103.035080      107.888039
 Li      131.760925       96.663101       94.963387
 Li      124.505714      103.755112      103.084114
 Li      126.985725      107.975998      107.926460
 Li      147.207703       77.347626      110.306435
 Li      137.065216       83.603500      111.374550
 Li      137.245575       88.790451      103.520775
 Li      132.715515       87.558884      103.729195
 Li      127.593437       94.623901      103.741264
 Li      128.754822      109.165848      103.498787
 Li      132.173767      107.264359      107.636879
 Li      119.215584      104.374039       94.767357
 Li      141.163422       76.278976      107.045387
 Li      134.537537       83.249207      104.502510
 Li      129.761932       84.316956      110.781487
 Li      124.559380       86.908752      105.510551
 Li      123.760887       89.761292       92.974846
 Li      128.194794       98.302078       92.147057
 Li      119.782677      101.913025       96.705406
 Li      145.788116       78.510193      104.661385
 Li      138.360748       72.215607       98.160957
 Li      132.556061       88.408234      109.824852
 Li      122.375587       82.458054      111.845284
 Li      123.318626       87.319778       94.582787
 Li      124.660362       85.113480       91.370354
 Li      122.345787      101.575211       95.095634
 Li      140.196533       66.219528      101.612785
 Li      132.069092       82.181747      103.137383
 Li      130.496338       75.061234       94.122261
 Li      123.067879       82.937790       96.242104
 Li      123.301109       79.948151       89.880730
 Li      115.704582       87.590988       88.043968
 Li      113.078163       99.915527       92.917259
 Li      135.536835       73.331650       97.901131
 Li      131.626404       74.872528       99.491081
 Li      132.755768       69.232864       96.137428
 Li      126.616859       73.480164      100.546196
 Li      122.775002       79.218521       92.896828
 Li      108.985924       85.426392       89.359840
 Li      111.894051       92.449997       91.296028
 Li      129.517883       69.988007       93.618706
 Li      128.353180       62.125549       93.238411
 Li      123.782143       76.272369       97.897102
 Li      124.091026       76.692108       87.554649
 Li      118.027733       73.719269       81.262032
 Li      120.727577       68.996155       85.934029
 Li      111.575478       88.300812       89.638252
 Li      111.153328       93.526764       84.091057
 Li      133.819153       61.118408       86.022606
 Li      129.646088       63.407501       86.970879
 Li      119.282646       69.950500       98.475899
 Li      120.795021       73.893875       90.007088
 Li      107.898308       78.638580       80.180275
 Li      118.540825       81.582321       90.689644
 Li      120.146339       73.481949       83.728722
 Li      115.105095       79.192719       85.890678
 Li      138.218048       77.686951      116.096718
 Li      134.205170       79.723145      107.678383
 Li      135.698914       91.905182      109.448875
 Li      134.173126       97.488129      109.390968
 Li      129.232483      103.814209      107.487923
 Li      127.180229      102.496552      104.196526
 Li      122.881187       94.472107      104.905403
 Li      125.518074      108.114609      100.757713
 Li      140.863129       85.227783      116.730049
 Li      132.467377       89.100647      112.991447
 Li      135.906830       84.272552      113.981850
 Li      128.031616       93.240845      109.209801
 Li      125.845207       83.740326      109.541496
 Li      126.581841       97.570038      104.709373
 Li      123.412910      100.809280      103.419197
 Li      115.637169      101.231110      106.724525
 Li      141.703705       86.121231      113.922691
 Li      133.643311       73.930176      103.011635
 Li      125.071709       86.759048      108.667549
 Li      124.008675       96.457275      108.951515
 Li      123.864845       96.637299       99.734810
 Li      114.712379      102.881775       96.286079
 Li      144.381165       76.236679      109.255333
 Li      136.966125       73.330444      106.482979
 Li      126.729744       81.891342      104.810326
 Li      120.153404       86.709549      113.413857
 Li      124.408470       77.417831      112.048424
 Li      114.507057       88.766144       96.941078
 Li      114.642693       97.262222       93.208382
 Li      132.459564       72.123795      100.946938
 Li      129.192993       80.966400      103.178246
 Li      132.718506       77.321823      108.731636
 Li      114.489189       82.832474       99.454216
 Li      116.727760       91.211243      110.783363
 Li      108.814522       97.716736      102.061211
 Li      108.355492       98.075256       95.918480
 Li      138.764648       70.344711      104.362221
 Li      129.176605       59.350723       92.429497
 Li      127.088188       81.531006       93.945747
 Li      111.867226       76.210571       90.567635
 Li      117.616035       84.316345       94.425774
 Li      115.544380       86.280228      112.756386
 Li      111.298637       86.317123      101.033958
 Li      140.885834       67.896317      106.581459
 Li      126.250603       78.287567      101.562904
 Li      121.958260       79.318405      109.446114
 Li      111.875038       72.714523       92.321114
 Li      112.453300       83.902023       87.665825
 Li      108.061516       88.710938       92.959068
 Li      106.428047       93.600861       99.088783
 Li      134.231628       64.525955       91.842003
 Li      122.193382       70.675629       97.059380
 Li      122.169167       77.297531      101.912865
 Li      110.461037       71.497055       99.059669
 Li      117.086174       68.558441       92.234383
 Li      113.277122       81.028793       90.374687
 Li      110.232262       74.678101       88.578163
 Li      113.614326       86.010513       89.648170
 Li      138.630890       87.173660      116.665001
 Li      132.689087       81.447601      113.264900
 Li      128.396393       98.610184      111.838463
 Li      126.190239       96.567093      115.003517
 Li      125.848183      102.880859      110.007576
 Li      119.628410      106.823349      108.438667
 Li      120.090813      105.632294      113.628487
 Li      123.333900      105.831802      101.139870
 Li      132.352600       76.841202      115.913063
 Li      136.263031       85.887512      118.385658
 Li      128.099426       82.669266      107.539955
 Li      126.687645       91.013855      113.831642
 Li      131.151001       93.727173      108.326576
 Li      121.798058      107.914200      102.840385
 Li      115.808189       92.648010      101.107033
 Li      118.193916      103.265182      106.587654
 Li      128.316650       73.343338      104.282616
 Li      119.662697       90.800537      111.542397
 Li      126.871712       84.974869      112.053703
 Li      132.435333       80.947189      119.245354
 Li      117.937950       89.549774       99.068657
 Li      120.106834       97.632751      105.568459
 Li      111.803123       95.912766      110.865715
 Li      117.831764       90.274902      106.646187
 Li      138.041809       72.359604      109.152809
 Li      134.379913       72.629318      105.575264
 Li      121.327095       82.337463      115.655098
 Li      114.320778       82.789581      114.695992
 Li      120.899712       88.159515      110.697868
 Li      123.854439       88.785339      110.584541
 Li      115.558922       93.674362      109.086861
 Li      113.534218      100.994385      104.791451
 Li      124.233360       72.182892      105.445213
 Li      121.479118       79.553024      116.722923
 Li      118.070976       78.949692      113.137306
 Li      121.373299       85.646286      108.797615
 Li      120.477196       80.285660      112.001671
 Li      116.010872       88.119003      110.117516
 Li      112.220070       98.493179      105.909126
 Li      110.617897       99.066498       97.672569
 Li      122.280586       65.458099      108.735359
 Li      129.641968       66.603546      105.532845
 Li      116.109612       80.443466      108.632545
 Li      119.135475       80.627670      109.361259
 Li      112.383263       75.260132      105.313286
 Li      111.583672       84.414444      104.729515
 Li      112.787895       81.673813       95.590523
 Li      110.707329       88.257019       94.378700
 Li      123.944603       68.925049       98.909172
 Li      127.338570       71.142761      102.277061
 Li      109.721794       74.288681      103.904167
 Li      114.910210       73.370956      109.042885
 Li      111.633598       80.030350      100.823067
 Li      106.980598       86.523544       99.971107
 Li      104.146263       86.553543       96.483360
 Li      104.153328       94.143585       95.731117
 Li      130.608490       67.000473       93.466652
 Li      128.739166       71.089340       96.551186
 Li      113.201485       71.803986       97.872307
 Li      115.232903       78.541092      106.255669
 Li      111.866844       79.046310       94.381783
 Li      110.131294       78.400375       97.003334
 Li      113.914268       76.611404       94.632957
 Li      117.916328       70.454819       89.084511
 Li      129.589081       86.514542      116.213158
 Li      131.850372       88.912552      119.913658
 Li      127.237968       86.061523      119.537071
 Li      123.261620       99.470016      112.673088
 Li      117.312355       96.090363      116.960762
 Li      120.834892       99.272308      103.385139
 Li      120.527504      103.591309      104.644661
 Li      122.745934      105.033463      115.035423
 Li      135.326324       77.007706      115.071648
 Li      127.435097       88.581940      115.100441
 Li      125.945061       88.128616      117.887047
 Li      121.773842       97.137115      113.767845
 Li      107.959419       87.334473      113.910301
 Li      119.708168      100.740280      115.090843
 Li      118.067238      103.487503      115.037270
 Li      118.262856      100.275558      102.332497
 Li      126.465584       83.749619      117.362129
 Li      123.756050       90.301910      114.682671
 Li      119.019234       89.492767      114.431190
 Li      121.356148       92.879623      113.040382
 Li      114.601341       96.893204      115.670906
 Li      111.498711       93.734970      114.941566
 Li      109.785149       95.241928      105.650520
 Li      118.636559      103.479401       99.237740
 Li      130.543671       73.471161      108.621086
 Li      127.489098       73.261139      111.440514
 Li      116.570518       88.064407      115.118721
 Li      122.055138       83.725616      118.570549
 Li      113.158272       94.452896      117.332695
 Li      109.273201       89.261459      115.898842
 Li      108.445290       92.398102      110.357521
 Li      117.167046      104.630554      110.687355
 Li      126.374306       70.392715      112.268318
 Li      121.836815       76.671402      113.319405
 Li      118.339226       67.490692      107.941628
 Li      124.996437       91.040543      119.127983
 Li      113.845329       89.224854      116.337669
 Li      116.235176       83.942810      110.939110
 Li      111.693962       98.565781      108.939445
 Li      111.259132       98.979507      100.714973
 Li      120.843849       69.352264      107.984673
 Li      123.497475       70.997253      113.402718
 Li      123.326439       74.026169      114.538658
 Li      119.454414       75.188141      111.988045
 Li      109.194206       80.160553      104.578056
 Li      112.352715       77.354843      110.080025
 Li      107.769768       89.205963      101.413643
 Li      110.451347       90.289902      106.162132
 Li      124.709526       69.653488      109.635948
 Li      122.149788       64.022537      104.058098
 Li      110.942436       72.399811      101.893044
 Li      111.459221       77.186234      107.303032
 Li      111.631737       82.610779      110.334908
 Li      104.641060       84.772659       99.216393
 Li      105.298332       82.311050      102.215431
 Li      108.956490       93.706451       94.812874
 Li      130.040649       58.717697       95.458900
 Li      119.503227       64.658554      107.185356
 Li      113.865837       70.954056      102.128105
 Li      114.790245       69.459076       96.825874
 Li      108.962822       79.510422      108.872246
 Li      108.911781       82.389664      108.689842
 Li      108.949409       84.934372      101.698555
 Li      104.869850       81.601517       95.953789
 Li      149.462280       85.616898      101.401573
 Li      149.701874       90.394608      103.698860
 Li      144.979950       93.418747       90.512199
 Li      143.324127       97.517532       95.211143
 Li      141.587799       97.869446       92.537895
 Li      129.401276       99.663818       89.520561
 Li      127.191017      103.015564       94.068077
 Li      124.237816      100.573166       83.046165
 Li      142.533478       80.765686      106.370872
 Li      145.069366       95.198425       94.397896
 Li      151.585358       87.273270       99.360069
 Li      135.701141       92.546906       92.513420
 Li      141.541626       90.689240       89.986961
 Li      138.420349       99.612228       89.706993
 Li      131.004944      100.071243       85.428612
 Li      131.004944       99.855835       80.156425
 Li      147.291168       79.433624       92.767372
 Li      143.736603       81.281403       84.125130
 Li      148.767761       82.040741       93.723076
 Li      142.222351       93.676758       81.624672
 Li      144.320801       91.983185       80.324287
 Li      134.439514       99.906235       92.361046
 Li      142.647491      100.198746       96.546211
 Li      130.423309       97.334518       84.652534
 Li      141.356812       85.180984       88.711037
 Li      142.515228       88.259720       82.024178
 Li      139.424896       93.220139       80.682289
 Li      139.707672       83.019379       81.209389
 Li      136.747406       97.037216       81.395500
 Li      137.954254       96.243973       86.012383
 Li      134.762207       92.840317       81.176857
 Li      125.148079       99.220108       80.394264
 Li      148.818817       86.736557       91.668266
 Li      142.256989       79.169617       82.617241
 Li      141.224182       80.797485       80.004677
 Li      139.431976       73.962585       77.203529
 Li      133.806885       84.911560       75.027321
 Li      128.584167       88.020309       84.987602
 Li      128.929565       87.135574       74.458427
 Li      127.240593       93.421143       80.870888
 Li      145.273926       77.439743       84.435432
 Li      148.559875       78.274078       88.077415
 Li      138.210968       76.623093       77.793800
 Li      135.861359       79.315125       74.570839
 Li      130.638672       82.305649       73.993263
 Li      130.643524       84.802353       75.693153
 Li      120.199989       88.344925       74.527168
 Li      122.698631       90.305511       81.362053
 Li      142.479065       68.930450       95.361031
 Li      145.234039       72.393509       86.793419
 Li      136.078949       69.789688       79.329872
 Li      131.285858       76.290375       80.398918
 Li      123.464317       81.252609       71.562813
 Li      124.325768       86.618637       74.335472
 Li      123.112953       81.691818       80.704277
 Li      119.120949       96.350174       79.139717
 Li      140.165985       70.618942       88.651878
 Li      135.193298       72.658417       76.208488
 Li      132.312012       74.082581       76.399879
 Li      126.857552       69.333679       77.664345
 Li      125.780006       79.724640       73.119926
 Li      126.975288       77.350922       71.622581
 Li      121.716454       86.446732       75.773369
 Li      128.839020       90.590820       78.510109
 Li      148.392181       93.281342      103.851524
 Li      145.784393       88.401337      101.213264
 Li      139.417816       92.303909      101.311134
 Li      141.636993       93.627869       99.410240
 Li      139.455444      100.032837       95.954079
 Li      129.417664      100.522781       94.044533
 Li      125.089577      105.247070       97.342125
 Li      125.630226       95.560257       82.335411
 Li      149.391144       97.054306      105.419487
 Li      148.063202       89.841095       99.569725
 Li      145.465057       93.209045       96.565117
 Li      143.075989       91.567368       97.641304
 Li      139.831757       93.202148       95.067757
 Li      135.926575       97.957642       94.322639
 Li      124.704308       96.333374       79.259560
 Li      119.537514       98.911697       85.108391
 Li      149.378845       77.716949       98.990303
 Li      142.244720       82.425354       96.547447
 Li      143.741425       91.111038       92.256691
 Li      137.798492       89.767578       99.274605
 Li      128.062897       89.590591       87.479713
 Li      127.712669       96.015060       86.932777
 Li      126.786018       94.545593       89.610069
 Li      146.316467       81.644730      102.245171
 Li      134.417908       88.730743       90.327003
 Li      129.311859       83.865112       96.423592
 Li      136.804047       86.580551       87.572929
 Li      133.214447       95.614548       87.816322
 Li      120.565880       86.036621       85.296379
 Li      112.087791       91.044754       82.471062
 Li      148.857574       76.844513       92.690254
 Li      141.137360       71.831894       84.654381
 Li      132.777374       80.553879       90.371590
 Li      139.616791       86.531036       86.441917
 Li      123.710228       83.386307       86.914818
 Li      124.809395       87.945007       85.165077
 Li      133.002045       93.185333       76.524986
 Li      139.084320       72.732224       95.206810
 Li      139.887665       82.653671       89.073677
 Li      128.516724       79.825745       87.647865
 Li      142.466766       85.005463       94.688393
 Li      133.085510       89.661072       93.191658
 Li      121.563316       90.456421       86.590263
 Li      116.371910       87.740387       81.438240
 Li      142.077423       71.087250      102.268394
 Li      137.231781       70.024002       85.454018
 Li      138.656586       71.314667       82.977715
 Li      129.503754       72.134598       80.467979
 Li      137.458679       74.559006       86.611946
 Li      129.645691       76.661499       77.561211
 Li      119.364616       84.861771       78.930672
 Li      120.096031       81.022797       76.398628
 Li      142.321472       72.949127       88.157616
 Li      133.600433       75.453644       85.511925
 Li      137.938202       77.847153       83.831841
 Li      128.659790       69.389481       80.282784
 Li      122.187416       83.280991       76.053337
 Li      125.075417       80.186050       78.669914
 Li      121.638222       78.437592       75.284981
 Li      117.563866       79.773834       74.932243
 Li      142.735779       86.901855      104.657646
 Li      137.481049       89.481659       96.201530
 Li      139.373474       92.729919      106.537483
 Li      135.619171      100.001343      102.944130
 Li      131.804535      101.125793       98.728920
 Li      129.375214       97.728729       99.058434
 Li      125.033684       97.657639       92.661461
 Li      122.468346      102.758179       91.062508
 Li      149.986542       80.713470      102.808479
 Li      142.160126       89.656281      109.545509
 Li      140.066132       89.664383      102.529457
 Li      136.666931       93.819565      107.331825
 Li      129.653534      104.867554      100.758018
 Li      128.662781      102.526566       88.728081
 Li      115.695656      101.427612       92.232536
 Li      149.661621       81.821442       97.353889
 Li      139.782959       87.521072      100.569420
 Li      133.385101       81.240601      100.574989
 Li      132.982330       81.591019       95.163765
 Li      129.429962       86.138016       91.624931
 Li      126.266609       91.928574       87.099709
 Li      129.870026       90.773224       91.021019
 Li      143.175079       76.693893      100.635078
 Li      147.008362       83.977325      100.571892
 Li      135.692200       83.306503       95.915062
 Li      130.776886       84.389847      101.150078
 Li      122.595406       87.943802       97.496666
 Li      127.753273       87.701385       89.804863
 Li      120.618050       96.319580       93.632027
 Li      119.361275       95.143829       91.006157
 Li      146.462524       76.983124       99.155678
 Li      137.522797       82.535751       98.260979
 Li      140.057190       73.461563      100.417061
 Li      136.040222       80.075653       99.381142
 Li      120.226448       79.238007       89.102165
 Li      123.202370       87.422394       89.939262
 Li      113.751808       95.009125       84.717567
 Li      138.585052       66.627548       97.273369
 Li      138.055603       64.511551       94.924049
 Li      138.604431       78.749588      100.591713
 Li      126.096718       75.266434       91.884758
 Li      115.696770       80.265259       78.984245
 Li      129.034637       83.482300       78.166969
 Li      117.950249       84.367340       76.166679
 Li      143.252197       65.187485      101.416740
 Li      131.011627       60.427475       87.252693
 Li      130.615967       76.450897       85.950447
 Li      131.757568       77.560944       90.893425
 Li      126.964485       73.847366       80.759392
 Li      122.757866       71.188644       85.605766
 Li      122.609947       74.337601       81.935295
 Li      108.541786       90.710831       88.449974
 Li      135.688843       68.307327       88.840172
 Li      133.911957       69.559875       81.775185
 Li      122.706078       65.001175       87.829659
 Li      127.230156       66.821060       81.136604
 Li      117.305275       70.681625       81.505760
 Li      118.506523       74.232895       74.291191
 Li      114.900536       78.907410       76.562767
 Li      111.869453       82.241455       79.372292
 Li      144.693787       87.947998      109.706551
 Li      141.880310       92.401108      108.321312
 Li      133.594482       97.159622      113.536507
 Li      139.396576       96.583878      102.232780
 Li      133.160400       99.401917      101.080421
 Li      134.976074      105.728912      107.327812
 Li      128.503326      107.776184      100.545876
 Li      128.763763       95.479248       95.067436
 Li      140.813171       82.183548      110.658241
 Li      134.842682       86.753952      108.681786
 Li      130.014954       85.844910      103.788048
 Li      132.629456       82.272049      107.662285
 Li      129.238098       95.769958       91.269386
 Li      121.757439       88.744843      101.637550
 Li      126.936180      100.361664       84.536400
 Li      118.158516       99.794632       92.291054
 Li      143.063690       79.456726      103.621437
 Li      138.343994       80.739273      108.950600
 Li      137.047729       87.149963      114.022408
 Li      125.602638       83.289688      102.311745
 Li      118.736427       89.698288      101.947868
 Li      124.082451       93.438553       95.317986
 Li      119.515907       92.367798       92.286430
 Li      136.555878       76.520493      106.176689
 Li      139.309753       77.390228      104.869804
 Li      126.028160       86.318634       95.130623
 Li      119.325127       85.000977       98.915352
 Li      123.222862       83.134598       89.813835
 Li      115.595818       98.506378       96.050713
 Li      117.446877       90.524826       93.783791
 Li      145.426697       73.268341      102.267754
 Li      129.124084       68.792740       98.747505
 Li      132.154419       76.446686      103.750572
 Li      119.746544       81.069595      102.509941
 Li      123.279121       81.730820      106.200844
 Li      116.874550       85.164780       91.736107
 Li      110.352989       89.074860       99.470940
 Li      130.778412       62.532059       95.115746
 Li      131.216217       67.695297       90.357338
 Li      135.666138       68.661331       94.981041
 Li      126.941780       70.370514       88.758415
 Li      119.889992       78.270477       86.186424
 Li      109.124901       81.001190       78.434227
 Li      107.746666       93.901184       90.663948
 Li      132.604492       65.047379       94.553352
 Li      124.952843       72.275009       91.979820
 Li      133.649628       69.805893       90.575996
 Li      122.558525       73.388962       93.737328
 Li      123.877144       73.530548       86.788155
 Li      121.511894       76.672592       89.547508
 Li      111.541939       85.993423       85.473839
 Li      110.155876       84.236832       81.171288
 Li      130.797394       72.461609       84.401680
 Li      126.616859       64.037231       87.449043
 Li      117.595161       67.469681       89.377800
 Li      111.935783       75.073532       79.202888
 Li      118.946190       70.688538       84.144325
 Li      112.407860       80.017441       81.620338
 Li      115.323418       78.684189       81.488731
 Li      110.666344       77.635941       80.093254
 Li      138.265381       80.672073      117.348503
 Li      134.202179       91.111954      114.158974
 Li      130.742615       99.263321      109.896400
 Li      125.690590       87.746094      112.610847
 Li      129.827911      100.748993      107.478630
 Li      127.557655       99.755936      102.450798
 Li      124.191628      109.890091      103.097740
 Li      125.302345      101.306107       95.788109
 Li      143.723175       82.962677      110.068581
 Li      137.057404       80.770477      112.723564
 Li      132.857117       90.658020      104.837898
 Li      118.799385       84.041519      101.901405
 Li      134.996552      105.175674      104.219749
 Li      124.485970       91.830475      105.826134
 Li      114.987343      101.415909       89.187340
 Li      119.706673       93.653061       97.338402
 Li      139.232635       78.484970      113.165504
 Li      139.026581       76.130173      111.007256
 Li      130.753082       76.124771      106.612114
 Li      133.575104       92.874527      111.682076
 Li      119.530800       87.653397       97.702919
 Li      125.012444       91.452164       97.701988
 Li      115.544746       93.250137       98.085381
 Li      142.933990       69.923187      105.028969
 Li      126.276299       74.698807      105.927391
 Li      126.043053       78.987503      104.616463
 Li      120.352364       85.181870      104.252586
 Li      116.150597       88.199417       92.392952
 Li      119.530434       96.354965       96.406242
 Li      143.320770       86.179123       84.134102
 Li      134.824432       64.999969       98.881599
 Li      134.236847       70.535828       98.754005
 Li      131.440125       79.203522       96.549004
 Li      112.508095       86.480942       95.972679
 Li      113.087852       89.264755       92.300652
 Li      113.022636      100.203262       96.038338
 Li      138.494904       69.638489      107.583000
 Li      133.816925       67.466980      102.750893
 Li      121.589027       80.972382       99.910713
 Li      115.774651       82.086945      104.614601
 Li      119.669792       77.979156       96.593605
 Li      114.531288       96.356781      106.217567
 Li      108.674797       94.699203      100.992470
 Li      133.963745       61.442719       91.861214
 Li      126.897423       69.960999       91.864616
 Li      123.325340       73.552460       96.883476
 Li      118.303474       75.737167       94.778191
 Li      109.272820       79.453415       89.150169
 Li      108.601784       86.251419       86.378120
 Li      103.306053       89.734879       93.463554
 Li      126.615379       73.261139       97.283592
 Li      119.744682       73.740555       92.940788
 Li      116.243370       73.871674       96.396324
 Li      132.971130       59.010208       96.710976
 Li      118.466286       73.241043       88.349937
 Li      119.070641       76.974716       78.124229
 Li      110.515434       77.485031       86.890373
 Li      105.407509       88.179916       91.819710
 Li      131.688263       83.908325      118.134483
 Li      136.749634       90.157898      114.217827
 Li      140.568787       90.289322      112.117821
 Li      130.807831       95.976074      106.065208
 Li      130.152802       93.755676      114.427483
 Li      124.333199      105.893295      105.278603
 Li      133.093323      107.157272      102.618340
 Li      118.299370       98.439774       99.736656
 Li      130.794800       76.995117      113.224037
 Li      116.810844       81.828339      113.006310
 Li      127.816261       88.447830      108.969475
 Li      127.528618       92.734726      106.231819
 Li      132.224060       95.497849      110.768486
 Li      120.973869       90.123703      106.719902
 Li      117.544472       97.906342      112.575844
 Li      122.412834      101.613022       99.888405
 Li      134.745087       74.581512      113.035118
 Li      130.371155       74.381683      111.431847
 Li      134.426117       74.871918      110.130836
 Li      130.367798       86.386734      108.474586
 Li      130.509033       84.331650      106.404930
 Li      117.077980       96.812210      104.491966
 Li      115.567467       99.311920      102.983772
 Li      130.792938       67.279480      102.579628
 Li      135.584167       80.840988      110.314171
 Li      123.313789       86.128723      114.264900
 Li      117.806053       77.091721      110.417290
 Li      117.578773       87.415482      107.913445
 Li      115.629707       87.625183       99.677834
 Li      114.267876       90.503525      102.843163
 Li      120.236122      102.660355      101.654274
 Li      139.149536       67.333481      104.188774
 Li      126.899284       74.610596      108.911888
 Li      124.586952       77.428329      106.487633
 Li      128.721649       75.722763      100.742226
 Li      111.687248       82.029053       98.350471
 Li      115.818245       92.672928      106.205788
 Li      111.579582      101.760925      102.476494
 Li      129.837952       64.823868      100.937950
 Li      129.867401       78.071274      102.246407
 Li      120.123970       79.745941       94.160362
 Li      113.359840       82.435257      106.573097
 Li      108.441933       85.085281       96.431328
 Li      116.092110       80.331863       99.761436
 Li      113.255898       94.648514      101.690193
 Li      106.939995       87.531296       96.793053
 Li      123.623772       65.939316      106.027107
 Li      127.960075       66.465240       95.591438
 Li      119.820320       82.503967       95.851891
 Li      118.005013       80.611465       97.209892
 Li      107.850624       84.594467      110.739052
 Li      111.418983       79.949936      106.763237
 Li      109.319023       92.895523      103.516121
 Li      111.649620       74.951126       84.026634
 Li      115.078636       73.848267      101.873528
 Li      111.145500       73.916687       97.473427
 Li      119.727150       75.759064      103.447990
 Li      122.119987       76.382782      108.206718
 Li      110.433464       75.344742      101.118507
 Li      115.235878       70.028198       90.578773
 Li      106.178398       84.109329       89.461098
 Li      106.021172       81.194397       85.186424
 Li      127.546486       78.909500      118.733131
 Li      134.298340       88.292435      117.833473
 Li      130.389771       89.962296      117.382561
 Li      113.651207       93.316452      120.122704
 Li      125.128334      101.215500      106.073570
 Li      122.558891      102.677765      106.775017
 Li      121.435143      103.527115      111.791389
 Li      125.065727      100.274048      116.032616
 Li      125.097771       81.317108      113.037285
 Li      123.283989       98.367767      117.524712
 Li      120.379951       91.847580      115.972542
 Li      119.179451       97.899155      115.327141
 Li      113.773048       95.124619      113.185326
 Li      116.429680      102.609055      112.761360
 Li      111.040794       91.119751      111.284737
 Li      119.672386       92.454819      102.767616
 Li      130.400208       79.125214      117.372643
 Li      125.582893       84.028030      114.472404
 Li      123.156929       92.564606      116.945274
 Li      117.379799       92.973831      116.101051
 Li      116.382347       93.031418      113.049065
 Li      112.362404       93.131638      109.561317
 Li      110.061607       92.913223      107.628517
 Li      112.963387       91.815475      105.202705
 Li      128.955292       71.518967      106.906624
 Li      123.289940       86.343231      117.488792
 Li      119.033379       74.492706      115.131416
 Li      123.397621       75.275726      117.243507
 Li      111.723396       90.584824      114.331474
 Li      111.653725       87.170074      116.481361
 Li      104.325478       85.033661      103.557930
 Li      109.310829       98.174866      105.015663
 Li      131.107788       69.106857      106.767891
 Li      126.032616       75.261642      113.213493
 Li      123.158409       72.004990      110.477074
 Li      117.474052       69.169861      110.363716
 Li      113.706352       80.167450      110.711815
 Li      114.881889       91.934280      117.691948
 Li      113.540184       87.571182      108.250679
 Li      108.247063       88.583145      104.487633
 Li      126.203270       69.896194      106.786171
 Li      119.814339       75.002136      106.529732
 Li      117.642479       71.809677      108.621712
 Li      118.908943       70.714935      112.615791
 Li      110.277718       83.871124      112.749260
 Li      115.147194       76.459305      108.739708
 Li      110.333611       92.359390       97.312401
 Li      109.221779       89.603485       96.768578
 Li      119.623573       65.578400      104.099602
 Li      122.001488       68.186111      110.331200
 Li      115.903557       69.530487      104.056557
 Li      117.964775       73.356842      102.896431
 Li      108.359962       77.838165      106.557915
 Li      108.503777       86.805847      108.654533
 Li      114.146400       86.975372      102.349220
 Li      103.932762       85.276688       91.327599
 Li      123.930046       64.384354      101.497551
 Li      117.693520       71.444855      100.515541
 Li      106.926949       75.518448      104.964867
 Li      107.508202       78.970398       97.994637
 Li      114.033867       76.172775      103.068932
 Li      108.950157       79.201706      101.565392
 Li      109.376030       75.817261       95.565437
 Li      103.162590       89.435471       96.764870
 He      150.648651       87.615585       98.147331
 He      146.516907       93.322159       97.829262
 He      149.448883       85.231979       91.558632
 He      143.957184       94.543503       91.111443
 He      136.028290       96.600082       82.759377
 He      137.556702      100.974594       89.680672
 He      131.867859      103.811218       93.350517
 He      130.130066       98.773392       85.460823
 He      148.127655       86.642349       97.744728
 He      146.533661       84.751053       96.241783
 He      144.664734       92.110687       91.380882
 He      140.225983       93.665649       86.386482
 He      142.794281       96.531097       96.421104
 He      139.986023      100.034653       90.144295
 He      132.991241      100.099457       88.905205
 He      116.200142      101.403015       85.653755
 He      151.533936       88.496735      100.398155
 He      144.662872       89.989594       92.930275
 He      137.215759       90.362213       88.197868
 He      147.037445       84.172333       90.453972
 He      142.622894       95.049011       82.424919
 He      133.956268      104.634445       92.001198
 He      134.342285       97.562546       84.835243
 He      131.849609       92.608704       77.488441
 He      138.729614       77.176620      100.863930
 He      142.501434       84.829666       83.647270
 He      145.051483       83.149292       94.537560
 He      135.922852       83.787109       85.682869
 He      139.158112       84.531754       80.699318
 He      137.578674       90.838638       83.428322
 He      138.288086       94.099182       79.841789
 He      125.911171       95.861465       78.288368
 He      140.484924       81.293106       89.668907
 He      142.703003       83.218277       97.981956
 He      138.611877       90.029785       78.679512
 He      134.997681       78.888199       75.897865
 He      140.592255       84.009735       89.576012
 He      134.552826       88.658737       76.823540
 He      136.044312       92.756622       82.107475
 He      131.793365      100.645462       79.040001
 He      139.435303       75.542740       77.686943
 He      142.520447       80.518768       90.999352
 He      143.624786       79.943344       83.187996
 He      136.319275       82.109146       76.782341
 He      123.253807       86.920166       75.592812
 He      135.199249       93.333542       79.691887
 He      119.076973       92.739212       77.178749
 He      116.832832       87.804901       79.845497
 He      146.933105       69.742599       92.325737
 He      136.861053       75.580551       96.147331
 He      138.632019       73.032532       78.302925
 He      136.676239       78.022369       74.044060
 He      130.199402       83.865112       74.442009
 He      129.891235       84.122833       76.953911
 He      127.794273       88.082397       75.162041
 He      118.883965       86.447632       78.906822
 He      142.621033       75.473450       91.623055
 He      133.429413       70.930344       82.423668
 He      142.791687       80.596771       88.281807
 He      134.815125       76.599106       77.105965
 He      117.685326       69.736893       80.212486
 He      122.699364       83.363205       77.603020
 He      124.913338       85.136887       74.547920
 He      121.815575       80.749786       80.585350
 He      147.933136       83.653915      104.658592
 He      144.931122       83.142975       91.982613
 He      138.413269       96.584183      100.889015
 He      143.179932       84.550644       93.361046
 He      141.577026       89.480469       88.857506
 He      128.929199       91.065735       98.544670
 He      129.805542      105.200272       96.890907
 He      116.724403      100.304642       92.898384
 He      143.094604       88.379425      104.128395
 He      141.738708       90.304901      110.938820
 He      137.108826       91.066940       95.859627
 He      131.398407       91.226837      104.247307
 He      135.508514      100.281845       91.233147
 He      130.137878       84.981766       83.212776
 He      138.919647       94.193985       93.996544
 He      129.491821       99.461914       79.623146
 He      144.212769       80.538559       99.817482
 He      138.503815       79.067307       92.765190
 He      141.983887       92.231003       98.563240
 He      134.790894       92.897629       91.192589
 He      131.901031       93.475159       93.640388
 He      130.080536       93.884979       86.261681
 He      134.479767       89.622681       94.067467
 He      118.743874      101.005493       91.368813
 He      144.733307       79.483429      103.937309
 He      132.828064       91.246353       92.862144
 He      141.151123       85.935211       94.831154
 He      138.414398       82.013138       81.199471
 He      128.638184       80.072357       86.039650
 He      134.650421       85.129089       80.227043
 He      118.706978       88.034409       75.063560
 He      115.491478       84.357452       83.425850
 He      151.695648       78.931992       99.704445
 He      141.524109       75.168335       96.593605
 He      143.482849       81.419113       96.199684
 He      134.951843       76.923416       82.054222
 He      133.747620       81.250504       76.628120
 He      129.156464       86.531647       85.200371
 He      122.221703       94.152588       80.561821
 He      118.474861       92.941422       87.924416
 He      137.593201       73.363449       94.990334
 He      145.019440       85.695511       91.449638
 He      138.952423       77.205124       82.655647
 He      140.123505       88.035904       86.749138
 He      133.557220       82.784485       80.515984
 He      126.126518       90.200516       75.348152
 He      120.782722       86.833450       74.553185
 He      111.616829       89.005249       88.205605
 He      141.201416       69.492676       94.522697
 He      129.411346       64.775558       90.840477
 He      147.559448       78.571381       86.851952
 He      135.241760       90.140808       89.994408
 He      136.351715       74.737808       82.358345
 He      121.077080       77.490738       80.658440
 He      127.876625       80.894089       81.136909
 He      131.298187       82.385147       87.286751
 He      121.948967       69.324371       81.878014
 He      134.153015       62.284256       87.086082
 He      133.867981       73.658661       76.289009
 He      131.536621       72.773621       76.868431
 He      120.343819       73.545547       77.622841
 He      126.052010       73.996780       79.401085
 He      121.118431       84.015137       73.252480
 He      119.780815       91.730560       79.457771
 He      147.814270       93.095947      105.419807
 He      150.649017       89.940399      107.778099
 He      137.276489       98.861008      100.461342
 He      139.423401      100.134552      101.767296
 He      141.714142       99.441223      103.110435
 He      136.394928       88.534225       95.550255
 He      135.964203       98.657593       95.732674
 He      126.287483       99.845047       85.952919
 He      149.219360       73.976089       94.560799
 He      149.333740       89.995605      100.537209
 He      139.718872       86.744354       96.884087
 He      132.676025      100.269257       99.810997
 He      129.625214       87.853485       99.443062
 He      123.902870      102.270645      102.937004
 He      129.520508      106.518539      100.781563
 He      127.506630      103.337494       89.544411
 He      148.233856       81.358521      105.978172
 He      147.690948       76.084579       93.532616
 He      145.432648       84.978470      107.516716
 He      136.853210       78.308868       90.886299
 He      131.499359       94.941315      102.060570
 He      134.819580       98.735596       93.407814
 He      134.595276       87.056351       94.278038
 He      121.683662       99.495819       91.774178
 He      150.168732       81.168610       98.782509
 He      137.875244       70.603638       98.026848
 He      137.699036       87.206070      103.275200
 He      128.009613       94.404297       94.147667
 He      134.594177       92.911728       93.696144
 He      126.364235       91.076233      102.596031
 He      118.866463       95.459152       87.245262
 He      120.713051      105.140274      105.239265
 He      149.077393       80.573380       96.438454
 He      146.133484       74.713516      102.674400
 He      129.801453       82.710373      110.482323
 He      136.498871       90.251511      100.157234
 He      123.981102       91.447372       98.999290
 He      125.325432       80.687683       99.175499
 He      113.619545       85.357391       91.163780
 He      118.037056       90.739029       86.745735
 He      140.857147       70.501022      101.367180
 He      137.203461       78.998901       99.807579
 He      135.595703       74.769913       93.968971
 He      128.704895       84.872269       92.269386
 He      115.560768       73.569260       91.369728
 He      133.370178       89.967987       78.816093
 He      121.243263       89.335571       75.272285
 He      106.922096       81.936035       81.267906
 He      137.241852       67.333481       92.020699
 He      140.082520       66.360535      103.216347
 He      138.662537       78.011261       89.108681
 He      129.293976       75.573059       85.680077
 He      129.641602       78.916702       88.343117
 He      117.681969       73.581863       77.746407
 He      125.759499       77.763138       76.670540
 He      118.002419       81.040497       83.627144
 He      145.725159       73.622665       85.789101
 He      139.662598       80.770172       85.352745
 He      133.841888       70.328201       92.093483
 He      123.941597       70.360611       86.381538
 He      124.766533       76.282288       74.651970
 He      119.787514       81.060608       77.942451
 He      119.764412       79.150711       87.571678
 He      116.210213       79.331619       75.708336
 He      137.508606       82.122055      111.999809
 He      141.569183       93.554047      104.029594
 He      137.388641       95.307327      110.104515
 He      140.711121       97.411026      101.839470
 He      136.826385       90.840729      112.642738
 He      129.770142      104.345535      108.997673
 He      125.198387      105.108765       95.700462
 He      129.552185      105.830307      104.454201
 He      148.681335       89.131271      103.447701
 He      142.244720       82.373459      109.815575
 He      138.953552       91.210938      106.045998
 He      129.103943       99.580719      102.037041
 He      128.507050       88.644638      105.655174
 He      132.298950       88.566025       99.632912
 He      125.232643      103.488693       88.139656
 He      123.827599      101.082596       88.071526
 He      147.582153       75.210938       96.488625
 He      139.698364       74.873718       99.786217
 He      146.477783       87.757797      102.552376
 He      123.250801       79.394012       91.346504
 He      134.361298       86.582336      107.177605
 He      128.580811       88.602631       88.702675
 He      125.142128       97.612030       99.611549
 He      115.098000       97.733856       87.252068
 He      147.274780       80.942993       99.103951
 He      134.152649       80.790268       91.214577
 He      132.915619       90.583023      106.443336
 He      133.514374       77.287033      103.552361
 He      132.602264       85.774109       90.948860
 He      130.032471       85.389175      102.165886
 He      125.832161       99.860046       98.876335
 He      116.144279       97.737747       89.642586
 He      143.714600       77.905945       99.635384
 He      137.528015       84.575851      103.680885
 He      142.805084       85.765411      112.799431
 He      126.297554       83.051483      103.745613
 He      124.901787       79.174118      101.263130
 He      109.606300       90.938553       89.660545
 He      116.969566       81.065704       96.033989
 He      111.985710       92.338394       83.450005
 He      137.571228       74.542511       92.167198
 He      141.095612       76.760498       93.298180
 He      145.401733       79.662842       89.622444
 He      128.266357       87.275970       91.299751
 He      131.179321       96.184570       85.551857
 He      131.404358       90.084396      101.832954
 He      108.850304       79.799637       79.438881
 He      113.536842       90.589020       88.278084
 He      133.784882       61.314316       93.466347
 He      134.518158       75.956467       88.749428
 He      127.300194       70.516922       90.349602
 He      125.172661       68.033112       98.411507
 He      132.118256       80.490570       99.911949
 He      124.777702       82.001434       84.495827
 He      118.271431       90.747131       89.381813
 He      110.868660       91.398758       91.827461
 He      131.463989       63.986237       94.910118
 He      115.970268       71.836685       93.291374
 He      125.380196       69.373871       78.253075
 He      131.263153       70.224701       77.120842
 He      117.266151       80.547867       98.711586
 He      114.962761       77.363831       77.147163
 He      119.104179       78.636185       77.898476
 He      114.552895       88.000504       86.930000
 He      140.625793       89.778381      115.761024
 He      141.464874       87.786011      114.025185
 He      143.626678       84.483749      110.650490
 He      133.259521      100.021454      106.085014
 He      139.257233       92.715820      102.852150
 He      129.887146      108.449722      104.443977
 He      127.258461      108.106506       96.660179
 He      123.621925      104.682465       97.778175
 He      148.192474       86.741653      104.517052
 He      145.811951       76.611404      110.085915
 He      132.339569       89.829681      109.024620
 He      139.368622       88.577133      106.294060
 He      136.345001      100.869583      109.634392
 He      126.071373      103.585007      103.622993
 He      125.133171      101.881226       97.329430
 He      123.458717       95.788559       98.396309
 He      144.614441       75.977463      107.679619
 He      135.110596       85.218781      109.278252
 He      131.176697       86.995468      103.942879
 He      134.024841       75.284439      111.691673
 He      137.111450       80.280869      109.835686
 He      125.573601       85.241272      109.016869
 He      128.587524       91.445862      106.136421
 He      124.100700       87.453568      109.710884
 He      144.700104       82.722076      108.695427
 He      146.330963       87.889206      109.731956
 He      124.985252       80.442856      116.638985
 He      129.054749       83.847412      106.894554
 He      116.343239       87.480286      104.634438
 He      123.443825       87.626999       96.161583
 He      112.743950      100.063156      105.866997
 He      111.585899       95.181931       97.952827
 He      148.227142       79.418625      107.686745
 He      141.754364       77.219833      101.208321
 He      135.169464       64.043228       97.586159
 He      125.620537       76.802200      112.935707
 He      131.355927       77.818954       92.469765
 He      113.984688       90.316315       96.770744
 He      105.282677       95.205933       96.220436
 He      117.161095      102.869781       99.672859
 He      144.674408       73.080826      103.693596
 He      134.950745       71.919800       98.353889
 He      127.403770       74.675095      104.736320
 He      127.310249       74.815506       84.277489
 He      119.372810       75.000015       93.851295
 He      125.402184       81.856232      101.544640
 He      113.189186       92.097183       90.366646
 He      119.622841       87.212082       90.048897
 He      131.592163       58.633087       95.964943
 He      136.899780       67.400391      100.307426
 He      135.920624       69.555084       93.672600
 He      124.450203       71.815994       90.534813
 He      117.874229       84.494553       92.850044
 He      115.709801       80.897690       93.607872
 He      111.372780       83.124695       88.612556
 He      108.068962       77.840851      101.171455
 He      116.742653       72.366516       96.816277
 He      132.274750       70.451828       95.139290
 He      123.045128       77.622147       98.283897
 He      118.605644       80.051956      102.971062
 He      117.679726       69.998795       92.627373
 He      109.041435       83.745422       89.036522
 He      110.452095       74.691605       78.617577
 He      109.022804       81.028793       82.321175
 He      141.619141       86.044724      110.285973
 He      137.495575       88.989655      110.349770
 He      140.121277       86.570648      107.892998
 He      133.945862       89.871994      113.132362
 He      123.806343      104.719040      104.231529
 He      118.971153      104.642853      114.272331
 He      117.846672       99.342209       98.403435
 He      122.489601      106.505936      102.351067
 He      130.494080       83.461609      117.165779
 He      129.115509       81.647720      108.257805
 He      123.323097       86.308731      115.896049
 He      130.147217       92.670227      113.191826
 He      127.667595       91.804977      109.892357
 He      125.572456       85.153381       96.203712
 He      122.370750      105.223679       99.987206
 He      119.858315       92.765015      101.206459
 He      130.189697       80.083160      116.031059
 He      129.453064       72.404312      108.157173
 He      137.662872       87.410675      112.502449
 He      120.888924       91.790878      111.783974
 He      122.725822       92.615906      109.410484
 He      119.925758       71.447266      111.504005
 He      122.903557       88.659332       93.772636
 He      113.708595       96.362183       97.058769
 He      138.765778       77.881058      114.592552
 He      136.542114       76.923416      107.804741
 He      127.439934       93.290649      107.743111
 He      123.570869       82.909576      105.116936
 He      117.698357       89.586380      105.192482
 He      127.309517       88.729843      103.404030
 He      121.385597       82.684570       96.115746
 He      118.968925       97.767731       96.765495
 He      138.742310       65.690002      101.019402
 He      140.522186       73.930176      104.612129
 He      124.503120       82.808777      109.208870
 He      121.624809       79.593216      111.060829
 He      127.000999       80.431473       92.737633
 He      113.653831       83.406403      107.788017
 He      112.926872       87.969910      117.020546
 He      126.686150      111.426743       98.188515
 He      138.414398       70.104996      105.996452
 He      134.422394       62.451965       95.634178
 He      122.438545       82.569656      107.415459
 He      115.016411       85.656204      102.517998
 He      122.437813       78.511078      103.049736
 He      108.146095       79.266205      105.661995
 He      119.477882       69.358276       84.932182
 He      107.323021       94.069183      100.344902
 He      127.520042       70.777924      106.987144
 He      138.054871       65.698105       98.451454
 He      125.192406       79.096405       96.031822
 He      117.151024       84.162735      101.880653
 He      119.590416       86.645050       99.006111
 He      115.022011       77.234222      107.199608
 He      110.230400       76.131683       94.195045
 He      107.413567       89.772980       94.056602
 He      130.313019       61.911942       86.955086
 He      120.455589       77.619751       97.991249
 He      125.876137       71.069855       92.542839
 He      111.681297       81.003891      102.078560
 He      111.946587       74.108093       82.714790
 He      111.717064       75.182434       98.390434
 He      120.457817       84.763657       82.072487
 He      112.353447       93.421143       92.614693
 He      131.978149       96.880295      113.270180
 He      135.565521       82.462265      110.215065
 He      128.969818       87.306580      108.564735
 He      120.908669       92.465897      114.521339
 He      121.001808       96.773209      112.367729
 He      123.883858      101.367004      116.066994
 He      124.039604      101.584213       99.863014
 He      116.671120      100.558472      102.791756
 He      138.361481       90.103897      114.614235
 He      138.551514       81.675629      116.073494
 He      114.983986       80.053146      109.729164
 He      126.959267       87.540283      118.969109
 He      124.061211       91.964584      118.227699
 He      117.971855      106.786438      108.282600
 He      124.075737       98.939896      116.263039
 He      112.609810       98.221664      100.327553
 He      126.496513       88.176910      116.363670
 He      130.154663       67.777802      106.533775
 He      129.469849       74.917816      115.801598
 He      117.549690       93.872681      112.239525
 He      111.723763       94.240189      116.465569
 He      114.431068       96.299774      114.170753
 He      110.589211       89.946381      110.261208
 He      116.472160       98.071671      103.671608
 He      123.613365       91.656464      115.607399
 He      125.589607       69.405975      108.300560
 He      119.575508       87.919495      114.400856
 He      120.421303       88.614929      106.748695
 He      113.994377       93.554962      109.457237
 He      109.053368       96.674194      105.615837
 He      109.356285       94.184677      104.536873
 He      119.229378      102.502258       98.097450
 He      129.751892       62.328964       96.405312
 He      124.332100       80.592575      119.266106
 He      122.101357       76.259476      117.026115
 He      118.224480       82.675278      113.206078
 He      120.796898       80.873703      115.960136
 He      108.238121       88.491638      114.971306
 He      109.171486       75.678955      100.066795
 He      104.426445       92.765930       96.598564
 He      122.817848       67.161575      105.139549
 He      121.768623       66.709457      109.676521
 He      118.859749       72.568726      109.392204
 He      116.717690       70.686432      104.806618
 He      110.614922       83.186188       98.075157
 He      116.408440       92.145203      117.160194
 He      112.181694       91.969986      110.623543
 He      113.555824       90.791534       92.770164
 He      123.239632       63.887238      102.865776
 He      120.262962       73.477768      106.743431
 He      118.598564       65.931519      107.722374
 He      117.936455       72.986343      104.486397
 He      110.299324       79.795441      107.963295
 He      116.519844       74.080185      102.500343
 He      113.714546       76.749710      109.460976
 He      107.245522       84.293243       97.212990
 He      120.905693       64.942978      107.999840
 He      111.856422       72.638321       90.691200
 He      119.562859       68.466934      107.579903
 He      109.012749       79.375717      103.217903
 He      107.560371       77.547440       98.754005
 He      110.610451       79.955048      105.354469
 He      110.328011       90.184311      115.089912
 He      113.985802       92.829514       97.677223
 He      148.635132       89.175949       98.194084
 He      138.978882       89.441467       95.577187
 He      144.701233       92.349808      101.263130
 He      140.707764      101.987442      103.098045
 He      142.171295       97.263733       98.768867
 He      119.863914      100.505066       89.071510
 He      133.683533      101.709320       86.961891
 He      123.741905       95.703644       86.244652
 He      138.375275       88.773636      116.831917
 He      139.917450       91.739578       94.472527
 He      149.728699       78.379379       97.567589
 He      142.600159       99.764618       98.081993
 He      133.781525       94.788620       89.188576
 He      124.175240       99.046097       92.693352
 He      128.591248      100.888489       88.842964
 He      128.046906      101.449814       84.833702
 He      145.978882       81.810638       96.957802
 He      147.515839       91.423660       99.384239
 He      138.697571       92.804016       82.045860
 He      142.238007       97.786346       94.002724
 He      131.932709       93.915878       84.195427
 He      145.168121       88.212921       90.808571
 He      130.035065       81.967834       93.090370
 He      131.242279      100.691971       83.942406
 He      147.583649       96.456985      101.709709
 He      134.843048       77.162811       97.709114
 He      138.029144       86.274231       86.636086
 He      140.997986       83.110291       85.157951
 He      140.798279       93.962372       80.938713
 He      133.442108       96.834106       82.297020
 He      136.018585       89.427368       78.878639
 He      127.181709       91.055832       83.345634
 He      147.590363       87.222275       90.818794
 He      137.429993       91.864685       90.163170
 He      141.344147       89.672775       78.930992
 He      137.445282       79.250626       83.249626
 He      136.892365       75.776749       78.343498
 He      126.883629       78.701584       90.634209
 He      120.577049       94.984207       82.338509
 He      123.794075      100.887283       95.365379
 He      141.870605       79.433319       93.543449
 He      144.924072       71.363861       96.857155
 He      139.805695       90.503525       87.455864
 He      138.254944       80.306061       77.349998
 He      137.172180       80.253555       89.195702
 He      137.223206       80.284149       79.697472
 He      125.384315       89.381775       84.535774
 He      123.430397       95.526047       78.742699
 He      143.979523       73.229340       91.772331
 He      134.892639       79.770538       83.764336
 He      138.415131       83.171188       85.632698
 He      138.051880       72.970428       73.287468
 He      120.355370       81.707718       84.808617
 He      128.489532       78.748993       74.221809
 He      120.346031       84.409958       85.148643
 He      130.027618       89.477173       78.167595
 He      146.294464       70.603333       89.926872
 He      146.417786       70.340210       94.804512
 He      142.669098       77.651535       82.209373
 He      128.517456       81.376816       88.320808
 He      123.759041       73.262634       81.557777
 He      129.958313       71.686966       78.927574
 He      125.733803       83.115982       73.152763
 He      119.600105       84.805054       88.731163
 He      136.849487       92.506119       98.091881
 He      145.879028       92.261902       95.286095
 He      135.119904       94.002869      103.518303
 He      143.798065       94.119873      102.832954
 He      126.887367      103.708923       92.619957
 He      143.550293       98.970184       95.850655
 He      124.184914      104.581940      101.715889
 He      116.512764      100.620575       83.010536
 He      137.687103       81.955841      108.127434
 He      146.380890       80.929489      108.504646
 He      138.554504       79.673035      101.922462
 He      142.668732       98.888290      100.705681
 He      125.230049       94.637100       90.183311
 He      138.045166       92.560715      100.554558
 He      137.817139       89.630783       85.676689
 He      128.266357      103.031479       97.322929
 He      146.827301       80.209763      101.495705
 He      141.254364       88.392624      109.364647
 He      145.476990       94.725006       95.929634
 He      136.817474       93.682159       92.590538
 He      133.326202       93.778473       97.376823
 He      128.431030      102.939072       87.096916
 He      121.529045       94.849228      110.369606
 He      129.026428       96.881805       84.008369
 He      150.336395       78.686295       95.055687
 He      144.049194       76.532181      102.046028
 He      140.918274       81.534317       96.602272
 He      132.626099       85.663101       95.566978
 He      127.115028       83.097382       93.506599
 He      126.976799       95.320236       88.238441
 He      117.458046       88.510239       85.425209
 He      127.234261       92.993637       89.686867
 He      139.980438       71.522278      104.508400
 He      141.280426       89.470581       94.366615
 He      130.793304       84.562057       85.906776
 He      131.660339       78.792801       98.113579
 He      136.925873       86.149734       99.144844
 He      121.067772       89.610077       90.270332
 He      119.090767       89.213470       79.508858
 He      117.267265       93.158630       79.028221
 He      144.314850       63.912125      101.446144
 He      139.327637       76.458084       96.447121
 He      143.442261       65.869110      102.854317
 He      139.878326       79.233810       99.665733
 He      133.065399       81.252609       82.627769
 He      111.708122       84.908859       86.694633
 He      125.657402       91.652557       85.586250
 He      118.804237       84.229630       77.522499
 He      135.908691       66.712753       89.122612
 He      142.232025       70.111298      103.585503
 He      135.616577       63.937637       88.858452
 He      137.929657       81.645615       92.855309
 He      136.831604       81.954330       87.318047
 He      128.128479       77.090515       83.202858
 He      122.674400       83.174789       80.161385
 He      113.289055       80.727280       88.744804
 He      140.054565       67.286087       97.286705
 He      141.417542       71.580765       88.315254
 He      135.022644       68.986252       90.245552
 He      127.770790       82.470947       77.686333
 He      123.157661       80.120056       85.560219
 He      121.583427       73.784073       83.083321
 He      111.296394       81.011383       86.773613
 He      117.254967       73.787079       75.231407
 He      143.191101       97.136826      102.631660
 He      134.162323      100.622375      111.061760
 He      149.617279       95.747162      109.085625
 He      125.937996       85.098465       98.814705
 He      132.688690      106.569534      101.127174
 He      130.441956      104.287949      106.538719
 He      127.829674      104.266937       95.037727
 He      122.561516      103.972626       92.085121
 He      144.041748       80.126953      109.423180
 He      148.949615       96.012375      106.556068
 He      131.557495       87.260376      109.127434
 He      139.990479       98.589172      106.658577
 He      132.817627      102.411652      106.478035
 He      131.671509      106.336731       98.528862
 He      122.503014       89.591476       97.859627
 He      120.388145       99.302322       83.771446
 He      138.242615       79.634918      112.677742
 He      138.586914       89.587585      102.959312
 He      139.551208       81.508514      109.845284
 He      119.353065       89.139648       98.316109
 He      133.437622       83.225800       91.195076
 He      120.173515       89.035553      101.740364
 He      122.479897       89.668869      100.466911
 He      119.394798       99.395325       93.263176
 He      146.299683       78.543793       99.446480
 He      141.741333       75.258041      102.746864
 He      144.019379       68.304932      102.252296
 He      133.076202       84.522751       97.969551
 He      117.243416       85.074173      105.174522
 He      125.627251       90.953842       90.657143
 He      124.050392       88.040421       86.634850
 He      127.745461       95.066422       85.644157
 He      139.072418       74.860825       86.662437
 He      132.975983       82.737671      104.344872
 He      135.345703       79.324722      104.058708
 He      137.372620       82.205734      102.262505
 He      127.194374       83.621506       89.196617
 He      119.073250       97.365128       85.114906
 He      121.125511       90.991638       85.059471
 He      120.012932       95.298630       89.528618
 He      131.051117       71.534271      101.376778
 He      147.225586       81.801620       89.205299
 He      129.876709       67.388977       98.400352
 He      129.811523       68.236526       89.806725
 He      133.477112       71.137054       89.755013
 He      123.507530       84.957169       92.497322
 He      124.457664       83.808105       90.500130
 He      126.372810       88.451721       89.972404
 He      143.669891       67.187378      105.085960
 He      131.560486       74.657700       80.276283
 He      132.427887       60.365372       86.475060
 He      135.400085       79.759445       97.913521
 He      125.920845       82.721771       97.543739
 He      114.388573       88.178101       84.087654
 He      109.878670       85.388290       90.708855
 He      111.082161       86.963058       95.303734
 He      140.124634       74.482208       92.051674
 He      133.525574       68.810745       85.358925
 He      124.315331       70.701736       82.043694
 He      130.543671       80.667282       84.507286
 He      122.873741       69.595581       79.527763
 He      109.608894       80.557770       84.829674
 He      124.422630       81.201294       79.831871
 He      113.802116       80.083755       86.258904
 He      139.191254       87.064453      110.246346
 He      143.497742       95.576447      104.779366
 He      130.254517       86.926163       92.799873
 He      145.192322       94.814117      106.983116
 He      127.497292       99.705231      112.706841
 He      125.893257      102.341141       94.772926
 He      131.534027      103.132874       82.906181
 He      125.347038      105.765213       93.034325
 He      141.831848       85.506210      115.478584
 He      141.370575       74.877029      107.886803
 He      130.709839       95.813156      111.404594
 He      149.171661       88.122620      106.657341
 He      122.173271       87.211472      101.299370
 He      128.577820       93.533646       98.845985
 He      119.046059      103.126892      105.223457
 He      114.406105       99.935349      103.875374
 He      137.644989       86.375641      117.712379
 He      135.676575       93.012833      108.272377
 He      138.315674       74.829010      111.688271
 He      131.038849       94.725906      107.039803
 He      134.001740       96.753403      107.934502
 He      129.762695       98.053345       97.519585
 He      131.485229       98.122055       95.568214
 He      122.003349      102.830170       98.878517
 He      138.514252       70.865829      108.595680
 He      137.710938       70.911148      103.303368
 He      135.214905       76.677414      100.297523
 He      133.357147       72.455002      102.284477
 He      122.612175       84.677872      109.183479
 He      118.885475       92.267303       97.370613
 He      120.822960       93.458649       96.183876
 He      123.411034       94.786514       95.958733
 He      139.743469       73.569550      102.034569
 He      130.039917       72.092285       96.941078
 He      135.919495       75.307236      109.755165
 He      131.965118       72.883133       88.505409
 He      117.085823       90.362808       97.949120
 He      118.884346       91.033340      102.943825
 He      112.686943       99.899338       94.451775
 He      109.165138       98.967209       96.974525
 He      143.441101       70.774033      101.451424
 He      143.266724       73.776855      105.933891
 He      130.599915       77.897263       85.109642
 He      133.644043       80.539764       94.060020
 He      112.232735       86.854156       89.500435
 He      114.764900       81.201599       99.389503
 He      114.535027       80.392776       91.323586
 He      121.179924       96.086166       96.823708
 He      128.201141       69.693680       92.737022
 He      132.327271       68.865051       90.467598
 He      132.528107       72.728012       96.326347
 He      122.633049       77.639236       93.326668
 He      121.412041       70.426025       86.274071
 He      121.763039       74.849716       80.579155
 He      121.605797       88.884644       86.649422
 He      116.856682       86.774948       87.332909
 He      135.649750       65.085190       92.484001
 He      131.819427       63.942429       90.327003
 He      120.820717       76.567596      102.520164
 He      116.737434       78.367966      102.695778
 He      114.320396       71.202148       91.300987
 He      107.455666       82.284653       93.939247
 He      123.931923       92.957321       78.708321
 He      105.547966       89.402466       90.712563
 He      135.125122       89.666168      117.575203
 He      131.814209       99.305023      111.109459
 He      140.121277       86.660645      116.956749
 He      133.996155      101.806824      108.655449
 He      134.668671       92.410110      110.602501
 He      125.114159      107.108963      104.559166
 He      131.558228      106.291428      108.846855
 He      122.634544      103.032379       94.400688
 He      131.249725       86.432938      116.037895
 He      127.845299       83.055084      116.808708
 He      136.314819       88.568436      114.358116
 He      133.851196       86.625839      104.482368
 He      133.735687      106.797241      107.562859
 He      126.086281       83.890320      111.167046
 He      131.456512       91.874878       97.988457
 He      123.345833      101.473511       91.580330
 He      141.754761       90.750122      108.433723
 He      137.237396       83.656616      114.718895
 He      126.188744       86.372040      111.868828
 He      122.301811       99.410019      111.388481
 He      123.365959       99.526123      109.066719
 He      125.911171      103.918320      108.762917
 He      119.253960       99.719635      103.580544
 He      122.946770      106.506226      105.942879
 He      132.321320       72.628128       93.670113
 He      144.527252       75.678650      104.946587
 He      123.851814       81.885941      112.103249
 He      124.057106       83.863312      102.669136
 He      119.698830       79.335526      113.101082
 He      118.290794       91.495972      110.988365
 He      124.358925       92.517807       96.679695
 He      119.283760      100.393753       96.466927
 He      139.283661       68.935547      103.792076
 He      143.426208       72.736420      108.209190
 He      127.019630       82.293060      106.392540
 He      133.243500       80.911194      107.071999
 He      117.317192       87.251968      109.474586
 He      113.763741       83.624207       93.132179
 He      118.596687       97.082809      105.088737
 He      114.397911      103.113693       99.821831
 He      140.424194       69.152771       99.063408
 He      127.294975       78.731277      100.386086
 He      132.278473       80.549667       96.165291
 He      126.674980       73.560257       98.890587
 He      123.925972       75.174332       86.986977
 He      111.567650       94.459198      110.148170
 He      113.218636       95.621445      111.717674
 He      113.678032       97.549622       89.551842
 He      126.351936       63.306107       99.304329
 He      126.584053       68.499939      106.065208
 He      132.338104       73.572861      100.230309
 He      123.222130       69.640884       97.653053
 He      110.953987       78.869598       95.695198
 He      113.077049       77.967468       94.587730
 He      116.364464       94.806015       87.678825
 He      109.721062       95.190033       99.872307
 He      122.919563       68.135117       99.876656
 He      134.039001       68.479523       95.383949
 He      130.662903       78.555481      100.865166
 He      116.750099       75.956772       91.392021
 He      119.092628       81.852921       97.238075
 He      106.352776       82.750275       85.351189
 He      109.503090       77.715149       85.602043
 He      107.789146       84.890274       86.071541
 He      129.967621       67.025360      103.975410
 He      133.954773       80.604279      118.786705
 He      132.343323       88.025406      114.150612
 He      124.196846      100.739075      104.817451
 He      114.678841       92.295502      119.233284
 He      125.389534       96.584183      109.847466
 He      124.343636      106.943954      100.547752
 He      118.064995       99.236313      101.107033
 He      122.909508       64.636063      105.381096
 He      133.019196       84.273132      117.281609
 He      125.633583       82.480270      113.998253
 He      126.153725       97.767456      113.912163
 He      116.470650       87.149078      113.785500
 He      120.551338       94.231781      112.591942
 He      120.462685      102.555359      112.662865
 He      121.059578      103.230698      110.236748
 He      128.393768       84.896561      111.439583
 He      124.615623       80.048950      113.949638
 He      127.341545       97.625534      111.215691
 He      116.603676       94.662018      109.971031
 He      125.190559       90.406311      113.963264
 He      118.719292       96.915710      116.529366
 He      116.126366       96.882401      116.206657
 He      117.460289      104.788055      106.730736
 He      138.532532       65.651596       96.003944
 He      135.886322       66.853455      106.194954
 He      131.355194       80.011154      118.424370
 He      125.801231       69.702087      110.896065
 He      117.162941       80.252060      113.299583
 He      111.402580       90.505005      112.726967
 He      119.014015       95.552734      110.883385
 He      117.079857       88.221024       99.456398
 He      124.858192       74.558105      114.084663
 He      123.121147       74.079285      116.169182
 He      127.446266       76.644394      116.116539
 He      113.368782       85.962814      108.446114
 He      120.709709       75.994278      107.502480
 He      117.799721       78.171463      111.714897
 He      115.701241       93.773972      107.471825
 He      110.127556       89.368561       95.415550
 He      131.921143       72.639816      108.550789
 He      121.711235       72.324814      109.786461
 He      137.580902       66.952164      104.276115
 He      113.889687       72.917633      107.872871
 He      117.694267       85.475586       90.344963
 He      116.486305       89.639175      110.595985
 He      113.853523       95.792145      116.586037
 He      120.673195       91.903687       91.231300
 He      126.562096       65.863419       99.206169
 He      120.155266       73.987473      111.107903
 He      112.507713       80.578476       94.395103
 He      111.255791       85.141678      112.918983
 He      112.136971       94.337097      100.553642
 He      108.900230       82.777573      107.099876
 He      115.406532       83.609207       98.385155
 He      116.307838       86.567352       92.241508
 He      127.715279       61.477509       97.918770
 He      139.884308       67.113266      105.615532
 He      114.848366       72.235703      101.766060
 He      122.610313       80.390656      105.504982
 He      107.398659       76.699905      105.915611
 He      110.409615       78.978500      100.994331
 He      107.536888       84.265335      105.335869
 He      108.710579       89.451065       87.446556
 He      141.423859       93.650665       95.174599
 He      150.900146       90.035187      102.613075
 He      150.258911       90.553619      105.210152
 He      142.955261       94.144791      100.261589
 He      136.378906       83.223404       97.321388
 He      137.967285       94.857605       86.771126
 He      120.484642       96.107773       79.989815
 He      124.367119       96.729691       91.557716
 He      147.957367       93.846573      107.905388
 He      147.478210       91.615372       93.125679
 He      132.268036       89.955994       84.275627
 He      133.900391       85.463898       85.924126
 He      133.528900       88.991440       91.744469
 He      142.157532       96.518799       91.792458
 He      140.640320       96.673904       83.340675
 He      147.057922       80.291977       91.403801
 He      141.470459       86.496231       89.650642
 He      130.395721       91.106247       89.515297
 He      140.401093       85.817902       92.185448
 He      141.711884       95.782852       87.237846
 He      144.286896       91.396652       81.880791
 He      136.544342       96.022568       80.151161
 He      133.869446       92.218094       83.892540
 He      135.923584       79.381714       93.162834
 He      143.310333       93.240234       80.453743
 He      135.318512       87.563385       81.525581
 He      144.099121       91.132950       87.251457
 He      139.148438       93.294540       88.728371
 He      134.619507       83.535400       75.447563
 He      129.499268       92.047073       78.735573
 He      139.814636       79.354431       97.170235
 He      144.982574       70.977737       85.983269
 He      139.822449       80.046249       79.507317
 He      131.753845       79.475632       75.476067
 He      133.014374       77.280731       75.369530
 He      134.481628       92.832520       77.083672
 He      122.522758       87.094772       88.493629
 He      126.820671       99.380905       80.492760
 He      140.126099       82.438858       87.471962
 He      139.268768       72.465195       96.812874
 He      137.554443       75.499847       74.152443
 He      136.885254       80.517578       74.986748
 He      126.956673       80.845474       73.553810
 He      132.415222       89.547073       81.193275
 He      117.709175       90.671219       83.978020
 He      146.430481       72.116592      101.687096
 He      144.246307       82.563950       87.275307
 He      138.335419       77.995056       78.623772
 He      136.134857       72.724426       77.594353
 He      124.511696       80.609375       72.628456
 He      132.806824       86.974457       81.295784
 He      120.043114       99.438522       86.524620
 He      115.755272       93.646469       81.258003
 He      136.011902       69.140167       84.865593
 He      133.338898       68.924454       76.343513
 He      132.658173       77.125320       80.574196
 He      126.813591       77.236618       69.973473
 He      115.142357       75.878159       79.452202
 He      117.309761       80.481277       73.472984
 He      121.031609       90.866837       77.415047
 He      148.284882       97.019516      104.195610
 He      148.787140       87.020355      101.817467
 He      133.495392       96.195984       98.598549
 He      138.089111       96.041153       92.180199
 He      143.289093       93.017639      107.960197
 He      128.436249      108.353714       98.976677
 He      128.271545      101.772919       93.968971
 He      129.800690      103.600601       84.921974
 He      147.999481       76.884995       98.783745
 He      151.662109       91.208847      100.362541
 He      136.720581       82.852875       94.712532
 He      132.416321      103.683121       88.184563
 He      143.763062       88.944946       95.114510
 He      130.133057       98.617981       88.492699
 He      126.694344       90.483429       87.782585
 He      146.079834       76.238770      100.662025
 He      142.460815       80.384674      104.783089
 He      145.708374       85.906128       98.573463
 He      139.759857       81.957336      101.112617
 He      131.735962       91.799576       80.062279
 He      132.716278       94.504791       86.728706
 He      129.261200       96.392181       87.445320
 He      124.632393       86.846069       81.360817
 He      145.630890       76.407990       97.877281
 He      137.523529       86.960953       89.020729
 He      132.027344       82.726868       94.643166
 He      134.255463       87.296677       83.910820
 He      135.830444       85.299789       87.659630
 He      131.804535       98.578674       80.822884
 He      115.549965       98.932388       84.923210
 He      143.881165       66.088730      100.232780
 He      134.862457       78.698593       95.493584
 He      142.218231       89.712082       86.368523
 He      128.320740       84.686554       78.972481
 He      133.948090       79.201401       81.412224
 He      130.755280       76.703796       87.571983
 He      126.749138       96.677490       82.666481
 He      115.598793       96.313278       81.418114
 He      146.030304       77.185318       89.620903
 He      134.876221       74.655609       98.640038
 He      140.383209       76.672592       90.728981
 He      130.175903       76.626999       81.530220
 He      125.748329       88.357819       76.927589
 He      119.933952       92.752426       83.517815
 He      124.507591       95.598953       83.544762
 He      145.794067       69.755188      100.766685
 He      139.230408       72.392593       99.513374
 He      123.124886       76.548096       79.361153
 He      124.157707       78.897797       78.649483
 He      126.932442       72.730713       77.266075
 He      126.920525       75.236725       81.729668
 He      119.281166       86.664841       86.140602
 He      121.008522       84.811661       78.975273
 He      148.492035       71.941986       89.842644
 He      144.340546       73.494553      101.133064
 He      135.058411       66.723862       84.764320
 He      127.562874       68.324127       80.832481
 He      125.879494       76.356689       72.278816
 He      113.153801       82.950974       83.635506
 He      116.865608       74.844315       81.367638
 He      143.913940       86.353424      105.672508
 He      141.838959       85.716797       97.820900
 He      135.732819      100.369461      106.996758
 He      140.091095       90.797241      101.413017
 He      140.496094       88.252213      101.882820
 He      134.305420      100.689865       96.774147
 He      126.417900       94.197296       82.103157
 He      120.870674      105.001068       97.764229
 He      135.725739       80.340271      111.836617
 He      144.902435       97.493530      107.360329
 He      138.585449       88.601135      100.133995
 He      137.046234       84.513748      101.105797
 He      122.049568       93.993881      100.954994
 He      128.549896       98.737091       90.617805
 He      122.779472       91.846985       89.622765
 He      145.977020       82.751160      106.260933
 He      144.945312       78.025650      105.977257
 He      141.695129       79.682938      107.227486
 He      129.761200       83.535095      100.161247
 He      127.880699       84.406036       96.971413
 He      137.329407       89.236267       97.804176
 He      114.709755       99.889740       88.807045
 He      120.969032      102.301254       90.838921
 He      136.751495       81.560425       99.299690
 He      149.032684       79.411423      102.985008
 He      132.750916       87.748795      102.135841
 He      131.940155       84.998871      100.201820
 He      127.249535       86.832260      100.422325
 He      130.338379       95.778641       94.861809
 He      111.271065       91.452469       87.098793
 He      143.217194       75.348038       83.427696
 He      136.255219       69.569489       96.173363
 He      131.157318       74.334900       98.048546
 He      132.410736       75.026123      103.020943
 He      125.748711       73.657761       91.931190
 He      126.474144       81.040787       89.774834
 He      116.942009       88.870544       91.053551
 He      112.239449       94.657501       84.459908
 He      136.666931       70.811249       86.734276
 He      127.555061       66.926361       89.214592
 He      131.956177       75.621353       85.419014
 He      119.255821       79.983551       80.297966
 He      127.995827       78.068268       93.030296
 He      126.150368       92.387314       80.119881
 He      118.854912       84.037933       74.911507
 He      131.166290       67.095276       91.896828
 He      124.415550       77.967743       81.275963
 He      133.515106       82.770370       99.982262
 He      123.962852       77.772446       86.301628
 He      126.343742       65.402588       86.601723
 He      128.097534       73.192734       86.067497
 He      116.684532       86.313828       82.152077
 He      119.132881       79.209229       85.089500
 He      137.197144       68.875549       88.454597
 He      128.684418       70.805237       81.030067
 He      126.310204       72.534821       81.532082
 He      135.278259       73.552155       96.311790
 He      124.567574       75.999664       92.261330
 He      120.916115       82.338058       75.977776
 He      118.036690       84.056534       82.818230
 He      139.192017       79.536240      108.250679
 He      136.050659       85.884811      114.052147
 He      139.570953       99.999237      104.489174
 He      132.774414       96.051956       96.038948
 He      129.221680      104.381546      102.240517
 He      136.686310      100.240753       97.715935
 He      121.390816      101.851227       96.338737
 He      120.592323      104.616455       93.965889
 He      147.347076       83.713913      108.505562
 He      126.169365       87.196762      105.204582
 He      136.409821       86.357925      105.320381
 He      135.533844       90.311508      109.082527
 He      130.033203      107.774399       97.070213
 He      136.169495       98.488983      103.259712
 He      125.288551       89.913986       97.122566
 He      141.499512       79.341232      109.792961
 He      125.061638       70.910233      105.980965
 He      129.000366       90.730927      102.977577
 He      128.829346       81.737122      101.789909
 He      131.338043       84.191849       92.640388
 He      120.541298       79.897430      108.777473
 He      114.357292       94.225800       85.969337
 He      121.324104       97.785751       93.706047
 He      148.536011       71.406464       93.651833
 He      137.160980       89.281265      105.120323
 He      142.958954       81.858322       93.259468
 He      132.836639       76.373474       90.734550
 He      126.481239       87.475784       96.199684
 He      120.094902       85.035477       91.303154
 He      113.698158      101.709610       95.960289
 He      146.108185       77.333527      103.475578
 He      133.309082       64.644455       99.374321
 He      138.859680       69.485779       95.758369
 He      126.796089       74.444702       88.117668
 He      122.757133       93.871765       87.886635
 He      127.644844       86.267044       89.015770
 He      121.468300       95.012711       94.008293
 He      125.005363       92.549911       87.978615
 He      139.398071       71.410370       94.302818
 He      134.427246       68.194214      108.185966
 He      133.813202       83.059586      108.400276
 He      112.720848       75.436539       94.614998
 He      124.532539       81.894928       87.004936
 He      106.682152       83.056290       90.597969
 He      103.543388       91.331863       93.183296
 He      136.071136       65.010178       99.882835
 He      131.936035       67.943405       78.449715
 He      117.363762       72.221588       81.064751
 He      115.773521       70.614426       82.103157
 He      123.032845       73.565964       95.273705
 He      123.337639       75.760544       82.428017
 He      125.433861       73.147751       86.328590
 He      109.956535       86.387634       85.502007
 He      127.585243       64.908173       95.285469
 He      118.512856       72.694717       92.837059
 He      120.959343       75.209137       89.153572
 He      111.604530       80.420975       82.945198
 He      111.622429       77.809052       90.370049
 He      118.530373       74.225693       87.064110
 He      116.236305       78.574692       92.207146
 He      136.741455       76.988800      115.854851
 He      130.572723       91.306061      116.510475
 He      123.294777       95.860565      105.689857
 He      130.832428      100.425858      108.774071
 He      131.197937      104.534546      100.292870
 He      130.257507       97.309021      102.681206
 He      125.008720      109.765579      104.526970
 He      126.337791      108.354324      106.501869
 He      136.391571       80.889893      114.224007
 He      139.681976       94.630814      111.361839
 He      132.230774       93.493439       99.834206
 He      119.442482       85.171371      102.919975
 He      131.232971      103.961517      103.696373
 He      125.677177      109.181458       99.490150
 He      120.361320       94.016678       98.803871
 He      135.427673       81.921631      104.920586
 He      134.024841       91.680176      104.161522
 He      131.697205       81.776123      108.925514
 He      130.497101       89.859985      107.022774
 He      119.562477      100.733978      110.837547
 He      127.576668       89.769394       96.048851
 He      119.181313      103.257095      107.912209
 He      125.101128      109.516266       97.019112
 He      136.524963       63.949936       95.233131
 He      130.865570       78.405777      112.311989
 He      132.016907       76.952499      114.309181
 He      120.398964       86.637848      104.985924
 He      124.547829       79.245529       89.179283
 He      120.455971       91.024933       87.607903
 He      119.098579      101.526016      101.736031
 He      131.960999       75.776459       93.938011
 He      134.156006       73.010040      107.089958
 He      131.718842       76.000259      105.309868
 He      120.036781       84.740860      108.962669
 He      123.192299       83.697113       97.621468
 He      115.664726       90.964935       90.036186
 He      111.392159       73.554260       88.279320
 He      114.287971       99.264511       96.498543
 He      130.327942       59.602737       91.267540
 He      128.167236       81.354599      104.315758
 He      130.814545       68.925949      102.266518
 He      131.096588       66.555847       80.830620
 He      111.429405       78.859695       80.921989
 He      113.464928       84.846451       88.556496
 He      111.269951       85.206787       99.830193
 He      122.397575       70.635727       89.493935
 He      134.558380       68.679047       87.754707
 He      123.784737       79.897430       93.955025
 He      117.315712       74.654114       95.487389
 He      114.217567       74.853317       81.609505
 He      119.353447       76.733505       86.336311
 He      112.058739       75.999664       92.166573
 He      108.899849       89.620270       84.729637
 He      117.989738       71.690582       88.053871
 He      121.557365       82.446060       99.306190
 He      123.581306       72.869629       88.265373
 He      120.044975       74.170486       91.438179
 He      119.712624       74.640610       84.789101
 He      107.541725       80.871277       91.757149
 He      106.274529       81.912933       96.752785
 He      134.748413       83.887924      114.989876
 He      128.822266       87.687302      115.383492
 He      132.915985       89.061951      104.277672
 He      125.208443      101.460602      109.594139
 He      124.725182       95.994659      115.438011
 He      117.654411       89.058060      107.661339
 He      123.796288      105.147186      113.742455
 He      119.923515      105.391388      109.087471
 He      133.369446       75.849655      109.237679
 He      126.039330       92.265793      105.835732
 He      133.174957       96.824509      110.448875
 He      124.651024       86.353424      100.732002
 He      128.977631       99.340424      107.507744
 He      109.749748       92.193787      111.325005
 He      121.118813      107.616898      104.319466
 He      140.310547       67.809311      101.084450
 He      133.817291       70.765930      108.665367
 He      125.405159       89.574387      118.407646
 He      124.464745       86.810043      107.171425
 He      116.940132       96.478882      112.062370
 He      121.053596       94.115387      107.911888
 He      118.569130      103.777908      110.359398
 He      115.865929       96.965500       92.151390
 He      132.290771       69.115860      105.641853
 He      135.349426       78.507187      114.263969
 He      127.589333       76.036560      109.333992
 He      123.054832       71.017639      111.822990
 He      118.908562       86.736252      107.257515
 He      112.679848       94.596603      103.216667
 He      110.527733       99.476913       99.278313
 He      137.570465       72.479614      110.665977
 He      130.362579       74.460297      109.884315
 He      124.068306       76.204865      111.025520
 He      122.180336       82.434952      110.248512
 He      110.884300       74.801117      104.906960
 He      112.033394       86.818756      114.819237
 He      108.944939       89.359573      100.343956
 He      104.611259       93.250443       91.556160
 He      125.114540       73.554565      105.606850
 He      115.521660       76.336594      103.858025
 He      113.603523       87.348877      103.848427
 He      114.802925       83.451401      100.889641
 He      106.882622       87.940201      100.889961
 He      113.607262       87.729294      106.577110
 He      112.315453       88.380920      108.988075
 He      119.579628       64.828659      105.524178
 He      120.748817       66.634750      100.373070
 He      121.827477       84.609161      103.980354
 He      114.234688       71.129852       84.291740
 He      114.444099       69.354965       89.255150
 He      117.119713       81.041702       91.415245
 He      110.516182       93.014938       98.750908
 He      106.062157       91.789688       93.225090
 He      120.564018       71.657578      104.850288
 He      114.579353       70.095398      103.321037
 He      115.156120       69.414978       98.439064
 He      112.336311       71.558884      102.270256
 He      110.992363       73.868378       93.080162
 He      114.438881       72.386917       98.663261
 He      106.420586       84.589340       94.302208
 He      135.310669       87.229477      118.446663
 He      131.196808       80.887787      113.625694
 He      126.638466       92.606308      114.163948
 He      124.840691       99.529724      112.170753
 He      124.593285       81.119400      106.958351
 He      125.290031      105.187378      106.436211
 He      112.849388       86.563141      101.498817
 He      114.875191      101.000702      108.120003
 He      132.643982       83.111191      113.192131
 He      125.537437       82.612564      118.013710
 He      121.541344       92.075882      117.104164
 He      122.980675      100.735764      113.682365
 He      127.915733       89.103058      110.440208
 He      116.245613      103.713715      111.620445
 He      117.827278      101.814926      112.530937
 He      125.122002       70.619827      113.241676
 He      125.244957       78.120773      115.813347
 He      118.885094       92.456009      116.127373
 He      112.938072       89.760086      115.086830
 He      114.389336       90.376312      117.310081
 He      111.356758       95.633743      105.273949
 He      121.033104       98.982803      101.788673
 He      118.360100       91.310852       92.687782
 He      139.832123       68.691040      107.577431
 He      122.596901       82.500656      119.440773
 He      128.744751       85.966721      120.091133
 He      119.616493       75.649857      116.097664
 He      116.708015       92.853531      114.630653
 He      124.372719       87.203369      113.546730
 He      114.450432       81.867935       95.701698
 He      123.194923       72.466705      114.089302
 He      124.823540       76.047363      117.118385
 He      116.965096       68.673950      103.123756
 He      109.659584       87.761703      109.170799
 He      126.426826       87.656387      108.676521
 He      114.508568       93.668961      101.317329
 He      109.766136       94.465790      107.180397
 He      106.172066       92.125381       98.427605
 He      123.351036       76.207291      101.668205
 He      115.442284       68.469330      105.293449
 He      117.749413       70.259506      109.154991
 He      108.121880       83.334702      109.826408
 He      112.290855       84.127930      109.897636
 He      107.815590       82.539368       99.078255
 He      104.558723       90.190002       97.160637
 He      130.106598       66.411545      101.400627
 He      120.806206       70.839142      107.253487
 He      119.355675       68.466034       99.138344
 He      108.515709       80.655869      100.947548
 He      104.324364       85.675995       97.844139
 He      104.652611       82.794067       94.835167
 He      107.649788       94.658401       95.222298
 He      112.980156       75.758148       84.637352
 He      112.047188       71.214447       98.946648
 He      116.916283       72.681213       99.693001
 He      122.231392       73.163651       90.321419
 He      120.213402       75.438049      105.004204
 He      108.848808       84.146530       95.212990
 He      112.156349       81.276016       97.011070
 He      108.684853       82.352448       86.533272
 He      146.420776       83.230896       99.271507
 He      143.467194       85.124283       99.772896
 He      144.021240       92.831619       97.141441
 He      141.781921       93.940765       92.491432
 He      141.148529      100.042145       95.866753
 He      132.419678      102.254150       90.384926
 He      131.357056      107.196854      106.282921
 He      130.269440      101.393707       86.185799
 He      144.824951       81.984039      101.891487
 He      149.708588       84.717148      102.675941
 He      142.743225       93.403137       87.003075
 He      141.380646       94.750809       98.308052
 He      141.061340       89.973083      103.823341
 He      145.589142       94.786514      100.968925
 He      131.831726       86.479141       84.386818
 He      130.689728      100.319061       90.337227
 He      142.199249       83.615219       95.483681
 He      142.945923       88.255219       80.493370
 He      138.756073       90.009399       93.080162
 He      135.160889       84.790054       95.534462
 He      139.949890       91.831390       79.956367
 He      128.634094       92.926132       84.253960
 He      138.591400       98.999893       88.263222
 He      133.557220       93.674362       81.851982
 He      149.990631       84.064636      108.668465
 He      147.870178       82.928772       94.745689
 He      131.341003       97.795044       83.408195
 He      133.678345       88.366821       88.968071
 He      138.709869       86.458145       94.170891
 He      131.987488       86.575455       88.379341
 He      136.614014       94.476303       77.851082
 He      118.399590       93.692963       81.522484
 He      147.611237       84.189423       87.916985
 He      145.087982       77.051514       82.894096
 He      131.673737       80.930679       80.296410
 He      136.735504       88.338623       83.517509
 He      131.239288       81.005981       77.549446
 He      130.782867       88.335022       82.698372
 He      124.745689       84.394348       86.118294
 He      117.967018       96.718887       80.209389
 He      147.238983       74.744110       89.683464
 He      145.963593       76.164078       85.105598
 He      140.334412       83.189194       82.732750
 He      140.726379       75.329727       82.832466
 He      141.227509       78.712387       89.435402
 He      129.897583       82.493164       79.177803
 He      125.376472       73.919388       73.429634
 He      118.720024       84.175644       80.261726
 He      144.510468       75.111343       89.769249
 He      132.622009       64.332748       84.468575
 He      131.681549       66.390244       89.385841
 He      126.625435       79.782852       79.178429
 He      127.033775       70.305405       76.387184
 He      129.962036       86.295517       75.404213
 He      122.201576       80.241257       71.456276
 He      109.589165       87.941406       82.661827
 He      146.382416       72.198792       87.923790
 He      146.048187       78.817108       84.700218
 He      129.165039       71.602371       76.399254
 He      130.336884       77.396820       76.281563
 He      127.976097       69.645081       78.787285
 He      128.134827       78.305588       80.855095
 He      121.686653       84.893860       75.892601
 He      119.844902       82.178452       81.619408
 He      146.950226       88.878342      100.238060
 He      144.011566       98.135254      105.010384
 He      143.916565       93.163437      105.475243
 He      137.266052      102.755478       97.398796
 He      134.346375      100.107544      101.989662
 He      131.655487      104.692047       90.711021
 He      142.018555       99.257614       91.760872
 He      127.411613       99.027802       83.834328
 He      139.968872       76.991806      103.425087
 He      148.287140       85.973022      109.645851
 He      151.866638       94.845917      108.054970
 He      138.258667      100.814987      106.638435
 He      129.285004       90.648422       87.168449
 He      128.945587       96.908798       92.351768
 He      132.348145       99.680939       86.334450
 He      128.577087      104.282547       99.601631
 He      144.775024       83.767014       89.505379
 He      147.962952       80.612076       93.737007
 He      137.137878       78.064362       96.821236
 He      139.038879       86.166519      105.321648
 He      118.151817       87.407074       96.881004
 He      127.143333       88.510818       98.409950
 He      124.873848       97.711029       85.047081
 He      127.791649       91.821182       94.299416
 He      143.634125       77.537231       93.848503
 He      143.676239       72.800339       98.721794
 He      131.614136       83.359894      102.075768
 He      142.815887       87.191360       91.801445
 He      130.404694       70.965439       83.907417
 He      121.967949       91.394562       82.388985
 He      131.085052       96.174667       81.242516
 He      119.908241       96.204666       92.159752
 He      145.489655       73.865372       97.289482
 He      150.355042       81.836441       93.936775
 He      143.201538       81.020096       85.625572
 He      129.612915       83.917313       94.811028
 He      125.826210       86.661255       85.265099
 He      117.560509       97.196228       82.834023
 He      127.109047       84.893555       86.871773
 He      117.493065       85.928314       76.110939
 He      133.116821       64.447357       88.105583
 He      137.037292       73.255142       87.428902
 He      127.909019       69.211273       88.126961
 He      133.927948       83.264496       87.409401
 He      124.545967       71.562164       79.680428
 He      122.761223       76.921021       88.513771
 He      126.297905       75.309631       77.154289
 He      122.880455       91.231659       87.161034
 He      144.371490       72.011581       94.212379
 He      129.529083       67.156174       87.319908
 He      140.242737       73.899277       94.855919
 He      125.407784       69.823898       88.554024
 He      123.999748       68.344818       83.229500
 He      127.631065       94.619400       79.803078
 He      112.797218       89.711487       85.886024
 He      106.362831       80.552368       86.683174
 He      136.530914       75.816055       86.996574
 He      135.160156       64.129944       84.154243
 He      130.500458       65.398392       83.310020
 He      137.337616       65.404999       85.420876
 He      122.734764       70.686432       84.049873
 He      128.066620       77.131027       77.788841
 He      123.286201       78.144760       83.733360
 He      118.484169       70.369629       82.638603
 He      145.919617       92.336304      107.219124
 He      138.040680       84.592346      112.272041
 He      140.182739       96.668503       97.100868
 He      135.313660      105.718704      105.706581
 He      129.577515       96.857498      106.599113
 He      128.893066       95.086227      102.793007
 He      122.366631       89.188553      103.069252
 He      125.700645      101.027390       83.667091
 He      145.740417       96.778900      103.478050
 He      133.574371       87.654587      116.534935
 He      142.004364       82.239944      106.878761
 He      139.184570       93.811157      105.299339
 He      132.415222      101.612122      104.010399
 He      130.342834       98.227661      100.236809
 He      123.077553      105.690796       94.292610
 He      138.742676      100.815887       94.674141
 He      143.085663       79.330429      111.848991
 He      137.866302       76.333588       98.583977
 He      132.377960       66.793457      102.730461
 He      127.457817       80.616562       97.517418
 He      131.420746       89.187363       87.880135
 He      126.707405       92.813309       92.278069
 He      121.358009       96.107773       87.324852
 He      115.978813       91.363052       93.842918
 He      145.414032       75.929169       92.549644
 He      136.077087       69.360672      101.767921
 He      137.551849       80.423676      105.024635
 He      139.131287       80.531067       94.856239
 He      123.187843       83.800003       88.351173
 He      123.825737       87.407684       84.008675
 He      123.341347       96.177673       89.008018
 He      116.864876       89.049957       93.600136
 He      142.066620       72.616714      102.819328
 He      138.461731       72.291214       91.124458
 He      134.232025       67.776306      101.156593
 He      137.685242       89.076065       90.819099
 He      128.788727       82.219543       90.785042
 He      125.486031       76.705612       83.411293
 He      114.919914       92.795624       88.332588
 He      104.668633       86.723938       91.569481
 He      139.300446       73.405746      109.023674
 He      131.567566       66.591843       85.484993
 He      134.504364       71.585571       94.476234
 He      132.788177       76.045883       99.255714
 He      127.390007       72.245895      103.482063
 He      117.275459       80.426666       78.631203
 He      104.715218       91.598267       89.527687
 He      117.031792       88.994751       82.214638
 He      141.711884       73.370056       84.384346
 He      139.365662       66.897263       86.626808
 He      122.825691       72.785629       85.799934
 He      129.161316       79.871048       91.445610
 He      120.442558       76.249573       78.568947
 He      126.614616       75.737473       90.459557
 He      122.288017       76.518677       90.977654
 He      114.248482       83.553116       81.333870
 He      133.111969       64.666061       93.055077
 He      129.851746       59.064514       93.838280
 He      114.653130       70.833130       87.007408
 He      135.102386       69.862289       80.599907
 He      109.716209       78.636795       83.103142
 He      116.595482       70.649536       90.061272
 He      110.608589       76.238495       83.720665
 He      110.762840       83.502396       82.500175
 He      140.347076       85.539200      113.188103
 He      135.273407      100.397964      104.474007
 He      134.767426      103.239380       96.782509
 He      126.484581      101.843735      105.547401
 He      136.686676       96.043579      104.444283
 He      126.636604       99.433716      101.165565
 He      122.589455       97.657639       99.981316
 He      126.930199      107.422180      100.984413
 He      147.113800       78.926300      110.044426
 He      139.751282       83.529999      107.788017
 He      147.085480       96.272476      108.394707
 He      132.990509       91.195648      115.208214
 He      125.146217       78.594788      107.584236
 He      133.003540       94.426788      111.706841
 He      129.085693      102.193542      107.584236
 He      123.811943       99.410614       90.118263
 He      135.249939       75.760269      114.048729
 He      132.010193       75.309036      116.300194
 He      108.207939       74.604309      104.470604
 He      132.302704       88.821655      111.384453
 He      118.942101       93.574448      103.657677
 He      117.807152       84.868973       98.301247
 He      125.583656       93.478149       94.684975
 He      119.925758       98.220154       99.589867
 He      139.429352       77.263031      112.068886
 He      135.302826       77.103714      105.367775
 He      130.718781       81.390320      103.622993
 He      137.618164       98.528564      105.454491
 He      126.920143       96.042068      104.227791
 He      111.698433       96.116180       95.372185
 He      116.906609       99.470627       96.010139
 He      109.345116       97.347137       94.806068
 He      139.888397       76.368378      106.077278
 He      141.799835       69.018066      105.870720
 He      135.976501       76.979813      102.802910
 He      123.571983       81.328506       96.297844
 He      121.043159       87.063568      109.495033
 He      117.858223       98.521378       91.365700
 He      117.162193       85.876114       94.914146
 He      113.891167       95.827255       93.525185
 He      142.270782       79.560822       98.362572
 He      125.389153       63.752213       94.239647
 He      123.590233       72.361694       93.005516
 He      131.953949       78.071564       95.372185
 He      117.691292       73.871078       89.659920
 He      121.944481       86.389725       86.065346
 He      118.703255       79.223923       96.872337
 He      128.196655       81.007492       94.956886
 He      130.697540       64.271240       99.626106
 He      119.997673       72.932922       88.973961
 He      131.259033       60.372269       88.855034
 He      122.899818       74.954727       97.519890
 He      114.866264       76.511185       93.309944
 He      118.499825       76.388794       76.702751
 He      112.490562       87.218979       85.652214
 He      110.795631       87.667191      100.255394
 He      131.579102       65.574799       97.473137
 He      127.635551       68.312424       99.295967
 He      124.977425       73.329849       96.970497
 He      128.047272       63.439301       86.955391
 He      115.517189       68.805054       91.602318
 He      114.742180       73.223358       85.974602
 He      115.519035       77.146927       81.774559
 He      120.157509       82.726273       87.173103
 He      141.423126       90.412918      113.462486
 He      131.000854       84.560867      111.747734
 He      129.307373       99.149017      110.680229
 He      136.725800       95.435745      107.632545
 He      127.854256      104.564850      107.097404
 He      131.965485       94.625992      109.400566
 He      125.953621       99.012802      109.473671
 He      116.518349      104.948257      109.238930
 He      140.778534       79.093704      113.365242
 He      128.141510       78.150772      108.044441
 He      135.948181       72.307693      105.623894
 He      129.048065       85.050476      115.729424
 He      118.265083       90.290512      100.500679
 He      118.888069       83.701904       95.256981
 He      131.432678      100.137848       97.477455
 He      115.212776       99.995941      110.609306
 He      118.079903       69.622589      111.762276
 He      129.551422       86.783661      117.753883
 He      121.510033       83.166092      117.107246
 He      124.134621       84.694351      114.035728
 He      114.538368       88.589432       92.313988
 He      129.609924       91.286850       96.012016
 He      120.514824      103.521988      103.034874
 He      116.061546       92.621613       99.481789
 He      133.919769       59.764740       95.640373
 He      131.241180       73.397354      114.624763
 He      121.810356       86.475830      113.727882
 He      125.956627       80.310562      109.340797
 He      134.216370       73.881577      104.514259
 He      116.304100       84.942474      112.220009
 He      115.312248       89.708481      103.822411
 He      109.138313       93.586166      102.055321
 He      133.167480       71.031754       99.915352
 He      123.271675       79.994644      108.907860
 He      126.565071       78.683899      103.111382
 He      122.375587       75.171936      113.846825
 He      123.558220       88.126816      105.174522
 He      110.465889       89.681778      107.644005
 He      113.140388       85.562607       94.781609
 He      106.937019       87.844193       92.323891
 He      137.033936       68.831451      107.646797
 He      128.795441       70.519928      102.124687
 He      135.289062       69.372070       99.278313
 He      123.414742       83.587021       94.861809
 He      120.973503       80.718872      103.491676
 He      121.786125       79.701538       89.266014
 He      117.555672       88.869949      102.643105
 He      116.097679      102.939987       92.667351
 He      134.396301       62.982681       91.513435
 He      122.729164       75.135925      109.003868
 He      122.007835       77.665344      109.207329
 He      111.062035       77.731949       98.155388
 He      106.675819       78.860306       96.579048
 He      113.352013       82.644379       90.791847
 He      111.173073       78.780197       92.898674
 He      113.817772       96.178864      101.579628
 He      126.148506       63.050797       96.675987
 He      120.968651       72.876831       93.636375
 He      121.902748       69.546677      104.339912
 He      123.236275       76.769806      107.065498
 He      119.006554       66.699844       88.997795
 He      108.669212       81.711029      104.700386
 He      115.585747       75.245132       89.194466
 He      107.707176       87.558289       86.112099
 He      137.427765       93.511765      112.253136
 He      133.593750       78.246765      107.815269
 He      123.425941       94.989914      108.590736
 He      120.206322       83.178391      114.905022
 He      134.368744      104.265732      107.686134
 He      129.669922       93.454453      108.978477
 He      116.798180       91.441055      106.734749
 He      124.163689       95.679962      101.035820
 He      133.201416       88.688431      118.961067
 He      132.155884       92.018295      111.569969
 He      127.545372       90.208893      114.973778
 He      131.239288       90.229904      113.235176
 He      117.221809       82.503662      105.227791
 He      116.632378      103.321289      114.232689
 He      132.273621       93.689362       91.099068
 He      114.010384       93.104324      116.938469
 He      130.691559       75.714661      112.195229
 He      126.842659       80.372955      118.532448
 He      126.941780       85.015366      118.352211
 He      110.970757       82.777878      111.752998
 He      124.137962      102.386154      106.755196
 He      118.773674      102.053131      115.067314
 He      110.233376       85.800201      102.179512
 He      111.524437      100.289658      101.706612
 He      134.854980       74.757309      102.161552
 He      123.176674       84.837769      118.131706
 He      128.940399       73.646957      111.983711
 He      126.404854       77.876251      118.086800
 He      111.413765       85.771408      117.257439
 He      112.408974       94.636795      113.937248
 He      114.602821       85.646896      105.481438
 He      108.644630       98.207260      103.569710
 He      121.062553       65.146683      103.493217
 He      125.196892       66.200638      105.652397
 He      121.191093       77.160721      114.730370
 He      123.696068       73.486450      110.953056
 He      113.115425       94.370392      118.938133
 He      110.316841       88.140015      116.576439
 He      108.435600       96.070267      101.925865
 He      109.244881       91.149445       97.347084
 He      127.059120       71.815384      111.913414
 He      127.326286       71.835785       96.811623
 He      115.906914       68.848541      110.386330
 He      127.273369       78.483475      105.554527
 He      110.349632       82.891571       91.093803
 He      111.194679       77.168823      108.944389
 He      109.132347       83.350891      101.322899
 He      106.540199       91.495972       95.785927
 He      118.024025       70.201019       97.507820
 He      120.596794       76.385193      112.239204
 He      113.445534       74.021072      105.427544
 He      115.049568       74.472900      100.313927
 He      106.865105       87.075867       98.396629
 He      103.094414       89.599884       95.116371
 He      105.603111       85.694611      104.256294
 He      108.317116       92.484512       91.156044
 He      128.056946       63.597717       92.612831
 He      110.153648       74.748306       96.432243
 He      131.847382       66.458649       94.369102
 He      105.347145       83.392593       98.692680
 He      109.558983       79.180420       90.735481
 He      112.278938       83.326904      105.731361
 He      105.069176       78.779602       88.231636
 He      115.708702       79.760635       84.533287
 He      146.060089       78.367661       92.924995
 He      138.115204       86.633347       91.524574
 He      144.706085       93.058136       88.955696
 He      139.255737       88.815643       83.428017
 He      138.872711       93.005341       96.371559
 He      142.163483      101.683228       90.745094
 He      135.827087      102.955887       90.710396
 He      137.961700       98.507584       90.824669
 He      144.716888       79.529922       97.392311
 He      140.473755       85.533493       87.397636
 He      139.226288       97.009323       86.675423
 He      144.583130       96.716187       94.588051
 He      139.870148       97.957947       92.610649
 He      130.795532      100.930191       81.429253
 He      130.273895      103.192886       95.414314
 He      140.509155       97.265228       88.935875
 He      143.569305       90.975433       84.575111
 He      141.204773       79.108398       83.930946
 He      138.374542       81.550522       97.325722
 He      147.871674       94.070068      100.171776
 He      138.339539       97.014114       81.807091
 He      143.742920       94.404907       94.017586
 He      140.089600       91.394257       90.412483
 He      131.955811       96.584488       88.128822
 He      141.693268       80.036652       81.374763
 He      146.977081       83.773026       85.443184
 He      134.335602       94.997711       83.958199
 He      143.390076       87.407974       83.106544
 He      134.228668       87.528900       79.205681
 He      122.176628       86.823853       81.987328
 He      130.648346       87.860107       80.140953
 He      122.859581       91.488770       75.746422
 He      148.723450       76.673798       88.604195
 He      138.436401       86.992767       81.567375
 He      140.871704       82.315247       80.307564
 He      143.712006       90.714432       79.571739
 He      126.321754       86.406845       79.233864
 He      123.556343       83.003174       75.110634
 He      134.495422       86.234924       75.717003
 He      131.006409       94.298096       79.282478
 He      150.410187       76.687607       93.230659
 He      142.675415       82.302948       83.433891
 He      132.996094       81.323410       88.977364
 He      142.381836       89.779892       82.520607
 He      122.431465       83.058075       85.887581
 He      126.371330       78.880402       71.949608
 He      121.053978       79.792435       75.977776
 He      127.907158       90.556915       77.183708
 He      144.551819       70.624619       91.956917
 He      140.212585       71.368973       83.448769
 He      129.677002       73.546753       84.013023
 He      138.348083       72.712418       82.175926
 He      124.695381       72.014587       74.997597
 He      118.428658       75.846375       74.124260
 He      118.629494       80.739883       75.678596
 He      130.776154       77.563339       73.762856
 He      134.702576       71.134659       75.900337
 He      143.839417       72.620621       87.557442
 He      134.477539       68.521835       82.876762
 He      136.804779       73.205353       80.185844
 He      135.200378       69.634583       78.000053
 He      124.465858       92.597626       73.881157
 He      114.762306       80.016846       77.691292
 He      119.382500       90.359802       81.840218
 He      147.375000       93.936279      102.745308
 He      148.742432       82.782974       92.259789
 He      135.857269       96.755798       99.851570
 He      138.176697       93.209045      107.592598
 He      138.008636       97.558334       98.365654
 He      134.673889       98.488373       98.217003
 He      134.823303       99.145706       87.040550
 He      130.108459      103.032684       89.254860
 He      145.806000       84.912766      101.022499
 He      138.302979       82.667175       89.437874
 He      142.996979       91.975082       93.472527
 He      142.126221       92.436203       82.681038
 He      135.665375       96.270676       94.514961
 He      138.131989       92.089386       86.428902
 He      130.054443       96.320480       89.935555
 He      122.850655       92.867035       94.459221
 He      147.231934       81.097794       85.694649
 He      144.114410       77.949463       91.276192
 He      141.761078       88.191025       96.704491
 He      137.762726       83.829117      109.880287
 He      135.361328       87.947403      100.218849
 He      139.015045       93.693573       91.415245
 He      127.724586       97.251114       79.511971
 He      115.937462      102.095734       88.097527
 He      148.410461       82.842377       97.661415
 He      141.748413       77.730148       95.647499
 He      141.067657       87.521378       82.139381
 He      135.621429       87.657898       90.512199
 He      134.335205       82.309540       95.809776
 He      129.358429       84.296539       88.002159
 He      122.047325       99.116302       88.171242
 He      110.221825       93.075821       85.361717
 He      150.581970       80.699692      101.268700
 He      137.208313       73.328949       98.187889
 He      139.753906       89.273468       80.926018
 He      129.941559       78.903793       82.756294
 He      134.298706       75.355530       84.091682
 He      129.909119       88.932053       84.963753
 He      126.183159       85.152786       92.002434
 He      123.756050       91.192657       80.530235
 He      141.516266       73.951782       87.244026
 He      132.943939       87.872391       86.194786
 He      134.421661       83.367096       78.107826
 He      132.047089       83.992920       89.034981
 He      125.436836       78.724091       74.324638
 He      121.440742       78.188553       85.744820
 He      110.625359       90.313309       82.758141
 He      108.715034       92.070496       87.550621
 He      142.526398       73.530853       89.641350
 He      141.317322       75.801056       85.381859
 He      142.478699       71.001434       85.118294
 He      135.099396       77.449936       79.585365
 He      127.119484       72.217697       74.587868
 He      119.956673       74.019882       75.052406
 He      113.272667       89.974899       82.592155
 He      114.787270       87.976501       81.533318
 He      145.246368       80.033051       86.833672
 He      128.580444       73.428848       80.413780
 He      136.224274       73.203232       75.023293
 He      130.124481       68.868347       80.162315
 He      132.420441       78.866592       83.564262
 He      120.284569       69.315674       79.652870
 He      118.875771       82.534256       72.726936
 He      121.618828       78.851593       73.646416
 He      140.796783       87.685791       99.224129
 He      147.308685       82.878372      101.719933
 He      151.980286       94.246780      105.405876
 He      142.292786       97.670547      107.066734
 He      138.884979       98.540878       96.032448
 He      137.635315      101.553314       92.137138
 He      128.720551       98.129257       81.723152
 He      124.663338       97.914444       79.538902
 He      148.812103       78.930206      100.000221
 He      148.754364       87.159882       93.237785
 He      138.077209       84.332840       92.810417
 He      129.802948       80.822083       99.513985
 He      134.652283       84.417145      105.599434
 He      127.886299       89.382370      100.907600
 He      113.519691       95.303726       91.069328
 He      111.126122       93.633560       90.466042
 He      149.779358       76.304779       95.585548
 He      140.976013       83.780212      102.467216
 He      137.723999       77.211731      105.234001
 He      134.114258       99.098297      109.201149
 He      133.722290       84.884872       93.252342
 He      121.296547       83.705215       93.325432
 He      129.974335       94.558487       91.920052
 He      114.531288       94.759811       83.339745
 He      142.120636       69.120956       96.934578
 He      134.741333       80.332169      100.312370
 He      137.186707       75.173141      101.043556
 He      128.899017       76.804306      101.896141
 He      120.631813       84.553955       98.088493
 He      125.026970       90.489716       78.507317
 He      123.833931       88.937149       89.811363
 He      116.150978       88.162811       75.285301
 He      143.935913       69.624695       95.014168
 He      128.203003       60.687286       92.551201
 He      136.686676       76.852615       84.075874
 He      127.114647       75.684052       93.121346
 He      134.319550       76.672897       86.248360
 He      127.616905       92.834915       86.733955
 He      113.394875       94.914917       81.004677
 He      119.706673       80.076263       72.344154
 He      149.760010       74.229584       89.610695
 He      138.090271       65.148788       93.467888
 He      123.558952       70.936646       77.300758
 He      130.357361       74.063080       92.841682
 He      120.344170       77.725052       89.741676
 He      123.816795       85.326187       79.119576
 He      117.106682       91.489655       81.414406
 He      111.855293       85.207092       84.117378
 He      141.618378       73.194855      100.365654
 He      136.132629       71.784485       92.289207
 He      138.599976       69.142563       85.748528
 He      130.398743       77.114517       90.113319
 He      124.404381       73.368561       77.280632
 He      115.423302       78.903793       79.852928
 He      112.253227       87.702301       82.410988
 He      114.824883       86.933960       89.292015
 He      133.836304       65.431396       90.513435
 He      133.841888       73.836868       90.133141
 He      126.136955       66.830658       82.371025
 He      119.063942       71.455658       78.752907
 He      128.619568       66.076126       81.515663
 He      123.178886       78.116562       75.596214
 He      120.542412       77.269318       75.365822
 He      108.235878       82.206650       78.950188
 He      135.616943       90.988632      114.954277
 He      134.395966       95.440842      105.605309
 He      150.827881       92.537918      106.967949
 He      143.773834       89.331970      109.557899
 He      137.191162       91.981079      110.226204
 He      128.852051      108.784241      101.905113
 He      126.529289      102.487854       99.423561
 He      118.996498      105.436386       96.051949
 He      141.173492       92.912918      109.698814
 He      150.770477       96.519089      104.765724
 He      136.856964       76.873001       93.103065
 He      131.487823       93.434647      115.379478
 He      114.678459       82.032639      105.784004
 He      126.557991       98.122055       92.364769
 He      132.176392      103.677994      108.939140
 He      116.463203       92.646515       96.836403
 He      143.533142       77.606827      109.613014
 He      136.516418       74.866226      106.170189
 He      141.039337       84.102737       99.802010
 He      131.632019       83.228806      106.821770
 He      133.156677       81.310806      102.250740
 He      135.272308       95.648453       96.934258
 He      118.835167       94.966812       97.003014
 He      119.601234       97.809158       88.587761
 He      141.688782       73.244644      109.966698
 He      134.154877       73.279755      109.831062
 He      110.197609       72.938019       98.417686
 He      129.337189       82.287354       96.911354
 He      128.546539       86.408340      104.167412
 He      129.194855       89.298660       94.068993
 He      115.806328       88.312531       96.096870
 He      111.444328       95.964661       89.445000
 He      143.668030       68.711441       99.769493
 He      143.084534       75.284744       99.832664
 He      138.313416       83.804520       98.947563
 He      127.431740       62.162750       94.650291
 He      127.736885       88.650925       86.215233
 He      116.663658       80.785172      101.247948
 He      123.589134       81.805542       82.253349
 He      110.564629       93.920975       87.966530
 He      137.660278       67.927216       97.391670
 He      130.087616       63.856323       88.445930
 He      140.317261       69.247269       87.873314
 He      122.383781       86.006622       94.364449
 He      126.705925       77.988754       97.889030
 He      110.259834       78.583069       88.117043
 He      104.438377       93.726868       94.152931
 He      110.730415       81.430206       78.512276
 He      142.198120       67.077271       98.503166
 He      121.308846       65.823822       88.096916
 He      118.054939       71.092957       94.951317
 He      117.578011       68.948151       88.563942
 He      130.570862       74.207977       95.469734
 He      119.056862       76.610489       95.995583
 He      112.549828       73.804474       79.957619
 He      107.736977       79.161209       88.589943
 He      137.618164       71.092346       84.214622
 He      130.278015       64.453354       85.826256
 He      125.321327       67.999207       86.663048
 He      123.161018       68.597443       88.109596
 He      111.595222       76.334183       80.196068
 He      115.501534       74.810410       77.026070
 He      113.144096       82.651276       86.909569
 He      115.517189       81.851135       82.985146
 He      143.937042       87.146072      110.918068
 He      134.805786       82.396561      117.173820
 He      133.661926       97.925552      100.634758
 He      133.422363       84.067032      110.785210
 He      132.207306       96.861694      106.038261
 He      130.019043       95.196915      113.819557
 He      122.806679      109.114853      103.000191
 He      124.973701       97.759644      104.896126
 He      147.219635       79.060410      105.286324
 He      139.565002       83.154083      113.923317
 He      136.284637       93.607468      105.734749
 He      125.627983      100.236252      114.487572
 He      127.277855      101.262009      103.179512
 He      123.057426       87.176071       98.829582
 He      115.810417       85.982010       99.609383
 He      113.726479       95.159119       88.340630
 He      137.970642       76.920410      109.975685
 He      134.614655       80.191147      109.156548
 He      135.014832       80.027649      116.320320
 He      124.094002       85.553299      104.816216
 He      120.189552       87.372284      111.938499
 He      113.024879       79.148621      100.629509
 He      125.030708      107.504684       95.065575
 He      121.665398      101.955032      101.289452
 He      144.089447       80.662781      106.894875
 He      128.852051       72.464615      105.608086
 He      127.569206       73.415359      109.811836
 He      125.937614       76.679199      101.509026
 He      127.540886       82.227951       99.521431
 He      121.758568       83.244690       90.562675
 He      116.908089       93.112732      102.195000
 He      113.758904       92.275711       95.052269
 He      142.985046       71.285263      105.870094
 He      142.370270       77.938354      103.705040
 He      125.291527       74.683502      109.216316
 He      118.277000       76.540894      103.768852
 He      122.487740       84.915466       99.943535
 He      127.194756       85.719193       94.225395
 He      114.855446       98.668396      101.649010
 He      118.918251       93.771561       91.699242
 He      117.798592       71.818970      107.030510
 He      136.961639       72.935623      108.072624
 He      132.542664       61.108795       91.126625
 He      122.594673       72.222504       97.448967
 He      109.064537       77.497040       80.220848
 He      118.528893       82.543274       89.333519
 He      107.526833       96.847000       96.650276
 He      107.138206       94.497894       97.849098
 He      125.517311       64.600967      101.389793
 He      131.989319       61.495529       95.351128
 He      129.569305       66.659058       95.914452
 He      130.302582       75.324051      100.298759
 He      130.304077       60.996597       98.733253
 He      113.129570       75.693069       89.692757
 He      111.280754       84.486450       93.004280
 He      112.447731       81.245697       80.517525
 He      123.485176       68.571930       90.799294
 He      128.237274       76.697800       88.546577
 He      113.598686       70.560425       96.851875
 He      123.919640       65.914108       87.223900
 He      115.951637       69.960098       95.850655
 He      132.699524       60.179962       97.888115
 He      116.540718       79.680542       82.002815
 He      111.124626       83.475998       80.091393
 He      141.435425       87.060562      105.670647
 He      139.650330       88.985764      111.902885
 He      135.566284       84.820953      117.372963
 He      130.868927       87.610489      119.980263
 He      131.763519      106.991348      103.564140
 He      127.337456      108.618927      104.074516
 He      120.520424      106.965546      107.068611
 He      121.552895      100.599274       94.108330
 He      133.615723       73.514648      113.473030
 He      129.639740       77.551346      110.149712
 He      115.768303       82.327866      114.193352
 He      127.185066       83.278290      108.766945
 He      127.114647       95.248535      114.659126
 He      124.945000       88.874161      111.768166
 He      125.069832      106.875854       97.463829
 He      114.637840      101.884521      105.641533
 He      138.444977       69.803192      101.039223
 He      141.229004       81.209396      111.902275
 He      129.283905       76.666306      106.264320
 He      123.207207       94.092285      116.631248
 He      117.623100       83.857620      110.045662
 He      122.401665       88.676147      111.126488
 He      118.541176       98.386978      111.352562
 He      120.970894       97.827148      104.217583
 He      141.088531       72.463715      106.791420
 He      129.887878       79.634338       96.411812
 He      123.068977       77.596634      112.928886
 He      119.287483       80.720367      110.948112
 He      116.062294       91.621078      112.228996
 He      113.505165       97.506729      105.646812
 He      108.596184       89.965591       91.897453
 He      113.713432       98.456573       92.649986
 He      141.583344       65.358200      101.143593
 He      123.300377       65.884415      107.582069
 He      126.832588       71.918289      100.963661
 He      115.698631       72.704910      105.975700
 He      115.378944       83.203888      103.505608
 He      114.819313       88.147507      109.020592
 He      114.853951       97.078308       99.397545
 He      113.978722       94.995621      105.554207
 He      127.274849       67.028366       96.962761
 He      133.565430       71.357254      105.049416
 He      119.438026       69.585083      103.456352
 He      119.223778       74.394302      102.668816
 He      120.565132       78.751099       95.343071
 He      110.000877       84.044830      104.767906
 He      107.679970       88.985153       96.689293
 He      104.720802       83.716904      102.686150
 He      131.877563       68.971558      108.213844
 He      125.197273       74.122787      101.054100
 He      126.646660       64.547867       88.955376
 He      118.992409       71.086945       99.632607
 He      110.427513       82.305344      109.287239
 He      117.417793       76.731995       93.807610
 He      112.351234       72.946732       97.078575
 He      124.336937       86.362137       90.344658
 He      121.247353       68.036713       89.650017
 He      121.406456       79.923538       98.672569
 He      113.356117       72.963837       92.835823
 He      109.008644       79.472321       97.681557
 He      113.743248       72.391708       81.938698
 He      113.890800       79.404221       81.960075
 He      117.717369       83.831818       87.232262
 He      110.274742       75.949265       87.502617
 He      129.410583       76.963608      114.187172
 He      126.275932       80.806198      111.980614
 He      134.168640       92.419708      113.134529
 He      122.848030       97.266708      109.766640
 He      121.347572      105.792496      114.595024
 He      114.704918       88.262421       98.527946
 He      115.278725       97.963348       94.533226
 He      123.564919       93.059631      105.379234
 He      131.430817       73.171143      111.905052
 He      128.841278       93.387848      115.303291
 He      124.628304       87.152069      117.973137
 He      124.497902       97.144318      107.573402
 He      121.230232       81.549622      112.611443
 He      120.610588       98.752075      109.523842
 He      110.934990       98.481476      104.815300
 He      124.515053       93.088730      101.714363
 He      131.323883       77.839050      116.774651
 He      131.374542       76.922806      107.799782
 He      138.496368       72.988434      105.982201
 He      119.096336       74.738403      113.512978
 He      120.064720       89.611572      110.536842
 He      117.027321       96.192062      118.565895
 He      111.368690       97.650436       97.418938
 He      118.279625       97.814835      114.002281
 He      134.984650       66.709457      103.578682
 He      124.827660       76.582291       96.666695
 He      112.765938       78.878906      110.548592
 He      116.156548       80.703583      103.800743
 He      115.380440       74.856323      108.684563
 He      118.945076       99.497620      115.800041
 He      116.050728       96.555099      105.720528
 He      121.227608      101.227798      115.487556
 He      128.012238       66.410034      105.661674
 He      130.152435       70.386719      106.676857
 He      124.284386       68.568039      103.586754
 He      116.167366       72.368301      109.112556
 He      124.638374       78.294785      105.080376
 He      120.854256      104.982468      112.300835
 He      108.004128       86.967560      104.705666
 He      115.188927       91.208252      101.692665
 He      122.677757       72.344910      106.043526
 He      126.497627       69.865891      102.788673
 He      120.756279       70.274506       97.714058
 He      107.920662       85.966110      109.899803
 He      112.514793       81.104095      106.979103
 He      116.416267       83.271698       94.740105
 He      103.056038       87.769501       96.832375
 He      104.621315       88.935349       93.030602
 He      128.991791       78.903198      118.098564
 He      119.121330       67.080566      104.130257
 He      121.697456       77.985764      100.484245
 He      119.613884       84.146530      105.293770
 He      113.523415       77.155319       99.048515
 He      113.771935       75.573639       87.145546
 He      105.442146       87.463486       96.245811
 He      111.671974      100.033142       96.909798
 He      128.232452       64.621353      100.739128
 He      118.811699       67.770004      101.601921
 He      122.052162       67.744797      102.480217
 He      112.562096       70.996033       88.567024
 He      107.834969       85.093079      102.921837
 He      109.104408       86.202515       87.946404
 He      113.820000       73.323547       88.944862
 He      110.534065       75.351334       90.076759
 He      150.977264       82.695969       96.934883
 He      149.420929       88.048798       95.777870
 He      140.539337       93.267548      100.522667
 He      136.520477       93.760468       95.764565
 He      138.536987       97.439529      103.334023
 He      125.670097      104.902969       90.481224
 He      132.303070      103.521988       85.555901
 He      144.718018       87.380386      100.552086
 He      148.389587       85.604309      107.014091
 He      149.155640       89.721680       93.442802
 He      142.394867       91.872482       89.183632
 He      142.524902       90.512817       91.296959
 He      139.124207      100.962585       97.254799
 He      137.289917       98.152359       93.426689
 He      124.466225       99.501221       81.877373
 He      139.224060       86.017120      100.515221
 He      145.262756       84.949982       87.112724
 He      149.333374       83.245895       89.715065
 He      129.960175       90.850021       83.120491
 He      142.305054       90.781036       96.437523
 He      134.361298       96.561081       87.189507
 He      134.625458       89.720490       83.202553
 He      140.377625       81.168900       92.539757
 He      142.775269       84.554550       88.223885
 He      147.498322       89.649979       91.314919
 He      128.194458       90.826340       91.024727
 He      134.264404       91.334259       80.849831
 He      136.733612       91.806778       78.270729
 He      116.561577       96.528397       85.196968
 He      116.018333       97.321030       97.069603
 He      135.141510       83.758301      103.057793
 He      140.215179      100.903793       92.502892
 He      145.213562       82.007736       84.319298
 He      128.877014       87.140671       78.349693
 He      138.722565       73.804474       75.828804
 He      137.319702       91.008453       80.718529
 He      118.897377      100.063446       81.803993
 He      148.942535       76.255890       91.132515
 He      145.855560       75.360046       87.606056
 He      138.657715       75.048325       81.125771
 He      127.517799       80.542770       75.955772
 He      126.164146       82.843887       75.618217
 He      124.266518       87.970215       79.074364
 He      118.778893       95.108124       78.204445
 He      110.503136       85.813705       81.372597
 He      148.624695       78.428879       92.701393
 He      138.835815       78.267776       85.100960
 He      136.717957       81.500107       84.541359
 He      129.542480       81.166199       74.333000
 He      132.294861       84.911865       75.604897
 He      120.453728       86.720047       83.858788
 He      128.602783       83.301102       81.812965
 He      133.952576       64.938171       95.495750
 He      140.603027       76.463486       87.999367
 He      132.320953       72.821625       83.947670
 He      137.951630       77.043121       76.253700
 He      128.465668       77.036514       72.219978
 He      126.032249       82.585266       82.204735
 He      125.053078       95.836853       80.806786
 He      117.732277       88.309219       77.453133
 He      148.486816       84.796967      100.409935
 He      142.906433       80.037842      102.061211
 He      138.080536      101.263794       99.712196
 He      132.701385      102.307236       98.071449
 He      137.708710       96.123978       96.111092
 He      130.849945      101.344498       93.708519
 He      123.042152      103.109482       89.545647
 He      148.910858       88.487717      109.191841
 He      146.572815       89.633774       94.618080
 He      131.542969       86.875763       97.805443
 He      136.608429       97.198013       86.129768
 He      127.059502       92.349197      100.533180
 He      141.672394       95.035522       89.860603
 He      126.678337       93.683075      102.806633
 He      114.213463      101.063690       92.711937
 He      149.590088       82.102234      103.497871
 He      139.507996       81.372604      103.696068
 He      145.130859       87.525284       93.309334
 He      131.411072       81.193497       91.001198
 He      141.853851       94.852509       84.789406
 He      126.955193       97.456924       86.632072
 He      124.600731       98.533966       87.540092
 He      142.275269       82.153839      100.778786
 He      146.599640       81.507614      103.827370
 He      130.337250       91.994583       92.036186
 He      142.356506       85.685318      103.656120
 He      136.536865       88.566635       92.973930
 He      123.247444       89.266251       77.025444
 He      113.947426       96.612106       85.152061
 He      121.506676       93.386047       78.080574
 He      148.754364       73.454666       91.973946
 He      131.872345       88.845047       93.808235
 He      132.399200       78.954788       90.356728
 He      127.046089       77.346436       95.306526
 He      124.900673       88.983337       92.118263
 He      128.443329       92.620422       81.610741
 He      116.623802       98.838181       81.096336
 He      145.562683       75.457245       95.122261
 He      136.188141       82.847168       79.902168
 He      127.078133       79.223312       88.060982
 He      136.194855       81.092697       82.013954
 He      129.419159       79.916336       79.295799
 He      129.093903       82.657867       85.762779
 He      115.763466      101.254807       90.628639
 He      106.361351       93.732864       89.829628
 He      130.908051       72.423508       81.219292
 He      137.236237       70.904831       79.146843
 He      124.823921       66.250122       84.679787
 He      130.200867       68.848846       85.518410
 He      131.112976       82.858276       81.914543
 He      130.479187       76.791702       78.980232
 He      125.421928       87.770996       74.321526
 He      126.963737       71.731369       87.982018
 He      137.737030       65.260696       87.939598
 He      138.744904       71.450256       88.434166
 He      118.966316       73.847977       79.956673
 He      125.374626       81.099594       77.361473
 He      116.421852       88.954849       88.514366
 He      118.303474       78.347275       74.838097
 He      115.254860       81.581421       79.784798
 He      148.455536       91.285965      107.115669
 He      149.039032       91.880280      103.438103
 He      133.967834       87.662689      109.712746
 He      136.913574      100.759781      102.151955
 He      129.627075      100.094940       95.611580
 He      126.560966      106.495422      108.294670
 He      126.404488      104.748749       98.150734
 He      149.658295       94.314880      104.006386
 He      138.079071       79.184006      116.769371
 He      133.324738       92.962128      102.064613
 He      139.739380       95.186127      102.941658
 He      128.081909       89.595078      107.933571
 He      132.672699      102.304535       95.383339
 He      130.717285       89.451065       97.648399
 He      121.841652      100.166046       99.492317
 He      138.226624       86.934250      115.099815
 He      145.058197       89.757385      101.739738
 He      130.723236       92.503418      101.973564
 He      130.522064       84.654449       97.065895
 He      133.722290       77.924255       93.326057
 He      128.444824       95.193939       96.653679
 He      118.031090       99.648224       84.813255
 He      148.035248       79.289017       89.224800
 He      130.717682       85.871017      106.962379
 He      139.684235       78.917007      105.139549
 He      135.332275       75.581741       91.383980
 He      119.322884       84.305847      100.397545
 He      120.270393       79.994949       82.848274
 He      120.217491       92.804932       93.706657
 He      133.032959       99.927841       91.608208
 He      135.656433       82.899368       92.378410
 He      135.723145       82.423843       89.830879
 He      129.907257       69.586288       99.890266
 He      126.516258       92.021576       97.986900
 He      127.766685       95.311523       90.739525
 He      121.488426       89.866287       80.340691
 He      118.480812       95.013916       83.837410
 He      146.825775       73.622971       93.541908
 He      129.896454       62.093140       93.776665
 He      134.444733       85.432388       99.873863
 He      136.415039       91.035736       92.439415
 He      113.103859       75.577545       78.033180
 He      125.489372       76.684601       88.382759
 He      109.401375       87.858612       93.511864
 He      108.848808       94.736404       89.785042
 He      130.897247       72.315506       86.018578
 He      129.277191       65.950424       93.226021
 He      133.415649       73.374542       81.637993
 He      122.168053       72.553726       75.895088
 He      131.935699       68.343033       87.415596
 He      123.443062       89.100952       82.120491
 He      107.316307       79.236511       81.581947
 He      137.438568       69.858093       91.191658
 He      135.122131       64.803757       86.556816
 He      132.706940       68.766647       80.910530
 He      136.101715       78.005264       88.233192
 He      118.950676       73.503265       82.612892
 He      125.760628       76.965118       79.173775
 He      117.164803       85.960709       84.738304
 He      110.819847       82.788971       85.066277
 He      131.124542       85.140778      119.003487
 He      130.779510      100.739975      106.133034
 He      134.798340       97.998764      105.906944
 He      125.102623      108.984039      102.090630
 He      135.997375       88.990860      102.528526
 He      131.844788       99.364426      102.019081
 He      128.932556       99.350616       93.174614
 He      143.350952       91.111343      103.286034
 He      144.251526       87.076767      108.377663
 He      143.311462       89.516479      115.032921
 He      140.875061       83.746307      105.154091
 He      127.982796       93.762268      105.047859
 He      121.456383       86.031815      107.238930
 He      117.864174      104.472733       93.858406
 He      127.792397       97.891052       99.326012
 He      140.788971       77.431335      108.169868
 He      137.634949       89.742691      107.858620
 He      130.109222       85.814316       90.216133
 He      126.363869       84.427948      101.368416
 He      124.798576       86.813354       94.237465
 He      116.365196       86.738052      107.063957
 He      130.339111       89.328354       91.678185
 He      139.618256       84.259933      116.102287
 He      129.276093       78.511978       98.715935
 He      133.974518       89.945190      101.253838
 He      135.740631       83.782913      112.435555
 He      121.506676       91.770477       99.415504
 He      121.855812       90.492111      108.016258
 He      119.456657       96.306076       94.811958
 He      119.264015      102.858673       95.409660
 He      128.918396       69.707489       97.390755
 He      131.587677       68.230515       96.619316
 He      130.299225       71.195267       92.912605
 He      119.489815       82.411850       91.754356
 He      122.848030       90.556610       91.907661
 He      119.726799       81.204300       94.762413
 He      112.144798       85.516998       97.267799
 He      143.630005       74.909409      109.877190
 He      139.698364       81.524124      106.185677
 He      133.460358       69.983490       97.451134
 He      136.376678       71.608963       89.528618
 He      129.385254       76.224686       94.349892
 He      117.934975       90.781326       95.384575
 He      112.422005       89.131271       90.846367
 He      121.979881       87.294876       91.010185
 He      128.907959       70.689728       95.004890
 He      139.020264       68.938858       93.060020
 He      130.042145       62.117157       90.500435
 He      131.725922       72.501526       91.108971
 He      123.535851       81.515717       89.772652
 He      106.990654       90.667633       88.886009
 He      111.906334       80.348068       90.818489
 He      133.681671       61.906235       84.555290
 He      127.113533       65.789322       91.474098
 He      120.244698       68.134216       87.214592
 He      120.035301       71.910782       84.233513
 He      114.628548       77.671051       85.726234
 He      109.170357       77.148727       96.479637
 He      112.068413       77.530640       86.420250
 He      108.621147       84.142044       92.611595
 He      132.039642       82.527374      118.974693
 He      140.838531       92.891922      107.168633
 He      127.147804       98.637192      103.569710
 He      134.293488      106.321442      103.288826
 He      127.845299       97.124207      108.656090
 He      129.383392       97.690933      112.818626
 He      115.542885      102.444061       97.616219
 He      133.972687       77.067108      116.053993
 He      140.344086       75.501938      110.258110
 He      133.793091       98.501877      112.651100
 He      130.633453       95.513153      104.496620
 He      135.716064       97.144318      109.653282
 He      121.896797      100.397064      103.793938
 He      124.102196       91.438660      107.369301
 He      121.221275       94.324188      105.249779
 He      135.523071       79.877945      106.626671
 He      132.172272       78.196655      109.972893
 He      131.257935       88.842651      116.524101
 He      130.427032       84.569855      104.721764
 He      119.190620       82.641953      102.594490
 He      133.906342      103.969620      104.174858
 He      115.741127      103.416397       95.195030
 He      146.159973       71.785980       99.136787
 He      130.179657       80.003937      110.132378
 He      130.233276       85.045975      109.379509
 He      112.756981       81.457520      110.475197
 He      121.023415       87.480286       97.048225
 He      115.741127       84.041824       91.366631
 He      109.586555       89.211960      105.285088
 He      111.756935       91.826279       96.739784
 He      142.583771       76.783310      106.402458
 He      119.196953       82.228546      108.805046
 He      111.329567       80.979599       99.512459
 He      112.271477       78.553986      107.014091
 He      116.319389       98.984909      112.792305
 He      115.622261       94.844101       98.095299
 He      111.225609       90.374222       99.382057
 He      133.647003       68.893845      103.491982
 He      134.897095       69.242172      105.835411
 He      121.022316       69.263763      109.617363
 He      129.369598       59.809448       96.488625
 He      117.717369       67.850403       90.937706
 He      125.690590       81.327606       94.775719
 He      114.133736       77.101013      101.736641
 He      109.979637       88.698334       97.961189
 He      130.257874       68.540436       93.851921
 He      120.346794       80.877884      100.972023
 He      127.930260       76.395081       99.454216
 He      121.309959       79.958649       93.008293
 He      111.519585       76.429291      100.587700
 He      111.971550       88.691742       93.384590
 He      104.072121       85.475006       95.259148
 He      126.006554       68.591736       91.505074
 He      127.834892       74.358887      101.034584
 He      124.651787       75.917770       99.307747
 He      122.477303       74.858719       93.029991
 He      115.844704       74.503815       97.830818
 He      109.548164       81.090302       89.087929
 He      119.319542       80.248764       89.976418
 He      106.570381       83.581619       88.004631
 He      136.170258       87.635101      108.515480
 He      127.360176       90.778625      112.414803
 He      123.106621       96.750397      117.235771
 He      123.914040       90.123093      109.689507
 He      125.232643      100.124344      107.227486
 He      128.733582      110.263596       97.173347
 He      122.957588      103.267578      112.171074
 He      136.035004       73.815887      112.368340
 He      126.774834       84.703369      113.631279
 He      131.611908       92.141891      107.942543
 He      128.599426      103.226791      104.495689
 He      120.645988       96.441071      106.612740
 He      124.257942       90.634613      104.743431
 He      112.990593       99.562134      109.118752
 He      119.574760      103.735001      100.559212
 He      127.391502       75.144638      114.086220
 He      124.864540       78.765182      111.216301
 He      115.089073       88.461929      115.621025
 He      108.162865       78.254272      108.155617
 He      117.017998       95.466049      103.672523
 He      120.701866       97.807343      114.819557
 He      112.542732      101.760025      103.800438
 He      130.959839       77.470932      103.299660
 He      126.479744       67.274078      103.686470
 He      127.313240       78.521881      110.608681
 He      127.018883       74.216995      107.281975
 He      121.877434       90.216415      105.419807
 He      116.049248       92.171295      109.642128
 He      111.986824       90.527222      105.566902
 He      112.929497       82.987579       98.997429
 He      132.618652       70.794128       87.049858
 He      125.604515       76.153580      106.400597
 He      117.527702       89.380554      114.951164
 He      115.470970       87.207565      111.355034
 He      114.947105       84.378754      110.017479
 He      112.139214      102.777664      101.316093
 He      108.253029       88.832458      102.921211
 He      136.188507       64.568558      104.664162
 He      124.124931       71.161057      109.503395
 He      118.107857       84.046921      107.361259
 He      112.009926       85.869217      105.295937
 He      105.761833       85.527786      100.153206
 He      115.829048       86.016220       97.009834
 He      117.021736      102.176743      106.736305
 He      108.456841       92.325500       94.166862
 He      132.036652       62.802078       97.908546
 He      110.155510       71.541168      100.680290
 He      113.825584       74.584503      102.577766
 He      115.544746       78.806610       99.935173
 He      104.966713       80.131744       95.220436
 He      107.901283       86.523849       95.922813
 He      106.142632       81.020096       89.305641
 He      125.121635       66.568451       90.112389
 He      125.701378       80.590179      104.634438
 He      114.046165       69.844894      100.874474
 He      123.071953       80.800491      100.572517
 He      112.846779       76.349792      104.208595
 He      106.726494       82.496170      101.400322
 He      108.599174       84.043030       80.804924
 He      104.720055       84.581558       90.071190
 He      130.988556       89.974594      118.935036
 He      140.442078       83.600510      111.369606
 He      114.937416       93.958176      112.988350
 He      123.035820       98.097168      113.418510
 He      127.225685       97.830750      106.159355
 He      123.118172       94.668900      103.336525
 He      122.526115      103.392410      115.036339
 He      126.329948       74.437805      111.865715
 He      122.035027       80.119751      118.153999
 He      129.731750       90.986542      111.133919
 He      119.662331      100.228455      113.551064
 He      111.992790       92.192307      114.770622
 He      116.440117       93.206039      104.803200
 He      121.752968      102.814865      105.368080
 He      115.343925      101.358612      112.836906
 He      133.772217       80.818497      114.263664
 He      120.487633       78.299576      116.907814
 He      116.051491       82.444565      111.726677
 He      119.108269       90.163300      112.946541
 He      120.056908       90.274307      115.481682
 He      108.998970       92.576920      108.836952
 He      111.894051       97.246613      109.916832
 He      122.834236       79.352921      115.853615
 He      122.245186       95.857254      114.816139
 He      126.865379       88.134613      113.637169
 He      119.392204       85.282089      113.458778
 He      114.011147       86.008118      113.261192
 He      111.549400       92.716415      108.240791
 He      113.483177       91.645660      103.699165
 He      118.383202      104.911377       98.572533
 He      125.766212       84.282135      116.040367
 He      118.150322       75.716156      111.142281
 He      117.651405       80.068161      109.033272
 He      109.742302       75.375046      102.606865
 He      117.342918       94.543793      116.437386
 He      111.533363       98.263672      107.348549
 He      112.133629       93.164337      105.384193
 He      123.513130       68.646347      109.926125
 He      129.220184       79.385330      102.889320
 He      116.386452       77.094116      109.570290
 He      110.080986       72.807831      103.239281
 He      115.652061       79.776230      107.195274
 He      109.860786       91.821472      106.437462
 He      114.321510       92.090286      106.081627
 He      110.315727       97.948654      101.520485
 He      118.093697       72.026581      102.003593
 He      112.330360       75.937256      106.823631
 He      116.649132       70.151520      100.463493
 He      109.958778       77.301117      106.571251
 He      112.185783       83.192780       95.190086
 He      108.302208       85.692810      100.406227
 He      109.864510       94.748108       93.970512
 He      123.327934       65.890121      101.181374
 He      116.923744       68.010910      107.355675
 He      108.903587       84.381760      111.972252
 He      108.176277       80.963989      108.895164
 He      104.209236       84.409348       92.738258
 He      113.336357       87.811203       96.337791
 He      107.355064       79.580627       94.194115
 He      109.784401       93.463455       96.232185
 Be      119.153725       97.788742       78.180916
 Be      116.568657       83.355698       76.229546
 Be      115.478065      105.514389       93.379021
 Be      108.030952       90.176498       82.230431
 Be      115.626350       82.933273       88.459862
 Be      115.584999       84.198441       79.005608
 Be      123.393898       97.512436       96.441551
 Be      114.814476       93.391144       92.595192
 Be      103.735649       94.043076       89.070274
 He      106.809212       80.750687       83.830299
 Be      128.087860       97.057907       94.872337
 Be      107.175468       98.894608       95.044228
 Be      104.861641       94.285477       99.486107
 Be      101.872673       89.255753       92.639778
 Be      115.315987      106.568024      107.529121
 Be      113.647118      104.206024       96.590813
 Be      112.418663      104.868164       99.653358
 Be      106.551003       89.975494       85.764320
 Be      116.003044       99.590332      106.308922
 Be      108.696037       99.431931      105.968895
 Be      106.928444       90.713531      101.331581
 Be      104.933556       81.402618       91.642570
 Be      123.243370      100.070053       84.262321
 Be      117.125694      101.402405       80.491508
 Be      120.476067      101.844330       82.807701
 Be      111.902245       91.407455       80.820107
 Be      118.362328      102.347748       86.811378
 Be      117.265785       93.483551       85.723442
 Be      110.677513       88.125916       80.206917
 Be      116.268333       82.138535       85.858467
 Be      122.679237       94.667694       91.154808
 Be      119.919060       88.444229       92.361366
 Be      115.623756       90.503220       85.640450
 Be      106.230202       83.781723       79.453438
 Be      118.732704      103.026978       89.621529
 Be      139.945038       86.235229       84.790962
 Be      110.213631       94.064972       82.790977
 Be      119.387337      107.267975       98.037071
 Be      115.401314      100.610672       99.561363
 Be      117.729301       95.818253       90.511589
 Be      107.409096       94.741516       92.088524
 Be      109.941643      101.962830      103.014748
 Be      114.228371       96.189362      107.835396
 He      132.722595       92.798325       74.978081
 Be      101.810814       90.303406       97.398796
 He      133.594116       97.427231      115.121819
 Be      112.140327      102.384048       98.752144
 Be      107.847649       98.550781      100.834206
 Be      102.516136       94.537491       96.056602
 Be      139.140594       90.756744       98.780327
 Be      150.489532       84.058334      105.148201
 Be      145.442352       80.193268       94.879768
 Be      129.416565       57.202621       95.638222
 Be      143.672516       85.880020       95.456123
 He      148.308350       70.432312      100.388557
 Be      144.773895       67.077271       97.894310
 Be      111.831825      100.178650       91.932426
 Be      146.532928       73.882782      109.809990
 Be      136.339417       67.125275       94.815056
 Be      137.408752       65.062683       90.602943
 Be      110.357826       99.416321      109.656380
 He      144.309631       72.472107      110.685799
 Be      134.642975       66.571152       98.286674
 Be      139.632416       64.303650       86.210594
 Be      138.515015       72.581924      113.145363
 Be      133.292297       68.910049      110.611473
 Be      124.348488       70.315018       99.861458
 Be      130.896515       73.049042      117.238243
 Be      129.650177       73.906479      103.466270
 Be      121.642311       68.171417      111.960182
 Be      118.317619       66.025726       99.479927
 Be      148.381378       87.692398      111.740288
 Be      146.832855       88.841751       88.747566
 Be      147.480072       86.459045       86.472893
 Be      142.240601       71.660278       92.750328
 Be      153.516510       92.907516      107.189064
 Be      149.984680       74.416504       97.271828
 Be      142.841614       74.471710       94.300026
 He      145.772064       66.893661      103.469688
 Be      143.020447       90.253601      105.867622
 He      150.507050       76.733200       99.540627
 Be      147.632080       78.437286       95.946358
 Be      142.260742       72.515015       95.999626
 Be      142.686615       85.194778      107.615517
 Be      147.777771       77.084229      111.941902
 Be      128.157562       58.052872       91.935844
 Be      139.432343       80.641174      118.577034
 Be      142.834900       80.711380      114.120903
 Be      139.099243       63.212494       94.896492
 Be      135.075928       60.415771       91.251732
 Be      128.552490       79.894455      113.971931
 Be      132.270264       71.168854      113.538063
 Be      136.672516       71.956100      101.040154
 Be      130.542542       65.188095      105.776558
 Be      135.333771       77.776352      110.242638
 Be      133.048248       81.047104      111.672783
 Be      124.109657       71.827988      103.769768
 Be      125.470741       67.758606      101.338387
 Be      133.544556       63.280609       82.217125
 Be      143.513794       69.168671       87.034370
 Be      131.548187       74.610596       74.922020
 Be      127.312492       67.672501       77.200417
 Be      119.073616       85.296478       72.365532
 Be      121.040184       87.209961       77.115883
 Be      135.053955       72.375809       83.766502
 Be      130.804108       67.774200       76.018333
 Be      134.461517       74.926834       79.264824
 Be      122.193748       75.149734       76.378822
 Be      130.221375       68.496323       82.929100
 Be      118.538582       73.378448       72.860420
 Be      142.714569       67.301086       94.949760
 Be      145.123383       68.293533       90.568260
 Be      130.246338       70.901840       88.363564
 Be      125.508385       62.895981       87.174339
 Be      121.397530       71.594879       80.640175
 Be      117.252739       75.627350       84.987312
 Be      113.584145       78.947906       75.436424
 Be      141.270355       68.309128       85.437599
 Be      122.411720       63.761520       86.720024
 Be      116.357765       66.328735       89.278084
 Be      117.530327       71.181152       84.915764
 Be      104.812096       89.112656       88.135323
 Be      130.193420       63.997635       80.887306
 Be      132.542664       61.417221      100.241463
 Be      115.667717       67.687790      100.433159
 Be      119.251732       70.340515       90.095360
 Be      117.835121       76.826813       79.314690
 He      108.070442       76.562195       83.591530
 Be      129.793610       79.267715      106.288170
 Be      113.205956       71.346451      105.724846
 Be      121.805138       67.961105       85.119240
 Be      117.061226       67.597198       93.558937
 He      108.866310       73.896286       88.307182
 Be      127.234261       67.522491       94.467583
 Be      122.134132       70.440109       95.369713
 Be      114.311821       78.960495      104.944435
 He      111.126503       73.848572      101.159081
 Be      105.587090       77.384537       94.670113
 Be      139.885803       71.875977       85.854439
 Be      128.055450       69.623474       83.969032
 Be      148.144043       70.186905       87.898705
 Be      141.422760       84.497849      118.112495
 Be      123.295525       86.745544       72.997917
 Be      127.327782       85.652908       76.813316
 Be      132.862335       88.042206       74.690071
 Be      124.172234       84.301636       83.082390
 Be      119.536766       87.160461       81.397987
 Be      138.479614       69.979004       81.878929
 Be      138.705780       74.586304       89.659004
 Be      130.015686       59.170120       86.653130
 Be      125.623512       71.534866       72.414772
 Be      118.189079       69.127563       77.734337
 Be      120.925819       77.941666       71.216576
 Be      110.780357       78.021759       78.373222
 Be      135.182861       60.178467       85.742958
 Be      133.841888       73.958969       86.339729
 Be      123.248589       64.167145       89.180840
 Be      126.459633       66.075226       79.822884
 Be      115.558922       72.195206       76.902199
 Be      113.297630       82.925781       78.676109
 Be      139.325043       67.788895       90.635765
 Be      123.694191       65.888916       82.313423
 Be      114.841652       73.521561       95.548714
 Be      115.938606       73.015137       83.291756
 Be      115.104332       84.649063       86.271599
 Be      116.074577       79.245224       87.236290
 Be      124.252724       66.730759       92.610970
 Be      121.138542       71.143661      102.184776
 Be      116.729973       78.082352      105.422905
 Be      114.399010       67.901108       96.368141
 Be      118.838142       79.118912       93.208061
 Be      109.965858       88.155914       90.193840
 Be      108.700890       80.454575       76.895988
 Be      127.464134       74.451004       96.540947
 Be      106.400475       79.947845       98.978539
 He      109.585808       70.366013       98.318581
 Be      116.105141       82.119644      108.602196
 He      107.981026       75.121231       95.026863
 Be      144.033173       68.917557       84.324257
 Be      128.607635       76.068069       74.733421
 Be      123.545540       63.376007      100.239906
 Be      133.704407       57.697357       97.415840
 Be      118.826973       63.140198      107.608696
 Be      109.693855       80.985306       93.506294
 Be      149.600159       91.366058       91.407829
 Be      146.296722       94.798813       93.399452
 Be      123.518333      102.050125       82.542290
 Be      122.273125       96.783401       84.379692
 Be      132.110046      106.273727       95.871101
 Be      114.128136       73.535950      110.578957
 Be      146.533661       87.587692      106.446419
 Be      151.916962       95.013016      102.767921
 Be      144.708679       98.229767       99.002693
 Be      144.237732       90.557816       98.354210
 Be      135.671722       93.849869      100.096519
 Be      132.927185      103.044983      101.864861
 Be      126.287117       99.872940       95.763939
 Be      150.919525       86.069611      100.454216
 Be      151.464630       97.516937      108.703148
 Be      134.776367       96.057968      113.146294
 Be      136.541718      103.423309       94.939537
 Be      126.651878       95.201431       98.641914
 Be      132.365295       96.768997       93.346809
 Be      136.785431       80.981400      118.163597
 Be      139.294128       91.573669      112.026756
 Be      140.293793       95.887848      107.378609
 Be      143.966858       99.875336      107.246056
 Be      128.713837      110.808136      103.689568
 Be      131.933838      108.796829      108.142006
 Be      113.584892      102.312057       89.433540
 Be      133.248352       85.673599      112.897621
 Be      132.718872       92.034485      117.656029
 Be      126.364616       93.636261      116.670891
 Be      122.684471       98.547775      106.322868
 Be      133.724152      104.865463       99.291634
 Be      136.479126       85.397888      119.940926
 He      138.195709       97.462326      108.669701
 Be      127.452965      102.604858      110.477379
 Be      126.701439      109.142456      109.143211
 Be      130.947205       97.762939      109.036690
 Be      119.945503      108.142197      109.430626
 Be      103.639519       81.579910       97.099327
 Be      122.878960       69.776199      114.427483
 Be      147.207336       99.038605      102.676552
 Be      137.255981       84.376358      107.253487
 Be      133.522217      108.768036      102.326302
 Be      122.999321       92.918320      112.755470
 Be      124.125313      111.488571      102.544624
 Be      148.734985       80.965485      110.044426
 Be      146.626831       93.795258       90.532341
 Be      143.069275       97.220215       89.224800
 Be      135.169464      105.334091       89.786278
 Be      131.399506      105.493683       83.911430
 Be      124.635750       90.658615       94.025948
 Be      149.461914       98.603867      106.172050
 He      137.724335       96.233765      112.648628
 Be      136.562988      102.568268      105.561958
 Be      136.652771      105.241089       96.946968
 Be      126.773720      105.772400       88.173424
 Be      128.660553      107.901901      107.662285
 Be      145.906219       91.463852      103.554543
 Be      141.008423       96.911499      104.927711
 Be      138.045532       94.648804       98.886253
 Be      133.934662       91.657959       98.930840
 Be      134.699982       86.950455       97.725838
 Be      116.342857      104.044312       86.155449
 Be      141.990967       95.250931      109.989922
 Be      130.343201      101.514923       99.437813
 He      124.162560       81.508820       70.121193
 Be      136.354675      104.794647      103.279228
 Be      136.590912      105.128876       92.120415
 He      151.031677       87.318588      108.413902
 Be      127.588219       94.385696      110.309517
 Be      128.774933      111.282455       99.629814
 Be      123.908821       99.678528      102.321342
 Be      128.744751      112.964325       97.305901
 He      138.788879       91.415558      116.927620
 Be      135.951904       91.779480      102.397835
 Be      123.559319       89.192154      115.961403
 He      131.573151      104.849854      111.139488
 Be      119.617622      107.222961      113.355324
 Be      132.332489       75.345642       77.470161
 Be      128.742157       89.672180      117.541740
 Be      121.728737       99.048798      117.656944
 Be      118.056435       99.473328      108.976601
 Be      121.714592      101.442307      107.523842
 Be      117.856346      104.020325      116.659737
 Be      117.776237       96.849701       99.617744
 Be      125.243843      103.798004      111.342339
 He      123.193810      105.669785      116.447289
 Be      106.050972       76.157486      103.650841
 Be      122.249260       80.222961      120.878059
 Be      124.194984       90.665817      120.551323
 Be      114.691505       94.124969      121.153664
 Be      119.942894       99.126495      106.356621
 Be      119.492424       91.027939      106.631020
 Be      129.559998       82.432861      114.804390
 Be      122.033913       84.010040      112.360603
 Be      117.757988       84.254532      115.267052
 Be      109.832100       93.923676      114.399925
 Be      110.502769       96.202576      111.844353
 Be      129.445618       95.987762       99.175499
 Be      120.033424       73.157349      115.380714
 Be      117.358574       87.192566      116.298012
 Be      113.610619       81.553802      115.596260
 Be      108.513847       85.866821      114.546715
 Be      107.423256       91.100235      110.478615
 Be      117.350349      106.050217      111.656059
 Be      139.357452       77.517746       74.092674
 Be      119.056862       77.569946      109.422554
 Be      132.187561       80.821198      120.879906
 Be      112.254341       87.467987      112.220924
 Be      103.581779       86.226532      102.584892
 Be      110.563499       91.831970      103.312355
 Be      122.807426       64.182434      109.667213
 Be      119.921654       70.262207      113.861046
 Be      114.269722       84.147736      115.654793
 Be      114.076729       80.248459      112.398689
 Be      106.222374       84.455551      111.228676
 Be      113.547249      101.988327      110.344826
 Be      118.147346       75.119720      106.811256
 Be      120.760384       78.607681      105.219124
 Be      112.038612       76.415176      111.468391
 Be      109.781792       83.215881      114.243233
 Be      104.145882       81.516312      101.225044
 Be      111.074715       96.727905       92.739189
 Be      122.337944       68.763947      107.476463
 Be      118.508400       64.711365      103.085030
 Be      104.519966       67.764297      102.255684
 Be      109.089516       85.627701      107.604668
 Be      105.691048       81.416122      103.552071
 Be      107.236946       85.548492       89.769554
 Be      106.417229       87.013763      113.378258
 Be      122.398308       90.010300      113.740273
 Be      113.914650       98.490768      115.756371
 Be      120.603874      108.296722      101.720543
 Be      122.242943      104.025131      107.805672
 Be      139.290375       76.783920      117.016808
 Be      126.030373       85.734512      120.757271
 Be      108.953880       87.673492      112.612999
 Be      118.694328       94.559998      106.549553
 Be      126.284874      100.130356      117.096718
 Be      121.318901       92.190186      103.226875
 Be      127.436577       78.412369      120.387505
 Be      121.939629       87.175781      117.960457
 Be      122.862206       82.248657      114.955818
 Be      108.490364       90.185501      117.029198
 Be      106.907204       89.343369      105.224388
 Be      142.679535       86.589844       85.615685
 Be      130.481445       74.471100      107.227776
 Be      120.816643       84.457336      119.518501
 Be      123.177406       74.683502      118.809914
 Be      126.470802       91.746475      119.353127
 Be      107.760445       93.847168      110.765694
 Be      113.668739       99.053009      112.524117
 Be      127.471230       69.282364      113.006615
 Be      118.183128       67.673691      109.735970
 Be      117.455437       74.075974      115.615776
 Be      112.599739       92.324600      120.928520
 Be      113.035683       89.614578      102.281090
 Be      101.366676       91.595856       90.421761
 Be      130.254517       63.949326      102.348900
 Be      121.405342       62.572266      104.352913
 Be      114.442604       67.039169      107.539650
 Be      117.871635       71.932083      113.128334
 Be      115.046593       88.003204      101.257545
 Be      107.926262       91.995773      103.976646
 Be      113.396721       83.085083      113.337990
 Be      114.811852       69.639984      107.654533
 Be      109.623817       79.251205      110.439903
 Be      109.563820       85.529587       97.655235
 Be      103.206932       84.477737      100.100548
 Be      102.322395       85.210983       91.025352
 Be      124.868629       61.245605       98.160957
 Be      127.716026      106.095810       91.695839
 Be      105.885918       74.447098      105.786797
 Be      112.234612       84.127045      103.210777
 Be      114.758186       76.536697       96.035225
 Be      107.213097       87.519882      107.883400
 Be      143.209747       83.262711      104.122826
 Be      148.306885       91.537064       95.755257
 Be      143.161316      101.757324       96.294746
 Be      151.824188       95.529053      110.625084
 Be      123.976997      111.106644       99.110771
 Be      122.973976      103.222595       86.693382
 Be      151.255219       83.243195       91.457375
 Be      143.602844       88.669525       77.815163
 Be      135.764862       87.823502       87.060371
 Be      134.413086      101.421906       93.279274
 Be      134.742462      104.141235       86.737984
 Be      138.364838       96.030960       84.326103
 Be      151.843567       85.160873       96.866447
 Be      146.116364       87.422974       96.397881
 Be      149.108337       93.173340       98.002388
 Be      134.403381       95.376022       91.733009
 Be      133.326965      101.146210       82.342537
 Be      138.719543       98.587982       84.034386
 Be      147.724884       82.215652       83.309715
 Be      134.465637       90.547318       85.817894
 Be      144.921814       89.014847       85.793434
 Be      135.409027       92.353989       88.355202
 Be      140.927948       99.026001       87.037148
 Be      124.737114      100.594162       79.457771
 Be      141.007690       77.231827       98.190071
 Be      143.804779       77.728653       85.138435
 Be      126.822914       84.435455       84.252098
 Be      130.638672       85.043884       80.592476
 Be      138.501221       96.330673       78.092949
 Be      154.732300       74.258987       93.423912
 Be      137.299225       85.928619       79.441048
 Be      141.036011       73.400955       77.231087
 Be      117.731895       77.721741      114.273888
 Be      143.725769       77.809952       88.508797
 Be      132.886566       72.232101       79.389320
 Be      133.003540       78.469971       77.839012
 Be      135.569641       88.362610       74.511681
 Be      124.681587       91.665771       83.166008
 Be      150.083405       78.672485       87.517174
 Be      135.941101       68.632248       75.615120
 Be      140.436127       88.328125       91.346825
 Be      103.104485       84.671860      104.657646
 Be      123.483681       94.138779       75.850487
 Be      128.028259       89.992905       79.886375
 Be      151.193390       88.096817       94.090691
 Be      146.767670       84.915771       93.556770
 Be      143.112488       97.220520       84.235680
 Be      139.228149      103.271790       93.379021
 Be      131.985626      106.421631       92.739815
 Be      122.646461       96.760010       81.563057
 Be      131.776215       91.641769       87.120140
 Be      125.003883       96.702698       94.023155
 Be      127.982796      102.504349       81.399849
 Be      153.170380       87.033859       98.886253
 Be      136.140808       98.465881       80.770851
 Be      145.843628       92.371414       79.684151
 Be      132.949890       91.591370       95.394798
 Be      145.000824       85.717102       84.331688
 Be      139.168915       84.398239       95.751244
 Be      150.184753       87.753296       91.089149
 Be      136.905762       84.960785       82.083946
 He      133.931305       85.118881       73.387825
 Be      133.021057       95.916061       79.490898
 Be      126.326591       92.767410       76.542946
 Be      140.878754       78.883698       86.626198
 Be      142.320343       80.738083       78.696846
 Be      127.761848       88.007706       83.545067
 He      129.687805       87.969910       73.255898
 Be      121.445580       99.701935       81.318077
 Be      140.281128       70.447021       90.362923
 Be      140.649994       76.545090       80.336662
 Be      144.012329       75.654343       80.848900
 He      131.833954       82.001740       75.097313
 Be      125.761360       79.787033       85.524300
 Be      127.980553       81.471313       83.695274
 He      148.552399       68.863251       94.551811
 Be      136.875580       68.211929       79.461174
 Be      138.717346       82.398651       75.659096
 Be      129.559631       74.982025       77.389336
 Be      122.353218       93.224640       84.439766
 Be      148.075470       74.833817       86.123238
 Be      137.354370       74.222092       84.940224
 Be      134.713409       79.876144       73.421272
 Be      131.517273       87.264267       77.703987
 Be      123.365196       75.426636       72.586952
 H       118.968559       98.096252       77.285896
 H       115.990746       82.583771       76.149025
 H       115.219841      106.416840       93.122581
 H       107.959038       90.902252       81.603935
 H       115.818611       82.136749       89.026299
 H       115.946800       84.970078       78.581337
 H       124.122307       97.935150       96.033073
 H       115.630455       93.670456       92.133125
 H       103.752419       94.938309       88.842964
 H       127.534569       97.250229       95.660805
 H       106.417229       98.455658       94.752174
 H       104.960381       95.119217       99.849068
 H       101.243721       88.533035       92.734535
 H       114.349464      106.477142      107.554497
 H       112.997307      104.468246       97.246437
 H       111.704018      105.490677       99.701363
 H       105.707817       90.136597       85.355217
 H       116.669991       98.912903      106.214149
 H       108.489250       99.615524      106.881538
 H       106.558083       91.546967      101.457298
 H       104.071739       81.732635       91.465736
 H       122.766441       99.980637       85.069984
 H       116.999367      101.711121       79.633049
 H       120.921700      102.592270       83.258919
 H       112.187279       92.306885       80.538277
 H       119.291222      102.126038       86.722816
 H       117.391731       93.074341       84.880455
 H       111.321739       88.224319       79.521568
 H       117.003853       82.147247       85.292656
 H       122.788429       93.899673       91.652489
 H       119.651161       88.022400       93.190712
 H       115.375206       91.417053       85.613182
 H       105.742836       84.623550       79.286507
 H       117.992363      103.606903       89.619667
 H       139.415558       85.793915       84.139366
 H       109.714348       94.619095       82.178719
 H       119.734612      107.962494       98.636650
 H       114.819313       99.908340       99.482094
 H       117.278084       95.142029       89.984169
 H       107.403130       94.552505       92.998405
 H       109.087639      101.869522      103.530693
 H       114.591652       96.791794      108.521690
 H       100.924034       90.297104       97.725533
 H       111.211067      102.390350       98.465996
 H       107.764168       99.285507      100.262199
 H       101.630852       94.382080       95.732674
 H       139.879852       90.188507       98.610619
 H       150.289825       83.794022      106.029274
 H       145.055573       80.204056       93.974541
 H       128.689240       56.709702       95.257896
 H       144.102478       86.023712       96.324806
 H       145.626404       67.331985       97.519264
 H       111.913429      100.107849       90.981682
 H       146.706573       74.306091      108.965462
 H       135.882233       66.305634       94.966179
 H       138.331299       64.854172       90.686852
 H       109.429695       99.572327      109.632851
 H       134.979431       67.415085       97.887489
 H       140.239746       63.653519       85.960045
 H       139.142090       72.013992      113.639320
 H       133.525177       69.210968      111.485115
 H       124.693138       71.190750       99.715294
 H       131.203156       73.172943      118.163902
 H       130.199402       74.006378      102.748711
 H       121.257408       67.638901      112.655434
 H       118.075066       65.673798       98.662971
 H       148.594879       88.001694      112.604027
 H       147.497223       88.775436       88.044884
 H       147.202118       87.339874       86.305977
 H       141.508453       72.196396       93.006462
 H       153.777344       91.949890      107.133003
 H       149.726837       75.008423       97.938286
 H       143.406860       75.175232       93.920052
 H       143.403107       89.863892      106.654243
 H       146.732635       78.338272       96.263481
 H       142.416870       71.596069       96.306831
 H       142.119507       84.584244      108.051262
 H       148.672363       76.792603      112.083427
 H       128.075195       57.526352       91.158211
 H       140.085510       80.934586      119.155861
 H       143.707153       80.694290      114.553841
 H       139.818726       62.635574       94.591148
 H       135.273804       59.440430       91.283318
 H       128.195557       79.187622      113.457542
 H       133.031860       70.636032      113.235786
 H       136.387115       72.770020      100.669762
 H       130.565277       64.219040      105.860497
 H       134.739105       78.326569      110.669395
 H       132.852264       80.523865      110.888969
 H       123.963203       71.932693      102.849678
 H       126.168251       67.118378      101.147301
 H       133.575104       63.660416       81.335121
 H       143.662079       68.833557       87.908302
 H       130.872650       74.705719       74.280968
 H       128.207092       67.385376       76.960106
 H       119.702950       85.880310       71.970360
 H       121.165016       88.112411       77.493706
 H       135.429169       72.435806       84.571388
 H       131.191986       67.164276       75.422798
 H       134.783447       74.050781       79.161705
 H       122.746315       75.941772       76.381905
 H       131.124908       68.118912       83.068764
 H       118.318382       72.631424       72.378532
 H       143.000336       66.579254       94.453941
 H       144.193024       68.010010       90.494865
 H       130.126343       70.554138       89.262901
 H       125.367928       61.963547       87.239372
 H       120.822960       72.280716       80.540764
 H       116.737068       75.826553       84.216179
 H       112.749519       79.200821       75.032280
 H       141.775238       67.537186       85.193550
 H       122.673286       63.455200       85.852272
 H       115.696037       65.797104       88.785347
 H       117.092155       71.719376       85.586861
 H       104.001686       88.602325       88.013908
 H       129.581238       63.457306       80.407280
 H       132.640259       61.669235      101.114479
 H       116.348442       67.124374      100.880974
 H       119.835579       70.236420       90.882286
 H       117.492683       77.301727       80.050819
 H       130.337982       79.715042      105.622658
 H       112.495781       70.747940      105.642799
 H       122.134132       67.078766       85.164131
 H       116.317528       67.267776       94.090691
 H       126.644798       67.986313       93.880394
 H       123.039940       70.358215       95.116982
 H       113.836021       78.944595      104.151619
 H       105.548332       76.515991       95.069923
 H       138.960632       72.139389       85.944878
 H       127.170540       69.557175       83.597099
 H       148.952209       69.795990       87.518410
 H       142.019287       83.733719      118.137581
 H       122.411720       87.075256       72.865059
 H       126.803902       85.027679       76.235741
 H       132.120117       87.644089       74.248756
 H       123.726616       84.775970       82.419350
 H       119.259926       87.978607       81.777672
 H       138.396881       69.455475       81.071877
 H       138.563080       75.015335       88.854118
 H       129.274597       58.514282       86.406319
 H       126.268471       71.537567       71.734062
 H       117.549324       68.724640       77.233559
 H       120.974602       77.386932       70.481361
 H       111.402962       78.442688       77.823845
 H       135.598328       59.584732       85.142464
 H       134.162323       73.309738       86.924416
 H       123.822014       64.285049       89.946068
 H       126.041573       65.282288       80.062279
 H       115.462410       71.370758       76.549141
 H       113.614326       83.107285       77.783577
 H       139.542236       67.513199       89.752220
 H       123.116310       65.885910       81.547249
 H       114.208626       73.113541       94.951317
 H       116.076820       73.690170       83.996300
 H       114.395287       85.056763       85.716942
 H       116.398384       79.221512       88.126335
 H       124.387611       65.926117       93.098122
 H       121.102791       71.936890      101.729820
 H       117.549690       78.048447      105.894875
 H       114.106911       67.325089       95.669487
 H       118.830681       78.674591       92.384590
 H       109.210228       88.446930       89.653114
 H       108.481056       80.704483       76.047752
 H       128.154572       75.033035       96.881935
 H       105.836357       80.538864       99.438438
 H       115.858849       82.904190      108.107307
 H       143.434021       68.610336       83.628685
 H       128.554016       75.129333       74.901268
 H       123.098061       62.647568       99.945702
 H       134.037140       56.836014       97.636330
 H       117.899574       63.270691      107.886482
 H       110.601875       81.393005       93.550270
 H       150.543549       91.427261       91.159142
 H       146.639496       94.094986       92.933067
 H       123.211311      102.975067       82.556847
 H       121.479500       96.399673       84.614433
 H       132.739746      105.626297       95.717186
 H       113.225334       73.770264      110.701897
 H       146.026947       88.321518      106.877831
 H       152.835022       94.793716      102.437477
 H       145.567902       98.240250       99.430992
 H       145.057831       90.562912       98.774757
 H       135.148590       94.288177      100.792091
 H       132.409241      102.266144      101.534111
 H       126.901146       99.233307       96.100578
 H       151.643860       85.854202      101.091576
 H       151.628967       98.431976      108.897331
 H       135.486908       95.589645      112.733772
 H       136.539886      103.655197       94.037102
 H       125.758018       95.154938       98.848457
 H       132.595551       97.096619       92.493294
 H       136.789490       81.202805      119.092049
 H       139.377563       91.753967      112.922707
 H       140.537445       95.169327      107.974449
 H       143.923645      100.661377      107.787086
 H       129.261536      111.579758      103.596642
 H       132.049683      109.653366      108.463142
 H       113.126595      103.059692       89.881050
 H       133.547180       86.054306      113.712105
 H       132.738617       91.986481      118.587273
 H       126.577354       93.554962      117.617607
 H       122.261192       99.299927      106.650215
 H       134.482025      104.683044       98.802025
 H       135.993256       85.203186      120.708656
 H       128.279785      102.117325      110.590111
 H       127.113533      109.893692      109.576485
 H       130.965057       96.855713      108.722359
 H       119.636604      108.720032      110.094276
 H       102.967735       80.919586       97.388893
 H       122.552940       69.401184      115.267982
 H       147.870941       99.727432      102.766991
 H       136.904266       84.185837      106.365303
 H       134.233124      109.381866      102.097755
 H       123.817894       92.420303      112.815544
 H       124.068657      112.201080      103.184456
 H       148.816589       81.879639      110.102028
 H       147.331024       94.328995       90.184868
 H       143.849854       97.455429       89.683144
 H       134.670197      105.889709       89.189201
 H       131.870850      106.151627       83.370094
 H       125.339226       90.616913       94.684364
 H       149.145966       99.405823      106.624809
 H       136.026794      102.523560      104.770073
 H       137.032806      106.004608       96.478706
 H       126.759926      105.805710       87.235054
 H       129.172516      107.494186      106.987144
 H       146.401764       90.932846      104.174232
 H       141.234222       96.568893      104.089684
 H       138.883148       94.680908       98.436562
 H       134.544983       90.976349       98.892754
 H       134.559875       87.859192       97.452080
 H       115.859978      104.876266       86.075569
 H       142.227936       95.877960      109.311699
 H       129.953094      102.178543      100.028694
 H       136.687042      104.611649      102.388847
 H       136.943756      105.828506       92.710075
 H       127.811409       94.877426      111.110069
 H       129.350586      110.922134      100.264381
 H       123.819038       98.697784      102.395668
 H       128.707520      113.586563       96.576271
 H       136.703827       91.492065      102.900459
 H       122.962807       88.709747      116.519447
 H       119.533409      107.963089      112.830727
 H       132.415222       76.152084       77.913017
 H       127.888893       89.971893      117.774940
 H       120.851280       98.923996      117.920494
 H       117.675255       99.820435      108.145714
 H       121.287590      100.644577      107.835075
 H       118.066109      104.383041      117.511086
 H       117.810158       95.917862       99.617424
 H       125.234520      104.804565      111.469948
 H       105.118355       76.016464      103.361900
 H       121.579720       79.985641      121.518181
 H       123.272057       90.453110      120.686043
 H       115.519417       94.547104      121.343208
 H       119.613884       99.860931      106.902916
 H       119.407845       91.792969      107.287254
 H       129.706787       82.843582      113.997948
 H       122.602119       84.700943      111.978142
 H       117.249397       84.440552      116.060799
 H       109.130867       94.473602      114.294319
 H       109.827629       95.684448      112.265236
 H       129.916199       95.382034       99.750587
 H       120.245811       72.580719      116.129250
 H       118.108223       86.536438      116.320015
 H       114.319283       81.132004      116.029533
 H       108.361076       84.951462      114.822029
 H       106.565529       90.714432      110.653587
 H       117.055641      106.850662      111.988976
 H       140.016205       77.283432       73.496834
 H       119.264778       77.884354      108.578041
 H       132.092560       80.621384      121.829720
 H       112.679100       88.117508      111.621071
 H       104.124275       86.772247      102.071114
 H       111.034462       91.025848      103.181984
 H       123.008614       63.509216      110.307045
 H       120.387413       70.794434      114.486946
 H       114.712761       84.858765      116.178474
 H       114.322639       79.461823      112.914345
 H       105.640755       85.156677      111.141975
 H       113.998482      102.768677      110.590401
 H       117.222191       75.187531      106.656395
 H       119.877327       78.398865      105.451393
 H       112.536781       75.756058      111.883690
 H       110.017265       83.726212      115.007545
 H       104.492393       81.073486      100.431313
 H       111.285591       97.330017       92.024422
 H       123.240013       68.660736      107.128685
 H       117.879829       64.017731      102.847206
 H       105.139977       67.141479      101.843178
 H       109.926353       85.186081      107.351051
 H       106.062523       80.892578      104.286324
 H       107.061821       86.396637       90.121681
 H       105.496178       86.871262      113.692284
 H       121.542839       89.747482      113.414803
 H       113.371758       98.807892      115.029213
 H       120.293144      108.062103      100.795189
 H       122.232140      104.998978      107.867287
 H       140.059052       76.512390      116.586662
 H       125.340340       86.196228      121.248741
 H       109.647652       88.016403      112.070732
 H       117.759102       94.689301      106.688606
 H       127.065834       99.645828      117.384743
 H       122.246284       92.258591      103.110115
 H       127.098625       78.555176      121.222115
 H       121.164650       87.095352      118.533363
 H       123.514244       82.842072      115.352837
 H       108.239983       90.272812      117.962608
 H       106.418724       90.136597      105.057167
 H       142.891174       86.897064       86.475990
 H       130.480713       74.070877      106.361885
 H       120.191780       84.159134      120.156471
 H       123.572365       74.687714      119.716393
 H       127.192879       92.267883      119.570213
 H       106.878136       94.165482      110.623543
 H       113.116539       98.289169      112.598137
 H       127.947395       69.255966      113.822975
 H       118.306068       67.046967      110.461891
 H       116.789970       74.659515      115.775261
 H       111.771461       92.269394      121.353111
 H       112.489830       89.419281      101.546486
 H       102.106285       91.872787       90.973640
 H       130.346558       62.979691      102.547417
 H       120.528999       62.269547      104.123131
 H       114.098335       66.346741      108.084709
 H       117.371605       72.305908      113.840935
 H       115.079750       88.917648      101.362236
 H       107.178825       91.980179      104.552055
 H       113.547630       83.289093      112.435234
 H       114.063316       69.986191      108.090279
 H       110.120110       79.103912      111.189049
 H       109.705788       86.151230       98.361336
 H       102.376793       84.861465      100.374016
 H       101.398354       85.315384       91.160072
 H       124.403252       60.390274       98.196251
 H       128.424316      106.680847       91.981056
 H       105.837471       73.514069      105.566902
 H       112.302406       83.327789      102.706291
 H       114.626671       76.697510       96.995903
 H       106.270058       87.411880      107.709969
 H       143.871460       82.596359      103.973854
 H       149.220093       91.402969       95.546532
 H       143.995544      102.193237       96.051949
 H       151.972839       95.627457      111.548286
 H       123.413643      111.760071       99.559212
 H       122.061852      103.349197       86.489616
 H       151.794373       82.515350       91.658379
 H       144.288422       88.353622       77.193306
 H       135.700409       88.787750       86.977699
 H       133.992798      102.229843       93.274025
 H       135.517456      104.549850       87.017647
 H       138.557465       95.109619       84.102516
 H       151.490692       85.816406       96.240868
 H       145.451263       88.076416       96.582771
 H       150.019714       93.188934       97.779091
 H       134.574036       96.275772       92.012657
 H       134.060974      100.785568       82.867470
 H       138.586182       99.446320       84.439461
 H       148.249115       82.338654       82.501411
 H       135.113556       90.296219       86.461754
 H       145.533630       88.527634       86.353035
 H       134.991333       92.358810       87.483421
 H       141.638855       99.669525       87.093819
 H       124.488945      101.469009       79.706444
 H       140.913422       76.807297       99.012291
 H       142.956360       77.705536       85.519966
 H       126.889610       84.790054       83.362038
 H       131.461731       85.218170       80.084892
 H       138.734833       96.961304       77.520653
 H       154.404785       74.683502       92.642570
 H       136.716492       86.080414       78.691597
 H       141.962280       73.571365       77.114021
 H       117.785545       78.005859      115.195534
 H       143.157562       77.684555       87.745110
 H       133.436493       71.617065       78.901558
 H       133.269958       78.889999       78.677650
 H       135.972778       88.033813       73.681709
 H       124.805672       92.480606       82.735222
 H       150.709015       79.137207       88.070290
 H       136.245148       68.723145       74.733421
 H       140.532227       89.252472       91.456444
 H       102.252708       84.331940      104.986244
 H       124.098106       94.649094       76.355278
 H       127.859474       89.806885       80.804619
 H       151.624847       87.307785       93.775719
 H       146.818726       85.904007       93.619331
 H       143.860291       97.673538       84.760918
 H       138.613770      103.861618       92.861198
 H       131.926361      107.225662       92.261940
 H       122.794380       97.656128       81.737099
 H       132.016144       92.234589       86.436668
 H       125.063866       96.398788       94.881325
 H       128.201141      101.689514       81.820091
 H       153.978546       86.745850       98.470650
 H       135.759277       99.256104       80.393028
 H       146.715485       91.983780       79.847969
 H       133.051239       90.869843       96.041420
 H       145.938629       85.793304       84.039345
 H       138.768372       84.240738       96.565437
 H       150.476135       88.073105       90.284584
 H       136.247009       84.630157       82.723778
 H       133.845245       96.212463       79.104103
 H       126.537865       93.665359       76.517250
 H       141.738342       78.622375       86.902122
 H       143.096069       80.636383       78.154274
 H       127.748055       87.918289       82.574501
 H       122.019386       99.307709       80.642021
 H       140.824371       71.089645       90.802681
 H       141.152985       76.507889       79.559349
 H       144.589081       74.982025       80.397377
 H       125.787468       78.868408       85.567039
 H       127.593819       80.613281       83.579750
 H       137.336121       67.594498       80.048347
 H       139.298187       82.703171       75.006569
 H       129.148651       74.321091       77.937492
 H       123.203499       93.320343       84.996910
 H       148.880280       74.453094       86.497353
 H       137.267914       73.484055       84.338188
 H       133.964844       80.061844       72.864433
 H       132.447266       87.251968       77.575157
 H       122.456429       75.113129       72.502098
 Li      133.199524       88.758636       71.634972
 Li      132.729309       92.543304       64.571526
 Li      136.757446       95.909760       70.337669
 Li      133.520721       99.631729       69.534950
 Li      134.644836      109.116959       60.190331
 Li      131.145416      110.108795       57.773491
 Li      128.726135      113.576355       54.835136
 Li      121.208977      111.016022       43.274368
 Li      136.146423       85.531708       69.352547
 Li      137.449371       88.530640       69.198936
 Li      127.833382       94.908905       67.822670
 Li      141.931366      105.536301       54.157845
 Li      143.805145      100.911591       53.422325
 Li      132.748322      105.655090       58.416405
 Li      132.677917      109.539673       51.322937
 Li      133.266602      113.783661       48.619637
 Li      134.670197      107.349579       50.756508
 Li      138.164764       94.978226       59.160286
 Li      140.568390       98.674988       62.145714
 Li      135.175049      102.082535       60.341759
 Li      135.922852       99.198212       67.498116
 Li      136.436310      104.704651       59.312660
 Li      139.729675      104.517441       55.962418
 Li      139.882812      102.224136       48.142403
 Li      139.918579      107.219376       52.255730
 Li      139.639130       92.455704       59.027428
 Li      146.139465      100.081146       50.182343
 Li      143.833832      101.294113       48.460144
 Li      141.911224       99.866333       55.801994
 Li      139.934235      101.652023       57.561668
 Li      137.317108      103.565506       54.141434
 Li      136.021942      108.288315       55.325378
 Li      135.601685      107.765991       45.256393
 Li      134.565460      107.644180       39.899040
 Li      141.293091       88.678238       59.248863
 Li      143.633362       93.519562       57.521713
 Li      145.106995       86.930969       50.903297
 Li      141.848267       99.153503       49.950073
 Li      137.535095      100.806885       52.765167
 Li      139.903687       95.265335       44.033730
 Li      141.680603      106.165131       47.283943
 Li      140.967804      104.326950       44.788139
 Li      144.305542       84.467850       60.072029
 Li      143.653107       89.028656       56.170227
 Li      145.181885       91.358261       55.803238
 Li      146.212128       86.525040       40.395164
 Li      142.064728       95.229935       42.114265
 Li      134.343018      101.183090       44.869583
 Li      141.900055      100.022644       40.653755
 Li      137.859619      100.214645       35.476959
 Li      126.445457      112.309692       38.307846
 Li      134.360565       81.407715       58.446449
 Li      140.068359       86.735947       57.414871
 Li      142.355011       87.592484       47.317078
 Li      138.165527       89.149551       55.360069
 Li      136.866241       99.606522       40.111801
 Li      133.357513       93.755371       40.763390
 Li      136.299194       99.489822       43.019798
 Li      127.574043      106.496933       32.575150
 Li      134.115387       78.280060       54.802933
 Li      141.704437       84.248840       57.223480
 Li      141.296082       85.687714       45.269707
 Li      143.258179       84.415054       43.007416
 Li      144.324554       93.255234       43.385239
 Li      135.140045       86.556839       34.946152
 Li      135.304321      105.395584       34.670837
 Li      136.022705      102.732651       36.097275
 Li      125.391014      102.381958       34.846428
 Li      144.862579       81.511215       51.014168
 Li      137.951996       79.692230       44.220467
 Li      144.465393       84.473541       55.599144
 Li      146.181946       89.516479       41.409096
 Li      138.921143       84.144135       37.413147
 Li      137.417328       90.270996       32.767784
 Li      138.890594       88.160416       31.145622
 Li      130.231781      105.323883       33.610138
 Li      137.079010       93.342255       66.722328
 Li      132.382416       96.031265       75.650429
 Li      119.774483       96.478882       69.941887
 Li      131.026154       99.281906       67.446388
 Li      125.022896      105.134277       59.569389
 Li      131.718842      109.867279       60.653618
 Li      120.613213      111.863876       55.262825
 Li      125.137260      112.940308       44.894981
 Li      131.129395       85.380493       70.501808
 Li      130.418091       92.793823       69.249413
 Li      138.172241       97.519333       63.860466
 Li      135.064392       94.617310       49.869858
 Li      137.602509      106.443237       57.391022
 Li      128.973907      103.367188       58.417961
 Li      127.304680      107.335770       59.325966
 Li      123.656960      113.497757       49.996208
 Li      134.914581      111.506256       47.302834
 Li      132.756897       93.805176       73.707420
 Li      131.614868       93.956375       60.592293
 Li      140.749115       96.179169       60.172371
 Li      125.892906       93.692657       54.532578
 Li      137.721008       98.765884       47.647522
 Li      126.633629      103.505798       39.129768
 Li      132.728210      112.773514       51.634476
 Li      124.218834      112.521805       36.026970
 Li      141.071411       80.489960       60.818382
 Li      131.058960       86.298218       60.052513
 Li      132.195007       91.532867       51.501312
 Li      135.379608      101.592026       55.863632
 Li      124.417412       89.593872       50.714386
 Li      137.162476       92.373810       49.990334
 Li      135.685883      101.159988       47.799576
 Li      131.612640      112.536209       55.872292
 Li      130.782104      106.815552       36.319939
 Li      139.354095       82.942581       60.849648
 Li      141.065430       90.522720       55.131828
 Li      136.408325       95.005219       56.500977
 Li      135.463440       96.529587       47.622742
 Li      128.359131      100.930496       54.394142
 Li      132.016907       94.269897       45.448708
 Li      132.515442      104.473343       47.265663
 Li      123.771324      108.291321       37.582855
 Li      142.376984       91.516663       59.751183
 Li      142.258484       85.759705       49.877602
 Li      142.947418       91.196243       45.421455
 Li      141.886261      101.436310       46.051064
 Li      132.648468       97.830444       48.692726
 Li      137.393860       93.554352       35.087059
 Li      130.349548      103.741913       45.364166
 Li      128.660950      102.733871       34.707375
 Li      125.204704      105.254272       34.333275
 Li      137.181488       78.425568       59.149452
 Li      133.893677       88.907150       55.960251
 Li      136.449341       84.610947       55.438728
 Li      139.130554       89.595993       43.299141
 Li      141.800934       90.565613       39.888817
 Li      131.672638       88.442123       33.890411
 Li      127.214134       96.438095       30.996353
 Li      123.432274      101.182510       36.777046
 Li      140.286713       77.758652       59.478035
 Li      143.571136       80.136246       56.407135
 Li      139.813507       85.137772       51.664833
 Li      128.957520       92.157196       40.214615
 Li      140.040802       92.005981       34.966278
 Li      141.521118       88.476944       42.227921
 Li      130.844330       86.392731       29.567429
 Li      134.129150       94.659592       28.253098
 Li      121.274559      100.199356       29.563095
 Li      140.270325       78.721390       48.894951
 Li      135.896759       77.671051       38.940849
 Li      138.388702       85.368790       41.152672
 Li      140.375000       81.301208       37.519379
 Li      133.681305       87.157455       30.281265
 Li      130.123749       83.319107       29.756966
 Li      133.094086       90.755234       29.076256
 Li      131.776581       96.916901       34.897835
 Li      133.834045       98.692978       74.817970
 Li      129.138977       98.975586       75.085243
 Li      126.557610      104.649750       62.274544
 Li      128.258148      104.008926       67.159920
 Li      123.457237       95.552444       66.044411
 Li      126.498009      110.248901       58.424767
 Li      123.494850      113.945969       58.815300
 Li      125.247932      109.757477       44.988503
 Li      133.609772       92.711319       69.293083
 Li      126.115349       88.534531       65.700356
 Li      133.836304       94.169678       55.356041
 Li      126.180550       99.931137       66.178825
 Li      132.803467       98.342270       55.805710
 Li      125.952522      103.233978       57.368416
 Li      121.886360      102.996078       54.621452
 Li      115.999702       96.848206       43.050766
 Li      124.380531      106.276123       46.391411
 Li      136.109528       88.448135       65.090569
 Li      123.010857       88.818039       65.688896
 Li      127.475685      100.404266       62.329979
 Li      126.578484       94.192169       58.615532
 Li      123.860008       99.032013       55.077003
 Li      129.055878       94.013977       54.638481
 Li      122.150520      112.207092       38.182114
 Li      140.632477       81.046799       63.938210
 Li      132.850037       82.494965       65.955223
 Li      127.834129       91.929184       60.520149
 Li      123.969566       91.974472       63.507744
 Li      126.996544       97.670547       51.317978
 Li      118.289680      107.578171       42.236595
 Li      122.797371      101.318405       39.963150
 Li      120.805473      109.486862       37.668953
 Li      135.546539       85.499893       58.379555
 Li      132.823944       84.055923       58.763573
 Li      135.280487       91.031250       51.807289
 Li      134.447357      100.766083       53.121925
 Li      127.790154       92.342300       50.937675
 Li      125.530739      102.433563       43.731468
 Li      130.042542       99.457718       38.244354
 Li      123.330177      106.016617       41.957870
 Li      143.162415       82.048538       58.988731
 Li      129.032043       79.976044       62.549553
 Li      137.470245       90.802628       59.281685
 Li      123.780281       84.217941       59.889305
 Li      125.344795       86.383438       47.524879
 Li      127.959328       92.679520       45.135300
 Li      118.684990      101.920227       34.789139
 Li      116.610756      105.928711       36.173767
 Li      132.390991       75.680145       58.550819
 Li      133.060181       75.720352       45.968376
 Li      129.010437       80.870697       50.717491
 Li      128.219421       89.678177       38.462074
 Li      127.430611       90.085602       43.745094
 Li      135.586029       98.400467       37.320244
 Li      123.357384       94.362289       38.605461
 Li      130.964325       73.298355       64.221260
 Li      133.374664       82.477264       45.409996
 Li      130.495972       88.089905       45.638550
 Li      135.021179       86.761444       48.980736
 Li      132.707703       84.387146       52.361633
 Li      137.497833       84.634949       34.631813
 Li      133.501709       89.670380       35.865623
 Li      123.544426       98.094467       36.912994
 Li      127.681740       96.007278       34.170990
 Li      140.829224       78.471771       56.348602
 Li      138.700928       87.308365       45.449638
 Li      138.435638       76.423004       44.590858
 Li      131.084320       78.490677       39.177147
 Li      133.828857       84.725250       33.023582
 Li      131.886505       82.721771       32.370453
 Li      136.836060       92.991226       28.619156
 Li      121.227226       92.281097       28.482895
 Li      128.696320       84.611557       72.251244
 Li      120.202217      101.101807       69.310112
 Li      124.632393      102.947174       70.249718
 Li      121.050621      106.712646       68.017159
 Li      127.686577      111.514664       61.016579
 Li      118.568748      111.645157       60.367149
 Li      119.888878      116.552170       52.529495
 Li      120.891151      114.795609       50.343063
 Li      130.086487       89.202667       72.213158
 Li      124.109276       84.028641       66.726051
 Li      127.020393      100.476868       73.303902
 Li      123.646141      103.753326       65.259972
 Li      122.125938      100.314560       59.681801
 Li      114.222771       96.949310       54.675034
 Li      120.609856      105.892105       59.267128
 Li      124.108894      102.014435       50.340279
 Li      119.902290      108.901245       46.929962
 Li      126.171974       85.179169       70.548256
 Li      130.731079       96.278778       68.139473
 Li      121.508919       82.775467       64.317894
 Li      116.385704       96.624390       60.017204
 Li      117.273247       94.569290       50.471596
 Li      123.197899       96.345978       58.686775
 Li      118.123116      100.126144       55.398468
 Li      118.530373      109.634186       39.855064
 Li      129.952332       87.277771       64.776237
 Li      129.092407       81.408905       67.339241
 Li      123.323845       86.423630       62.051567
 Li      121.976173       86.053726       51.172119
 Li      121.999992       97.440720       51.531044
 Li      117.156609       94.861816       57.454819
 Li      119.526314       93.795563       52.625183
 Li      125.257256       99.287613       45.872368
 Li      112.628059      101.213104       42.349625
 Li      132.358948       86.500732       62.880302
 Li      127.165321       87.551697       61.283836
 Li      130.615570       84.535065       56.472168
 Li      124.861916       92.205811       56.963646
 Li      130.323090       87.647690       52.602264
 Li      119.765175      102.957977       46.972076
 Li      108.918861      102.856567       36.510094
 Li      135.062134       77.747849       64.357521
 Li      132.862701       80.806778       61.893318
 Li      122.095009       74.502899       60.168648
 Li      126.789726       83.894516       55.339317
 Li      128.504059       86.501038       50.440620
 Li      131.501617       78.928406       35.107185
 Li      121.698204       94.005569       42.261681
 Li      126.952187       98.362671       41.298843
 Li      120.714928       99.648819       34.283409
 Li      130.956879       77.336533       55.327866
 Li      131.906616       79.867752       51.197205
 Li      135.246582       79.935547       45.255463
 Li      126.356422       81.937546       51.160347
 Li      123.926338       86.830444       43.488983
 Li      129.156128       95.508041       45.101852
 Li      125.505775       87.550781       35.100990
 Li      119.405235       93.758377       26.459366
 Li      133.663055       74.238602       60.941017
 Li      135.262970       77.572647       51.903297
 Li      137.773163       75.277542       41.918846
 Li      130.175903       78.853989       43.529243
 Li      130.068237       84.217346       41.948578
 Li      115.262321       85.699097       35.544472
 Li      130.912903       88.605331       37.511635
 Li      121.425087       95.852158       30.454384
 Li      119.929848       96.790604       25.359032
 Li      136.254822       75.270935       48.168419
 Li      128.372925       75.263733       44.913872
 Li      128.981750       80.581177       39.621246
 Li      126.246864       79.718323       39.174988
 Li      128.744385       89.727081       26.869400
 Li      122.729546       84.675751       29.621002
 Li      131.245636       87.872696       26.699379
 Li      119.471184       93.205139       30.668381
 Li      117.138344       87.493179       71.083092
 Li      123.346565       90.432129       71.131401
 Li      119.974556       99.220703       71.747383
 Li      112.979424      103.477890       62.185966
 Li      119.993187      109.177567       61.443947
 Li      119.215584      114.311981       61.576195
 Li      121.407585      117.122513       55.293800
 Li      119.610161      119.892227       55.564156
 Li      130.192688       94.090179       71.999474
 Li      117.695381       94.166977       74.495262
 Li      127.325157      103.388489       71.997002
 Li      127.786079       98.497391       70.943428
 Li      118.569496      107.493881       63.752083
 Li      123.618935      115.483231       56.331566
 Li      115.699394      104.058426       61.193108
 Li      119.095985      106.653839       55.113861
 Li      119.318047      104.905670       50.331299
 Li      131.936798       88.149323       69.128014
 Li      118.914146       89.757080       64.697578
 Li      122.084969      101.017181       64.634697
 Li      120.383675       97.930954       58.863289
 Li      119.827385      102.898285       64.592903
 Li      116.299995      102.200729       53.814400
 Li      115.616280      114.670502       49.755890
 Li      126.392937       78.205063       68.734077
 Li      122.457939       76.762009       57.789284
 Li      126.084785       82.847168       58.144508
 Li      117.736382       96.479187       62.988075
 Li      111.079552       92.998734       46.661453
 Li      121.531288       94.550110       45.277138
 Li      113.123985      104.065628       57.512428
 Li      114.802544      113.924377       44.463272
 Li      121.764519       83.904114       71.691948
 Li      130.385681       72.380310       51.727081
 Li      121.919151       89.459473       54.026840
 Li      121.973549       96.363983       40.221733
 Li      115.422920      102.072647       41.331360
 Li      108.590233      112.160889       47.302208
 Li      127.824821       77.134613       65.987740
 Li      132.819855       75.633057       63.680855
 Li      122.201958       78.057465       53.043892
 Li      121.337898       89.967102       51.015106
 Li      126.610527       89.135757       46.497322
 Li      121.798805       90.084396       47.247704
 Li      113.955238      103.205200       36.075592
 Li      117.158470      107.214859       38.757210
 Li      126.458488       69.960098       50.408722
 Li      126.179802       75.770767       49.875748
 Li      121.955666       76.192276       48.208992
 Li      118.393990       91.010849       38.788795
 Li      121.001427       86.197113       36.714493
 Li      117.070930       94.916428       37.455887
 Li      111.489769      106.061020       33.805244
 Li      133.215942       75.376251       51.430397
 Li      124.906273       73.105438       45.088844
 Li      125.679039       82.557053       40.632698
 Li      126.558357       78.737595       36.125763
 Li      119.289726       83.624512       36.550354
 Li      121.377754       88.725952       31.521271
 Li      115.735146       94.226990       32.422478
 Li      114.611397      105.495193       39.659027
 Li      115.592079       96.283279       29.837784
 Li      131.174835       74.228989       44.206848
 Li      128.072968       76.863113       42.379356
 Li      122.209023       86.987656       48.052597
 Li      119.922417       81.426010       38.826889
 Li      125.000526       87.278671       27.348495
 Li      119.007668       87.830688       38.324257
 Li      126.613503       92.455704       35.472313
 Li      119.769264       92.731110       33.600845
 Li      119.975304       88.464325       70.058327
 Li      110.600395       88.347626       65.255638
 Li      112.549828       96.669098       70.129555
 Li      113.546898      101.567108       66.972862
 Li      116.528038      111.097031       64.541481
 Li      113.763741      111.466965       61.377983
 Li      111.030739      113.765945       56.712486
 Li      117.787788      118.138062       53.684944
 Li      113.437340       85.019272       69.852684
 Li      115.846565       89.943100       65.170479
 Li      112.846397       92.717316       67.778694
 Li      108.945686       90.374222       68.188408
 Li      122.684090       98.694794       62.534370
 Li      120.529366      105.810196       65.059914
 Li      115.131157      115.173035       59.651146
 Li      112.136238      105.398895       45.403183
 Li      107.978798      110.521912       58.521400
 Li      124.247871       79.281219       66.962029
 Li      115.327156       84.477158       67.566246
 Li      111.188347       89.651474       55.849380
 Li      117.472206       98.920105       50.802032
 Li      115.606606      101.565308       50.788094
 Li      115.427010      108.115799       47.560181
 Li      119.766289       78.884003       60.433739
 Li      126.973061       75.975677       55.993698
 Li      112.173866       85.715912       58.377388
 Li      115.899467       87.620987       60.933586
 Li      110.399178      101.546127       50.610336
 Li      115.523140      101.038788       45.849136
 Li      110.255730       96.983795       49.195663
 Li      111.328072      111.209854       48.090996
 Li      130.506012       78.686295       66.402733
 Li      126.844139       77.941055       58.480522
 Li      113.153435       86.808258       55.740067
 Li      115.884193       91.908188       40.629288
 Li      110.743095       94.279190       53.354507
 Li      105.950752      102.568558       48.317688
 Li      107.545082      108.057907       38.999084
 Li      128.710114       73.387451       56.374924
 Li      131.700195       71.317673       44.436951
 Li      123.975517       72.872940       58.344872
 Li      114.727654       92.154495       53.441536
 Li      117.652550       92.583511       48.210228
 Li      114.203026       94.867508       37.749466
 Li      113.856880       94.527298       44.101242
 Li      110.538536      106.137207       42.789085
 Li      125.980827       72.992630       51.113579
 Li      116.834312       85.315994       57.017845
 Li      118.471123       89.027161       50.892151
 Li      117.234840       87.257675       46.361984
 Li      111.083641       88.376419       42.219254
 Li      111.346336       92.657608       33.907440
 Li      116.565681      101.871323       30.958565
 Li      125.686485       69.866196       47.648140
 Li      121.215309       73.041245       48.724007
 Li      115.738503       76.629395       49.374969
 Li      111.641045       85.966415       46.773254
 Li      112.154869       88.880142       46.687782
 Li      121.979515       94.819519       35.888229
 Li      120.221962       86.680450       33.621910
 Li      114.400505       91.725464       29.047455
 Li      111.048622       95.617554       34.985474
 Li      123.084267       71.450256       46.580940
 Li      113.151192       78.851288       41.382774
 Li      120.722359       82.764664       31.148407
 Li      117.391731       80.526276       40.362953
 Li      118.426414       84.417450       32.215599
 Li      125.164085       84.095535       27.765648
 Li      120.114662       89.501175       27.460602
 Li      114.124413       95.637054       34.605797
 Li      113.454109       88.286423       69.583565
 Li      122.637520       97.835846       72.673363
 Li      109.855553       98.722382       65.991768
 Li      109.715462      103.559494       64.258736
 Li      112.296074      106.367035       60.695122
 Li      106.306953      106.261429       64.594444
 Li      109.144279      109.432556       64.134239
 Li      105.982048      112.560211       55.881592
 Li      112.492058       86.096024       63.972588
 Li      115.811546       84.556656       61.830452
 Li      114.620338       84.050232       58.861122
 Li      109.586922      105.249771       59.681801
 Li      106.953407      100.266251       63.115669
 Li      110.760231      101.893814       55.040161
 Li      110.417809      100.691666       57.943512
 Li      105.849770      107.078064       60.107323
 Li      103.436089      108.050995       53.807587
 Li      119.809120       78.716583       66.423485
 Li      106.684761       85.886307       63.521675
 Li      103.851158       85.948410       62.465004
 Li      111.104515       97.861938       57.515213
 Li      112.900810       96.834702       62.746513
 Li      104.970070      101.792435       56.204292
 Li      102.626060      106.718353       56.642502
 Li      115.328270      106.697647       51.736679
 Li      112.325508       78.913391       63.884636
 Li      111.344093       81.325500       62.093376
 Li      107.796211       85.060669       60.571556
 Li      114.164650       96.949310       65.763222
 Li      104.831459       82.618576       58.152245
 Li      104.593376       90.062805       56.499420
 Li      107.432564      101.593811       58.315453
 Li      107.392326      105.813202       57.680588
 Li      116.788857      112.619904       51.712219
 Li      115.375969       78.370087       63.250069
 Li      111.813560       82.104355       54.968613
 Li      113.842735       87.936310       50.972679
 Li      108.826454       79.542526       52.625496
 Li      100.473930       93.236343       52.055969
 Li      102.052254       96.913010       48.745064
 Li      106.864342       95.005219       47.156036
 Li      108.497459      103.782715       43.886932
 Li      119.353447       75.697556       60.117546
 Li      117.229271       74.638214       52.669159
 Li      110.268410       80.205566       46.969917
 Li      108.677788       94.215881       49.426697
 Li      108.335747       82.250748       61.947197
 Li      108.495949       91.179153       52.888115
 Li      103.351509       95.072433       42.666138
 Li      109.691246      106.472046       47.052292
 Li      111.382835      106.497238       39.978630
 Li      118.432381       76.723312       50.849419
 Li      114.149376       79.181610       48.377457
 Li      108.008598       76.446381       45.377785
 Li      110.353355       91.672974       50.407486
 Li      110.683846       94.246490       40.074333
 Li      104.647026       92.375595       49.195663
 Li      103.155891       92.127197       43.862465
 Li      105.937706      103.153275       36.576363
 Li      116.079430       76.564896       44.232239
 Li      118.458092       84.518860       50.053818
 Li      113.491753       77.380920       45.881348
 Li      112.133995       79.874039       50.570999
 Li      107.760445       81.492615       45.417740
 Li      105.833748       92.943817       38.884491
 Li      106.460823       94.659012       36.381569
 Li      107.022713       88.893341       38.456192
 Li      108.505272      105.289383       34.412239
 Li      125.420067       78.071854       41.629280
 Li      117.572060       76.077362       46.745079
 Li      110.713646       87.106155       39.306915
 Li      114.023796       82.966293       41.750069
 Li      108.493340       91.390961       33.383759
 Li      116.031746       90.564713       34.365791
 Li      108.677040       97.004196       33.467682
 Li      112.138100       93.142441       30.801857
 Li      139.249756       94.983932       65.403664
 Li      129.485107      100.555771       59.693886
 Li      131.904388      101.757324       71.205421
 Li      130.838745      105.067078       66.263985
 Li      131.184540      103.021271       63.800392
 Li      123.382729      112.737213       54.986588
 Li      125.741631      113.660355       47.792145
 Li      128.160156      108.855652       44.917282
 Li      142.487640       91.311462       62.807838
 Li      135.847595       92.659424       64.213219
 Li      133.029633      102.557465       57.435303
 Li      133.666748       96.034561       61.138283
 Li      129.609924      104.506058       61.340202
 Li      129.800690      109.523468       52.736061
 Li      130.708344      112.318100       47.387062
 Li      126.127632      101.550018       47.770470
 Li      136.585693       96.897415       61.279808
 Li      138.178558       91.484253       62.340202
 Li      134.238708       96.829910       53.776611
 Li      136.261902      106.948761       48.315521
 Li      131.065308      100.481064       48.395729
 Li      131.155457      103.115784       52.563248
 Li      129.671783      106.522141       49.350502
 Li      134.229004      109.954590       41.858459
 Li      135.247711       87.705307       62.400276
 Li      140.876160       93.496445       56.197472
 Li      141.936951       93.620056       51.938286
 Li      139.168549       98.812088       54.445862
 Li      138.440491       97.957367       44.703285
 Li      138.198669      101.928024       43.516541
 Li      132.708435      103.049774       43.252998
 Li      127.667213      107.319565       42.271584
 Li      139.069061       82.997772       55.847824
 Li      139.533325       91.826569       51.779106
 Li      139.025116       99.911346       50.089432
 Li      135.193695       95.869858       42.117973
 Li      131.907349      104.291840       38.067528
 Li      140.645538      100.015747       43.637016
 Li      138.239288      104.337448       41.386177
 Li      124.172615      109.742172       34.665878
 Li      141.942902       83.853119       64.883080
 Li      135.275269       87.866409       51.669174
 Li      141.265137       96.777710       47.975479
 Li      137.477692       93.845367       42.724976
 Li      140.598206       93.351837       39.926605
 Li      137.548492       93.530655       39.608551
 Li      132.539642       99.278320       36.856949
 Li      132.963318      102.267044       36.012108
 Li      136.422119       88.370132       57.703812
 Li      137.551849       86.746460       53.392288
 Li      140.602661       93.037735       46.100304
 Li      140.656311       89.098862       50.856224
 Li      135.109467       92.063583       38.628067
 Li      137.383057       95.720459       32.878029
 Li      119.772621      105.586105       38.779198
 Li      132.847076      103.756302       33.379417
 Li      137.924072       83.747513       43.490837
 Li      137.968048       80.077148       38.996910
 Li      142.998474       81.936630       39.236610
 Li      136.517517       89.303772       35.593094
 Li      137.928528       85.179474       31.731552
 Li      141.169403       89.139648       34.421532
 Li      133.934662       97.714035       28.908409
 Li      128.578949      100.406357       32.462738
 Li      129.179962      102.622864       69.841850
 Li      126.164894      106.218216       67.203285
 Li      128.150848      100.125839       68.542076
 Li      126.030373      107.186050       64.124641
 Li      121.217171      100.148056       54.474045
 Li      124.448326      107.460281       55.767311
 Li      119.827385      113.717346       47.570091
 Li      120.843468      114.350098       40.224525
 Li      128.544678       91.794785       73.293983
 Li      127.606468       91.144653       64.623543
 Li      125.383553       96.603088       60.513954
 Li      123.841743       96.031570       55.590485
 Li      130.129700       96.873703       55.536591
 Li      118.602669       97.273926       56.216675
 Li      129.537292      112.612106       52.109550
 Li      131.854828      108.868240       43.298210
 Li      129.291382       82.939880       63.309532
 Li      131.525085       91.399063       62.058998
 Li      132.140228       85.426697       49.514336
 Li      128.043152      102.427246       51.921875
 Li      122.681480      110.044601       46.923149
 Li      127.915352      107.679291       37.192337
 Li      139.290375       85.301575       65.831352
 Li      128.991425       89.391068       62.581444
 Li      130.255646       94.102173       51.722740
 Li      132.828064       98.005951       58.997398
 Li      135.652344      104.148727       47.518684
 Li      130.565643      101.360107       41.828415
 Li      119.472664      102.546661       29.906540
 Li      138.283234       85.457291       59.570015
 Li      133.136932       86.825058       53.637878
 Li      134.143341       96.600388       44.952583
 Li      129.261536       93.227341       34.280312
 Li      128.040558       98.440674       36.169434
 Li      130.360718      100.592957       29.852036
 Li      137.612183       81.870621       63.161186
 Li      132.514679       91.277557       54.613708
 Li      132.098511       88.632034       58.589211
 Li      138.185272       91.713470       47.161301
 Li      137.088348       91.334549       44.345284
 Li      137.630829      106.961960       43.164734
 Li      124.709145       96.923508       34.114006
 Li      134.852386       80.690079       51.386108
 Li      129.587585       76.544800       59.497231
 Li      134.883667       76.595490       41.610397
 Li      128.727631       86.837051       43.381210
 Li      132.585480       92.002090       43.335060
 Li      134.767792       89.356567       40.266029
 Li      122.699745      100.373657       32.210953
 Li      117.784447      104.689056       33.515686
 Li      135.817413       74.549103       45.266304
 Li      135.553589       83.139694       53.001152
 Li      136.849487       81.732635       49.374046
 Li      131.690887       82.719070       47.867393
 Li      134.829651       82.021530       32.656906
 Li      132.918213       83.821320       35.921989
 Li      141.742065       89.126450       37.306923
 Li      130.700897       93.098923       31.482559
 Li      130.104370       97.262817       72.554131
 Li      129.746307       96.719498       77.242226
 Li      116.676323      105.659592       67.761650
 Li      128.051361      108.543930       62.294991
 Li      120.271156      102.704453       59.863594
 Li      118.648491      109.675583       53.945709
 Li      126.285622      111.539566       55.426033
 Li      123.667015      109.050644       42.522125
 Li      129.459778       89.815887       69.290916
 Li      126.623192       89.463379       69.110985
 Li      124.383125       92.609619       66.690437
 Li      120.479073       94.544998       65.947792
 Li      125.380577       90.114105       61.588585
 Li      124.827660      100.274963       57.977890
 Li      120.884438       96.120071       54.346451
 Li      125.872414      105.527893       43.907684
 Li      124.655876       82.795563       69.225883
 Li      132.754669       93.681854       58.017220
 Li      126.215950       86.145523       63.584541
 Li      121.928841       93.040131       50.693642
 Li      125.425285       93.801575       48.218903
 Li      124.385750       99.464310       52.249840
 Li      122.859581      107.373260       33.902489
 Li      134.750641       85.844009       66.453209
 Li      122.203072       90.759720       68.086525
 Li      121.441475       91.622574       61.735054
 Li      130.571991       95.529358       49.345245
 Li      132.503906       93.324860       48.398514
 Li      122.627449      101.043594       43.994400
 Li      119.921272      100.498764       39.674515
 Li      126.568810       78.382385       63.300865
 Li      128.901642       83.033493       58.844719
 Li      134.603119       89.945801       43.477837
 Li      128.322601       91.257462       47.979820
 Li      125.412621      105.773010       37.545082
 Li      118.880608      102.712860       37.880783
 Li      135.762268       79.611542       61.828896
 Li      128.795807       86.474045       55.155670
 Li      131.090637       82.635971       53.940750
 Li      123.771324       87.015564       53.518021
 Li      132.608978       85.599487       42.204697
 Li      122.362556      104.455338       39.663055
 Li      122.291756       98.357559       42.323608
 Li      138.085022       80.184860       56.649307
 Li      133.204742       78.692001       43.180840
 Li      128.732849       82.107635       47.774178
 Li      129.768280       95.928360       42.186424
 Li      126.278908       94.215286       38.087959
 Li      125.003502       92.540009       32.925728
 Li      112.230492      103.555313       31.934090
 Li      130.861115       70.353119       49.245834
 Li      139.386536       75.953766       47.562347
 Li      133.750244       81.150604       41.298531
 Li      132.363434       87.359680       39.658409
 Li      130.924438       81.880234       35.311897
 Li      126.992058       88.923355       29.325256
 Li      130.952393       94.243484       38.916397
 Li      124.187157       95.394928       31.720711
 Li      119.985374       92.617722       68.398384
 Li      120.395958       93.180237       73.440468
 Li      118.394753      107.997299       68.898842
 Li      123.392784      104.871155       67.924553
 Li      118.732704      109.687271       66.258110
 Li      126.253197      105.092575       54.699188
 Li      115.039894      111.041840       56.338074
 Li      114.119942      114.487198       62.562248
 Li      126.990562       82.253143       72.596550
 Li      118.594475       88.437027       67.479836
 Li      124.705055       95.084732       63.239235
 Li      121.739174       94.168182       59.994591
 Li      117.795616      101.835922       58.145439
 Li      118.057915      116.426178       59.754890
 Li      118.514717      113.583557       64.429070
 Li      116.721046      113.885071       46.955048
 Li      126.128761       81.660309       65.784584
 Li      122.650551       89.178955       60.686134
 Li      114.472038       90.094894       62.325951
 Li      114.543221       94.073074       55.963966
 Li      122.587975       99.388107       46.777908
 Li      125.736778      107.750381       50.882545
 Li      116.126366      111.161530       48.387680
 Li      130.960236       83.976135       67.698174
 Li      130.568634       79.909149       56.976349
 Li      117.099236       93.814468       64.421944
 Li      108.639030       88.642242       57.162155
 Li      121.024910       96.751602       47.177094
 Li      124.738594       94.868408       45.217056
 Li      119.243156      110.874725       48.915085
 Li      129.000366       73.314560       59.360649
 Li      122.032051       88.963547       57.618958
 Li      126.985344       84.246445       49.033386
 Li      120.030083       92.451508       46.731140
 Li      125.024757       90.595322       42.111481
 Li      120.530861       98.452377       37.217728
 Li      114.496651      109.501266       40.981720
 Li      128.637085       81.236099       55.119431
 Li      124.518028       82.587067       53.680923
 Li      128.113220       77.957550       51.088181
 Li      120.064720       81.982529       50.437836
 Li      122.965019       89.420471       44.348686
 Li      115.049568       98.419357       33.586906
 Li      115.890511      103.245087       37.989182
 Li      127.221581       79.396713       47.023483
 Li      127.781960       72.172089       44.733948
 Li      119.711143       85.370285       47.292610
 Li      127.564751       87.577484       40.561157
 Li      128.053589       86.864059       31.091423
 Li      126.985344       81.636932       34.880806
 Li      116.505318      100.010651       35.793152
 Li      120.500679      105.694092       33.471405
 Li      136.516022       72.508118       43.069344
 Li      132.692047       74.285980       41.337868
 Li      117.333229       79.292908       43.303787
 Li      123.716942       84.613052       39.684731
 Li      121.255928       92.375900       24.411690
 Li      121.169487       92.136490       39.780739
 Li      127.921700       86.030914       34.073128
 Li      122.396065       90.905838       33.436089
 Li      117.247154       81.993637       69.783012
 Li      120.292030       86.007812       62.343605
 Li      119.350822       97.077713       66.717690
 Li      118.482674      103.056686       67.534035
 Li      116.102165      109.422363       61.897346
 Li      116.742653      109.834290       58.587364
 Li      113.465660      101.844025       55.317337
 Li      117.189034      115.632050       55.657364
 Li      116.376015       88.859741       73.829124
 Li      115.589836       94.301102       67.038521
 Li      116.032112       89.715973       68.890175
 Li      114.281273       99.489227       62.140770
 Li      112.737602       90.017197       58.492287
 Li      115.999321      104.528549       58.229362
 Li      114.487312      108.020096       55.717453
 Li      106.581917      108.421524       53.286995
 Li      120.496941       90.414108       72.242882
 Li      123.766487       80.833786       57.524193
 Li      112.558022       93.191940       58.197456
 Li      111.420845      102.864380       59.843468
 Li      117.601479      104.786545       52.981018
 Li      112.584084      112.185486       45.196922
 Li      127.078896       81.255905       69.514198
 Li      123.571632       79.463638       62.589806
 Li      117.065331       89.181961       55.325699
 Li      105.788292       92.697220       57.797646
 Li      110.303429       83.524002       57.134293
 Li      113.334511       98.080353       42.044884
 Li      115.608467      106.700043       42.162270
 Li      124.161064       79.679626       54.911942
 Li      119.940666       87.601776       55.771027
 Li      118.640663       83.591507       61.067986
 Li      111.978630       92.442505       43.513138
 Li      104.997643       98.221664       54.217003
 Li      104.976036      107.709595       44.540695
 Li      110.244926      109.392365       40.075569
 Li      125.792686       76.721802       60.918098
 Li      129.073761       69.615982       44.131592
 Li      124.570183       90.763336       47.945442
 Li      117.310112       87.826797       34.194527
 Li      117.640236       94.399200       41.784439
 Li      103.323570       93.198242       53.458878
 Li      108.803352       95.365234       42.405678
 Li      125.609352       73.545547       63.441154
 Li      119.176826       86.337219       52.389206
 Li      110.332115       86.337830       54.391975
 Li      116.789604       83.357498       34.757240
 Li      118.395500       95.301331       33.632439
 Li      111.489769      101.244003       35.605476
 Li      106.657570      105.689301       39.991325
 Li      132.384674       74.355911       48.500412
 Li      120.185829       80.173157       44.461418
 Li      115.700508       85.973602       49.065590
 Li      110.114525       82.238754       38.277496
 Li      120.996971       79.618729       36.515663
 Li      117.766563       92.350403       35.917030
 Li      116.727760       87.055771       31.366425
 Li      117.881691       97.228622       36.170357
 Li      117.959557       91.479156       73.273857
 Li      115.253761       86.820251       65.372078
 Li      112.319557      103.913528       65.341423
 Li      110.003120      100.495773       63.569679
 Li      113.170921      108.671722       62.640297
 Li      108.036919      113.594940       57.986557
 Li      105.139229      110.764313       62.595375
 Li      115.267921      113.541855       54.292259
 Li      113.261848       81.176407       65.641518
 Li      113.672813       89.884888       72.373573
 Li      115.875237       89.219162       58.383278
 Li      109.987831       96.454880       63.765709
 Li      117.045586       99.532120       63.592278
 Li      112.818840      115.430420       55.023125
 Li      110.856728      101.393097       47.636055
 Li      108.051811      110.344604       55.256012
 Li      118.568382       80.880585       54.373077
 Li      106.686241       96.969711       56.467522
 Li      111.609016       90.676620       61.253807
 Li      110.511711       84.790054       68.865395
 Li      114.109886       98.272369       46.816307
 Li      110.488609      104.764664       54.427277
 Li      100.864784      103.424194       52.103661
 Li      109.033607       97.868851       51.991249
 Li      122.323418       77.962646       64.783974
 Li      122.653908       79.307602       59.622032
 Li      105.196617       88.130112       59.006371
 Li      101.301842       89.389877       53.644997
 Li      108.144234       94.371887       56.738190
 Li      110.285545       95.011215       58.771004
 Li      105.274483      101.224792       53.160950
 Li      106.591240      108.538528       50.346786
 Li      114.732506       79.788528       52.422646
 Li      104.739799       85.187576       59.512413
 Li      105.120598       85.749207       54.101486
 Li      110.139107       92.419098       55.319504
 Li      107.560371       86.484238       55.487663
 Li      105.059868       95.609756       52.473129
 Li      104.698448      106.470535       49.754967
 Li      109.653618      109.071060       43.072762
 Li      111.898506       72.914032       51.012001
 Li      119.328117       73.788879       54.771042
 Li      106.982841       88.304718       50.046997
 Li      108.220619       87.983109       52.832985
 Li      107.314079       84.351746       44.203125
 Li      105.766685       92.848724       45.152641
 Li      113.515587       92.026978       38.416237
 Li      112.386604       99.554031       38.156723
 Li      119.840065       78.268066       47.014503
 Li      119.773720       79.429428       51.806358
 Li      106.340843       83.950333       41.144310
 Li      106.318123       81.413727       47.946678
 Li      109.603310       91.055252       42.144302
 Li      105.657509       98.358765       39.343765
 Li      106.597572       99.029007       34.756615
 Li      106.412392      106.376022       36.509476
 Li      128.716064       76.718506       47.698929
 Li      124.793358       79.980545       49.057228
 Li      113.072182       81.952240       39.043053
 Li      108.431129       86.786057       47.730209
 Li      114.290215       89.685989       36.548180
 Li      111.208473       88.498230       36.435143
 Li      116.038826       87.364487       37.919495
 Li      123.619316       82.331451       36.039047
 Li      111.008385       91.305756       65.805641
 Li      109.577232       92.283203       70.701561
 Li      106.309929       90.663422       66.657295
 Li      108.119270      105.144485       62.328743
 Li      101.001900      101.886932       59.923378
 Li      112.677254      106.647842       53.775688
 Li      111.129112      110.953033       55.067406
 Li      106.333778      109.470673       65.307655
 Li      115.742989       81.641129       66.995476
 Li      109.482597       93.514755       64.111320
 Li      106.353157       93.323639       65.046898
 Li      106.667625      102.494751       61.084099
 Li       96.464043       94.068878       49.458908
 Li      104.397758      105.727402       62.386650
 Li      102.820183      108.612930       61.933266
 Li      111.651115      108.237015       51.400352
 Li      107.565590       88.758347       64.377663
 Li      107.731392       96.223267       61.468727
 Li      104.355278       95.373932       58.139244
 Li      107.094246       98.516876       59.073570
 Li       99.368065      102.383759       57.248260
 Li       97.913078       99.910431       53.896782
 Li      103.234886      103.690018       47.115463
 Li      113.603523      112.423111       50.029976
 Li      117.376442       80.132355       58.738792
 Li      113.168709       79.155502       58.462563
 Li      102.291832       93.897568       56.343643
 Li      103.851524       89.151947       61.717415
 Li       97.623192       99.986343       56.961792
 Li       96.618294       95.382339       52.227852
 Li       99.462715       99.712723       48.947914
 Li      104.957024      111.064636       58.466896
 Li      112.023720       76.408585       57.670677
 Li      107.447105       82.744873       56.447083
 Li      109.115211       75.203735       48.205269
 Li      105.227898       96.266174       65.698494
 Li       99.398994       95.135422       55.754303
 Li      105.468239       91.269760       52.179535
 Li      102.063438      106.347824       51.424515
 Li      107.864403      108.474319       45.519943
 Li      110.886543       76.900909       50.256355
 Li      109.313805       77.544144       56.635994
 Li      107.966484       80.098145       57.959930
 Li      106.905708       81.753036       53.780647
 Li      104.609016       89.578568       42.590263
 Li      103.544884       85.085876       47.956902
 Li      106.013710       99.423218       42.134079
 Li      103.663368       98.781784       46.876999
 Li      112.636253       76.456299       54.518639
 Li      115.531715       72.371613       47.859962
 Li      108.101753       81.235504       40.489006
 Li      104.809105       85.640610       45.199409
 Li      102.367104       90.583618       48.407188
 Li      104.645546       97.211227       36.613831
 Li      102.637611       92.669312       39.112732
 Li      109.302635      104.360550       39.174362
 Li      127.800606       67.847702       46.514671
 Li      111.096687       72.840530       47.806389
 Li      110.498299       80.232559       42.248978
 Li      114.792488       79.548538       38.713234
 Li      101.842491       87.923111       45.113930
 Li      100.941170       90.789429       45.425484
 Li      105.993965       95.484039       40.804581
 Li      107.022713       94.218582       33.348763
 Li      134.499542       89.837189       68.983696
 Li      134.511078       94.718704       71.675529
 Li      139.500153      101.232895       60.612740
 Li      134.128784      104.264236       63.617989
 Li      134.646332      106.196320       61.019371
 Li      128.349426      109.048538       49.977943
 Li      122.993340      111.625671       52.330353
 Li      129.199341      111.996475       41.646622
 Li      126.440987       86.026108       67.487267
 Li      136.030914      101.927139       63.273613
 Li      138.010132       93.172745       69.624763
 Li      131.336548      101.203491       55.094978
 Li      137.539551       99.473907       56.849365
 Li      133.712219      108.189301       57.270561
 Li      132.295258      109.676468       48.152931
 Li      135.948547      110.833023       44.353027
 Li      139.832520       87.287384       61.466560
 Li      143.329712       91.032440       53.190674
 Li      140.165985       89.397064       63.804420
 Li      143.279022      103.533707       52.116058
 Li      145.978882      102.447342       52.432869
 Li      129.396423      108.372025       55.728600
 Li      132.630951      106.823044       64.709023
 Li      132.435730      107.426071       45.909531
 Li      138.504211       94.551895       54.468781
 Li      144.222443       98.191055       51.779106
 Li      142.462280      103.937531       49.244904
 Li      142.258850       94.044571       48.719666
 Li      139.337708      107.470474       49.110802
 Li      136.697845      106.513733       52.906693
 Li      138.066040      103.629105       45.913864
 Li      131.990082      111.269241       39.945801
 Li      140.454376       93.916168       62.605614
 Li      143.831970       89.580673       50.563881
 Li      144.320801       91.817276       48.258224
 Li      145.744507       86.158722       43.557419
 Li      142.320709       97.064514       39.674515
 Li      132.292267       98.896393       44.808891
 Li      140.763641       99.284607       36.254288
 Li      132.879852      105.267471       40.992554
 Li      144.206055       86.965164       53.971413
 Li      143.804413       87.180267       58.772240
 Li      144.101715       88.802444       43.623695
 Li      144.742981       91.934280       40.513474
 Li      141.799072       93.659958       36.996002
 Li      140.265472       96.362488       37.441017
 Li      133.042297      101.152802       31.677666
 Li      129.265259      102.478241       37.858490
 Li      135.053558       76.809692       57.445839
 Li      143.457886       82.068054       53.914742
 Li      142.452606       81.460526       42.099396
 Li      137.962433       88.572922       40.505112
 Li      138.778442       94.540192       30.361481
 Li      138.270966       98.760178       32.643600
 Li      131.790741       94.012177       35.993828
 Li      127.197731      109.149643       34.349068
 Li      138.816803       80.059143       51.401901
 Li      143.335663       85.026779       39.994736
 Li      141.879578       85.402679       37.568619
 Li      136.225037       81.272705       35.425240
 Li      140.046021       92.081894       31.970634
 Li      141.850494       89.470276       31.530563
 Li      135.468262       99.098007       31.223656
 Li      136.419891      102.746155       39.426140
 Li      133.121307       97.527740       72.011238
 Li      133.168610       94.600189       66.931694
 Li      128.190338       98.306564       64.487907
 Li      131.058960       99.920044       64.539314
 Li      130.858521      107.249664       62.089653
 Li      125.059776      109.433167       53.395691
 Li      119.670525      113.566742       52.757423
 Li      130.494843      107.318665       41.058525
 Li      131.585815      100.734879       74.162346
 Li      135.613220       96.055573       67.508018
 Li      135.543915       99.134598       64.571526
 Li      132.885071       97.670837       63.653282
 Li      132.505402      100.872284       60.129936
 Li      129.819702      106.016617       57.658287
 Li      131.773590      108.495010       38.445351
 Li      124.491188      110.442123       39.808296
 Li      137.733673       83.429794       67.968529
 Li      133.938019       89.947891       60.931404
 Li      136.781677       99.531525       59.689247
 Li      128.159058       96.667587       60.955879
 Li      129.739960       99.398026       46.238731
 Li      128.716064      106.096420       46.318008
 Li      126.190620      104.459244       47.384277
 Li      132.247559       87.235764       66.261513
 Li      132.485992       98.516876       51.831444
 Li      124.877205       92.423004       51.841660
 Li      136.068176       97.106812       51.436905
 Li      132.258362      105.236877       50.391068
 Li      125.961082       97.450027       38.529587
 Li      121.830833      103.415787       31.944000
 Li      141.734985       84.797562       62.007286
 Li      142.673187       82.614960       49.002724
 Li      131.285858       90.566528       48.817223
 Li      139.042969       96.537689       52.160027
 Li      127.423515       94.372787       40.915756
 Li      129.927032       98.429276       40.956017
 Li      141.301300      104.908371       41.707024
 Li      133.300507       81.141006       55.595741
 Li      137.313385       91.631866       53.936111
 Li      130.182251       90.707520       44.321434
 Li      135.258514       92.653412       59.610588
 Li      129.503357       98.380081       52.827415
 Li      125.576942      101.229294       40.885712
 Li      125.480080       99.803345       32.837769
 Li      130.021271       76.966919       62.696663
 Li      138.819427       80.950790       47.150467
 Li      141.153748       82.873566       46.487717
 Li      136.274200       84.377838       39.244659
 Li      137.497833       84.843475       49.357941
 Li      138.772491       88.467926       37.619408
 Li      129.583466       97.368729       32.601166
 Li      133.484924       94.304077       31.386871
 Li      140.315033       82.295456       53.059067
 Li      135.791321       86.185730       46.189178
 Li      139.827667       89.068253       47.839836
 Li      135.396729       81.831924       37.944580
 Li      134.448486       96.708694       33.089546
 Li      134.425385       92.640808       35.453728
 Li      135.162750       91.961578       31.267014
 Li      132.171539       92.775223       26.813034
 Li      126.313560       92.532822       68.765678
 Li      129.741089       97.522339       58.589531
 Li      123.976997       98.342560       67.524117
 Li      123.349190      106.594437       63.805977
 Li      123.798912      109.159851       58.373665
 Li      121.850594      105.600494       56.361305
 Li      123.369667      107.901596       48.807625
 Li      122.084206      112.840714       45.698631
 Li      133.974182       85.615997       71.774025
 Li      124.626442       94.292084       70.666252
 Li      127.712303       95.143219       64.595680
 Li      121.194450       99.416016       67.083427
 Li      120.705589      112.648102       58.383583
 Li      128.198151      112.207703       49.211464
 Li      116.307457      111.658066       42.752533
 Li      138.937897       88.501221       66.431526
 Li      128.983948       94.111771       62.273308
 Li      124.819817       89.239563       56.410851
 Li      128.431030       89.978485       53.097466
 Li      127.359077       95.667648       49.322327
 Li      128.499969      101.421906       44.271576
 Li      128.176544      100.076050       49.666710
 Li      132.155518       83.498795       63.063942
 Li      133.691376       89.907684       65.846214
 Li      129.522003       91.192047       55.738815
 Li      121.910957       91.717667       56.430054
 Li      118.374626       97.024612       48.566681
 Li      127.586357       97.528641       47.146126
 Li      119.684319      105.833908       46.222008
 Li      120.480934      105.216476       43.160706
 Li      135.884827       83.191299       65.530022
 Li      129.126282       89.745087       58.596031
 Li      130.307800       80.518768       59.967964
 Li      127.379951       87.737091       57.208000
 Li      123.474007       89.889679       39.466400
 Li      124.897697       97.527435       43.568268
 Li      120.708565      107.011459       36.144966
 Li      131.561981       74.266190       56.017540
 Li      133.087769       73.225754       53.476524
 Li      128.009613       85.848511       59.239265
 Li      126.303123       85.390396       44.694923
 Li      128.610626       93.860367       29.554420
 Li      137.103241       95.654449       37.506058
 Li      130.796661       97.541534       29.727852
 Li      131.378662       72.232697       61.151909
 Li      133.754700       71.422363       41.945175
 Li      133.198425       87.390884       44.757164
 Li      130.134918       87.671982       48.407188
 Li      134.166046       85.870712       37.720360
 Li      128.496246       82.777267       37.232292
 Li      130.638672       86.149124       35.408829
 Li      115.157265      103.276291       33.135384
 Li      135.529388       78.313370       47.917259
 Li      139.215118       81.212708       41.817574
 Li      129.457520       77.245026       36.554680
 Li      133.632507       79.250626       37.513176
 Li      127.043846       83.994431       30.363953
 Li      134.301666       88.520126       27.492188
 Li      128.992523       92.898224       26.625671
 Li      123.964348       95.824554       26.929169
 Li      125.405159       92.311096       72.546700
 Li      124.953957       97.432037       70.438622
 Li      114.927361      103.428406       69.261803
 Li      126.437263      102.782166       65.042564
 Li      122.857353      106.993744       60.673439
 Li      120.969032      111.710571       65.151878
 Li      119.570290      115.424438       57.309265
 Li      124.006065      104.225235       52.527939
 Li      122.368874       86.490829       69.920830
 Li      120.050957       92.418793       64.093361
 Li      119.674629       93.005341       57.932053
 Li      118.879875       88.570526       61.693871
 Li      127.008095      105.036469       50.392311
 Li      115.520897       96.542480       51.731102
 Li      130.221008      111.247940       44.500435
 Li      118.432747      109.772186       44.286751
 Li      128.884857       84.774460       65.861382
 Li      121.879265       86.040527       66.778694
 Li      117.217720       92.121490       70.263649
 Li      117.724083       91.310547       53.149178
 Li      113.218254       97.689743       49.806686
 Li      121.002190      102.309647       49.435677
 Li      119.719719      102.335434       43.752533
 Li      123.753456       82.708572       62.337410
 Li      126.582573       83.317902       63.210747
 Li      122.846916       95.369736       49.180489
 Li      115.622993       93.795563       46.411842
 Li      124.910728       93.707657       42.430145
 Li      114.447075      107.206467       44.827469
 Li      117.279198      100.338852       43.321129
 Li      132.930511       79.733337       65.007256
 Li      123.611122       77.299927       50.459511
 Li      121.897911       83.229080       57.398766
 Li      114.029396       90.308502       48.818459
 Li      113.417976       89.224548       53.893677
 Li      119.114967       95.986557       39.746361
 Li      109.093971       98.521973       41.958794
 Li      128.399750       71.732590       47.741661
 Li      131.099213       78.073364       46.212097
 Li      130.857758       77.314026       52.342125
 Li      129.032776       81.395111       42.660248
 Li      125.355614       89.955994       36.958214
 Li      122.346901       95.332535       24.158051
 Li      113.551735      106.262619       36.325508
 Li      129.436310       74.223892       49.260704
 Li      125.287788       82.743973       43.802696
 Li      132.668945       79.696442       48.389847
 Li      122.382301       84.079330       43.379044
 Li      128.126617       84.543442       39.689690
 Li      124.286629       87.439789       40.641991
 Li      119.630272       97.663040       32.097610
 Li      121.625542       97.428421       27.968178
 Li      134.672394       83.733719       42.983871
 Li      130.153168       75.704758       40.454933
 Li      123.804863       79.325623       35.465508
 Li      126.028160       89.121964       25.046860
 Li      125.815407       83.717209       33.255241
 Li      124.211739       92.935135       28.381310
 Li      126.437645       91.795670       30.238838
 Li      124.188652       91.752777       25.492203
 Li      116.113716       84.607956       71.301109
 Li      115.615547       96.102066       69.315376
 Li      115.023857      105.265076       65.274208
 Li      110.038139       93.246826       60.935127
 Li      115.596550      106.782852       62.677452
 Li      117.786308      106.969162       58.002357
 Li      114.719078      116.908005       57.245476
 Li      120.517067      110.251602       51.518036
 Li      124.939812       87.704697       70.966957
 Li      118.175285       85.237991       67.743385
 Li      120.507011       96.528687       61.730721
 Li      113.570366       93.412445       48.625526
 Li      122.438164      110.603516       62.525093
 Li      114.049904       99.050308       56.844421
 Li      118.079903      112.765411       40.356140
 Li      116.684166      102.882675       48.156647
 Li      120.047218       83.173889       69.076912
 Li      121.765633       81.241501       67.163948
 Li      118.732704       83.213486       57.958382
 Li      116.430779       98.248962       67.110680
 Li      116.708015       96.665802       45.969299
 Li      120.182854       99.855240       51.507507
 Li      112.833351      102.281143       45.326073
 Li      128.329681       74.877914       64.444862
 Li      115.758247       82.056946       54.421082
 Li      116.677834       86.629440       54.165276
 Li      112.636635       93.331451       51.291039
 Li      117.613029       98.721786       40.822853
 Li      117.232246      105.639496       47.898987
 Li      143.599823       95.710861       53.668839
 Li      127.960426       73.003738       53.442154
 Li      127.129539       78.514084       54.146080
 Li      126.249474       87.649796       52.360397
 Li      112.392967       96.829300       39.248688
 Li      115.448250      100.054443       38.894714
 Li      112.786781      109.613785       43.436958
 Li      123.418861       75.529541       62.807518
 Li      124.133125       74.979034       55.911629
 Li      117.083580       89.581268       48.178642
 Li      109.724403       90.253296       47.787193
 Li      117.750526       87.668701       43.375320
 Li      106.298378      103.986130       50.946037
 Li      105.670189      104.967163       42.976135
 Li      133.100433       71.538757       47.373444
 Li      126.436531       80.010544       44.067482
 Li      120.771553       82.931473       45.876701
 Li      118.552742       85.830215       40.824394
 Li      116.234062       91.266144       31.269180
 Li      117.024712       98.797394       31.074081
 Li      107.810005      101.689209       32.037216
 Li      122.607704       82.379745       48.424217
 Li      121.073341       83.926025       40.467018
 Li      116.414391       83.639801       39.965622
 Li      128.932159       68.196320       49.430099
 Li      124.143562       85.276993       36.776733
 Li      131.165527       90.024384       31.173492
 Li      118.497948       89.438766       30.103508
 Li      110.569832      100.968582       32.773972
 Li      110.689812       87.866104       68.180977
 Li      117.331367       95.089523       71.473915
 Li      121.540596       94.088394       70.643959
 Li      118.164848      102.262253       62.184425
 Li      112.376549       98.670486       67.776527
 Li      113.507393      112.723114       58.583031
 Li      122.397194      113.567352       61.644005
 Li      113.461571      106.551544       49.281448
 Li      114.015602       82.382751       62.874107
 Li      104.465569       88.856140       53.550232
 Li      114.008904       94.939224       60.490105
 Li      115.854378       99.684219       59.451408
 Li      116.431923      101.050186       66.329338
 Li      111.179039       97.298523       54.477448
 Li      104.609764      104.415436       57.621124
 Li      116.008995      109.748489       52.483040
 Li      117.465126       80.180954       64.788918
 Li      115.137520       80.162659       60.793297
 Li      119.482368       81.012894       62.609016
 Li      116.147255       92.664825       61.512703
 Li      118.144722       91.037842       59.858330
 Li      109.444206      104.420242       51.259758
 Li      109.348091      107.286880       49.918480
 Li      121.903130       75.106522       53.636635
 Li      119.357536       85.372086       65.180687
 Li      107.466469       91.570358       60.206429
 Li      106.755180       84.193634       52.023453
 Li      107.916573       94.842911       52.370308
 Li      112.176476       96.869217       44.787209
 Li      109.037712       98.914398       47.020393
 Li      113.055794      110.717224       52.452995
 Li      126.190239       73.628952       60.457893
 Li      114.270470       81.591614       56.826454
 Li      114.541344       84.875565       53.709412
 Li      121.609154       83.433716       52.516479
 Li      110.981560       91.959778       39.591515
 Li      107.516029      100.279144       51.422966
 Li      106.346062      110.228195       47.683441
 Li      122.800346       73.119553       51.478081
 Li      121.518990       85.147079       54.959015
 Li      120.101250       89.503265       42.962204
 Li      106.610985       90.803528       47.014503
 Li      109.233330       96.099060       37.292679
 Li      113.325569       89.629288       43.750984
 Li      108.807457      103.620712       47.090073
 Li      108.128578       99.079391       37.357407
 Li      114.957542       73.761566       50.647804
 Li      124.920418       75.528046       47.072113
 Li      118.521431       92.114594       43.853798
 Li      116.143135       90.244003       43.147087
 Li       99.040184       92.413391       46.964340
 Li      105.046822       88.639847       45.438797
 Li      103.990883      102.621658       44.282722
 Li      122.133751       87.450867       28.735909
 Li      111.568031       83.191589       43.373772
 Li      111.960747       84.616653       38.065674
 Li      113.507011       83.830017       48.106171
 Li      111.886223       84.019928       52.616821
 Li      107.764168       85.880905       38.982658
 Li      121.060310       82.008041       34.354942
 Li      112.402641       96.194183       29.842743
 Li      116.931572       93.871475       28.685738
 Li      108.169182       83.471207       64.833214
 Li      112.671288       92.367798       70.928261
 Li      110.531090       94.700714       68.824211
 Li       96.438332       98.281952       59.150993
 Li      114.118080      108.057312       58.780602
 Li      111.441338      109.404053       57.717125
 Li      107.602837      109.486862       61.329369
 Li      107.366234      103.944427       66.317879
 Li      109.886864       87.207870       59.718040
 Li      105.325157      101.801727       65.491920
 Li      104.108253       97.737137       60.095238
 Li      103.744591      103.441299       60.648659
 Li      100.637871      101.397919       54.428520
 Li      103.105217      108.573624       59.114464
 Li      100.924416       98.650085       51.301872
 Li      112.985756      100.376663       51.503166
 Li      111.291924       83.794327       65.831352
 Li      108.924812       89.362869       61.570625
 Li      105.197716       97.503128       62.841286
 Li      101.555946       99.039200       58.579933
 Li      102.798943       99.470932       55.735413
 Li      102.843666      101.271591       51.243340
 Li      102.402870      101.031296       48.280830
 Li      106.269691       99.474823       48.611275
 Li      117.204689       78.541092       56.191277
 Li      105.289757       91.789078       62.439308
 Li      104.797935       80.446777       55.823372
 Li      106.090477       80.697281       60.293449
 Li       99.005531       97.044708       53.158783
 Li       97.965233       93.249527       54.143600
 Li      101.571236       95.428833       40.273453
 Li      103.379448      106.821548       47.095032
 Li      119.363518       76.271790       56.985634
 Li      110.858223       80.982605       58.922447
 Li      111.080666       79.120697       54.310524
 Li      106.972786       76.585907       49.574409
 Li      103.785957       87.987610       49.462929
 Li       99.124763       97.544525       57.998955
 Li      104.891457       95.614853       49.362282
 Li      103.777000       97.821442       43.854729
 Li      115.491096       77.050919       53.988136
 Li      111.390663       82.724777       49.983521
 Li      108.403923       79.417114       49.363518
 Li      106.552483       77.386627       52.715919
 Li       99.637077       91.012039       49.806381
 Li      106.603905       84.379944       48.750015
 Li      109.737450      102.222946       41.493019
 Li      109.903252       99.981537       39.577576
 Li      113.620293       74.323792       46.417114
 Li      110.286659       75.225922       52.643143
 Li      110.651802       78.067352       44.706688
 Li      112.850883       81.951050       45.961555
 Li      103.139870       86.747650       42.669540
 Li      101.033958       94.940720       46.667648
 Li      109.392418       95.343338       45.471939
 Li      110.336967       98.277161       31.071594
 Li      118.463692       72.984543       47.296013
 Li      114.625923       80.589584       43.660553
 Li      103.085106       84.293533       41.071533
 Li      108.683754       90.354706       36.006844
 Li      110.015404       85.759705       43.960953
 Li      106.959373       90.615723       40.788475
 Li      112.208885       85.929810       35.132271
 Li      105.252113      101.810730       33.690041
 He      137.444153       92.700821       68.218758
 He      135.340118       99.792542       66.106041
 He      141.578888       92.665100       62.841591
 He      140.377258      100.137253       61.467186
 He      137.759003      107.185776       48.805138
 He      132.384674      109.086945       57.549896
 He      127.440666      112.694000       55.200264
 He      132.043732      108.447327       47.136215
 He      136.079346       92.484512       65.771889
 He      136.742188       91.697571       63.210442
 He      138.176300      100.340363       60.195580
 He      138.797455      104.064713       54.743164
 He      132.774414      103.331192       63.514870
 He      134.569214      108.371414       58.684914
 He      131.303741      109.211166       52.114807
 He      121.485832      113.302139       39.107162
 He      137.797028       94.740021       69.826363
 He      136.402771       98.434082       60.867928
 He      136.018982      100.249451       53.045128
 He      140.908569       92.240601       60.102364
 He      142.781982      104.263641       53.476219
 He      130.116669      113.044724       55.504387
 He      135.128113      107.861084       49.293518
 He      139.835480      104.504852       41.006493
 He      128.147491       84.309433       59.675621
 He      142.467896       94.890915       52.712212
 He      137.835022       91.081635       60.849037
 He      136.178070       93.580765       50.439384
 He      142.330780       95.654144       48.487396
 He      139.330627      101.305191       49.289192
 He      142.593445      105.321487       48.385818
 He      133.295288      107.962494       38.960365
 He      137.222839       90.411407       55.091255
 He      132.860107       90.422821       62.034538
 He      143.322266      101.325897       46.904877
 He      143.274200       91.238556       40.222664
 He      137.889771       93.048233       54.499748
 He      141.335175       99.848038       42.157928
 He      138.903992      103.135574       47.274651
 He      137.430359      111.452850       44.192596
 He      144.999695       87.521378       44.128799
 He      137.755280       88.249817       56.679047
 He      143.972076       89.999802       52.125038
 He      143.163147       94.393799       42.922249
 He      137.085724       99.146896       31.561844
 He      139.294861      104.202728       44.964661
 He      129.132263      106.104523       32.657219
 He      126.981987      100.106949       32.282806
 He      140.780029       77.869064       57.866096
 He      130.701263       83.715118       55.080109
 He      144.625977       85.049576       43.554634
 He      145.889832       90.774139       40.410034
 He      141.028168       95.050217       36.796547
 He      138.610016       96.249069       37.359566
 He      139.243439       99.898132       36.376923
 He      129.232880       98.894302       32.802467
 He      137.988525       84.158829       55.719002
 He      138.486694       82.568466       42.462357
 He      139.654388       89.769089       55.327240
 He      141.603851       89.241058       40.792191
 He      128.589752       83.423798       30.372009
 He      133.240875       96.731812       34.150246
 He      138.163666       97.156021       32.938416
 He      130.610352       93.252228       35.203194
 He      133.299774       88.894547       69.909050
 He      138.952057       91.012039       58.670357
 He      126.423851      103.568512       63.547676
 He      136.422882       91.960693       58.767296
 He      138.269104       98.521973       55.807266
 He      122.228416       99.022995       54.989990
 He      122.960182      114.077972       55.721169
 He      117.343651      110.813538       43.689659
 He      127.508492       93.612869       68.759163
 He      123.097679       93.976761       71.066368
 He      129.358429       99.120819       58.961159
 He      119.956673       97.303314       60.334633
 He      129.906891      109.391464       56.939796
 He      134.735382       96.800507       43.344666
 He      132.572083      101.412308       58.491982
 He      135.156036      110.833633       42.877029
 He      131.323883       86.528046       64.179451
 He      133.746887       87.520187       55.043251
 He      132.056763       99.040695       63.698814
 He      131.446075      101.824524       53.544655
 He      127.615425      102.032425       53.448349
 He      131.343262      103.514801       46.649071
 He      129.855103       97.817841       54.286369
 He      119.841927      110.170898       43.552467
 He      130.369293       85.024078       66.609291
 He      128.838654       99.836639       53.224121
 He      134.179077       93.583466       58.819313
 He      141.255463       93.461349       47.586197
 He      131.534393       90.771729       43.456154
 He      138.835449       96.345978       44.603874
 He      131.747131      100.905579       30.642372
 He      123.747856       96.272766       33.060440
 He      137.042114       84.208328       69.206978
 He      133.317657       82.503067       59.035789
 He      135.046143       89.000458       61.513329
 He      138.592133       88.482925       44.290771
 He      141.349731       94.140579       41.142136
 He      133.524811       98.059662       45.400703
 He      129.253357      106.863556       36.788818
 He      122.599510      102.937286       40.283058
 He      132.553070       82.099228       54.513367
 He      138.645050       93.512054       59.690788
 He      141.363159       88.842346       47.270004
 He      139.176727       97.773438       53.234657
 He      138.968079       94.209885       43.145218
 He      137.167694      101.687424       35.621269
 He      134.506989      100.459167       31.268250
 He      117.316078      101.170792       34.999725
 He      134.866547       77.794647       56.153801
 He      129.940063       75.294342       44.402885
 He      143.710510       87.707092       57.231842
 He      133.355652       99.780243       52.474052
 He      139.911499       86.373825       45.044563
 He      130.610748       89.322662       34.777054
 He      134.434692       93.076736       39.769905
 He      132.702484       93.808762       46.824356
 He      131.073883       82.408859       33.773659
 He      135.970154       73.180740       44.442825
 He      142.340851       85.891403       39.043671
 He      140.316162       84.926270       37.522163
 He      132.031799       87.104675       30.397400
 He      134.204437       86.616241       36.305382
 He      135.046143       98.299072       29.876808
 He      129.351349      104.143936       34.291771
 He      131.601837       97.796844       72.604607
 He      131.679352       93.527344       72.526253
 He      125.989021      106.015411       62.982185
 He      126.584435      106.605545       65.608681
 He      126.931328      104.843872       67.640251
 He      129.568573       97.423325       57.005760
 He      128.631104      106.599228       58.582405
 He      129.253357      110.096497       44.982010
 He      141.084076       80.601578       62.440849
 He      135.674316       96.030350       69.154030
 He      131.640594       94.279190       59.015968
 He      123.393517      108.301514       59.711235
 He      122.295479       95.753754       55.169304
 He      114.553658      109.661469       55.653038
 He      120.217491      114.247177       58.264977
 He      126.817314      112.875809       48.763023
 He      131.249725       86.974152       69.963554
 He      140.629883       83.598404       61.799171
 He      128.166107       89.341278       68.475807
 He      134.282288       86.895264       52.474983
 He      121.630760      101.904037       59.799171
 He      129.845795      106.893845       56.299667
 He      129.549957       95.414749       55.370293
 He      121.305107      109.432861       46.375618
 He      136.989227       86.970566       69.157127
 He      130.304077       78.456482       56.293167
 He      124.450569       93.470062       63.009453
 He      124.344398      103.304184       51.249847
 He      129.707184      101.132706       55.260353
 He      117.786308       98.597275       55.706619
 He      123.349190      105.406387       40.415916
 He      111.059059      112.352600       55.812218
 He      139.182709       86.874268       66.194298
 He      132.645844       80.942688       66.097679
 He      114.865501       88.743942       61.536858
 He      126.728630       97.426331       60.939766
 He      118.659676       99.610733       51.725220
 He      120.013313       89.285156       50.428543
 He      116.663658       96.392776       36.882339
 He      123.029121      101.293808       38.337891
 He      129.749664       76.605392       61.116615
 He      127.697014       86.199814       57.692039
 He      131.438263       83.332001       52.509666
 He      126.854942       94.255478       48.753731
 He      120.037163       84.938873       37.168488
 He      139.747559      101.381409       43.789688
 He      133.188354      102.720062       32.181229
 He      119.396294       95.323532       25.949310
 He      134.014404       76.761093       51.242416
 He      127.686958       72.955734       60.347343
 He      136.708282       87.318863       52.155067
 He      132.619781       86.474625       43.545349
 He      130.322327       89.671875       45.567627
 He      130.958740       86.982864       28.055824
 He      137.036896       90.229599       34.330788
 He      125.916008       93.035034       34.146217
 He      144.221710       83.499710       54.327560
 He      140.457367       90.718323       51.095001
 He      131.942017       79.127609       49.757446
 He      128.778290       81.666916       38.393631
 He      137.995239       88.808746       32.293022
 He      131.925262       94.058975       31.984261
 He      124.193489       90.280609       38.058853
 He      130.659546       93.159836       26.457817
 He      118.001289       86.844849       67.604637
 He      127.149284      100.616669       67.416969
 He      120.120628      100.589676       70.810249
 He      127.827049      103.112183       65.904121
 He      118.891808       95.460342       70.853920
 He      116.570869      110.017899       63.330894
 He      120.669456      113.686157       51.493568
 He      118.263237      113.150620       60.997383
 He      134.100464       93.690567       70.455040
 He      123.908821       87.049469       69.941887
 He      123.923347       96.952896       66.684868
 He      119.122444      106.470535       58.844093
 He      117.034386       95.610062       58.902931
 He      123.896523       96.158173       57.224411
 He      126.016960      113.223221       46.236870
 He      125.219994      111.341553       44.574135
 He      139.061249       81.372604       63.738136
 He      130.005981       82.117844       59.628548
 He      133.881012       93.449951       67.873146
 He      123.992653       90.266205       43.374702
 He      120.076653       92.157791       62.434044
 He      128.899384       98.488983       47.331627
 He      118.425667      105.795197       53.905762
 He      119.878441      109.247467       38.975853
 He      135.480957       87.383392       66.172935
 He      131.453156       90.588425       50.435043
 He      119.205894       96.054367       62.564110
 He      122.753777       84.055923       58.570320
 He      130.693085       95.466644       50.937363
 He      120.516304       92.590714       56.610603
 He      119.075111      108.231918       54.611855
 He      118.639915      108.831345       41.297913
 He      132.845581       84.967667       62.778725
 He      124.724068       90.640320       62.927681
 He      122.081230       90.790619       72.241341
 He      117.372719       90.594116       54.549606
 He      118.443947       87.652802       51.677223
 He      114.828239      103.308395       34.738968
 He      115.554436       91.005753       41.895317
 He      121.161674      104.301147       33.129189
 He      134.192871       83.742416       52.288239
 He      135.800262       84.892670       56.903259
 He      140.509521       88.180801       57.883118
 He      126.780434       96.750397       48.248314
 He      132.311646      105.882797       46.429817
 He      121.771599       97.111008       58.509636
 He      121.651634       93.879868       23.798195
 He      119.139580      102.161728       36.369179
 He      132.247559       70.551712       48.386444
 He      133.614227       86.012024       48.936142
 He      127.741722       80.731476       43.452438
 He      121.106529       77.405838       47.488960
 He      125.323189       89.835693       55.008568
 He      129.858093       93.228241       39.426453
 He      121.406822      100.613373       40.371010
 He      114.854332      102.276642       37.103142
 He      128.432129       73.099442       48.619324
 He      119.188759       82.421448       37.697136
 He      135.353516       81.375000       34.091705
 He      139.350739       82.588867       37.798401
 He      114.876320       89.572586       43.963120
 He      128.782013       91.340256       26.954254
 He      131.364105       91.660080       31.315948
 He      120.625862       99.191299       35.749794
 He      119.353828       93.997177       74.399269
 He      119.662697       91.623169       73.153069
 He      123.988930       88.974350       71.522240
 He      119.166771      106.175018       64.325310
 He      127.122459       98.740082       65.699409
 He      119.050896      115.796463       60.866692
 He      120.951134      116.781693       53.729546
 He      118.339989      112.765121       52.266251
 He      132.016907       92.419098       69.418510
 He      126.851234       81.690628       71.049339
 He      117.165550       95.398834       64.028633
 He      124.219566       94.235092       66.682991
 He      119.810997      107.178253       68.922691
 He      116.298149      110.651215       57.225960
 He      119.233452      109.790466       52.380531
 He      118.449135      104.340729       51.639748
 He      128.552124       81.316208       68.901329
 He      119.913841       90.987137       64.761986
 He      120.609856       94.038864       58.801674
 He      118.172310       80.964890       63.587944
 He      120.418709       86.111313       66.161781
 He      112.816963       91.645065       58.580544
 He      116.527657       98.199463       59.644341
 He      110.994225       93.669861       58.215736
 He      125.708839       86.307526       71.625984
 He      126.935417       91.824173       72.753563
 He      107.359535       85.763321       62.001091
 He      116.873451       90.311508       59.122826
 He      109.500862       95.597443       49.343071
 He      119.969337       96.829910       48.386749
 He      105.056145      107.811295       50.549629
 He      109.483711      104.968353       43.251755
 He      130.126709       85.074783       71.735298
 He      130.545532       83.818619       62.749611
 He      129.176971       72.054794       52.795830
 He      111.097069       82.309540       57.957146
 He      128.749603       87.673492       49.263794
 He      113.002525       99.687225       42.094139
 He      107.322639      107.119461       37.682266
 He      112.195107      112.010880       49.232208
 He      131.781799       78.672485       65.354729
 He      127.920952       79.828445       54.749046
 He      117.365623       81.909927       53.940750
 He      132.076508       86.652237       41.071838
 He      119.877678       84.868057       40.897179
 He      117.959175       90.216415       51.919090
 He      117.352592      102.624054       38.320847
 He      122.116631       97.859848       40.755028
 He      128.597961       67.896606       47.888458
 He      128.162750       74.911530       56.323212
 He      131.835083       78.584885       52.238380
 He      125.653694       82.348541       42.232559
 He      118.934258       94.805710       40.861244
 He      117.066063       91.171951       39.713844
 He      117.074272       94.451706       33.352165
 He      107.673256       89.495773       39.801804
 He      116.982246       82.147247       40.461441
 He      128.411652       79.399719       50.346786
 He      118.589607       86.343231       46.633583
 He      112.878822       89.888794       47.746002
 He      120.864311       80.372665       37.917641
 He      115.716515       95.321747       31.165436
 He      126.226372       88.724442       23.549515
 He      120.524879       93.513855       27.582932
 He      122.664345       90.396713       69.635292
 He      119.909355       93.704956       67.205757
 He      123.193062       91.969681       67.608360
 He      116.248207       94.918213       68.448860
 He      113.971275      111.766968       57.358818
 He      104.053108      109.677979       61.983742
 He      113.878868      107.662781       48.120415
 He      113.745857      114.233093       54.507172
 He      111.054207       87.599380       66.576149
 He      115.980690       87.910797       59.313591
 He      106.648613       91.828079       61.635033
 He      113.029350       97.532532       66.790459
 He      113.468285       98.096863       61.927391
 He      121.881142       94.042480       49.382095
 He      115.749321      113.245743       52.787773
 He      113.999596      101.292908       50.688065
 He      111.954033       84.913071       64.875023
 He      116.683403       79.114410       57.670059
 He      118.556831       92.336594       69.241051
 He      107.417656       97.801056       57.635376
 He      110.318336       99.092300       58.303688
 He      107.903160       78.209564       53.072380
 He      121.350929       98.279861       46.690567
 He      111.488289      106.227524       44.103714
 He      118.637306       82.338058       69.030769
 He      122.859581       83.226685       63.555748
 He      115.000404       99.941330       60.803825
 He      114.283134       90.671829       53.947258
 He      109.654366       97.886551       50.472214
 He      117.614174       96.037262       56.394440
 He      119.200294       92.455399       45.330719
 He      116.512764      107.068161       48.082321
 He      128.612122       72.773026       57.881264
 He      127.561394       79.651733       63.133003
 He      112.056877       89.325073       57.167114
 He      109.099937       85.836197       55.364403
 He      125.376854       90.179810       46.654648
 He      105.673912       91.649277       48.100899
 He       98.191032       94.069778       55.558891
 He      118.464058      119.395111       54.477448
 He      124.433434       76.415787       61.767570
 He      130.761993       71.208160       50.625824
 He      111.838524       89.643982       54.337463
 He      110.186806       94.272888       46.376236
 He      114.893089       86.969971       50.137131
 He      103.955864       88.094116       42.277779
 He      125.699898       82.353943       34.186165
 He      106.123268      105.108765       41.457100
 He      115.969139       77.615234       55.457619
 He      130.346924       73.199341       55.942596
 He      121.745506       88.532425       47.774803
 He      112.226784       93.305038       47.778511
 He      116.646141       95.000122       45.881035
 He      107.470573       85.543396       48.036491
 He      113.827827       86.264618       34.996941
 He      109.963615      101.764816       35.913628
 He      133.077332       72.731628       41.170013
 He      116.927452       87.215668       44.725586
 He      125.433479       81.230103       44.484947
 He      110.474449       92.211792       42.951050
 He      123.500832       87.494690       27.956108
 He      111.824745       85.940002       38.977089
 He      128.076691       97.243912       35.114929
 He      115.035774      104.094727       38.996292
 He      114.015251      102.471054       68.354713
 He      119.073997       88.701935       65.935097
 He      115.270149       93.901764       60.842232
 He      105.581871       98.068054       59.568459
 He      107.116234      102.615646       59.551125
 He      106.739159      105.387177       65.897316
 He      117.045586      109.926987       53.680618
 He      110.129417      108.450912       50.802345
 He      117.360405       95.045120       73.140373
 He      116.582802       86.045624       70.738716
 He      105.440285       87.938110       49.695503
 He      106.340111       92.311401       66.341408
 He      104.907845       97.080719       64.361244
 He      106.890068      113.584747       56.773804
 He      106.252922      102.751266       66.429680
 He      108.958717      107.348984       45.943291
 He      107.951225       93.379440       64.657310
 He      119.104561       75.038437       55.981621
 He      111.798668       79.914246       62.753639
 He      104.036339      100.438766       56.371521
 He       97.288979      100.163651       55.414879
 He      100.171761      101.820938       55.943527
 He      101.490013       97.801636       49.978561
 He      109.746391      105.872910       50.575951
 He      106.290932       96.502289       62.128365
 He      114.135948       76.145172       54.118523
 He      105.058006       93.967178       58.492287
 He      110.824699       95.731552       54.133377
 He      104.046028      101.642715       52.194710
 He      102.822044      105.315781       47.153557
 He      103.208809      103.324890       45.525200
 He      114.834587      111.657471       49.256668
 He      127.043114       70.806732       47.809792
 He      105.078865       85.416489       63.343605
 He      105.104576       81.877838       59.623589
 He      104.877663       89.400681       55.050064
 He      104.584801       86.632446       58.720833
 He       96.036674       94.845016       50.803268
 He      107.033150       87.297287       38.493042
 He      105.927269      104.822571       36.710457
 He      115.148689       75.182434       49.917557
 He      110.817604       73.940674       51.759590
 He      108.533958       79.610031       50.989082
 He      110.427132       78.817383       46.126007
 He      109.971062       93.122635       39.061943
 He      100.520134       97.832550       58.787727
 He      101.908821       99.879837       51.754333
 He      115.453484      101.410812       39.866524
 He      117.152519       72.222198       47.688080
 He      111.233055       81.179993       50.547462
 He      109.746391       73.799072       47.856560
 He      111.609764       81.129593       46.735474
 He      103.370140       88.386017       45.385529
 He      112.066933       82.969879       44.936172
 He      104.992805       84.578857       48.386749
 He      108.001152       95.309128       36.542297
 He      111.487907       72.834518       49.413376
 He      117.523628       83.587296       33.285889
 He      110.233009       76.178482       48.923447
 He      105.596779       90.030396       41.361710
 He      107.740334       89.558777       37.148674
 He      105.392967       89.276169       44.001213
 He       97.985359       96.299179       52.105522
 He      112.385506      101.423996       43.952591
 He      136.500000       94.824310       66.942833
 He      131.252350       97.477325       59.181343
 He      130.685608       97.707748       67.365257
 He      126.646660      107.511276       68.029854
 He      130.826477      103.973526       65.083138
 He      122.462029      109.987000       43.211182
 He      133.025543      111.167236       51.604134
 He      127.285667      106.054413       43.244629
 He      117.249763       92.698120       74.007500
 He      133.018066       99.323914       60.001411
 He      138.401001       84.504745       66.994545
 He      131.549316      106.482529       65.872231
 He      131.885010      103.998718       51.425438
 He      122.853630      109.342865       48.376839
 He      128.161652      110.575607       49.501328
 He      130.857391      112.100891       45.725571
 He      136.250000       87.785095       63.637489
 He      136.245514       97.608444       67.276680
 He      141.092621      103.198288       48.674149
 He      134.462280      105.226074       62.285378
 He      134.109802      104.093826       46.969917
 He      139.630920       95.642456       59.071724
 He      127.859856       91.573364       49.501328
 He      133.715210      110.485321       47.515282
 He      133.067627      100.982391       70.388771
 He      127.721977       85.227478       54.982246
 He      137.648743       96.735703       51.358238
 He      140.528534       92.951920       52.397255
 He      142.496948      104.096222       50.849716
 He      136.198578      107.392166       46.758698
 He      141.734619      100.249161       44.878563
 He      131.988220      101.733612       42.514069
 He      140.652954       94.938919       61.395653
 He      134.348999      101.237701       54.666359
 He      145.253052      100.734879       48.925919
 He      139.180481       90.534714       47.633270
 He      143.027161       88.121704       42.597069
 He      127.020393       88.994751       44.937096
 He      126.781532      106.688644       37.821014
 He      120.028206      111.158829       50.243965
 He      135.750336       87.080368       58.324745
 He      136.440399       79.061600       60.467491
 He      138.443115      100.254562       53.961197
 He      143.814850       92.285294       44.548744
 He      135.111328       89.479263       52.226921
 He      141.432434       91.740784       45.559883
 He      130.672974       99.966248       40.999062
 He      131.459869      108.211823       36.825356
 He      138.569397       81.748230       56.828003
 He      137.211670       91.150650       45.967445
 He      138.574615       92.555313       50.690544
 He      147.310913       86.454239       39.261078
 He      126.762901       93.611053       36.705193
 He      140.113068       90.404205       34.606728
 He      126.041954       95.828171       37.989479
 He      137.091309      101.184906       39.739243
 He      142.227203       79.285110       56.141418
 He      138.675598       77.908066       59.570946
 He      144.987030       88.434326       50.352058
 He      129.511200       92.108887       44.888168
 He      131.663300       84.891769       35.672058
 He      137.564514       84.327438       38.187065
 He      137.583893       94.974014       31.451599
 He      123.304100       95.613037       39.608856
 He      128.353180      100.538071       60.963936
 He      137.019775       98.512985       64.460045
 He      122.501884       99.648819       63.851494
 He      129.687805      100.043350       67.949013
 He      123.199394      112.174377       50.819374
 He      133.577362      105.488892       64.654518
 He      115.231392      112.160889       55.157837
 He      123.010857      112.923828       37.004662
 He      122.682594       87.206985       65.908470
 He      127.553932       84.571945       71.118401
 He      126.847878       86.735046       59.917793
 He      129.292847      105.229675       66.721092
 He      124.691643      104.845367       46.974556
 He      127.504753       99.063202       63.237068
 He      138.048889      100.234161       51.358543
 He      122.210518      111.601959       55.297821
 He      133.256927       85.982315       65.863548
 He      125.120140       93.323044       69.513588
 He      135.304718      100.473862       63.578651
 He      131.968475      102.279953       56.152252
 He      125.379829      101.770218       57.570953
 He      129.282806      112.635208       48.015739
 He      108.995613      101.516418       58.008858
 He      131.602203      107.823288       44.560211
 He      140.807220       84.736969       65.696007
 He      132.147705       83.003174       64.564415
 He      133.168243       89.175064       59.673134
 He      127.471962       94.164581       54.215446
 He      125.113060       92.239990       48.257607
 He      127.256981      105.355972       46.561424
 He      123.648735       99.634430       36.441345
 He      126.603447      102.864975       47.010796
 He      126.781532       77.297226       62.110100
 He      133.668274       96.700897       59.638145
 He      132.896606       95.564148       44.951965
 He      125.355614       86.902756       53.535675
 He      127.416084       93.122330       59.474007
 He      122.739601       99.819229       42.951668
 He      128.970184      101.580917       33.561203
 He      126.571022      105.533890       33.404503
 He      131.350342       70.612030       61.417931
 He      131.962158       84.348740       57.406197
 He      131.033264       72.923325       62.633781
 He      129.501129       86.314728       59.692345
 He      136.808502       92.819016       43.782883
 He      118.731590       96.246368       32.328941
 He      129.310364      101.412918       42.898094
 He      130.108856       97.013504       31.140968
 He      135.448517       76.694504       47.899292
 He      129.008179       76.044662       63.575249
 He      135.880737       74.270386       46.881958
 He      133.662292       90.193909       55.066788
 He      136.376282       91.030045       50.579987
 He      133.760651       88.199417       39.782288
 He      131.518738       95.668243       35.843628
 He      118.936134       91.985001       34.873680
 He      132.158142       74.425812       57.537819
 He      139.860077       80.995789       52.190689
 He      134.207397       79.122513       48.446831
 He      137.089447       94.425293       36.460541
 He      128.205231       91.226562       39.180244
 He      129.168396       85.703598       35.056709
 He      119.064323       92.643814       32.171928
 He      132.831421       88.450821       26.753883
 He      129.015259      103.249298       68.344185
 He      117.181572      107.114365       68.443596
 He      129.090912       98.082458       76.553169
 He      120.871025       93.546860       51.855293
 He      123.387566      114.126587       60.464714
 He      117.125694      108.754837       60.950310
 He      123.345085      112.812515       53.364723
 He      121.092735      113.885651       46.472549
 He      125.126472       83.986023       70.231438
 He      130.435242       99.924240       75.070061
 He      116.528786       93.074631       63.060539
 He      124.203926      104.008926       69.123055
 He      118.762886      108.541824       65.049385
 He      123.404686      115.277725       57.955894
 He      118.083260       98.473083       49.358559
 He      125.815773      111.419250       39.512550
 He      119.536385       84.580658       68.425941
 He      126.200676       95.229630       64.044121
 He      121.972816       86.111923       68.390648
 He      115.250786       97.190826       46.598595
 He      131.466217       93.035629       51.437523
 He      114.261528       96.851196       50.676613
 He      116.722923       97.627625       51.447121
 He      118.742378      109.602371       45.914482
 He      135.624023       84.822159       65.513908
 He      129.630035       81.330902       63.303032
 He      132.104492       74.393097       64.521049
 He      125.965172       92.621307       55.783417
 He      109.746391       93.013428       49.697357
 He      125.345177      100.695877       46.676636
 He      128.521576       98.413971       41.783203
 He      129.577881      105.197876       45.347130
 He      138.701294       84.888458       50.462608
 He      122.225792       88.668335       59.168343
 He      123.741524       85.671509       60.669411
 He      125.985680       88.628128       61.618004
 He      128.070374       94.253387       44.732391
 He      124.602974      109.082138       38.827202
 He      125.936501      102.112534       39.508827
 He      122.047325      105.260574       42.665207
 He      122.831261       78.986298       54.255402
 He      141.944763       90.117111       59.011940
 He      124.708794       76.062973       50.457344
 He      129.982910       78.572876       45.147682
 He      132.374603       81.282303       48.372192
 He      123.102516       94.846802       45.228203
 He      125.167824       93.841766       44.019791
 He      126.604179       98.438873       46.221077
 He      129.476532       73.730057       64.548927
 He      138.212463       86.915359       40.712914
 He      135.267822       71.906296       42.187347
 He      128.179901       87.829208       55.847824
 He      121.474632       91.477661       50.422348
 He      122.166557       99.757431       33.636147
 He      114.934441       96.953506       34.206291
 He      111.936516       97.955551       38.155479
 He      135.592346       83.480515       54.599159
 He      136.377808       80.096664       44.030624
 He      132.345917       82.275055       36.000954
 He      134.037140       91.442856       43.834908
 He      133.214050       81.755127       32.532722
 He      120.293144       92.082184       29.799393
 He      133.238281       93.728958       35.289597
 He      121.269707       92.063278       33.462723
 He      120.643364       91.233154       67.903191
 He      128.250702      101.300705       69.724785
 He      126.695107       96.176163       50.756508
 He      127.588219       99.666519       72.022087
 He      110.718880      104.248947       65.298683
 He      121.419136      111.182846       52.556747
 He      134.464508      112.872528       47.986015
 He      122.533928      114.636292       49.959053
 He      120.129921       89.080856       73.098564
 He      125.446159       80.159058       66.194618
 He      114.904640      101.493011       66.052467
 He      130.099518       93.839966       70.428719
 He      116.006783       95.031021       51.365364
 He      121.913933      101.512512       55.037064
 He      109.592506      110.557312       54.735420
 He      107.731392      107.606674       49.857170
 He      115.016411       89.553986       73.314415
 He      120.463036       98.197067       66.282875
 He      120.652321       80.058243       66.904427
 He      117.660744      100.745377       62.666924
 He      119.456657      102.822968       66.231163
 He      123.136436      106.444122       55.841637
 He      125.638420      106.449524       55.365639
 He      116.293297      111.102432       51.500381
 He      122.779091       76.497391       63.907860
 He      125.746849       77.784744       59.698219
 He      126.347847       83.877426       56.896446
 He      123.990791       79.592636       56.508720
 He      110.866798       91.239456       56.154121
 He      116.307091      101.760925       47.048264
 He      118.348915      102.867661       47.837364
 He      120.217125      103.740402       49.749084
 He      128.993286       80.140152       60.913139
 He      125.717766       80.681366       50.152603
 He      120.652321       81.765625       63.420403
 He      132.790070       83.165192       46.758080
 He      114.741066       99.734940       46.348366
 He      112.716362       98.914093       50.711914
 He      113.096046      109.762573       41.815414
 He      109.732979      109.981293       41.579422
 He      131.605560       76.557098       63.101418
 He      129.340149       77.668045       65.861702
 He      133.753601       88.804840       44.199722
 He      129.721710       89.133957       52.543732
 He      117.434181       98.687576       35.646667
 He      112.752144       91.057053       43.296661
 He      118.038551       91.612061       37.298561
 He      118.364952      105.490097       49.156334
 He      126.819557       79.267715       45.421150
 He      131.803406       79.195419       47.118256
 He      127.833031       81.480621       51.645012
 He      123.570869       87.893997       44.716904
 He      127.212654       82.311356       36.323959
 He      131.280640       86.943863       34.108116
 He      126.528557       99.934143       41.182091
 He      121.990318       97.779144       37.311562
 He      132.688354       74.727600       50.067757
 He      132.176025       74.383499       45.472244
 He      114.675484       84.811066       48.529205
 He      112.484993       87.323380       46.856567
 He      120.170540       83.037384       35.306007
 He      110.749794       94.140884       34.388702
 He      131.515411      105.633789       37.172211
 He      111.340736      102.273636       32.195778
 He      112.769646       93.918579       71.371101
 He      116.036201      105.980621       66.316017
 He      117.401024       90.106598       73.883629
 He      118.584770      109.164062       67.793861
 He      117.896965       97.699341       66.762901
 He      114.716835      113.784851       58.925545
 He      117.378670      112.451599       64.202995
 He      119.619102      112.072693       47.856865
 He      112.335960       91.743774       66.584221
 He      108.991508       88.350616       65.057426
 He      116.916664       93.669571       70.777733
 He      121.976906       92.704102       60.689857
 He      119.979774      112.799011       64.504326
 He      111.800896       89.795486       59.857719
 He      124.325005       99.606216       56.548973
 He      122.507866      111.620865       46.772018
 He      124.624962       95.843750       70.265190
 He      116.543694       88.765839       70.171989
 He      111.345207       92.241501       60.891762
 He      108.499306      105.671600       60.805672
 He      110.898094      106.219727       59.876305
 He      112.899315      110.246506       62.097710
 He      111.599693      107.393661       52.815025
 He      112.142937      113.529556       57.944443
 He      128.961609       81.770721       49.377457
 He      129.870026       80.070557       66.792320
 He      109.414040       88.227325       58.516762
 He      116.253426       92.000580       52.683098
 He      106.245476       85.639694       55.299370
 He      106.131081       97.841553       55.281403
 He      120.466026      101.107208       50.504112
 He      115.752296      109.676163       47.834877
 He      126.315804       75.285629       60.354149
 He      127.201836       77.669846       67.395302
 He      116.339882       89.159470       56.830482
 He      119.987236       87.366272       61.530663
 He      106.453743       94.917923       52.997124
 He      115.715019       94.425003       38.104065
 He      109.816078      104.578934       52.898949
 He      109.731499      111.400650       48.178329
 He      130.960236       76.555588       58.670357
 He      120.782722       86.637848       52.151978
 He      127.205940       88.827637       52.880371
 He      121.333809       82.182358       49.440010
 He      127.895607       86.060623       40.024155
 He      101.795921      102.476761       51.165924
 He      100.988869      102.803467       53.583992
 He      117.319054      108.759644       39.186127
 He      122.198601       72.285507       47.678482
 He      116.536613       76.010468       53.287926
 He      124.329109       81.305099       54.629501
 He      120.312874       79.045105       45.655586
 He      112.721199       89.095551       36.499863
 He      115.226555       88.618240       37.277191
 He      120.891151      105.043076       39.821930
 He      106.999229      104.432236       43.832123
 He      118.654808       77.267822       46.567932
 He      129.666931       77.306229       51.236839
 He      122.792885       86.088821       54.445862
 He      120.344551       87.442780       37.493660
 He      117.038506       91.366943       43.994087
 He      116.412148       95.410538       28.659416
 He      118.895149       89.556381       28.534920
 He      116.294426       97.751541       30.043732
 He      120.655663       74.172287       54.060913
 He      111.870201       84.552155       69.809334
 He      114.263390       93.429855       67.446388
 He      114.506325      107.602783       57.299973
 He       97.822166       97.481842       58.941963
 He      111.920128      102.536453       61.377052
 He      116.334282      114.630890       54.828323
 He      112.347496      107.297958       50.205566
 He      115.249641       72.707611       49.415848
 He      111.904854       88.609528       68.997627
 He      109.594749       87.948914       61.091225
 He      109.952065      102.064545       63.672798
 He      103.091423       93.338043       55.042938
 He      107.192619      100.110245       59.028664
 He      106.621803      108.189301       61.006660
 He      108.489250      109.873291       59.916862
 He      112.819572       90.246109       62.216011
 He      108.934868       85.848221       59.783394
 He      112.644829      103.527115       63.768501
 He      105.286781      102.002136       54.618668
 He      108.860359       96.412292       62.631310
 He      102.416283      102.476761       60.418877
 He      100.336815      102.619263       58.521080
 He      107.045433      111.617569       55.091873
 He      132.688690       73.859070       54.914734
 He      122.742577       73.212555       59.435295
 He      111.021049       84.274033       67.378578
 He      112.314705       76.198273       56.116028
 He      104.697334       87.221069       53.619293
 He      100.288750       97.685837       52.423889
 He      106.364326      101.695221       57.083191
 He      112.828514       97.837051       45.871750
 He      109.218803       80.677475       58.836662
 He      106.738411       79.972153       58.957756
 He      109.763542       81.603333       62.309227
 He      104.823647       94.013062       49.136505
 He      111.105995       83.773621       51.193481
 He      105.657143       85.010574       52.824936
 He      106.710106      101.320801       52.385788
 He      111.482704      100.194855       39.375664
 He      118.521049       79.256607       59.519844
 He      110.385017       79.177109       52.878822
 He      125.285576       73.307037       59.180428
 He      106.466423       81.298813       46.364159
 He      120.646721       96.200470       39.213692
 He      104.805748       97.087906       53.062775
 He       98.079994      101.416199       57.545868
 He      121.265602      101.866821       43.591484
 He      121.394173       74.673004       48.419884
 He      108.112923       80.753693       53.416451
 He      114.343864       91.106247       37.300728
 He       99.901634       92.170700       50.939529
 He      108.801109      103.441589       45.469452
 He      101.684868       91.819077       44.484329
 He      113.009224       93.627869       43.091339
 He      118.511742       97.417618       40.335083
 He      124.462502       70.787537       47.102150
 He      125.537819       73.187332       61.849342
 He      111.139915       81.702927       42.896240
 He      113.658287       88.332916       52.507195
 He      102.748268       85.806808       41.436035
 He      108.038780       91.210663       41.931549
 He      103.266914       93.542664       43.114876
 He      116.003044      101.993134       32.504234
 He      133.632874      101.800232       60.846245
 He      135.970551       95.313919       71.644875
 He      134.285278       93.930267       73.077202
 He      131.656982       99.933533       66.094902
 He      129.049530       90.640930       57.211090
 He      136.746277      104.971359       53.449585
 He      127.327400      108.458435       35.836197
 He      124.401024      107.299469       47.721848
 He      129.375214       97.800446       73.917397
 He      139.469238       98.406769       63.332130
 He      134.989868      101.228699       46.333809
 He      135.749969       95.293533       48.537262
 He      130.878265       98.651276       51.953156
 He      136.121826      105.818298       60.387291
 He      140.878418      106.184021       53.017258
 He      140.236389       88.442123       60.408653
 He      137.354004       95.425247       55.208008
 He      129.797729      100.212860       49.381477
 He      135.294647       93.843872       56.091866
 He      138.881287      105.629898       56.766998
 He      145.194183      101.796021       53.744713
 He      140.297516      106.674835       48.007378
 He      136.143799      102.660660       48.060020
 He      131.852203       87.647400       53.005791
 He      144.941193      103.618607       51.920944
 He      138.488922       98.542068       46.246468
 He      141.246521      100.944290       56.817169
 He      136.450073      102.792068       55.252296
 He      142.743988       96.274277       41.054192
 He      137.199738      103.956726       40.127594
 He      131.868622       87.007462       58.841621
 He      144.134521       81.756027       52.466003
 He      143.531281       91.181549       46.984772
 He      141.540131       93.392639       38.644791
 He      141.471954       90.386505       38.344078
 He      141.351593      104.619156       43.261360
 He      125.970772       97.628830       42.397629
 He      133.115692      110.821335       40.993805
 He      138.483704       91.205551       52.840111
 He      131.996033       80.469864       56.408371
 He      145.898773       88.157715       40.544746
 He      144.616302       92.359695       42.043030
 He      140.499084       92.652222       33.499268
 He      137.478424      100.612778       42.878265
 He      124.709526      102.088242       36.269463
 He      134.417572       79.079010       65.130211
 He      140.996887       92.050079       55.446159
 He      143.261536       89.802994       44.596130
 He      142.980591       85.109573       41.561462
 He      139.734161       93.448456       31.154282
 He      137.041016       98.407364       43.915123
 He      124.293709      110.011307       41.367905
 He      124.192360      106.419235       33.777069
 He      138.456512       80.436874       45.596123
 He      141.569183       81.482422       38.668320
 He      138.655487       89.365860       41.746971
 He      143.145264       88.830948       30.719482
 He      128.336761       89.137863       28.408569
 He      133.067261       94.057190       27.156174
 He      131.503082      104.649445       32.906830
 He      131.360413      100.939484       72.564964
 He      134.347870       91.291946       69.603081
 He      125.004631      104.285248       58.173607
 He      132.784454      104.040421       58.019386
 He      126.403343       97.670547       71.101997
 He      120.640388      116.214966       56.365944
 He      124.011650      110.397720       52.595764
 He      131.852203      113.500153       47.910439
 He      136.627411       82.723267       66.954597
 He      137.499298       97.242722       70.784248
 He      131.142059       91.052246       55.418602
 He      131.139465      112.851822       51.867065
 He      135.179138       96.255676       61.702858
 He      129.393463      108.155411       49.150444
 He      128.796906       99.995346       45.016693
 He      134.425018       82.602676       65.561302
 He      127.739861       85.062469       66.994545
 He      134.239838       92.618011       63.885246
 He      128.523834       88.419617       61.414223
 He      138.312683      103.137695       42.506638
 He      132.497192      104.767059       48.834564
 He      129.506348      105.992310       47.834259
 He      131.677094       99.160095       38.170647
 He      136.841675       82.724777       64.325951
 He      135.552490       97.243912       52.923729
 He      128.184021       91.311752       52.200287
 He      136.580109       97.678940       47.773560
 He      135.113922       95.980270       50.802345
 He      136.005188      109.292755       44.817558
 He      121.146385      111.088348       37.476318
 He      132.904083       72.818039       60.790504
 He      129.505249       86.849350       53.751534
 He      140.714447       99.114197       54.942909
 He      135.989563       96.804993       37.206894
 He      138.646912       91.093948       43.803314
 He      132.037415       87.651291       45.842628
 He      130.945312      108.514221       42.032814
 He      123.328682      108.824142       33.625931
 He      141.289368       85.653809       57.865776
 He      127.695152       82.586472       55.064934
 He      136.581604       85.897110       54.420464
 He      136.341278       88.862137       40.331993
 He      134.570312      102.155746       35.686928
 He      125.481560      104.451447       38.454025
 He      128.955627      106.928665       41.378433
 He      133.910461       76.614395       64.388802
 He      130.575348       79.767838       58.589211
 He      133.109741       88.682739       34.607658
 He      133.645905       91.220245       35.152092
 He      136.161682       85.317184       35.198235
 He      132.762482       86.259216       38.484062
 He      124.492302       98.006256       38.276260
 He      130.624146       96.818802       33.726891
 He      143.454163       81.035690       57.762032
 He      132.721130       80.205261       63.494102
 He      138.064148       78.025955       44.396378
 He      134.191772       80.797485       37.744827
 He      140.465179       88.548035       31.370453
 He      123.025383       95.476242       30.670242
 He      127.282326       88.224930       30.748596
 He      126.587059       91.131744       69.546089
 He      131.558624       92.290405       60.714012
 He      120.394859      106.088913       66.661629
 He      128.252197       96.698196       64.458168
 He      128.861389       94.256973       63.846230
 He      127.092308      108.760239       58.624840
 He      131.529907      106.153122       41.367287
 He      116.719566      113.663651       50.435669
 He      118.171928       84.763962       66.150642
 He      127.311745      102.056137       73.087105
 He      127.957085       95.225723       61.624809
 He      126.417900       91.225052       60.952782
 He      116.004921      102.059433       52.237755
 He      126.847878      108.397827       49.910431
 He      123.965446      101.960434       44.028465
 He      130.934143       89.377853       68.784874
 He      130.021271       82.684875       67.460014
 He      125.084740       85.283585       67.060829
 He      122.026817       90.741730       55.048210
 He      123.490395       93.127731       51.264404
 He      128.815918       96.534088       59.468742
 He      118.502434      111.230240       39.893776
 He      121.430687      112.135986       44.401329
 He      128.142639       88.534836       58.364693
 He      132.685730       85.036362       70.943428
 He      122.982552       94.882523       59.280754
 He      123.349541       92.504013       56.420143
 He      119.971581       94.760696       53.885315
 He      125.294151      104.583755       53.468475
 He      118.457359      103.262192       33.920761
 He      143.771240       86.112213       50.422043
 He      130.294769       77.393845       53.851868
 He      125.293770       82.164948       52.328186
 He      122.403145       81.672028       57.186317
 He      126.367592       83.799728       44.295410
 He      127.046471       91.593765       44.305328
 He      118.553856       99.989044       40.394852
 He      120.140739      105.811401       35.068787
 He      137.396851       81.242996       47.893715
 He      128.979492       78.181671       42.617203
 He      134.559143       86.573334       45.204979
 He      129.640869       93.110031       32.709564
 He      126.150368       87.703796       47.093170
 He      132.633942      104.673447       39.500160
 He      132.458069       97.624039       29.716080
 He      130.261627       77.120819       47.309029
 He      132.395477       89.299576       36.958519
 He      124.863029       90.580612       57.321968
 He      128.318512       88.756851       39.803658
 He      130.823120       77.268127       40.334465
 He      131.698334       84.302246       42.012688
 He      125.418571       98.313156       33.590942
 He      125.819130       91.234940       36.115852
 He      136.741821       78.683899       48.922829
 He      135.412018       83.066483       39.074028
 He      133.748383       84.345154       37.194504
 He      129.915436       81.535522       54.088165
 He      125.316856       86.086716       43.604500
 He      133.924591       95.808060       31.832199
 He      126.049385       95.937958       34.297340
 He      122.648689       84.701248       66.203911
 He      116.109612       91.227142       69.460625
 He      124.510185      105.911606       67.347603
 He      126.130257      103.913528       55.836372
 He      119.838188      111.867172       59.480507
 He      127.699623      107.723984       60.861122
 He      117.580254      110.905930       49.094078
 He      118.337364      114.164673       47.007385
 He      129.354706       89.023560       70.747398
 He      115.705727       94.216187       57.045403
 He      122.500771       91.786072       62.954002
 He      119.546440       95.859650       65.735344
 He      122.887901      116.745987       55.626404
 He      123.639809      105.025070       64.180702
 He      120.794273       98.390884       50.983826
 He      123.675941       83.361084       68.151253
 He      115.206429       78.360168       53.056580
 He      119.263283       97.667236       57.660149
 He      120.742104       88.376114       54.535362
 He      128.891571       93.556747       51.067749
 He      109.680061       87.299377       53.286995
 He      120.635933      106.493927       37.690323
 He      119.935448      107.282059       46.874832
 He      140.854553       78.954788       60.351677
 He      123.661797       95.600449       64.391594
 He      136.938934       89.305862       58.910057
 He      131.072754       86.458145       48.855621
 He      122.470222       96.376282       50.459816
 He      121.448555       95.402435       41.455544
 He      113.241356      110.928421       44.313690
 He      132.441284       83.377899       67.294334
 He      126.480476       72.908325       52.765785
 He      132.560150       77.678238       54.919373
 He      129.539490       85.568283       42.702057
 He      125.802742      103.979218       44.306259
 He      128.365082       96.333374       46.183609
 He      120.321831      104.495834       46.907661
 He      126.879173      101.570709       44.096603
 He      134.017395       79.890244       54.858055
 He      120.462685       74.607315       60.332787
 He      118.962959       88.999252       63.300865
 He      115.430000       86.045013       37.137207
 He      127.954475       92.853531       41.318047
 He      112.352715       94.747208       30.604584
 He      108.013817      104.543549       33.011200
 He      127.892250       72.759216       55.039536
 He      139.381653       80.077759       38.180260
 He      127.181343       85.600403       30.481636
 He      126.135475       83.691406       29.033211
 He      121.281639       83.759216       44.566086
 He      130.684143       87.243286       36.671745
 He      129.451569       84.045120       40.485901
 He      118.659294       98.617081       31.179688
 He      125.094048       74.080490       46.374069
 He      120.583382       82.552261       39.743889
 He      124.043694       85.820007       40.674202
 He      122.743721       92.538498       28.883942
 He      117.080223       89.339767       34.850143
 He      125.248680       86.228317       36.028831
 He      118.739403       89.401260       38.641075
 He      116.245613       81.549911       68.545784
 He      111.193184       95.893555       69.714256
 He      112.904533      102.795959       56.551453
 He      114.744774      106.215820       63.938515
 He      122.301811      112.858414       58.683983
 He      120.334496      104.339844       59.647743
 He      114.403130      116.285461       58.740349
 He      114.705666      115.203629       61.195885
 He      116.752724       84.627762       68.310112
 He      121.488426       98.927597       72.412605
 He      123.539574      100.377548       58.951866
 He      113.286812       94.082687       50.057846
 He      119.059471      110.659027       61.632240
 He      117.648811      116.930496       54.752449
 He      116.256783      102.537659       49.639450
 He      123.038429       87.928207       61.611183
 He      121.577858       97.550537       62.486061
 He      117.408501       87.829208       61.538414
 He      116.740791       96.458496       61.650520
 He      106.658302      106.829956       58.764503
 He      123.180397       98.406174       52.058144
 He      108.138634      110.151382       56.854019
 He      118.816917      117.720444       52.552406
 He      131.738220       72.777527       52.595764
 He      114.817070       83.759811       62.827644
 He      114.192970       81.573013       64.283821
 He      111.522560       94.300797       51.964302
 He      126.400002       89.911591       42.541946
 He      124.072014      100.706680       40.634247
 He      112.467476      109.574173       51.504105
 He      128.265991       85.066986       49.675377
 He      121.111366       79.676041       59.826134
 He      120.296867       83.287903       57.786812
 He      109.067894       91.545471       54.381439
 He      119.154839       93.143051       47.903328
 He      119.808022      101.959229       39.010849
 He      117.517647       85.668198       31.620377
 He      113.562538      108.315628       44.020409
 He      130.580933       70.102005       44.427032
 He      118.433876       88.242325       55.574379
 He      121.515999       76.671707       53.537529
 He      137.263092       78.620590       39.111183
 He      124.503471       91.972076       27.059242
 He      118.184242       96.381378       34.847359
 He      109.761681       94.485306       41.423645
 He      126.070992       81.240295       39.735207
 He      135.803253       78.931107       46.379326
 He      122.433327       89.971893       45.775124
 He      117.464363       84.796967       40.117683
 He      126.050499       88.015503       28.336716
 He      124.866768       88.782639       35.938095
 He      116.474007       86.661560       34.931900
 He      118.042641      102.460556       30.763145
 He      124.265022       83.809616       36.133499
 He      117.848534       90.984146       48.521156
 He      126.773720       83.661713       40.136887
 He      122.114388       84.617554       39.463615
 He      127.090431       87.326965       34.631195
 He      112.022972       92.850830       32.420311
 He      106.318871       94.223099       34.808334
 He      114.535759       89.056549       68.675865
 He      110.501274       92.414597       64.758888
 He      121.213814       95.146835       61.159660
 He      112.259575      107.652893       61.802269
 He      108.430748       99.978241       63.704079
 He      108.439323       96.414093       52.360397
 He      107.891609      109.699280       65.073219
 He      107.988106      112.135986       58.658897
 He      119.147026       82.077347       61.419792
 He      114.966866       99.560318       58.072350
 He      117.037392      102.308746       67.150642
 He      118.438728       94.388397       51.582146
 He      115.626350      105.590591       61.682106
 He       99.607277       99.411224       50.537560
 He      111.474876      114.945312       55.759880
 He      129.050293       74.989822       59.260323
 He      119.867271       77.215622       60.472145
 He      105.691414       94.775116       65.274529
 He      113.211922       93.550766       56.727669
 He      104.159294      103.009888       56.849686
 He      110.795998      100.847672       56.323212
 He      106.352776      110.180191       58.665413
 He      117.147301      106.584839       41.741089
 He      120.968269       76.735306       57.033020
 He      115.341316       83.167282       66.560982
 He      114.460487       82.594574       58.090919
 He      110.041130       78.280060       55.374313
 He      109.139442       94.036469       53.016319
 He      107.413185      103.014679       47.714104
 He      108.445290      109.130753       44.112076
 He      120.884438       77.820145       65.551704
 He      116.402840       80.672989       59.890541
 He      110.674171       83.020294       55.583359
 He      109.766884       88.842957       55.927734
 He      106.692955       84.227539       42.706398
 He       99.322609       93.285248       53.185104
 He      107.524971       98.794388       41.982025
 He      109.883125      106.132721       34.095428
 He      114.922508       80.981094       53.501305
 He      110.804192       85.769913       45.387703
 He      108.001152       95.808060       46.217979
 He      111.766243       92.673203       45.136230
 He      105.363533       99.360809       40.606071
 He      105.981667       96.001266       48.117622
 He      103.468132       96.345078       49.263489
 He      112.342659       73.523056       47.005524
 He      116.834312       75.738052       45.364471
 He      113.639656       92.838531       52.467552
 He      123.592857       84.028641       28.360565
 He      120.984306       82.313446       32.713585
 He      119.639229       91.900986       39.368538
 He      108.816017      102.562866       42.833054
 He      108.876747      104.086319       35.416252
 He      113.067726       79.987747       49.239639
 He      110.490471       79.163605       43.505089
 He      113.916512       79.051102       39.991013
 He      109.190483       80.663666       41.515938
 He      115.393852       84.143234       34.983307
 He      113.347176       82.077637       40.606689
 He      109.931206       96.714691       34.498337
 He      113.617302       91.402054       71.828209
 He      113.855766       86.712250       64.532814
 He      109.673744       97.444031       65.013145
 He      109.487068      104.643463       63.017815
 He      113.802116       88.182617       55.167747
 He      113.214516      111.934082       59.932655
 He      108.987419       94.869019       43.955063
 He      105.031929      108.231613       53.606285
 He      115.765709       88.345215       65.554176
 He      106.678795       87.455688       64.111946
 He      104.041191       97.610840       61.712761
 He      107.422508      106.121307       63.385719
 He      113.232430       95.457336       61.855843
 He      103.736015      110.040695       58.668495
 He      104.379875      107.731476       59.653633
 He      110.467735       76.942017       57.612144
 He      108.295128       83.545898       60.918404
 He      102.971077       98.622482       59.364067
 He       99.311806       95.988373       54.355118
 He       99.286842       96.134766       57.063377
 He      104.689507      103.419098       47.725250
 He      114.104286      106.804749       52.821533
 He      118.657051      101.240097       43.279633
 He      124.431572       74.586304       63.687660
 He      103.878349       87.624588       62.289101
 He      107.292473       90.270706       67.869423
 He      104.451042       81.440414       57.028374
 He      101.789207       99.169708       57.028992
 He      108.889427       92.414902       60.112602
 He      114.552895       92.089386       39.685966
 He      108.468010       78.717789       57.322891
 He      107.210869       81.261307       61.297478
 He      112.132881       77.452026       44.925644
 He      101.074562       95.773849       47.985077
 He      113.264824       94.173294       59.350136
 He      110.022118      102.768982       47.654327
 He      102.241539      102.616257       47.856560
 He      105.305031      106.110825       39.205635
 He      116.968834       85.114975       49.668869
 He      109.277672       77.110626       44.672005
 He      107.939293       77.808151       49.269989
 He       99.393028       91.348053       45.816925
 He      103.137260       91.976288       48.799568
 He      106.278999       93.355759       37.367928
 He      105.527855      102.746155       35.065376
 He      122.509727       74.472000       52.256027
 He      111.283363       78.478378       50.300636
 He      117.136131       77.698639       43.676659
 He      106.647133       91.785477       39.665535
 He      105.502892       98.058167       35.554382
 He      108.005241       95.563538       33.185555
 He      107.710899      104.620361       39.404160
 He      122.043968       88.260925       30.104744
 He      111.557594       81.485107       38.753181
 He      114.808495       81.993942       42.868980
 He      124.254967       83.109680       40.147102
 He      112.864296       83.092590       49.405327
 He      110.717003       95.658051       36.703957
 He      112.110146       91.262558       38.668953
 He      118.130577       93.626953       29.790413
 He      135.103149       89.774490       65.038231
 He      131.656982       92.341400       63.389427
 He      134.416809       98.032944       64.127434
 He      135.357605      103.483292       59.590141
 He      131.903259      106.951462       63.284767
 He      129.463135      111.115631       52.679077
 He      118.670097      114.524994       63.093681
 He      131.170380      110.901443       48.086967
 He      130.659546       87.626389       66.218147
 He      136.030914       89.340073       69.128944
 He      139.876495      103.153885       56.932068
 He      131.080200      101.442017       64.055275
 He      127.726082       94.775406       66.190895
 He      132.232269       99.332611       68.576454
 He      135.300232       96.256866       46.027832
 He      128.765991      108.982544       51.541267
 He      134.462646       91.364548       60.282921
 He      145.387207       98.742493       50.684349
 He      133.042664       98.538788       57.431900
 He      129.337952       92.811829       55.579948
 He      143.675110      102.845474       49.015114
 He      131.477386      103.616196       44.159462
 He      134.666840      108.699036       56.099922
 He      136.872620      104.545334       46.397285
 He      131.668182       89.145355       71.897896
 He      139.069794       90.515518       63.288475
 He      134.011047      107.598892       45.383057
 He      132.882446       98.122055       50.352356
 He      132.902954       94.540192       56.677498
 He      131.460266       96.655899       48.637291
 He      141.315063      105.464294       45.882271
 He      125.331383      105.393784       35.940567
 He      143.165771       92.554703       58.737251
 He      144.997101       86.870651       52.581825
 He      137.413239       93.196442       41.206863
 He      138.620087       98.746094       49.038963
 He      139.141327       93.611954       39.397346
 He      135.175415      100.254257       43.862465
 He      128.461212       95.535950       41.324852
 He      125.683128      109.744583       34.172226
 He      142.128448       83.171783       58.396278
 He      144.916229       85.905823       54.995255
 He      141.982391       93.650955       50.312103
 He      142.018158       86.642349       48.571014
 He      138.000092       88.133423       54.130592
 He      136.906494       94.928421       39.001244
 He      138.564941       86.546341       31.086769
 He      127.916100       96.639389       32.541702
 He      140.474121       83.548294       56.468765
 He      136.415436       76.208786       42.115807
 He      132.247162       77.074020       45.552139
 He      134.674286       92.407715       37.099434
 He      137.268311       83.226990       33.742378
 He      140.727875       97.755432       36.726257
 He      138.139038       93.929382       29.042503
 He      119.913078      101.096100       29.436432
 He      143.879303       81.077087       55.091255
 He      144.097656       88.412720       54.692062
 He      138.579834       84.381454       35.812981
 He      140.336273       88.348831       37.251793
 He      135.713440       82.423569       36.430809
 He      134.808411       90.621124       39.268196
 He      134.932129       98.234573       32.579178
 He      128.477234       94.657806       34.327698
 He      134.155609       95.902557       66.850243
 He      128.654572      103.515091       71.080315
 He      127.810280       98.766495       69.287819
 He      128.062897      110.164307       61.791420
 He      123.190086      106.961060       62.242027
 He      129.006317      113.640564       53.255096
 He      134.628815      107.822693       61.156868
 He      131.489685      110.421417       43.778854
 He      127.950371       83.072800       62.428764
 He      129.527222       90.570114       72.870934
 He      130.842865       96.179779       76.127037
 He      122.115883      105.689606       68.539299
 He      130.409912      100.693481       46.963715
 He      126.054237      106.206833       51.022217
 He      132.467377      109.286774       49.730186
 He      120.295738      112.122192       56.877869
 He      140.215546       92.997543       57.610291
 He      139.781830       88.059311       62.962685
 He      130.052551       86.025513       56.120056
 He      123.899132       91.989487       65.141975
 He      116.779549       97.219025       44.452438
 He      121.274178       96.770508       52.883774
 He      127.911644      108.451828       43.357674
 He      124.064949      100.710571       51.268425
 He      136.754852       84.952682       59.314522
 He      134.308014       80.304260       61.421654
 He      121.910591       90.582123       57.557945
 He      137.428497       94.731918       57.746552
 He      134.336700       82.274750       42.293884
 He      127.812141      103.192276       38.084869
 He      136.337555      106.916351       44.095352
 He      120.131798      105.819504       44.621834
 He      136.719849       80.656479       62.561317
 He      140.094452       89.143265       65.496574
 He      141.886993       90.382324       53.666679
 He      126.245750       92.763824       51.034920
 He      130.583893       96.951111       41.275002
 He      124.151009      108.918030       36.106560
 He      129.490692       96.261688       43.751602
 He      130.274658       98.996597       29.463989
 He      134.461884       75.396927       45.170296
 He      136.990723       83.352707       49.224770
 He      130.260468       80.426071       43.074303
 He      133.626526       94.046387       49.311493
 He      133.696930       83.912827       34.526825
 He      125.926445       87.671982       40.319603
 He      136.173615       87.855606       34.903725
 He      125.563148      102.317749       42.109924
 He      137.406158       79.516724       57.947227
 He      131.633118       78.250671       43.278084
 He      134.348267       81.744019       56.773506
 He      128.698547       81.257416       41.093216
 He      130.675171       80.280563       35.358971
 He      133.987946      106.463943       40.909866
 He      119.829247      101.037003       34.096352
 He      115.652061       92.866119       28.725998
 He      136.304016       85.856903       49.612816
 He      138.850342       75.703262       43.152962
 He      135.040161       77.584335       40.315575
 He      139.386536       76.274185       45.951958
 He      129.776855       82.629059       36.248398
 He      137.783966       89.183762       36.541054
 He      129.569305       89.518570       37.548790
 He      126.275566       83.401306       31.709877
 He      129.174744       97.872147       71.374504
 He      119.789757       88.642242       68.507088
 He      130.400208      103.568207       62.535927
 He      121.722786      111.043335       63.903831
 He      117.101463      103.244202       61.433418
 He      119.332954      102.009033       58.633202
 He      115.077156       96.752792       53.297523
 He      129.498138      112.102386       43.264458
 He      130.709106      102.145248       70.185616
 He      112.897835       92.064194       69.309181
 He      126.469688       87.526474       67.019325
 He      124.734138       99.462219       66.688881
 He      119.422737      108.163513       62.583305
 He      121.537239      105.821899       57.887146
 He      119.970085      114.455994       49.008606
 He      131.504578      108.337814       61.088737
 He      122.920311       82.757477       71.975929
 He      129.508575       83.826416       57.540604
 He      123.092079       74.829315       54.688972
 He      122.770897       89.259964       50.616211
 He      132.050812       99.233612       48.169968
 He      125.181618      101.901917       49.071167
 He      124.750877      105.702499       42.715996
 He      116.147621      101.033386       42.392059
 He      139.124207       84.133331       59.750252
 He      126.566185       76.714600       57.401863
 He      124.665932       86.138321       63.006966
 He      132.684601       88.823441       57.073898
 He      125.924934       94.596603       41.589958
 He      129.449707       98.560974       39.425209
 He      125.405540      106.492142       45.135918
 He      117.444252       98.893097       42.435722
 He      129.906891       78.598389       62.814644
 He      135.582306       81.464417       52.628593
 He      125.671196       75.125427       55.466919
 He      134.114990       97.966354       54.989677
 He      127.830788       92.299698       46.723396
 He      131.244141       88.329315       39.096626
 He      119.196953      104.276535       37.977097
 He      110.583992       99.727432       31.687576
 He      123.452385       78.272873       65.939430
 He      134.068420       77.452637       42.681313
 He      130.502319       80.636688       51.309921
 He      125.510612       83.638321       54.427277
 He      119.126167       80.047455       53.120689
 He      130.168457       93.655762       30.054886
 He      111.700661      104.788666       32.818260
 He      125.180122      101.011185       33.841476
 He      142.351288       84.154633       49.380241
 He      140.004639       77.168213       48.369720
 He      128.194061       84.151031       38.082390
 He      127.833031       89.809280       47.318008
 He      131.693878       89.094360       32.413185
 He      127.719734       86.147308       44.502296
 He      123.980736       87.788986       42.199738
 He      125.601540       96.080765       31.195480
 He      130.760895       74.160294       48.387367
 He      128.461578       68.760941       45.361992
 He      121.840157       83.717514       30.578880
 He      140.841858       81.624619       41.787544
 He      121.045403       90.852722       27.650749
 He      122.630424       82.276245       34.666809
 He      120.961189       88.174515       27.736847
 He      121.070366       96.276688       28.951454
 He      119.933952       89.963196       70.792290
 He      121.864754      106.691940       64.590736
 He      127.211891      111.215851       59.526344
 He      115.296593      109.198257       59.087502
 He      123.056328      102.352249       64.589485
 He      118.177528      106.594131       56.464737
 He      116.358879      105.568695       52.336243
 He      118.451378      114.892822       56.275208
 He      128.326355       83.133682       72.884880
 He      124.604088       88.986038       65.570900
 He      127.837868       99.806351       74.558754
 He      114.016365       96.093658       69.680504
 He      113.764854       85.595001       54.956543
 He      116.515373       99.829727       67.487892
 He      114.807762      108.281113       62.292198
 He      124.002342      109.602982       46.046410
 He      116.887596       81.164108       65.998283
 He      112.472694       79.826950       65.232399
 He      104.671989       83.992035       41.026619
 He      116.423698       93.578354       65.847755
 He      111.543053      101.067596       51.628906
 He      114.751869       93.536652       45.069649
 He      122.618156      102.437744       49.754036
 He      114.771248      106.429733       50.259140
 He      121.073341       82.289749       68.210396
 He      123.099922       83.138489       60.891762
 He      120.686607       88.209015       57.100227
 He      122.897224      103.966919       66.678673
 He      117.092537      103.316803       57.813438
 He      111.513252      106.020203       41.526779
 He      115.285805      108.010498       45.940498
 He      111.266975      108.117615       39.984520
 He      126.294548       81.980728       64.209190
 He      127.096764       74.239182       63.641838
 He      125.178642       83.596313       59.309868
 He      120.447746       90.921127       47.094719
 He      109.379005       93.647049       55.986259
 He      118.049339      108.281113       43.712578
 He      116.942009       95.901352       42.109924
 He      114.659096      105.743301       41.250847
 He      131.574615       86.864349       61.500938
 He      124.875328       73.912781       43.688110
 He      123.785118       83.349396       43.858757
 He      127.259575       86.737747       51.468178
 He      122.578636       85.790009       36.814201
 He      126.715218       97.625839       39.934029
 He      117.095131       88.956955       42.670776
 He      124.890999       89.730972       49.162529
 He      124.367867       73.022034       50.992493
 He      124.574654       85.077179       38.352440
 He      132.820251       71.194046       43.292946
 He      119.762169       83.861526       46.704201
 He      117.653282       87.479675       37.471062
 He      131.879425       89.770889       29.676445
 He      120.005119       98.501572       33.403885
 He      109.370811       96.920502       42.405678
 He      126.580345       74.375397       50.581841
 He      122.272743       76.785706       49.745674
 He      121.986961       82.460754       46.900230
 He      131.384613       74.664307       40.470421
 He      120.756279       80.620483       35.245621
 He      121.741051       85.865616       29.101967
 He      126.374672       90.373917       29.517265
 He      124.836952       93.631760       38.548477
 He      120.586739       93.684860       71.883339
 He      114.944496       90.060989       63.889275
 He      113.625862      104.749359       65.908775
 He      120.100121       99.875946       68.255302
 He      115.256004      110.763123       61.359413
 He      117.156609      100.316666       65.014381
 He      112.630653      105.094376       61.615211
 He      105.132896      111.745956       56.998650
 He      120.669090       83.330185       70.608345
 He      115.576042       84.991379       57.966125
 He      123.124886       78.909805       61.132713
 He      111.125374       89.884583       65.107597
 He      113.717903       98.341370       48.433517
 He      118.177147       93.584366       43.080811
 He      124.419655      108.195923       57.187553
 He      103.085106      107.415878       55.274284
 He      106.575600       76.761398       51.159416
 He      109.788506       91.114044       66.940971
 He      104.326973       88.924850       60.134270
 He      108.113670       90.121902       60.399986
 He      116.311928       98.979202       39.838036
 He      124.400658       99.895432       53.785599
 He      111.988686      110.793732       53.676277
 He      112.149284      101.625320       46.714111
 He      130.420685       68.813751       49.523621
 He      113.828194       78.407883       63.535606
 He      106.327446       91.779175       59.082863
 He      113.127327       86.620132       57.364395
 He      123.722160       80.394867       59.110115
 He      104.422356       92.021576       53.213593
 He      109.866005       97.729645       47.738571
 He      104.594490      103.750015       43.300377
 He      125.525154       78.888794       54.361008
 He      111.603798       86.887756       55.191597
 He      118.253166       86.316238       53.757416
 He      107.669914       81.128387       56.729523
 He      114.171730       95.491241       55.356972
 He      102.469948       97.800751       47.442810
 He      113.736153       96.135971       38.628685
 He      111.368309      100.556961       34.124222
 He      122.575279       74.747116       61.690773
 He      121.325966       78.945496       52.104904
 He      127.458183       77.113907       54.989372
 He      121.383354       93.389938       46.475029
 He      113.848686       89.356873       50.145172
 He      124.479652       90.057983       40.718788
 He      111.818047       96.865005       49.344627
 He      115.389000      112.814926       43.457085
 He      133.160797       72.992935       48.082939
 He      112.077736       82.590958       53.432861
 He      111.053093       85.111389       53.521118
 He      110.652931       87.936615       37.861580
 He      107.888252       90.492111       34.567085
 He      117.604836       93.937759       36.270081
 He      114.687035       89.809280       34.982384
 He      108.878242      105.157379       47.558945
 He      123.479225       72.392593       45.306252
 He      121.832344       83.635620       41.920708
 He      114.710136       77.906555       49.244286
 He      113.416847       84.592041       52.531349
 He      125.056419       78.227554       35.536728
 He      103.638039       90.768433       42.974892
 He      120.822594       86.414032       35.065994
 He      116.551140      100.301056       30.551941
 He      119.813606       97.915359       70.776802
 He      119.808388       84.609161       61.614281
 He      111.304970      101.529007       58.933601
 He      105.151527       89.029861       57.668510
 He      120.049828      110.665024       66.050301
 He      115.439308       99.333221       63.275154
 He      108.016045       99.032898       52.260056
 He      117.188271      103.585007       54.027779
 He      111.097801       91.928574       71.268288
 He      115.372612       98.122665       65.918999
 He      109.979271       95.001022       64.475517
 He      114.870354       95.615448       66.310127
[truncated: 8,283,081 more chars]
