# Supplementary material for: Molecular mechanisms of mesoporous silica formation from colloid solution: Ripening-reactions arrest hollow network structures
Source: PLoS One. 2019 Mar 7;14(3):e0212731. doi: 10.1371/journal.pone.0212731 (PMC6405164; doi:10.1371/journal.pone.0212731)
Supplement: S2 File — Obtained Models of solvated single particle, solvated dimer particle and mesoporous particle. (ZIP) [file pone.0212731.s002.zip › Silica_Particle_solvated_in_water.xyz]

230421
Atoms. Timestep: 0
Si 33.1564 76.9539 54.8142
Si 37.6831 71.7091 55.1427
Si 31.9435 71.684 50.5316
Si 31.441 66.0201 52.3158
Si 38.778 54.8451 49.847
Si 39.8792 53.0894 53.6219
Si 40.6606 48.0482 55.3393
Si 50.2325 44.7237 64.9494
Si 37.0501 79.9401 53.0437
Si 36.6338 78.3894 50.2507
Si 33.0835 68.9013 59.0257
Si 46.106 57.4334 45.1382
Si 48.3311 61.6061 44.9898
Si 40.4493 57.2708 53.1254
Si 46.0501 51.2151 53.2765
Si 47.2831 46.2346 52.0717
Si 46.9419 53.8554 51.959
Si 43.3418 68.5243 50.3299
Si 39.2486 68.0616 47.2666
Si 39.6216 62.3934 51.8107
Si 33.7902 66.9446 50.4567
Si 40.4405 60.07 50.0494
Si 44.8743 59.3971 47.3791
Si 51.7545 58.1057 48.4574
Si 47.3224 54.943 46.9815
Si 45.0625 71.2654 49.7564
Si 52.0097 62.1183 43.0789
Si 53.0432 60.188 45.3417
Si 46.3375 63.1913 46.5236
Si 43.7353 62.1146 47.572
Si 46.0818 58.9356 50.0936
Si 42.9972 55.1098 49.2543
Si 52.1267 51.515 51.8425
Si 57.2477 49.8096 53.4477
Si 46.3137 75.4917 49.1287
Si 47.247 71.0862 45.9191
Si 55.1273 74.5803 47.786
Si 52.2181 62.5674 47.5534
Si 48.1777 60.674 51.1715
Si 58.1685 63.9117 51.2116
Si 52.5725 54.8498 45.7943
Si 55.0878 55.6604 47.5349
Si 47.8158 80.0342 47.228
Si 49.7192 74.3644 47.3905
Si 50.1347 72.3646 45.2082
Si 64.9705 72.6 47.9051
Si 60.6043 63.6511 49.4377
Si 54.8022 57.4902 55.5709
Si 60.098 58.3345 48.4689
Si 63.8007 55.9218 53.5088
Si 55.8759 42.9608 60.0407
Si 47.6587 79.6383 57.9677
Si 48.1634 76.2557 51.3279
Si 58.0881 72.29 50.4838
Si 48.9821 72.8212 52.3578
Si 59.7081 57.8168 53.4673
Si 60.6289 62.6301 58.1445
Si 56.832 59.028 53.7606
Si 62.6952 46.7075 61.5876
Si 50.9731 82.1292 59.9909
Si 49.4252 78.9954 50.5918
Si 60.273 73.2194 52.3768
Si 63.0444 73.8615 51.8377
Si 60.3713 66.3463 47.6787
Si 68.6263 67.9032 58.7749
Si 62.4898 50.456 54.6579
Si 62.0283 53.4654 54.2836
Si 60.876 50.7775 64.4309
Si 56.6756 80.4112 50.4989
Si 62.5643 77.9711 57.3611
Si 51.5655 78.6773 48.1391
Si 63.3868 69.9977 46.9393
Si 67.8661 71.8454 55.6183
Si 69.0587 63.4548 56.9211
Si 71.839 65.0417 56.57
Si 62.4807 48.8368 59.4825
Si 36.4618 72.031 50.5825
Si 25.3121 70.6926 52.684
Si 28.8272 66.422 66.7896
Si 33.0902 65.3694 55.0185
Si 37.4239 56.7012 60.2749
Si 37.3098 54.0632 52.3336
Si 38.9225 47.9283 63.4951
Si 48.9252 44.3804 60.4742
Si 34.1825 80.1646 57.7868
Si 31.3754 73.8889 56.6577
Si 37.9297 66.9221 49.5606
Si 52.3206 65.0965 55.2523
Si 42.2256 58.0632 48.6172
Si 40.0879 58.4537 57.1636
Si 37.9966 54.7958 57.6391
Si 43.5633 45.1823 60.3846
Si 49.68 48.2822 51.5831
Si 27.6259 71.7888 54.6122
Si 40.2716 68.6615 56.7218
Si 42.277 68.5051 47.7651
Si 45.5516 65.5884 63.4978
Si 53.5176 60.6598 51.8527
Si 57.2906 51.2921 62.8017
Si 44.9391 48.405 52.0971
Si 57.3606 41.5663 62.4553
Si 46.8532 83.2278 51.445
Si 43.6287 75.4238 58.9852
Si 50.2199 68.0543 58.2205
Si 44.4573 60.608 52.2395
Si 49.8773 67.7513 66.5401
Si 53.0065 67.7524 53.7511
Si 52.2751 58.4076 53.7631
Si 40.6533 50.2212 52.8507
Si 59.7455 48.7074 57.9386
Si 46.0055 80.4987 52.4302
Si 49.8136 72.1551 49.3339
Si 45.123 66.9127 52.4418
Si 53.4469 62.3833 54.4848
Si 44.1385 59.0951 59.3433
Si 55.4296 63.546 58.5955
Si 50.8193 54.4849 55.0549
Si 56.4019 46.0025 64.1895
Si 45.2786 73.1179 47.3586
Si 56.0986 74.7264 50.9161
Si 59.0168 68.7205 49.1954
Si 54.7462 58.6927 47.2834
Si 51.2561 61.3435 56.7242
Si 66.2815 61.3777 55.6642
Si 52.4385 54.2284 57.4459
Si 61.6883 51.1965 61.3496
Si 61.0245 47.8056 63.99
Si 47.9026 83.8639 56.0746
Si 47.4339 72.1761 56.7632
Si 49.5361 76.6449 55.3322
Si 60.4597 68.853 53.5597
Si 64.2183 67.0824 50.6274
Si 67.9672 64.6861 62.5974
Si 68.2258 54.8975 65.993
Si 59.0419 52.0985 66.4649
Si 48.4527 85.3644 53.2519
Si 51.7679 82.7494 50.4254
Si 54.0507 75.4431 53.1956
Si 60.5225 63.501 62.6941
Si 67.4228 63.268 53.4741
Si 62.631 69.7605 51.4221
Si 71.8256 65.3113 64.3986
Si 71.1966 57.3841 59.7757
Si 65.8229 50.3628 69.4934
Si 59.2439 80.4457 53.8
Si 67.4598 77.8272 59.9606
Si 63.6465 71.9189 55.9603
Si 68.5945 74.9643 54.8936
Si 72.1342 65.0693 61.2787
Si 72.6968 68.0753 66.0186
Si 71.7765 61.2028 61.6019
Si 64.0756 57.3063 59.8918
Si 26.9534 68.312 51.1797
Si 25.4522 66.8364 55.3389
Si 35.5237 58.4657 58.3765
Si 31.1253 60.349 56.4357
Si 33.5843 67.3238 63.5328
Si 37.8138 51.6838 58.1112
Si 35.0205 47.9312 60.143
Si 49.9869 47.2477 61.1457
Si 33.0528 72.6594 54.4502
Si 35.9724 74.3692 62.9557
Si 45.7544 67.001 55.6216
Si 33.115 63.716 59.6148
Si 44.3673 62.9225 55.6383
Si 40.2018 57.9215 60.3788
Si 42.6311 55.7159 65.0153
Si 53.3203 56.9313 73.9507
Si 49.783 51.3164 63.2801
Si 39.7525 75.6889 53.2679
Si 35.0903 73.2101 65.6777
Si 37.2672 61.7126 59.6767
Si 41.6788 66.7744 62.0691
Si 43.5049 60.1762 63.9779
Si 46.1996 65.6515 60.3656
Si 54.9343 42.264 64.349
Si 43.6967 83.4012 51.5567
Si 39.8908 81.0253 58.1982
Si 40.9503 69.4407 60.9967
Si 37.226 69.815 63.6475
Si 47.9541 61.0416 61.628
Si 51.7225 46.8768 68.9362
Si 55.774 52.1758 66.6811
Si 55.772 44.1824 66.6169
Si 46.3659 76.2792 55.5201
Si 46.094 77.1622 58.5016
Si 51.0116 69.2651 55.4639
Si 47.0659 60.1661 54.0303
Si 49.8931 65.8519 62.7914
Si 53.345 53.6253 62.9448
Si 59.607 55.6292 60.5818
Si 53.3739 48.6831 64.4201
Si 48.8047 81.7592 49.5377
Si 42.2651 81.6042 62.926
Si 44.244 72.1799 52.5312
Si 42.7057 75.342 67.2032
Si 53.9079 69.9931 66.9005
Si 55.0225 64.4476 62.6095
Si 60.042 49.5649 71.13
Si 57.7205 45.6937 72.2416
Si 47.827 84.7912 61.583
Si 59.7497 80.9212 62.5862
Si 53.1582 76.6889 64.3362
Si 62.458 64.5822 64.7173
Si 56.9626 65.8386 64.5354
Si 61.9929 57.8193 55.7655
Si 59.6337 59.0771 67.9882
Si 42.986 88.6837 62.6416
Si 59.2889 74.6157 60.8293
Si 56.8611 69.2396 61.8799
Si 54.8901 72.4043 57.3327
Si 51.231 74.82 60.2284
Si 70.176 70.2054 57.0428
Si 66.1218 64.6288 60.2063
Si 60.3807 55.0444 67.0157
Si 64.2984 56.9391 63.9158
Si 51.4208 84.0835 53.3236
Si 58.5899 71.4239 54.3335
Si 62.4756 81.1395 57.59
Si 65.7595 76.0916 66.4675
Si 71.5566 67.8269 59.9108
Si 70.3737 69.7251 64.9923
Si 71.9315 59.3174 57.4454
Si 68.6765 57.5584 72.4824
Si 31.8991 80.6421 59.8548
Si 28.257 61.9683 64.9845
Si 28.913 61.5373 59.9648
Si 28.5972 56.5697 62.9717
Si 35.0652 51.81 56.9224
Si 33.4617 49.4726 64.8482
Si 39.3631 42.6861 63.1753
Si 42.3298 43.4028 62.7159
Si 29.5222 77.0876 60.1204
Si 35.9823 78.3815 65.2841
Si 26.3739 65.4541 57.8986
Si 32.6624 59.1571 61.2301
Si 38.2586 60.308 64.4053
Si 42.2741 59.886 73.4443
Si 36.9982 54.8418 64.5018
Si 46.9712 55.9074 63.4178
Si 47.5286 47.5547 65.97
Si 33.0609 78.5378 62.0023
Si 32.9935 68.2546 56.2224
Si 38.4636 77.9625 69.3664
Si 37.681 62.4844 70.7554
Si 47.2591 61.4289 72.0112
Si 40.5062 64.047 64.786
Si 41.4337 58.1812 69.0675
Si 53.3192 44.1384 68.6902
Si 39.584 75.7857 58.3498
Si 37.2922 81.8543 61.8393
Si 40.0111 73.8351 66.5245
Si 49.8457 70.6178 69.5639
Si 46.7113 60.0834 66.7357
Si 40.7024 63.5458 70.9257
Si 45.9493 63.4796 69.8771
Si 52.0774 57.476 63.8431
Si 52.0629 51.5044 75.7367
Si 42.1361 76.8802 56.7854
Si 40.6 73.6107 62.5748
Si 47.2137 75.9313 61.0254
Si 43.5426 67.7486 64.3478
Si 49.6543 71.2517 61.1804
Si 48.8009 52.9911 67.853
Si 56.2705 47.7996 79.5501
Si 42.3888 85.3016 57.601
Si 43.8589 81.8523 59.4838
Si 44.7409 84.0796 71.1745
Si 47.6748 74.8304 65.1892
Si 51.7324 71.5418 63.308
Si 68.2361 74.761 64.8775
Si 56.0666 60.3983 68.8979
Si 56.8582 56.6939 64.0596
Si 61.3448 52.1528 69.9816
Si 50.2586 81.9984 63.0691
Si 53.6022 78.4051 61.8346
Si 60.5588 77.2439 59.6585
Si 51.9933 75.3264 66.6629
Si 57.8848 68.1099 69.8278
Si 54.5281 61.8216 61.0145
Si 64.9989 65.1943 68.7617
Si 69.814 54.9899 73.9297
Si 46.4468 87.3011 60.4946
Si 54.0055 81.8361 59.1757
Si 64.9692 81.909 58.9816
Si 61.5814 76.8992 64.6664
Si 60.8861 71.219 63.9628
Si 63.0539 63.8697 78.8944
Si 64.4178 65.6517 62.5264
Si 66.1231 54.9223 71.0778
Si 70.2493 52.0423 72.6049
Si 58.5365 82.3094 58.5683
Si 60.4716 80.1184 67.6321
Si 63.9975 73.5062 66.7339
Si 63.3938 73.1393 69.7547
Si 73.194 60.8278 66.5172
Si 71.0456 65.1422 74.1918
Si 74.3279 63.212 64.5952
Si 66.1908 56.9247 73.6615
Si 29.5485 74.977 70.6715
Si 30.0189 73.6934 64.066
Si 26.7517 64.5783 65.3217
Si 32.9131 55.8339 72.424
Si 33.1446 51.8898 63.0864
Si 31.3409 47.5516 64.0947
Si 36.835 43.4658 61.3149
Si 35.6481 40.5941 61.7707
Si 28.3015 74.2423 56.2142
Si 25.3724 69.7484 69.1537
Si 26.8547 62.3567 57.6409
Si 29.2723 66.879 57.8337
Si 32.0585 53.8776 65.2312
Si 37.2716 45.9053 59.6593
Si 33.9211 55.8721 69.5562
Si 39.9651 52.5038 66.8126
Si 45.0113 52.3421 67.3596
Si 34.3221 76.9902 57.6092
Si 35.5651 70.9924 70.0561
Si 33.3627 61.2498 63.453
Si 39.3024 61.8692 66.9142
Si 32.3312 59.0531 65.2673
Si 42.2602 55.4746 70.5346
Si 41.7158 42.6615 67.687
Si 36.3879 84.6245 65.304
Si 46.1049 81.2816 70.6571
Si 45.1273 76.3589 65.4895
Si 35.0423 63.6776 69.1239
Si 49.944 60.4587 78.8955
Si 53.1004 60.8873 68.6479
Si 37.5505 54.0285 72.2095
Si 46.654 40.8024 69.2936
Si 31.6077 79.0339 66.9097
Si 54.7741 85.0369 65.4054
Si 46.397 68.1737 68.281
Si 57.1059 57.4267 68.3083
Si 53.2199 50.9558 72.9171
Si 42.4944 41.5729 75.6974
Si 39.534 84.7462 64.68
Si 43.525 86.5716 60.3251
Si 50.1571 78.6604 71.1877
Si 49.0419 66.8089 69.2454
Si 54.4604 67.4994 64.8413
Si 52.9707 65.9231 69.3671
Si 58.2735 48.0967 75.3971
Si 54.9869 45.5623 70.7824
Si 55.6046 86.3622 69.4794
Si 54.8236 80.489 68.5909
Si 55.5214 78.9554 72.6417
Si 59.4558 61.4711 73.4733
Si 63.592 65.9601 73.2265
Si 58.8229 56.9306 73.8676
Si 59.5278 44.1263 77.4056
Si 55.218 83.0741 61.5769
Si 59.6217 81.3704 71.3843
Si 61.5415 71.0983 68.4281
Si 66.1048 73.2541 70.9133
Si 63.5884 67.4982 75.9634
Si 67.2543 61.7486 73.1286
Si 63.3557 55.5737 76.4358
Si 53.8481 47.1154 73.4185
Si 65.3237 52.984 76.4886
Si 61.7518 81.3313 64.9999
Si 62.3976 77.9434 67.5569
Si 52.6025 68.9916 69.6477
Si 62.5563 70.323 75.3434
Si 71.9982 62.5166 70.5506
Si 60.9703 64.2858 73.9966
Si 63.7564 60.628 66.2414
Si 63.7156 58.2961 72.8745
Si 31.0227 73.8459 67.9892
Si 33.8571 70.8202 77.8184
Si 27.7398 64.5564 73.5153
Si 29.0818 59.3966 71.4141
Si 28.4712 50.557 67.1003
Si 31.7648 48.581 69.6956
Si 35.1105 44.5002 72.1468
Si 37.4391 40.8613 64.306
Si 30.7519 75.8708 75.4658
Si 34.4203 70.343 72.9721
Si 30.6336 68.1007 74.3924
Si 30.2323 69.4418 78.7053
Si 36.1506 62.6979 63.8844
Si 31.5285 56.4877 63.7801
Si 32.7459 44.7222 68.0271
Si 48.1996 48.6645 74.4995
Si 34.71 47.1652 75.9086
Si 37.6397 82.3826 67.0117
Si 33.5642 75.9034 73.793
Si 42.3701 66.5021 78.2805
Si 46.2335 57.2279 70.9639
Si 45.0426 54.5565 71.7571
Si 45.9779 47.3056 70.3742
Si 42.5642 79.7412 72.1765
Si 49.1164 82.6182 66.7185
Si 41.135 71.1383 77.754
Si 38.9857 71.176 73.5812
Si 43.9545 53.1868 76.8053
Si 49.4322 53.8096 72.4133
Si 46.299 57.4542 78.1962
Si 43.4154 43.4102 73.1601
Si 39.2807 84.3501 61.6165
Si 46.1497 81.6867 66.2504
Si 43.6533 69.6931 77.0981
Si 57.0658 60.697 75.169
Si 43.2685 61.3301 77.8758
Si 44.9107 51.0127 81.1025
Si 52.3969 44.3538 80.1542
Si 49.8278 85.6555 66.1492
Si 62.2238 84.2929 65.4957
Si 47.2494 85.3475 70.0317
Si 44.6495 64.4269 74.7297
Si 49.9788 62.9191 72.3675
Si 58.0423 56.6021 76.5972
Si 52.2433 58.9154 76.2417
Si 50.0533 46.8996 76.2156
Si 54.4538 83.4699 69.1945
Si 43.6149 72.2476 73.7825
Si 48.5565 67.1302 72.285
Si 53.0298 67.2207 74.1717
Si 55.8045 64.1632 81.0479
Si 62.1254 56.7449 80.2551
Si 63.7349 48.3968 73.6614
Si 57.8901 85.4318 70.9589
Si 55.4755 81.7869 74.1541
Si 52.8424 77.7126 78.4191
Si 51.55 67.2806 80.4022
Si 51.1762 64.5634 79.0147
Si 61.8298 57.9176 69.5437
Si 65.7077 64.2526 74.3973
Si 67.0619 56.7689 78.9136
Si 60.0347 54.2464 79.9056
Si 58.2085 83.2018 73.3609
Si 58.9789 72.6147 81.6632
Si 69.0695 66.7719 76.1845
Si 60.7408 71.2355 77.5323
Si 67.0505 64.9067 77.1967
Si 71.1981 65.4034 71.0179
Si 70.3947 59.2069 74.4768
Si 60.513 54.5614 77.0319
Si 30.1483 72.8236 74.8025
Si 26.7895 65.5094 62.3127
Si 30.3415 60.7645 76.2692
Si 29.5925 55.2089 74.8447
Si 33.666 52.6453 72.3802
Si 29.0765 51.6732 77.7888
Si 29.9016 48.9418 73.8324
Si 36.628 44.1385 76.9777
Si 36.229 73.0148 76.8759
Si 39.0829 74.1742 74.4961
Si 41.8616 73.7016 76.081
Si 34.4401 52.9105 75.3376
Si 31.0048 57.3061 79.2673
Si 39.9621 54.8491 75.8096
Si 37.4259 56.7132 75.9497
Si 32.8152 49.9211 78.3863
Si 37.9969 47.1699 80.8123
Si 37.3009 81.8307 71.4751
Si 35.1963 71.7047 82.0803
Si 35.5766 70.8372 84.8873
Si 38.4359 59.4572 75.8435
Si 34.6026 62.6257 73.7893
Si 37.2223 54.7017 80.9777
Si 35.8165 49.3369 82.14
Si 42.5067 50.2373 70.4544
Si 37.7381 79.4979 78.8978
Si 38.4729 76.344 79.3073
Si 38.4039 71.8495 81.7192
Si 31.848 63.2696 72.3916
Si 40.8085 72.6626 85.8176
Si 40.0405 65.1025 84.1117
Si 35.6935 55.7626 78.263
Si 35.5291 51.3948 77.7199
Si 41.0852 45.5818 67.1709
Si 39.3093 80.3779 76.3108
Si 45.0821 73.4667 79.9173
Si 48.0771 67.0874 76.8882
Si 47.7414 74.4181 83.7818
Si 42.2638 59.6515 88.1662
Si 45.0691 55.6525 86.1592
Si 47.9524 57.8931 82.112
Si 49.4172 48.6145 78.8885
Si 43.6332 82.3447 73.5028
Si 50.4832 80.7508 76.763
Si 53.1216 72.2934 83.1305
Si 46.5718 59.8146 80.3995
Si 37.8 75.0101 82.0545
Si 43.8372 63.7124 81.0705
Si 51.1792 55.7462 86.2881
Si 45.9542 47.7793 76.5939
Si 53.063 45.6752 76.2295
Si 52.3023 78.6516 75.5144
Si 53.0746 74.7619 79.1984
Si 54.6687 74.9595 86.2871
Si 46.5253 62.8567 79.4272
Si 55.3234 56.3745 80.355
Si 46.065 60.7428 84.641
Si 50.7146 58.7977 87.05
Si 55.7764 47.463 82.4779
Si 57.9864 75.9218 78.7889
Si 50.7319 71.0466 73.6159
Si 55.7105 75.4649 80.9277
Si 50.4294 74.2311 80.4422
Si 53.7829 70.2652 85.5066
Si 55.7345 57.2154 84.642
Si 57.8985 54.8829 84.4275
Si 58.1017 61.4763 85.9243
Si 57.4827 44.9483 79.5864
Si 61.7791 75.8538 69.6303
Si 55.8495 77.6617 77.415
Si 58.4648 65.0498 81.7024
Si 58.0988 69.037 79.8274
Si 61.854 57.924 83.1149
Si 62.6405 59.8388 76.9303
Si 60.8666 52.4776 82.5185
Si 64.8529 55.2368 80.5454
Si 38.3486 71.056 48.1151
Si 39.5803 61.4189 57.5724
Si 29.2306 63.9376 52.8504
Si 32.9121 60.2941 54.171
Si 35.9187 60.8726 54.2779
Si 39.6318 47.6438 60.7092
Si 46.121 44.8105 58.9851
Si 50.8436 48.8584 58.4611
Si 42.5425 74.0773 46.7513
Si 38.9967 71.9444 52.2481
Si 41.9228 59.9756 53.9803
Si 40.2734 67.0283 54.1149
Si 37.242 58.3672 55.6619
Si 44.0264 51.0296 55.6823
Si 48.128 46.8634 55.0532
Si 49.8584 56.2441 62.2019
Si 40.6221 67.6097 51.0981
Si 41.5704 73.7706 52.0368
Si 46.9868 64.026 55.3836
Si 49.9783 53.7178 50.8623
Si 50.7016 58.2916 57.6595
Si 45.8464 57.1998 56.1683
Si 47.7334 52.8586 56.9776
Si 54.7435 48.1323 52.8782
Si 42.6857 75.4366 54.2509
Si 47.7952 69.9609 48.8441
Si 52.0171 67.6823 48.2048
Si 47.2174 63.2897 49.6646
Si 56.6386 61.1616 51.5809
Si 55.7663 57.2301 51.2272
Si 55.4355 54.6471 56.2687
Si 53.6266 49.1331 59.5816
Si 50.6158 79.1155 53.5661
Si 51.9812 68.8178 51.0559
Si 51.044 60.7921 49.8203
Si 58.7308 61.5577 55.8257
Si 59.1516 51.7791 57.4179
Si 57.127 59.136 49.2628
Si 57.087 54.226 51.4355
Si 58.819 43.9042 63.603
Si 42.6331 81.2778 49.5149
Si 51.9391 72.1552 56.4891
Si 55.1198 63.6658 47.6116
Si 59.4226 64.0975 54.1553
Si 63.0045 64.3202 51.4125
Si 62.4761 63.4438 54.3519
Si 61.4324 56.4594 58.5594
Si 61.7457 53.5519 57.4529
Si 46.6547 73.3695 54.1494
Si 51.2539 74.1877 54.1537
Si 57.034 66.824 50.8165
Si 53.7919 71.4487 50.6948
Si 63.3294 64.0577 57.0816
Si 67.2571 58.6316 55.2542
Si 55.7167 47.7186 68.5794
Si 63.6075 51.0741 57.6489
Si 61.7567 74.0485 56.5194
Si 67.38 75.8581 57.4845
Si 67.1011 75.6011 52.0668
Si 66.8933 65.7084 57.4771
Si 72.3948 68.1877 56.8734
Si 69.0864 65.9341 53.7667
Si 70.128 54.769 58.4254
Si 64.626 52.13 62.2761
Si 29.1967 62.7522 55.8189
Si 30.23 57.7972 57.8584
Si 31.1822 64.5053 57.251
Si 32.9753 56.4079 58.096
Si 43.2191 58.3554 66.4436
Si 40.689 52.9365 61.2117
Si 44.8484 43.3598 64.367
Si 52.3851 40.5677 65.3129
Si 28.1177 74.2554 59.4287
Si 36.8547 73.1337 60.3023
Si 38.9575 65.0573 62.4981
Si 43.5663 63.2607 64.5991
Si 44.491 63.6256 58.605
Si 41.5291 61.1825 69.0694
Si 43.6933 47.8276 55.0056
Si 53.2219 49.3406 55.1906
Si 41.1774 78.8399 61.6093
Si 40.0913 71.6752 56.9313
Si 53.9169 73.1068 60.2895
Si 45.9912 57.0107 59.3973
Si 47.5635 47.2318 63.2796
Si 57.9367 47.3103 60.0962
Si 41.2738 79.3774 51.4247
Si 39.9981 73.024 59.6077
Si 49.3644 65.3568 59.726
Si 41.7514 64.642 55.4219
Si 51.8394 55.461 52.4607
Si 56.0815 55.0354 59.2302
Si 64.6587 47.7469 70.6034
Si 46.059 77.6887 53.0624
Si 49.8597 72.7091 58.7346
Si 55.6731 61.3169 56.3484
Si 65.4208 59.9505 63.6933
Si 61.7213 55.4495 62.6773
Si 67.3379 51.407 60.9504
Si 43.6684 81.6968 54.1834
Si 47.3354 69.1118 57.4857
Si 44.7206 72.7523 58.34
Si 55.9631 67.8036 53.4365
Si 58.6353 67.0527 54.6925
Si 54.6926 52.211 50.6244
Si 63.5317 55.4311 66.3639
Si 53.5067 78.6027 58.8082
Si 46.1554 83.9219 63.7784
Si 64.8544 79.4406 61.1194
Si 58.5197 69.2123 64.6157
Si 58.232 64.8707 59.1119
Si 62.446 66.9586 58.1302
Si 63.2875 51.2936 67.966
Si 60.7918 46.3609 71.6179
Si 60.9121 82.5479 60.2149
Si 51.5192 76.8194 57.6539
Si 56.0255 77.7761 57.0791
Si 56.4308 74.7129 61.5849
Si 70.6459 70.1085 61.797
Si 67.6663 70.1096 62.2332
Si 66.8047 67.2321 52.3418
Si 68.315 59.3563 62.8841
Si 28.1258 68.835 55.6694
Si 23.4592 69.2043 54.8124
Si 27.6723 56.9957 67.4173
Si 35.0135 54.9261 56.1394
Si 36.9383 57.8511 65.7144
Si 40.2411 49.4922 65.9834
Si 40.2353 49.6065 58.1532
Si 52.048 46.3748 63.0607
Si 31.9714 75.8282 59.0213
Si 32.4181 73.4893 60.9207
Si 34.2151 70.3489 62.9412
Si 32.7461 67.6298 66.4913
Si 40.1843 70.8223 63.7612
Si 40.8134 60.2332 62.4671
Si 44.2745 62.141 67.5703
Si 52.4753 50.5759 62.0457
Si 33.4866 80.119 64.7924
Si 43.128 68.1998 56.579
Si 38.6545 75.3676 63.9535
Si 48.6847 63.961 68.0901
Si 51.3456 63.0357 64.6503
Si 46.3315 59.1448 63.6314
Si 60.2551 45.4124 65.8787
Si 39.0809 78.2322 54.9625
Si 32.5202 71.9674 65.2772
Si 37.7391 68.7631 66.7225
Si 51.2804 63.3981 59.0929
Si 53.2198 65.6174 58.3149
Si 52.6088 54.5305 65.9354
Si 56.3514 53.0212 69.5085
Si 41.3841 82.4458 65.5786
Si 44.8878 77.6065 62.5524
Si 59.2297 67.0315 57.6224
Si 52.7521 66.5817 62.5752
Si 58.0303 48.3079 63.0589
Si 57.0622 49.9721 70.4036
Si 44.8005 83.1398 56.8444
Si 47.4847 73.1375 62.6172
Si 50.1578 76.8667 61.8361
Si 47.0425 70.8828 66.9299
Si 61.3439 70.4381 60.9675
Si 55.668 49.1391 66.1437
Si 54.5302 56.3364 67.5819
Si 50.2005 81.8513 55.2581
Si 62.6468 77.3749 61.8904
Si 55.6355 74.8386 64.5898
Si 57.3798 60.4294 61.2063
Si 60.6957 60.0631 65.4419
Si 65.5475 59.1685 68.1173
Si 61.5605 46.4845 77.5318
Si 57.7364 86.4477 65.6946
Si 60.2452 82.472 55.8549
Si 64.0784 74.6897 61.0838
Si 63.3465 67.9786 61.008
Si 68.0008 71.5812 64.8839
Si 70.3946 61.8175 67.8386
Si 61.3052 61.0114 60.7761
Si 66.0344 55.9763 68.048
Si 30.9875 69.9978 67.1587
Si 26.3292 70.8191 66.3245
Si 26.7045 55.4748 65.0329
Si 29.6653 58.6942 60.9151
Si 28.9091 53.0742 65.3601
Si 42.3384 55.5071 60.2018
Si 36.8274 47.8036 68.7128
Si 30.1193 46.1097 68.7112
Si 31.7031 82.9637 62.0985
Si 33.2695 73.1124 69.8641
Si 36.4613 66.9926 62.7428
Si 39.4612 66.1113 66.6423
Si 38.3402 57.4102 68.4867
Si 32.4259 44.6521 64.8118
Si 28.3646 48.6822 64.5179
Si 44.8394 42.3653 67.4566
Si 38.3377 80.4864 64.6434
Si 39.9052 70.6881 66.6895
Si 36.8687 68.7199 73.8053
Si 41.8265 63.1481 73.8941
Si 50.6651 57.0646 66.2953
Si 45.5336 51.1793 60.4426
Si 44.4265 44.9797 68.7211
Si 37.168 80.2053 58.9893
Si 47.8926 79.9771 62.5977
Si 34.4581 66.3026 70.3137
Si 40.9693 67.7986 80.6954
Si 50.6698 59.3278 68.2588
Si 53.6564 60.9798 65.462
Si 44.5913 46.1957 65.6591
Si 47.1815 86.72 65.0648
Si 42.5983 70.1062 67.9498
Si 53.5388 72.8034 65.4491
Si 52.2554 63.1043 70.5407
Si 57.7105 64.5349 67.1359
Si 59.1149 54.3709 69.7109
Si 51.0117 43.434 71.7265
Si 48.7953 77.7379 64.315
Si 48.9966 75.2691 67.8163
Si 53.4914 79.3089 65.9838
Si 51.4175 73.8241 72.5748
Si 56.2242 65.7816 69.484
Si 61.4135 52.0741 75.3928
Si 56.5199 48.6595 73.1002
Si 56.7632 76.7807 67.0272
Si 60.8479 82.8885 69.0424
Si 53.4303 69.8958 72.3652
Si 60.6299 67.0564 65.756
Si 69.7349 64.7007 66.4953
Si 66.9699 71.1272 68.7633
Si 59.0103 51.5303 73.4087
Si 60.8514 45.8395 68.6885
Si 63.4649 84.1851 60.8191
Si 64.7034 80.8721 63.9874
Si 58.3436 73.3154 77.237
Si 61.8076 68.6268 70.0825
Si 72.4318 55.8356 72.6817
Si 58.6408 60.9932 70.3427
Si 66.9247 66.3209 66.5438
Si 65.159 60.4658 70.9908
Si 32.2579 79.6624 72.3418
Si 39.1585 73.7937 69.5048
Si 31.6351 64.7996 66.9839
Si 29.3793 59.3984 66.3633
Si 31.2916 50.5927 67.7376
Si 35.3818 50.2849 67.2602
Si 40.2434 55.6636 73.0181
Si 36.6478 43.6957 65.7409
Si 26.9672 74.8799 68.9946
Si 31.8433 66.382 72.1336
Si 31.0781 72.3653 71.9359
Si 34.5253 59.9653 72.0549
Si 40.1101 67.2328 76.3125
Si 36.7412 54.72 69.3797
Si 38.126 50.053 70.4176
Si 39.1824 47.8158 78.016
Si 28.4084 73.3494 66.6392
Si 45.6567 77.9704 68.0821
Si 39.5997 64.0437 75.7784
Si 35.4847 55.4973 74.0475
Si 42.4013 52.9045 68.8358
Si 46.0557 41.7596 72.2624
Si 34.6308 82.7698 63.3385
Si 41.3343 80.842 68.3527
Si 44.0559 68.2786 72.887
Si 38.6673 63.3036 81.852
Si 42.2206 72.2866 80.3403
Si 52.8589 54.5865 76.0049
Si 51.4589 46.5164 71.8933
Si 48.536 78.4497 68.6195
Si 44.5111 70.1771 70.2799
Si 40.4994 75.3457 71.9306
Si 53.2466 60.0517 78.7876
Si 40.0824 57.0184 82.4061
Si 47.0365 45.0419 81.0892
Si 51.7192 43.1733 77.1885
Si 43.8492 83.378 66.9664
Si 62.2394 85.2417 68.5528
Si 52.2949 65.728 66.2558
Si 64.146 62.3795 76.2717
Si 55.4078 59.0935 72.9328
Si 41.7887 60.9511 85.3226
Si 52.2182 56.1834 81.032
Si 42.5711 87.2082 67.7225
Si 48.1591 70.2815 71.9491
Si 44.6139 69.0555 80.0357
Si 64.4978 66.2827 78.391
Si 62.5779 55.6114 73.3537
Si 58.0509 49.7996 78.0185
Si 51.0768 44.9915 82.7643
Si 57.9277 83.0926 63.1096
Si 57.4073 73.9581 74.2716
Si 50.7212 68.7624 76.0001
Si 60.7966 68.1097 84.1835
Si 65.5778 71.3732 75.976
Si 61.1053 58.8971 74.5135
Si 66.8426 61.7397 77.623
Si 59.6314 54.5447 72.7018
Si 26.785 72.1312 70.4427
Si 35.2108 73.1762 73.9458
Si 29.8971 56.2568 72.2165
Si 31.0459 57.8017 76.0712
Si 30.9727 51.0859 71.6114
Si 34.3288 44.0729 75.0328
Si 29.9936 46.852 77.7664
Si 38.1089 45.0915 68.0723
Si 35.7739 78.2081 76.9375
Si 27.2358 72.0642 73.4409
Si 41.0153 68.7677 73.7676
Si 32.7929 62.7235 76.3586
Si 33.6658 60.9024 69.2299
Si 36.83 42.9703 70.0682
Si 47.0759 52.5707 77.0737
Si 37.5839 46.9828 75.497
Si 47.7439 75.8869 73.6456
Si 38.5961 58.9621 80.396
Si 37.2245 67.0964 76.6113
Si 31.5586 75.1943 78.2975
Si 48.9226 56.4528 74.1687
Si 39.572 51.9093 75.1355
Si 39.446 50.5311 84.4401
Si 43.2121 57.2724 78.7156
Si 39.5855 82.8433 69.6618
Si 43.7011 79.7452 69.3821
Si 38.4042 67.8365 83.8262
Si 41.5625 64.182 88.0182
Si 39.6531 61.4649 79.6996
Si 37.8948 62.1859 77.3704
Si 40.4066 54.3116 81.2435
Si 41.7393 45.9757 78.4313
Si 49.4477 75.2561 77.5603
Si 38.7581 70.7157 84.7047
Si 43.7867 68.5622 85.1983
Si 41.9004 63.5164 78.7663
Si 42.8919 68.9167 82.5024
Si 42.4183 58.9264 83.1102
Si 42.5723 47.5698 80.8699
Si 48.7565 44.0487 76.1717
Si 50.9388 80.8692 82.4122
Si 49.0541 82.7583 74.7188
Si 46.9516 65.3842 83.5679
Si 44.858 66.6724 81.7964
Si 53.5224 67.1271 85.2497
Si 50.2306 59.1104 83.9879
Si 57.9045 59.2926 77.9329
Si 56.1647 52.0662 77.2181
Si 55.6135 76.3658 74.556
Si 50.7339 76.6251 73.5164
Si 56.3932 66.5245 86.4954
Si 50.8814 70.6404 86.5222
Si 55.5268 61.6384 82.3363
Si 54.323 52.6977 83.8643
Si 58.4409 50.6631 83.7341
Si 55.1785 44.3583 81.5674
Si 57.6672 79.7789 66.3632
Si 54.1088 76.368 68.829
Si 60.9457 69.1407 81.3358
Si 50.0155 65.9947 83.0447
Si 60.4141 61.021 78.6384
Si 59.9447 62.1887 81.5955
Si 60.5905 63.6654 76.9927
Si 65.9559 69.6288 72.4584
Si 32.4518 68.5204 76.6785
Si 27.6672 68.7553 76.8846
Si 31.1857 67.8102 81.0799
Si 31.4406 53.328 76.3691
Si 32.7715 54.7962 83.9527
Si 40.2266 50.2412 72.6952
Si 37.3992 46.6306 72.574
Si 28.0623 49.0265 76.262
Si 34.7563 78.7788 74.1775
Si 33.186 65.4536 76.938
Si 32.4468 65.206 79.9307
Si 32.7343 54.9824 78.6229
Si 43.5721 57.2393 91.7812
Si 30.8204 51.06 80.3901
Si 30.6643 47.8799 80.7939
Si 41.6711 47.8001 73.6428
Si 33.961 69.3667 80.5785
Si 34.2646 61.4402 78.787
Si 37.0674 60.8516 82.6109
Si 35.8508 58.7491 79.0177
Si 34.449 52.6102 85.4782
Si 38.1431 53.2053 87.7785
Si 45.0709 49.0752 83.7813
Si 41.8739 43.8257 70.4219
Si 43.5111 77.6941 74.4185
Si 43.0115 77.4678 78.8333
Si 38.5952 60.6997 85.3534
Si 35.3558 67.6937 84.3895
Si 35.3638 54.3638 87.9354
Si 40.5196 56.7008 90.9381
Si 42.6913 52.1197 87.5376
Si 34.9649 45.8959 78.7263
Si 44.3645 79.6812 80.668
Si 42.673 72.5144 83.1961
Si 52.6405 77.0881 85.0886
Si 30.6288 62.9044 80.8391
Si 37.9171 58.6249 87.6884
Si 43.8262 62.9809 84.0834
Si 40.3201 47.8429 82.8562
Si 46.249 44.882 77.9106
Si 51.1206 76.7217 82.4818
Si 44.466 77.6775 83.1211
Si 41.9541 75.7227 83.0626
Si 45.4028 72.3289 84.4917
Si 52.8924 60.9837 86.6108
Si 48.9973 66.3246 87.9165
Si 51.4344 51.9573 82.7635
Si 46.3513 53.6025 84.2548
Si 47.1283 78.39 80.3157
Si 55.1471 81.2102 79.8885
Si 58.3391 68.9493 85.9862
Si 51.6936 65.4261 86.8901
Si 46.7362 61.6721 87.4798
Si 56.7516 52.3643 85.766
Si 55.0231 55.7053 87.5757
Si 53.2831 47.1515 78.8476
Si 60.0447 87.2108 69.9093
Si 53.671 79.8818 83.8925
Si 57.3655 70.9904 83.6364
Si 61.8697 71.8146 80.3386
Si 50.3889 62.9953 89.1708
Si 49.0756 60.3411 89.3305
Si 53.2809 55.6777 83.8474
Si 61.0353 55.0301 84.4878
Si 34.419 74.8636 52.6958
Si 30.3557 71.666 53.0466
Si 41.0425 63.7888 47.5283
Si 36.0506 59.7899 51.215
Si 38.3682 57.7193 50.949
Si 46.3186 50.3411 57.5576
Si 42.3326 47.5106 61.6363
Si 53.1489 45.3267 57.1637
Si 35.7021 77.2421 62.2262
Si 37.0438 62.4291 49.942
Si 34.0289 73.9679 49.7121
Si 44.0635 59.7175 56.2103
Si 44.332 63.1323 50.4519
Si 41.4757 54.8353 51.6944
Si 48.5916 49.7989 54.2306
Si 52.5363 48.4622 50.7738
Si 44.2679 77.3497 50.5163
Si 51.8541 70.8968 47.4631
Si 41.8785 75.6703 49.4627
Si 48.7007 58.6353 44.137
Si 49.2399 60.8352 42.3045
Si 41.4838 52.9813 56.1904
Si 33.6644 58.3803 51.819
Si 51.0932 51.3427 54.9268
Si 47.8463 67.6099 50.8936
Si 50.661 63.8391 45.3642
Si 51.1994 57.5486 45.5203
Si 55.142 66.8455 48.1544
Si 50.1771 53.8363 47.6317
Si 45.8245 55.7819 49.6734
Si 53.266 56.2965 50.1933
Si 55.492 45.9657 55.099
Si 41.4624 71.5208 48.3301
Si 54.7916 71.5389 47.7294
Si 56.8644 69.1837 46.9979
Si 62.0945 73.7732 48.762
Si 61.9804 60.8433 49.322
Si 55.16 58.7718 58.1501
Si 64.0337 57.4442 50.8076
Si 56.6368 51.9144 55.55
Si 52.2605 75.7215 48.5056
Si 47.8067 76.9797 47.0328
Si 61.2888 70.9512 49.0838
Si 63.4678 66.8853 47.6256
Si 65.6615 62.7956 50.8365
Si 63.7476 60.5049 51.7605
Si 66.3968 52.6215 58.2352
Si 59.0014 52.4776 60.357
Si 49.4001 84.4846 58.7921
Si 53.5901 80.1348 49.9811
Si 64.16 76.3843 53.166
Si 62.9431 68.8341 55.574
Si 70.3117 58.7957 54.9754
Si 66.9982 55.9258 53.7328
Si 64.4795 60.356 60.8529
Si 60.0217 45.0334 60.847
Si 56.1325 79.8915 54.5633
Si 66.0229 72.8841 50.9654
Si 67.6002 70.6157 52.6861
Si 70.5663 72.0892 59.5105
Si 69.8341 61.8681 54.207
Si 71.761 64.2842 53.6955
Si 67.8515 54.8085 56.5217
Si 59.1702 54.831 53.6255
Si 29.5892 68.6203 52.7453
Si 35.0095 70.3063 54.932
Si 35.9096 64.4889 58.6434
Si 35.7586 63.8615 55.4743
Si 35.6581 56.4993 53.5798
Si 42.433 50.4219 60.1242
Si 40.443 45.2783 64.2322
Si 55.4788 49.7262 57.2562
Si 26.4311 65.4612 52.6267
Si 34.3844 69.9035 51.7385
Si 36.1754 64.8434 51.0923
Si 37.4248 65.6928 53.9417
Si 39.8092 62.3122 54.6857
Si 40.6207 55.9305 56.0843
Si 57.7029 48.0017 56.0039
Si 54.4649 44.6905 62.2374
Si 39.4985 81.7199 52.7142
Si 42.5406 72.8184 56.0295
Si 41.4453 64.5533 50.5217
Si 39.1872 65.3832 59.636
Si 52.6405 58.1356 59.6467
Si 50.4833 52.0071 58.3674
Si 49.6173 53.5645 60.9206
Si 37.1751 76.4784 56.6082
Si 48.0963 61.6512 56.7068
Si 48.1862 65.4064 65.2771
Si 49.826 63.9386 53.8233
Si 47.6994 55.0695 54.7631
Si 59.8573 57.0505 64.7679
Si 62.7958 48.1544 67.955
Si 45.2656 79.9983 49.2171
Si 57.5287 77.5305 51.7136
Si 52.6395 68.1948 59.8797
Si 49.6378 65.0855 50.8314
Si 58.5677 61.813 63.8706
Si 57.3368 57.2505 61.2142
Si 57.7289 54.058 48.3602
Si 49.6015 79.2418 60.0453
Si 49.325 69.6936 52.7867
Si 57.2377 66.2238 61.6125
Si 42.8041 70.2372 54.156
Si 46.386 61.1321 59.1857
Si 56.0036 53.7776 64.2357
Si 63.6251 52.4568 65.1671
Si 43.1343 84.5651 62.7105
Si 60.5429 77.8228 54.9767
Si 60.3727 76.4258 52.1706
Si 65.7177 71.6958 58.0463
Si 56.0774 74.927 55.6073
Si 65.5946 67.2915 55.2022
Si 65.5589 55.2229 61.9539
Si 68.2887 58.8504 59.8855
Si 53.6994 78.6754 52.8722
Si 57.862 71.9759 57.4012
Si 56.3138 70.8376 52.3633
Si 67.6708 73.458 59.4885
Si 66.3047 57.3887 57.7595
Si 65.6034 62.1454 58.5646
Si 69.8227 61.2107 58.9583
Si 72.8418 58.2276 62.04
Si 34.423 71.5392 59.994
Si 41.4338 63.8999 58.5237
Si 31.8309 65.068 62.0569
Si 33.1242 56.0218 61.1244
Si 37.6216 52.181 61.0644
Si 40.0326 54.0856 64.0036
Si 46.8608 50.1977 63.2193
Si 47.6071 44.0581 63.2627
Si 34.2287 80.0416 54.6542
Si 29.6759 69.6459 62.5514
Si 35.7977 67.2856 59.6562
Si 31.2331 63.2569 64.3865
Si 35.7867 48.1515 62.9717
Si 45.9335 47.1832 57.1501
Si 49.0363 43.0943 69.1288
Si 39.4538 77.0062 50.3291
Si 38.4998 68.4484 59.3701
Si 44.0316 70.8013 65.5559
Si 48.55 68.7862 62.2483
Si 50.6043 62.348 61.9663
Si 52.9976 55.2692 60.2671
Si 48.738 58.379 60.244
Si 42.1409 79.1875 58.8361
Si 37.027 74.4671 54.1595
Si 45.9536 68.8293 60.2378
Si 43.7356 67.1782 67.2723
Si 48.8222 59.0079 70.4742
Si 52.0462 59.8525 61.7808
Si 48.5784 50.042 67.0204
Si 51.6727 49.5521 67.0141
Si 40.7629 80.7985 55.3128
Si 43.6429 70.8766 60.6764
Si 44.9621 80.6849 62.1551
Si 44.4014 72.6512 63.2037
Si 60.119 63.3239 68.6335
Si 54.3786 57.9596 65.3372
Si 58.0017 45.6572 67.8323
Si 50.386 84.9517 63.3995
Si 53.4242 85.3389 62.5447
Si 43.0272 75.2601 61.9917
Si 57.1002 69.9831 67.2826
Si 69.6306 57.5295 64.874
Si 63.2534 60.5643 54.8542
Si 68.4113 54.3937 61.1452
Si 46.2239 88.9954 63.0192
Si 64.8603 83.9612 63.6886
Si 58.676 69.6826 59.456
Si 53.9133 70.2019 61.7812
Si 66.0189 69.3593 59.8736
Si 65.3019 70.7162 66.2055
Si 67.0544 67.1697 63.5487
Si 61.1304 47.2615 74.4086
Si 58.079 79.1449 59.2007
Si 64.4414 75.9929 56.3445
Si 66.0831 76.1919 69.6623
Si 68.3234 75.306 61.8356
Si 71.1124 66.9705 68.3846
Si 74.4008 62.8642 61.5046
Si 72.8149 57.8661 65.1318
Si 69.7095 54.2118 68.8076
Si 29.7195 72.205 61.317
Si 29.4466 66.7913 60.9999
Si 26.5587 59.3807 69.4654
Si 33.3304 60.6816 58.5644
Si 35.7554 54.6505 61.8217
Si 28.2732 51.1404 62.7561
Si 35.264 45.0892 63.4691
Si 44.3586 54.5759 62.5653
Si 32.4499 76.0961 66.2899
Si 35.1195 68.4356 68.199
Si 41.4912 66.1417 69.0782
Si 38.7705 70.9567 70.3633
Si 46.621 53.9192 59.6926
Si 45.2355 59.3645 73.1731
Si 50.9736 47.1511 55.9625
Si 49.1139 45.8217 67.806
Si 38.3588 77.79 60.5012
Si 35.4968 75.9416 67.2299
Si 29.5431 70.5052 69.9216
Si 45.6296 65.6646 72.0978
Si 46.2002 57.4453 75.2962
Si 47.0169 54.7268 66.4869
Si 51.956 52.4394 68.2854
Si 40.8888 77.6612 67.581
Si 40.3107 78.0049 64.4317
Si 49.524 61.5582 66.6323
Si 50.875 60.7509 74.1857
Si 56.3382 62.1278 66.0799
Si 48.2501 46.631 72.1302
Si 52.2937 53.5015 71.1871
Si 41.1841 83.4957 59.4523
Si 53.2786 78.9612 70.5382
Si 44.7841 75.2816 69.564
Si 49.4928 64.3896 76.3403
Si 44.9218 66.9573 76.6465
Si 56.8258 57.1924 71.4393
Si 52.113 53.3066 79.836
Si 58.3869 84.2679 67.9856
Si 58.9957 78.3395 63.8195
Si 53.261 80.9384 63.3257
Si 61.1235 73.993 65.5352
Si 63.0256 63.1876 67.628
Si 72.1125 53.3107 70.5489
Si 57.5812 45.0644 75.2228
Si 56.6192 82.5865 66.0521
Si 58.8039 72.2415 68.7795
Si 56.6726 77.8614 61.7276
Si 58.3837 70.6766 71.6044
Si 62.656 69.6 65.794
Si 60.391 66.3216 68.8867
Si 63.6877 53.2799 71.7786
Si 67.8536 52.4871 70.8361
Si 61.7289 73.0202 59.5724
Si 65.1199 79.0225 66.5309
Si 67.3092 72.1623 73.3676
Si 74.1917 60.4655 69.6153
Si 68.3843 68.2207 68.8077
Si 69.4091 57.3247 69.4537
Si 68.3858 59.4114 67.2279
Si 72.3904 57.804 70.3589
Si 29.9514 77.4908 72.6476
Si 29.2371 65.9177 71.1307
Si 29.9271 55.6584 69.0816
Si 36.0452 64.4759 77.3671
Si 32.1062 53.5235 68.2601
Si 37.0461 52.8863 67.0854
Si 34.6098 42.3971 67.7715
Si 42.8041 48.5467 64.4356
Si 32.2897 75.5706 63.2354
Si 33.8675 76.1071 70.8636
Si 37.0148 63.9083 66.7413
Si 48.7663 61.2859 76.0077
Si 30.9567 51.4497 61.0728
Si 39.4304 58.8122 72.8135
Si 51.4092 41.614 68.1576
Si 47.0636 52.6273 70.5687
Si 33.4592 78.9703 69.541
Si 36.3567 80.1078 68.8743
Si 43.5892 74.9851 72.562
Si 30.574 63.3903 69.6007
Si 50.9707 58.2288 72.5616
Si 45.9338 57.3621 68.0197
Si 49.1177 51.7257 74.8189
Si 41.816 86.6435 64.6987
Si 46.8622 74.2272 75.8715
Si 45.9724 70.2154 73.9248
Si 45.8511 61.9939 76.5486
Si 55.1304 54.5197 71.9536
Si 46.6011 50.1086 69.237
Si 49.7018 66.4227 46.4694
Si 52.4212 84.5766 67.243
Si 50.2885 79.7938 66.3382
Si 49.159 70.3242 64.9046
Si 55.6664 54.9777 77.4734
Si 55.8568 52.3744 74.0272
Si 48.3378 43.7032 73.1505
Si 42.1483 84.6329 69.343
Si 48.7466 82.4347 69.6441
Si 50.6719 65.6461 73.7444
Si 49.2182 62.9898 80.6489
Si 55.8866 65.9025 74.4059
Si 42.044 50.6825 80.0322
Si 49.3967 47.2017 81.6817
Si 59.9511 85.5212 63.5769
Si 59.2181 74.9453 67.9482
Si 55.6613 72.1105 72.635
Si 59.0248 66.9595 74.5551
Si 65.1926 58.136 77.1873
Si 64.1817 51.5049 73.9922
Si 59.6429 46.5714 81.3287
Si 53.8351 73.5535 70.499
Si 60.5799 69.272 72.9934
Si 59.5999 68.1296 77.5853
Si 57.6868 88.2847 67.848
Si 64.4968 67.7641 70.6339
Si 69.7136 62.131 63.2863
Si 67.6243 59.7071 75.6962
Si 60.5633 48.9919 79.4135
Si 31.2279 72.1579 77.6512
Si 27.9763 67.9783 69.4975
Si 28.5965 69.239 65.2274
Si 34.3449 58.3199 67.5607
Si 29.3423 61.7535 73.5586
Si 34.1865 46.5923 69.9645
Si 31.9423 48.2932 60.9543
Si 44.4841 48.9687 72.4656
Si 38.0612 76.3291 76.3797
Si 42.8549 65.4349 85.2208
Si 37.3688 63.8584 73.3807
Si 37.1767 59.3905 70.4898
Si 30.5604 60.5638 69.0779
Si 41.5614 59.1331 76.4323
Si 35.5293 52.1327 80.8462
Si 41.1516 48.0966 68.6835
Si 37.6915 79.6695 73.6675
Si 41.0255 77.7979 76.3315
Si 39.8084 78.5164 71.916
Si 37.4242 66.6068 71.5894
Si 40.0313 67.9706 70.7533
Si 42.1202 50.8294 76.8335
Si 43.052 47.7149 76.1884
Si 50.5144 81.5464 72.1005
Si 36.6564 75.4315 70.2228
Si 37.0046 65.2987 80.278
Si 46.5762 69.4763 84.3999
Si 43.456 59.9115 80.6213
Si 50.4179 56.4912 76.8605
Si 47.5226 54.7016 79.3721
Si 40.0998 46.4062 71.2343
Si 45.3161 86.1803 67.4601
Si 44.3561 75.2334 77.3197
Si 46.4598 71.1417 76.6665
Si 49.2482 73.4033 70.4632
Si 55.7403 59.1943 80.2096
Si 42.8142 54.2274 79.6643
Si 43.3106 43.3377 78.1429
Si 53.2766 82.8089 72.0624
Si 46.4339 72.5728 69.7568
Si 56.3944 64.0895 71.957
Si 48.9379 61.7463 83.5371
Si 57.5121 54.1385 81.3721
Si 54.0969 63.0817 78.6398
Si 46.4388 49.8099 78.6392
Si 56.2949 51.5775 81.6522
Si 52.0105 80.5972 79.4368
Si 57.4378 79.4301 70.0698
Si 54.1756 61.9679 72.8393
Si 54.996 63.1297 75.5526
Si 46.9446 58.6533 90.5568
Si 50.524 62.9627 85.9548
Si 48.1753 49.4388 83.6174
Si 70.445 62.1496 73.2963
Si 55.8272 68.8996 81.7936
Si 61.2388 66.3408 81.9045
Si 51.609 70.0466 78.8052
Si 47.0455 71.0323 79.5662
Si 58.3763 64.4906 84.8875
Si 66.5324 68.4965 75.4876
Si 65.0064 52.2759 79.5708
Si 67.4189 55.2379 76.043
Si 34.9247 74.6481 81.3616
Si 27.7963 69.0353 73.831
Si 28.7043 66.0447 76.1044
Si 33.3261 56.1449 89.398
Si 35.2222 51.0696 70.3137
Si 35.274 48.9137 72.5427
Si 31.9069 48.3342 76.1409
Si 27.526 54.3153 77.1594
Si 39.1187 70.0051 79.2781
Si 28.3505 55.6613 79.8687
Si 34.6187 59.3478 81.9599
Si 32.6041 53.2276 81.325
Si 37.4306 52.8731 84.6464
Si 33.5667 47.7913 80.756
Si 41.9676 54.7677 86.2905
Si 44.3246 55.1595 74.642
Si 34.7381 75.505 78.3594
Si 36.5934 68.1835 79.2464
Si 31.9142 60.0873 80.5932
Si 34.9025 57.1178 84.2294
Si 37.5773 55.9358 83.7553
Si 41.538 52.7791 83.8027
Si 44.1499 51.5157 84.7555
Si 45.2406 54.0112 81.5483
Si 46.3411 78.2462 75.3236
Si 34.692 65.6874 82.2441
Si 43.6431 73.3055 87.0088
Si 39.4528 75.4521 84.7864
Si 39.7686 55.979 87.8934
Si 39.6459 59.4637 90.1342
Si 52.9021 53.4892 87.5656
Si 44.5524 46.3234 82.5675
Si 46.4404 81.103 73.8494
Si 41.1892 75.3743 80.2009
Si 46.3519 75.7848 81.5413
Si 50.6944 75.51 86.8917
Si 46.7633 64.7031 86.6112
Si 35.007 57.3837 87.1775
Si 45.2402 57.7877 83.712
Si 49.4925 53.5256 84.8244
Si 48.5406 78.2999 77.5694
Si 49.7909 71.3372 80.8263
Si 50.5928 73.2816 84.704
Si 47.6055 75.507 86.6332
Si 44.7939 60.9058 89.742
Si 49.4384 68.1845 85.2908
Si 51.9724 49.8923 78.3574
Si 54.1615 51.4006 79.5281
Si 55.7467 78.6664 81.6109
Si 48.7595 78.6814 83.0841
Si 55.7975 73.8697 83.6535
Si 54.0103 71.0233 80.3211
Si 53.3566 63.4464 88.6503
Si 47.3479 56.7734 87.9524
Si 49.8277 57.4876 79.8561
Si 62.8926 50.5155 81.1618
Si 56.189 80.9874 76.9567
Si 56.8377 71.9901 79.4533
Si 56.0326 65.0795 89.3039
Si 59.3695 59.7939 83.5057
Si 53.9994 66.4529 82.3621
Si 55.6016 60.2516 85.1867
Si 62.5989 63.4626 81.7536
Si 58.375 47.5365 84.131
Ob 35.3452 73.0682 50.0816
Ob 34.959 65.9237 50.868
Ob 41.8018 72.6868 47.2393
Ob 39.7482 63.5484 46.5976
Ob 50.0577 53.9662 49.1992
Ob 41.1221 53.9372 52.9909
Ob 40.487 48.7594 56.8194
Ob 49.8096 50.4343 55.1397
Ob 37.5758 72.4791 51.6421
Ob 40.1711 72.9919 51.9643
Ob 40.737 64.1096 49.1412
Ob 45.96 59.6018 48.5942
Ob 36.0441 60.5955 52.649
Ob 40.1702 54.7613 50.7197
Ob 45.0285 51.4675 54.4467
Ob 53.7761 41.2374 64.8181
Ob 32.7569 72.9949 49.9745
Ob 41.2851 66.1515 50.7573
Ob 48.0446 60.7438 52.7802
Ob 44.5991 72.0951 48.426
Ob 47.2054 58.0487 44.1186
Ob 40.5117 49.1846 54.1413
Ob 48.4375 53.4762 51.4601
Ob 58.0633 54.3264 49.9706
Ob 43.5687 76.7692 62.179
Ob 51.0807 66.8396 47.2063
Ob 42.841 72.9366 52.5817
Ob 52.3046 66.376 54.2782
Ob 55.1123 65.2879 47.5993
Ob 50.9616 59.4309 48.9262
Ob 52.1203 56.2841 45.1613
Ob 57.7908 48.8863 54.6367
Ob 48.769 71.1876 52.5513
Ob 40.9214 72.8355 56.0603
Ob 54.4069 59.6455 45.9463
Ob 63.8125 66.4417 49.1744
Ob 48.1716 68.7099 52.0633
Ob 58.5522 58.9117 48.411
Ob 51.9204 56.9624 49.5725
Ob 52.6559 48.3949 49.18
Ob 61.0107 72.552 48.6072
Ob 47.7306 73.6339 52.9502
Ob 53.3877 71.2595 47.0098
Ob 60.25 64.8536 48.3498
Ob 67.7751 55.0704 54.9225
Ob 54.1291 55.7168 48.8801
Ob 63.2247 47.5704 60.3172
Ob 64.5312 51.8814 63.9079
Ob 50.1048 84.9808 53.1262
Ob 48.6674 76.4333 61.3896
Ob 62.3483 74.0583 50.3708
Ob 63.7873 68.4937 47.309
Ob 65.0597 61.453 51.4508
Ob 63.4897 60.0728 53.3003
Ob 63.5163 56.8286 52.2162
Ob 65.0988 53.7281 62.1756
Ob 50.0374 77.8711 54.4078
Ob 63.1674 74.9952 56.5071
Ob 49.4879 72.8483 50.7797
Ob 63.4283 68.4457 50.8012
Ob 72.4376 67.6498 67.5512
Ob 64.8332 57.0636 58.4622
Ob 67.0597 57.5023 54.12
Ob 65.3774 60.621 62.1776
Ob 33.6868 76.465 56.251
Ob 44.9623 72.2884 51.0692
Ob 34.7965 59.9448 58.2792
Ob 43.9028 70.5943 52.9123
Ob 45.7428 63.9412 50.0737
Ob 43.4419 59.7772 65.5529
Ob 38.3038 46.7321 60.5525
Ob 48.4829 44.439 68.5166
Ob 33.744 70.3923 58.9713
Ob 28.4979 69.5601 63.6813
Ob 40.3946 62.5746 58.3159
Ob 37.8707 62.6131 67.2786
Ob 40.1299 52.6635 55.2568
Ob 57.2595 60.9633 56.1206
Ob 41.0724 61.3355 54.3943
Ob 53.7708 47.7957 51.6095
Ob 40.6033 76.5556 57.3528
Ob 48.5807 72.9062 57.666
Ob 37.1737 64.5968 55.1714
Ob 45.3864 58.8325 55.8624
Ob 44.4831 57.5323 59.8592
Ob 51.5111 55.0192 56.406
Ob 45.2476 62.1641 58.6723
Ob 49.8941 45.3911 66.4115
Ob 37.694 78.7132 59.3305
Ob 45.6893 59.6987 59.2691
Ob 42.8955 68.8922 55.0793
Ob 55.9144 66.9522 49.621
Ob 58.2286 65.8012 60.4018
Ob 56.9867 62.7689 51.469
Ob 67.2062 51.7999 59.3758
Ob 64.612 55.3085 67.5662
Ob 37.9264 81.2288 52.6196
Ob 46.378 78.7446 58.416
Ob 42.9797 74.1924 55.2574
Ob 59.3863 70.0839 53.9516
Ob 61.6642 64.337 50.4886
Ob 55.014 60.1028 57.17
Ob 58.8339 48.4027 59.2404
Ob 55.2753 50.6525 66.4955
Ob 50.3924 78.0707 60.8051
Ob 44.2105 69.9177 50.0987
Ob 57.392 70.9508 51.0884
Ob 48.3967 64.2221 50.2191
Ob 59.1157 64.0971 52.5381
Ob 63.0324 54.5284 53.5931
Ob 67.235 53.4375 57.1234
Ob 59.5594 50.3137 72.5537
Ob 50.2864 83.0943 58.9291
Ob 61.2622 80.2852 66.1342
Ob 48.8449 75.7667 47.2605
Ob 47.5094 60.8251 55.4532
Ob 59.4375 72.6735 53.6568
Ob 66.6171 64.1256 63.4214
Ob 61.8266 63.3132 57.3291
Ob 54.6778 64.876 58.2812
Ob 69.3807 70.897 65.5277
Ob 61.9863 83.5587 60.9055
Ob 66.8804 71.6722 51.6872
Ob 67.391 70.9759 54.2857
Ob 71.6803 65.3293 62.7789
Ob 67.3449 68.4927 59.6329
Ob 69.3331 55.0092 57.0748
Ob 61.8665 49.7745 60.6638
Ob 28.7711 68.3941 54.1838
Ob 27.3613 73.031 55.6367
Ob 34.1762 57.4619 58.3811
Ob 31.6295 57.0488 57.581
Ob 30.1796 59.3075 57.3261
Ob 42.9153 63.4532 58.9926
Ob 39.2591 55.3486 56.7996
Ob 50.3564 47.9587 57.1777
Ob 45.255 83.4914 51.2148
Ob 32.9515 70.7824 51.4609
Ob 41.6443 67.89 57.2289
Ob 36.5261 53.405 61.0785
Ob 43.7929 62.9454 66.2791
Ob 37.7891 48.6649 69.5685
Ob 35.0612 46.6486 63.0102
Ob 45.7538 46.271 58.4539
Ob 33.8998 78.5487 57.742
Ob 45.6084 80.4453 50.7686
Ob 31.7495 74.7985 60.2786
Ob 51.229 72.7777 57.8777
Ob 37.4144 58.9477 64.6359
Ob 41.6075 54.5797 55.9052
Ob 45.1824 64.7547 59.5027
Ob 48.3889 47.153 64.6995
Ob 36.7629 78.9999 51.6994
Ob 49.1096 80.8036 63.195
Ob 37.1065 68.4681 62.7159
Ob 45.8916 55.0101 62.549
Ob 43.6075 59.2492 57.7876
Ob 41.4196 59.6899 69.6786
Ob 54.9916 48.7661 64.7609
Ob 36.314 45.4814 72.7864
Ob 40.1559 78.5013 50.6246
Ob 40.2505 82.2141 59.2222
Ob 37.8172 70.074 73.8877
Ob 38.5825 64.6133 60.9491
Ob 45.4295 57.1847 69.5443
Ob 49.3219 66.9264 70.8749
Ob 58.8603 55.2818 73.883
Ob 57.4295 52.25 66.5825
Ob 44.6275 84.1724 63.2376
Ob 44.1206 74.2282 62.6523
Ob 51.1097 75.6115 61.6454
Ob 51.1684 63.403 63.0382
Ob 63.2624 66.8682 74.5102
Ob 56.6845 57.7092 49.9156
Ob 65.1225 51.7033 57.5905
Ob 69.8635 53.4923 73.3539
Ob 55.1947 82.1872 60.2551
Ob 45.9673 86.9464 66.212
Ob 51.9497 73.2823 55.3592
Ob 60.0495 69.6838 60.3513
Ob 56.5335 67.6475 61.4569
Ob 73.1996 64.3789 64.6458
Ob 67.6408 64.2863 57.13
Ob 64.1927 59.4082 67.2437
Ob 52.8587 79.4266 48.7317
Ob 52.9283 70.0687 50.6183
Ob 55.2235 78.3886 62.2108
Ob 64.6766 72.2281 65.9827
Ob 70.2493 64.5259 56.5961
Ob 67.7383 58.8125 61.4237
Ob 61.5437 62.7261 68.1569
Ob 73.2691 57.8812 63.5451
Ob 33.5435 74.7219 70.0042
Ob 32.0428 64.4364 58.568
Ob 27.3723 63.117 65.6954
Ob 32.3751 60.8966 57.3037
Ob 28.6596 67.4558 68.0448
Ob 29.7472 50.1878 68.1452
Ob 41.8356 44.7268 63.5466
Ob 32.4388 48.2603 65.1414
Ob 31.5984 71.9498 54.1141
Ob 32.9173 75.7251 64.7216
Ob 32.8238 66.2487 62.5328
Ob 36.9768 53.8177 65.7606
Ob 39.1104 63.2576 70.5168
Ob 42.0316 63.6894 64.4107
Ob 47.6046 44.7519 59.5766
Ob 49.8964 45.6984 60.6519
Ob 43.3862 82.7282 52.9531
Ob 44.7847 79.0924 61.8487
Ob 34.1231 71.6809 55.1602
Ob 57.1791 65.5792 68.2492
Ob 36.6202 68.067 67.6539
Ob 51.7309 59.2723 60.2867
Ob 41.3962 52.5108 67.5893
Ob 54.422 44.2067 67.5368
Ob 39.6415 76.8412 54.327
Ob 51.3071 68.7952 59.1892
Ob 35.7221 64.2491 67.7468
Ob 43.8182 74.8647 68.3334
Ob 49.8401 63.9669 58.9354
Ob 42.9226 66.1802 68.2756
Ob 39.7362 50.981 66.1759
Ob 52.5247 45.5427 68.5007
Ob 42.4495 78.2944 57.5061
Ob 38.556 70.8059 63.5251
Ob 29.0248 74.0495 65.2553
Ob 44.3991 66.7559 72.3708
Ob 48.12 68.6842 72.4982
Ob 59.5966 47.7816 74.535
Ob 55.8972 61.7303 75.7511
Ob 61.3702 47.4045 68.1746
Ob 51.4149 75.8382 58.9423
Ob 47.9562 76.5182 55.317
Ob 47.5915 75.3785 50.0712
Ob 50.8968 60.8035 62.3696
Ob 50.6654 52.8555 55.145
Ob 40.0331 62.9467 65.9553
Ob 72.1819 54.599 71.6429
Ob 58.6377 49.4786 70.3432
Ob 58.6809 86.1458 64.3875
Ob 54.3829 72.8681 58.7932
Ob 59.9367 74.3877 66.5702
Ob 55.7901 77.6103 73.5232
Ob 45.5124 70.8354 66.2154
Ob 60.8485 62.2328 61.714
Ob 55.4046 52.7612 68.1392
Ob 57.3704 49.0256 74.4243
Ob 57.4096 83.145 67.3546
Ob 62.7069 68.858 76.1354
Ob 70.9858 71.4643 60.9477
Ob 68.1262 73.4441 55.215
Ob 54.3057 63.4186 77.0157
Ob 72.9844 59.338 65.767
Ob 69.0474 60.8192 62.5948
Ob 59.9343 52.9911 69.9047
Ob 25.5245 70.5013 67.7701
Ob 27.4508 72.0496 66.3524
Ob 30.703 75.157 63.4181
Ob 32.1535 55.4073 64.8331
Ob 34.4996 64.5999 59.4064
Ob 31.685 46.0009 64.3776
Ob 38.2077 43.3018 62.2558
Ob 40.7304 45.9724 65.6796
Ob 32.4896 73.798 55.51
Ob 33.2466 83.2656 62.5627
Ob 34.0604 64.7899 69.8429
Ob 33.8441 68.8079 62.9303
Ob 27.2096 56.4077 63.8204
Ob 36.1418 48.9108 67.6868
Ob 41.8388 49.4155 65.4699
Ob 43.978 53.1183 68.3854
Ob 35.8043 82.2493 62.3495
Ob 35.0304 69.8363 69.0535
Ob 40.2951 65.9877 67.9643
Ob 38.584 78.4555 72.9662
Ob 35.9999 75.8239 68.7509
Ob 39.9431 65.6335 75.9739
Ob 37.4175 60.9673 70.222
Ob 39.0053 63.356 77.0771
Ob 32.491 77.0251 62.4849
Ob 28.936 73.0515 60.109
Ob 36.7814 71.5217 81.6726
Ob 40.3703 68.0615 72.3696
Ob 46.5128 58.6583 79.2523
Ob 49.2628 59.5361 69.0192
Ob 41.9082 46.3291 80.0418
Ob 49.6164 47.504 77.659
Ob 33.0659 80.8019 58.7223
Ob 42.0918 78.367 60.2988
Ob 53.6427 85.3494 66.5647
Ob 41.5095 73.7497 80.0792
Ob 52.6944 70.2642 62.9133
Ob 52.5595 53.0567 75.5674
Ob 53.7899 43.8848 80.9417
Ob 42.3344 43.3408 71.9261
Ob 40.5716 84.399 60.6474
Ob 49.2988 78.7681 65.4873
Ob 47.171 74.5088 74.2951
Ob 62.4551 69.2981 61.3031
Ob 59.531 68.2173 73.5618
Ob 47.1184 66.3588 72.3013
Ob 56.5929 49.6894 71.8982
Ob 56.1605 56.3291 67.585
Ob 58.9984 87.8072 68.8019
Ob 49.0414 84.1639 66.2276
Ob 53.1799 79.9773 62.0816
Ob 60.2937 72.0798 68.1711
Ob 56.0834 58.6151 71.6004
Ob 58.0925 61.6925 74.3496
Ob 62.7499 55.8965 74.9379
Ob 56.6025 60.9885 86.275
Ob 60.2021 69.6645 77.6683
Ob 53.816 77.8527 65.3552
Ob 53.3139 68.484 73.0847
Ob 50.3739 64.2766 77.6765
Ob 64.0987 70.9634 75.3982
Ob 64.1458 54.1559 76.3663
Ob 75.7348 60.4625 70.0463
Ob 68.941 56.0797 73.1135
Ob 31.267 72.8265 64.6737
Ob 31.4146 68.404 66.9921
Ob 33.4287 71.2205 64.104
Ob 30.4992 66.8611 71.1839
Ob 35.6965 47.0384 69.6717
Ob 30.3352 47.3611 79.2789
Ob 45.2878 47.717 71.7878
Ob 37.5194 44.2837 69.376
Ob 32.7979 71.9338 77.4424
Ob 40.4117 70.3264 73.8647
Ob 36.1196 65.4467 81.6171
Ob 30.8485 62.2813 73.2019
Ob 34.8836 61.0955 73.1879
Ob 49.6396 62.6898 67.8011
Ob 39.7321 45.2321 68.0481
Ob 44.8755 54.2578 73.388
Ob 35.4607 74.2311 77.4913
Ob 44.6889 78.0805 75.4624
Ob 30.5066 70.3354 68.6455
Ob 37.4567 58.7229 79.2786
Ob 37.3746 58.3144 76.4325
Ob 47.547 75.5248 85.0128
Ob 50.7063 57.748 67.7512
Ob 49.6363 48.0087 75.0943
Ob 32.8823 79.7169 70.8671
Ob 39.5143 77.2331 68.3348
Ob 35.8225 59.1524 71.4022
Ob 44.6759 65.8027 75.5051
Ob 44.683 57.1563 78.1206
Ob 41.5119 62.2774 70.273
Ob 53.0834 62.5324 71.8541
Ob 46.0081 48.6542 69.4483
Ob 48.5458 86.6497 65.9141
Ob 41.2632 81.6066 64.1855
Ob 41.4277 67.463 77.2699
Ob 43.7771 69.6652 81.3801
Ob 53.7485 66.2402 65.6326
Ob 47.407 61.1404 83.821
Ob 38.3674 59.2531 89.1015
Ob 36.484 40.3446 63.108
Ob 42.7365 83.7478 68.096
Ob 56.2609 85.8775 65.348
Ob 43.9981 66.3801 77.8811
Ob 49.5193 58.9543 79.3094
Ob 49.3251 67.9475 76.3126
Ob 53.3891 61.9885 87.8504
Ob 67.8994 69.7936 69.0098
Ob 50.5845 46.4982 82.5175
Ob 47.2455 78.1585 76.6737
Ob 50.6098 85.8477 64.7484
Ob 52.4166 67.3658 69.7882
Ob 49.3494 60.8457 77.4625
Ob 51.3728 59.7623 73.0046
Ob 50.0837 67.2956 84.0655
Ob 63.0107 62.9155 80.2832
Ob 56.8139 49.0805 78.8007
Ob 65.2842 82.3825 63.9295
Ob 54.5231 66.7303 74.7207
Ob 58.4493 73.7532 68.7903
Ob 54.0543 62.1567 81.9987
Ob 71.4064 62.1741 72.0123
Ob 59.595 66.2102 81.5906
Ob 63.0443 56.2278 63.0786
Ob 54.985 48.2529 73.5459
Ob 27.7826 59.4381 70.4782
Ob 34.7349 72.3944 69.9089
Ob 37.5643 65.3114 72.5593
Ob 35.2095 59.0319 80.4592
Ob 34.3004 54.8946 78.1044
Ob 28.0224 52.9066 77.7136
Ob 40.3175 48.7307 67.4641
Ob 41.9658 47.1359 75.0838
Ob 26.4554 68.5496 69.2289
Ob 29.8911 76.2937 71.5768
Ob 46.9723 65.3515 85.1632
Ob 31.2922 66.3163 80.4672
Ob 30.8312 61.2917 80.9271
Ob 35.518 43.5284 75.9968
Ob 27.8307 55.347 78.3879
Ob 46.1146 46.2824 77.1551
Ob 33.0266 65.6494 78.5209
Ob 47.5548 82.179 74.3915
Ob 38.3575 77.9891 79.2978
Ob 37.0196 55.6899 82.2911
Ob 36.7159 53.6464 88.3429
Ob 35.8023 52.6042 84.6798
Ob 43.5015 55.2395 86.4155
Ob 42.513 49.238 76.4196
Ob 32.9865 60.5691 79.4267
Ob 48.1463 78.6321 79.0757
Ob 37.4082 62.4522 82.4572
Ob 42.1985 60.3859 77.1887
Ob 40.7091 53.2183 82.4867
Ob 44.6448 47.4918 83.7075
Ob 46.6346 49.1384 84.1573
Ob 43.1094 44.4691 69.5844
Ob 57.9693 84.6221 69.5274
Ob 35.1217 71.8404 83.7218
Ob 39.8623 74.0714 85.5628
Ob 41.6084 65.238 84.2028
Ob 38.9212 69.1224 84.7544
Ob 42.0791 56.8669 91.4888
Ob 58.1525 62.9792 85.3478
Ob 55.3348 45.9214 82.1046
Ob 52.2746 79.0197 79.1506
Ob 49.8288 79.8629 83.0254
Ob 49.107 73.5755 84.0992
Ob 54.2052 73.526 83.4334
Ob 56.1685 57.7245 80.7366
Ob 34.3738 57.717 85.7122
Ob 41.6082 54.0683 84.8148
Ob 54.7732 51.3022 73.3999
Ob 55.8113 81.5638 78.4382
Ob 49.6625 72.9335 81.0928
Ob 53.1707 78.5501 84.6767
Ob 53.2495 71.7884 81.6104
Ob 50.1948 62.8073 87.5587
Ob 54.6539 69.5866 80.8299
Ob 49.0375 67.2684 86.6054
Ob 57.8948 54.2003 82.9345
Ob 52.3556 80.4905 83.1381
Ob 66.0073 65.7296 78.0888
Ob 52.0401 76.4209 83.7926
Ob 54.0377 60.4879 85.5942
Ob 58.7406 60.3082 84.9069
Ob 51.8031 61.9437 85.8502
Ob 40.3099 56.1651 89.4491
Ob 50.4274 51.3762 75.8059
Ob 35.6553 70.7553 51.2197
Ob 41.5734 64.6382 57.0497
Ob 33.3835 66.7119 55.9082
Ob 28.9972 56.9425 57.2264
Ob 34.4353 60.2954 54.7036
Ob 50.8529 45.6543 63.8355
Ob 45.651 49.8521 52.4589
Ob 52.9202 50.2606 60.4855
Ob 25.8199 70.8598 70.3525
Ob 40.3653 63.8124 54.9539
Ob 40.4482 80.5591 52.1377
Ob 32.9245 59.5042 52.7658
Ob 47.049 56.327 55.5251
Ob 46.6563 48.5689 63.3497
Ob 46.2981 48.6999 57.464
Ob 49.7527 46.5883 55.0321
Ob 41.3446 74.974 53.3489
Ob 34.0924 68.3715 51.1584
Ob 51.0593 57.4415 47.1299
Ob 36.9388 58.4555 51.341
Ob 51.8992 54.6332 53.8065
Ob 43.2125 67.7033 48.905
Ob 51.3333 66.3363 63.3108
Ob 49.3235 49.1661 52.8925
Ob 30.4336 64.7759 52.2635
Ob 48.1465 73.8937 63.9338
Ob 49.8274 64.7712 52.4335
Ob 51.6928 67.788 49.8321
Ob 49.7673 57.4855 44.6406
Ob 50.9734 52.4724 51.2364
Ob 55.8112 59.4279 48.2157
Ob 56.2559 55.0836 57.6191
Ob 42.2289 70.0887 48.0575
Ob 45.5785 60.2602 53.4233
Ob 52.9305 61.1601 44.066
Ob 55.9098 69.2906 52.6665
Ob 62.351 70.8462 50.2804
Ob 56.0811 67.2015 64.8548
Ob 57.5597 47.9494 61.5283
Ob 43.5419 47.3636 65.2398
Ob 46.1131 74.8309 54.7827
Ob 46.3343 83.6224 56.5647
Ob 47.3828 61.8245 50.3129
Ob 59.9567 67.4462 48.7585
Ob 51.1651 70.7956 55.9644
Ob 58.0731 68.1087 50.4335
Ob 56.9548 56.1455 60.0223
Ob 59.1727 47.7576 56.7708
Ob 50.1016 80.5098 54.2796
Ob 57.173 67.7307 54.5272
Ob 52.8429 67.9305 52.1603
Ob 65.9118 73.4089 46.8758
Ob 62.211 60.5427 65.804
Ob 68.2011 64.6325 54.0056
Ob 60.606 58.5103 64.969
Ob 59.48 56.2762 52.8841
Ob 51.681 83.36 51.8812
Ob 47.9672 84.822 54.7804
Ob 55.2986 73.048 47.2293
Ob 56.0257 65.1562 61.5188
Ob 67.3012 68.7185 63.0477
Ob 66.8259 71.8769 56.8119
Ob 68.8807 58.3865 55.6803
Ob 58.3686 58.0464 67.6176
Ob 38.2026 61 58.449
Ob 37.463 65.5093 50.188
Ob 34.6347 62.1503 63.6946
Ob 32.0858 64.4171 55.8686
Ob 43.5769 46.6503 61.0985
Ob 34.5832 59.1988 50.8059
Ob 37.472 46.5886 67.8327
Ob 56.0415 41.439 63.4597
Ob 35.679 74.3954 66.6068
Ob 32.2883 79.4777 60.9273
Ob 41.7041 74.799 62.7528
Ob 31.9053 59.6719 55.2141
Ob 49.3125 52.6692 62.3402
Ob 36.533 63.0827 59.2491
Ob 49.736 60.8797 50.6919
Ob 39.44 48.5332 62.0875
Ob 38.0518 77.7276 56.1667
Ob 30.9889 70.0544 63.3642
Ob 35.9234 63.3854 50.5159
Ob 42.7656 59.351 55.2255
Ob 40.5754 59.2239 61.2529
Ob 47.1882 46.5027 56.339
Ob 36.7777 55.63 77.0191
Ob 52.5079 50.7243 55.5591
Ob 42.476 80.0464 50.5207
Ob 40.5743 79.7038 58.731
Ob 43.3035 72.6827 57.4715
Ob 46.0749 65.3904 61.9615
Ob 51.808 64.3551 65.5051
Ob 50.397 52.5612 59.9121
Ob 59.8001 53.57 66.6013
Ob 50.2509 55.0304 61.2371
Ob 42.9207 83.0548 65.6309
Ob 41.5324 66.1132 54.6742
Ob 55.6733 62.6179 57.2768
Ob 48.0717 71.2566 65.6932
Ob 41.4729 67.9232 60.9587
Ob 53.9073 55.1904 66.5925
Ob 63.1723 51.8563 61.629
Ob 62.1646 47.5669 62.857
Ob 46.4978 90.5527 63.4658
Ob 46.9867 76.298 59.4943
Ob 44.5645 88.6478 63.0722
Ob 42.8687 75.0866 60.3864
Ob 58.6749 65.4232 54.6805
Ob 63.4813 54.2814 73.0622
Ob 54.5617 55.3267 59.7197
Ob 67.1465 55.2566 61.5137
Ob 58.3004 80.8069 59.0054
Ob 42.5885 85.4436 63.9351
Ob 59.4654 83.0356 59.7153
Ob 47.5326 70.5357 56.7068
Ob 52.3298 68.9301 54.6145
Ob 62.7814 67.1989 59.6621
Ob 64.4474 58.7182 60.5412
Ob 62.5478 59.025 73.7066
Ob 49.1423 85.3893 62.3818
Ob 54.9628 79.5672 53.4717
Ob 57.3233 78.9127 60.6339
Ob 64.731 60.9039 55.4046
Ob 61.4806 63.4659 64.0403
Ob 66.6778 67.023 65.1711
Ob 64.8608 57.823 73.9448
Ob 74.7738 62.8595 63.0995
Ob 30.0537 61.3485 55.8273
Ob 26.6483 56.2324 66.4668
Ob 24.2143 67.8082 54.8092
Ob 47.4332 63.7073 69.0795
Ob 33.4479 47.962 60.467
Ob 31.0671 50.8456 66.1937
Ob 40.9981 46.7396 60.8929
Ob 46.3352 43.1596 63.7652
Ob 33.1111 79.4081 63.3909
Ob 25.9175 65.8596 54.174
Ob 36.0061 66.3123 70.7158
Ob 28.7806 60.0262 60.4709
Ob 30.4458 53.5145 65.224
Ob 35.8191 46.5554 59.7155
Ob 47.7726 57.7435 70.6267
Ob 55.0459 44.0864 60.9414
Ob 33.8034 77.423 69.9881
Ob 35.9189 66.8601 61.2141
Ob 33.8777 76.2496 67.043
Ob 50.0572 57.6246 73.8647
Ob 50.077 66.591 58.9053
Ob 45.3319 58.7048 74.6472
Ob 45.6798 58.3297 71.9967
Ob 48.0187 46.9162 67.4029
Ob 40.264 79.2862 55.2944
Ob 41.6218 80.4569 61.9067
Ob 42.7643 87.681 61.3689
Ob 44.7687 67.0516 63.5071
Ob 46.8258 61.2802 79.7273
Ob 51.1024 56.3418 63.2549
Ob 56.4129 56.8932 62.5294
Ob 51.8129 52.6809 57.7411
Ob 55.012 75.3683 54.466
Ob 40.9997 70.2102 67.7366
Ob 41.5329 74.338 66.688
Ob 40.7084 72.383 63.5824
Ob 54.9645 62.918 62.1432
Ob 55.3753 45.8619 62.8845
Ob 56.9066 52.4539 63.8059
Ob 52.57 49.1946 65.7143
Ob 48.8338 78.6011 70.2137
Ob 46.125 74.2396 48.1655
Ob 53.7752 80.352 69.8109
Ob 60.0342 77.4362 64.6318
Ob 56.3688 76.3496 61.2242
Ob 53.3447 60.9664 67.0539
Ob 55.0006 61.8553 65.2194
Ob 52.336 58.6294 62.7395
Ob 42.0892 88.0178 63.8876
Ob 63.608 70.348 55.5788
Ob 64.204 84.1575 62.262
Ob 46.0051 72.5504 63.0554
Ob 49.3534 65.3006 68.6667
Ob 62.0982 52.213 68.5351
Ob 60.9529 53.56 75.7481
Ob 56.4323 53.5602 77.8143
Ob 50.1591 76.9799 56.8168
Ob 61.6927 77.1464 58.5012
Ob 68.1251 71.3295 63.2078
Ob 58.2901 65.7305 57.7812
Ob 70.7302 70.0216 63.4006
Ob 67.331 58.0275 73.2333
Ob 64.9735 60.9053 59.4066
Ob 64.5327 59.2677 71.8845
Ob 32.0872 70.9088 66.4449
Ob 29.9148 63.5546 57.0912
Ob 48.9744 62.3044 61.8417
Ob 27.8826 65.9454 57.6422
Ob 28.9785 55.5077 73.3617
Ob 42.0863 47.682 63.2504
Ob 48.6959 46.909 51.5135
Ob 42.7271 43.999 61.232
Ob 27.6435 74.4879 67.5423
Ob 38.3858 81.8292 65.6509
Ob 30.3416 59.8615 70.4721
Ob 29.8766 73.9802 56.0029
Ob 46.2448 60.7202 73.1261
Ob 42.703 57.2799 65.3672
Ob 38.2021 46.7097 74.0022
Ob 42.7945 46.8517 77.5735
Ob 27.0251 72.6846 71.9124
Ob 31.8867 63.7889 65.7396
Ob 36.78 80.913 70.2631
Ob 34.4062 59.6075 68.5461
Ob 30.7633 59.3326 65.5135
Ob 40.7037 53.2522 62.8183
Ob 41.1118 54.3879 60.5169
Ob 41.7896 46.7604 67.9716
Ob 40.713 84.0303 69.8393
Ob 44.9785 82.2162 67.2059
Ob 46.0535 75.0491 65.2689
Ob 46.9652 78.7804 68.4037
Ob 41.6129 65.048 78.2445
Ob 48.2304 53.1362 71.6066
Ob 47.7014 52.9607 69.0628
Ob 46.0445 53.4423 66.7473
Ob 43.8182 81.0976 63.2418
Ob 52.9066 76.2518 67.7112
Ob 39.306 78.9133 70.4348
Ob 57.7669 74.133 60.8623
Ob 49.0582 55.2494 73.109
Ob 45.4495 56.0466 75.3395
Ob 49.8926 43.3182 72.8964
Ob 50.1517 43.5056 76.7964
Ob 43.4219 85.2659 61.2724
Ob 39.8875 84.2192 63.1621
Ob 58.5998 68.1781 58.6226
Ob 49.7162 69.6808 61.5629
Ob 59.747 52.9221 72.9909
Ob 54.0641 61.459 78.7723
Ob 60.1509 60.1502 74.1449
Ob 45.7437 51.095 68.1318
Ob 58.1795 76.1077 67.5232
Ob 57.7554 77.6633 62.983
Ob 51.9624 76.1698 65.2783
Ob 56.7408 67.0756 70.3169
Ob 65.7433 70.6852 67.7599
Ob 68.2831 66.2143 63.1146
Ob 56.7872 55.1344 64.5342
Ob 59.9447 55.2733 68.582
Ob 56.5619 83.6003 62.2417
Ob 60.6013 81.5167 63.8836
Ob 51.2898 69.3461 77.3862
Ob 51.4485 66.1554 79.2488
Ob 65.192 67.8035 76.0558
Ob 61.1312 55.4099 80.1948
Ob 59.8755 50.2539 57.5199
Ob 61.1518 47.8968 78.2638
Ob 26.8507 67.7435 73.5019
Ob 28.5317 56.0993 68.4361
Ob 26.3165 73.4352 69.4917
Ob 27.8865 54.2736 65.1826
Ob 31.3469 63.9179 68.3069
Ob 33.6748 45.9682 68.5161
Ob 28.2943 49.4553 65.9171
Ob 44.5745 44.9175 64.6828
Ob 31.4215 69.0571 75.5339
Ob 33.8803 70.4564 79.3712
Ob 28.7475 69.1392 70.2352
Ob 38.9845 67.6734 66.4984
Ob 28.0478 49.6715 63.2635
Ob 38.7082 67.5682 77.0907
Ob 42.0677 59.7387 63.3465
Ob 47.0679 45.6127 63.0804
Ob 29.6477 68.0652 61.9469
Ob 30.0116 73.677 71.5757
Ob 37.2061 65.5038 76.8064
Ob 32.9274 52.7663 75.9478
Ob 34.4775 52.4545 73.7953
Ob 31.2385 49.6985 70.7377
Ob 40.5613 48.9767 73.63
Ob 34.2667 45.4019 71.0855
Ob 54.2017 75.5637 64.0679
Ob 38.1583 83.1826 61.5016
Ob 40.0045 68.6857 79.7025
Ob 45.5144 64.6487 73.3317
Ob 43.0174 69.4062 84.0596
Ob 39.1558 57.7066 81.2245
Ob 46.6446 56.0027 67.4619
Ob 45.254 46.0509 69.6036
Ob 44.692 84.7667 66.8064
Ob 37.9169 84.8018 64.6877
Ob 42.6132 68.5219 73.6319
Ob 39.4293 72.1855 69.5254
Ob 42.547 59.9757 81.9193
Ob 58.0825 57.4807 75.1957
Ob 40.7247 51.4087 76.1967
Ob 43.0696 42.5508 74.4985
Ob 47.1538 83.591 62.486
Ob 48.5175 70.0644 70.3994
Ob 48.364 69.5175 63.6756
Ob 52.6468 73.617 71.5855
Ob 61.7929 68.2617 65.8715
Ob 40.6995 51.5819 84.5456
Ob 38.2006 51.5457 83.9965
Ob 54.0998 44.3265 70.0926
Ob 56.7635 82.683 73.8021
Ob 49.4538 79.5381 77.0306
Ob 48.7353 76.8689 68.2245
Ob 56.9793 75.4447 74.469
Ob 60.4237 61.6163 80.1205
Ob 60.1869 62.0976 77.4186
Ob 54.9748 48.1938 67.2565
Ob 49.809 47.7819 80.2077
Ob 55.402 76.908 76.0814
Ob 53.7918 80.2936 64.6938
Ob 46.7425 71.8904 68.2706
Ob 62.3344 64.8882 73.2802
Ob 54.0644 62.5963 74.3537
Ob 66.7268 53.8309 76.3129
Ob 69.0137 58.9836 75.3689
Ob 65.1676 52.1281 75.1432
Ob 50.0198 82.3897 73.4547
Ob 30.9 76.0199 77.0439
Ob 31.7449 67.2505 73.4896
Ob 36.8349 51.0192 70.2619
Ob 33.8015 57.1715 88.2962
Ob 34.139 56.1806 73.4258
Ob 37.802 44.0946 66.7605
Ob 43.1118 48.4316 73.195
Ob 53.5291 81.1539 79.7495
Ob 30.4891 72.0294 76.1905
Ob 37.5305 69.5289 79.1407
Ob 30.157 56.6646 75.3335
Ob 40.1544 60.9187 84.9883
Ob 35.3154 57.3836 78.3953
Ob 31.6785 49.4351 77.3037
Ob 33.5586 48.2938 75.7942
Ob 37.1079 67.5703 75.0436
Ob 39.1119 71.1604 80.455
Ob 31.3876 56.2155 72.7809
Ob 38.832 54.5892 80.8331
Ob 33.6293 62.5517 77.8201
Ob 32.3892 54.3715 82.4689
Ob 33.2405 53.334 84.6159
Ob 37.1576 45.5706 76.2394
Ob 51.7766 85.199 62.6131
Ob 46.0413 85.0301 71.0948
Ob 33.1772 75.2485 78.1967
Ob 45.8421 79.3778 80.0897
Ob 43.3346 67.0245 85.4274
Ob 40.9681 55.8958 86.8536
Ob 36.486 55.4015 79.6807
Ob 49.3348 56.1384 75.7
Ob 40.9313 75.7219 81.733
Ob 40.9654 75.9679 84.3144
Ob 37.9669 75.9377 80.7707
Ob 45.5289 59.2901 84.1815
Ob 48.3024 70.7595 80.5144
Ob 45.4053 68.5223 85.0441
Ob 41.334 53.7522 80.0155
Ob 55.0234 51.4151 78.1167
Ob 43.36 78.798 73.2159
Ob 47.5969 75.1338 82.3244
Ob 46.3313 85.7371 68.6208
Ob 52.4663 70.5433 86.5478
Ob 57.4586 57.0818 69.9052
Ob 41.0356 58.1701 83.038
Ob 34.5953 53.3685 86.889
Ob 52.2852 53.2166 66.9426
Ob 55.8908 80.3179 73.46
Ob 46.4856 73.4047 83.9636
Ob 59.2695 59.8703 78.5991
Ob 43.3694 60.3615 89.1329
Ob 47.7936 48.9313 78.9394
Ob 49.9505 59.3199 88.3547
Ob 53.3567 59.3021 77.3474
Ob 55.86 55.9311 71.771
Ob 58.0313 84.2868 72.1362
Ob 44.1555 87.1445 68.0791
Ob 56.2826 70.0653 82.8344
Ob 46.4895 67.3677 76.8833
Ob 54.8737 63.996 89.1539
Ob 55.8049 61.1246 83.8209
Ob 50.8744 57.1792 86.9402
Ob 62.1441 48.5436 74.0333
Ob 39.001 62.2828 53.3058
Ob 30.7705 72.2295 51.5762
Ob 28.9618 72.1552 53.6943
Ob 34.4607 64.5669 54.7649
Ob 44.635 69.5392 60.8683
Ob 45.8927 57.3311 49.9548
Ob 58.8886 45.9966 60.1917
Ob 48.4773 50.3882 63.4542
Ob 26.6643 68.0055 55.6444
Ob 38.2742 66.9106 47.988
Ob 53.3248 57.8449 54.9144
Ob 53.3996 64.0006 54.7358
Ob 47.6844 61.0374 58.1882
Ob 39.3374 58.9233 50.4049
Ob 46.7949 56.1501 46.0244
Ob 45.126 75.947 50.1324
Ob 46.394 66.981 51.3557
Ob 49.5154 58.1768 58.7977
Ob 45.5242 67.3284 54.0171
Ob 43.7239 58.4238 48.0236
Ob 48.3148 61.6982 43.3551
Ob 51.4662 54.5088 46.9212
Ob 51.7613 57.064 52.9137
Ob 49.604 71.3538 59.5894
Ob 49.1382 59.2556 42.6588
Ob 55.0496 60.8371 51.2977
Ob 44.7505 63.0898 46.7611
Ob 44.9009 59.5043 51.0954
Ob 61.2605 62.3041 48.8804
Ob 58.0944 54.1041 52.6734
Ob 44.7978 74.3195 58.7621
Ob 55.2584 80.474 49.7547
Ob 58.1023 69.1228 47.9344
Ob 64.3762 63.8279 50.595
Ob 65.7519 66.9602 51.1237
Ob 56.4013 54.7879 47.8863
Ob 55.8518 57.5254 65.0271
Ob 55.0025 46.8465 53.8645
Ob 50.6506 69.4373 51.8009
Ob 48.3348 79.6034 61.0591
Ob 64.4272 71.1266 47.3551
Ob 61.9287 66.6897 47.2868
Ob 68.6035 62.1702 53.166
Ob 56.2883 58.1168 52.4462
Ob 59.5161 51.4649 65.0497
Ob 41.2237 84.2602 58.0195
Ob 49.1476 70.6926 49.3249
Ob 59.9802 70.0039 49.525
Ob 64.5191 73.1006 51.7192
Ob 70.217 60.3275 54.4294
Ob 56.9047 60.5323 53.1446
Ob 52.9507 45.3479 62.1846
Ob 60.9393 46.4839 64.9053
Ob 61.885 77.8322 55.9018
Ob 67.8252 75.3991 53.5215
Ob 61.5345 68.5988 54.7342
Ob 72.7793 64.2853 52.436
Ob 71.7122 61.4084 66.9284
Ob 71.9828 57.1836 61.1486
Ob 63.5306 49.7732 58.6545
Ob 27.7694 64.6224 52.4987
Ob 33.6777 73.4735 53.1289
Ob 38.8163 57.2171 60.8887
Ob 40.8997 58.7857 53.4662
Ob 29.4053 67.1947 59.4121
Ob 35.7273 44.2603 62.1933
Ob 42.2856 49.0161 60.9814
Ob 47.5286 46.1038 53.7113
Ob 39.7815 81.677 54.3373
Ob 31.3574 70.736 49.3481
Ob 46.4 69.4596 58.8274
Ob 44.1715 47.8972 53.3922
Ob 40.5978 67.7427 52.7366
Ob 47.3965 51.2174 56.72
Ob 52.7813 56.8704 60.6046
Ob 40.7101 81.3454 56.8615
Ob 37.1869 77.2776 61.5755
Ob 38.7239 71.6543 53.8725
Ob 40.7525 73.0208 61.0333
Ob 56.3335 55.6646 51.466
Ob 49.3774 55.0517 54.6029
Ob 49.1894 52.7858 57.7396
Ob 59.9314 56.3368 59.1192
Ob 42.224 81.0765 54.682
Ob 48.2688 63.892 54.3174
Ob 48.9292 67.1939 62.4636
Ob 53.3233 61.9276 52.9583
Ob 50.8289 64.4561 54.9608
Ob 52.4167 50.0637 51.1574
Ob 55.6908 42.8652 65.7244
Ob 46.5528 88.5857 61.4354
Ob 48.4443 72.0466 61.9042
Ob 47.1039 63.2161 47.9715
Ob 62.6023 59.3282 55.663
Ob 59.5202 67.4943 53.4181
Ob 57.5124 69.9028 60.5566
Ob 54.38 48.9698 56.3535
Ob 59.7509 44.1362 64.9359
Ob 48.4713 77.7067 50.6031
Ob 48.1742 76.3883 64.912
Ob 50.2823 75.2597 54.8011
Ob 62.7362 68.174 57.058
Ob 62.3156 53.6561 55.8993
Ob 57.7954 49.9066 63.4216
Ob 54.877 49.7351 58.7554
Ob 42.773 86.1856 58.9333
Ob 46.5014 80.8135 62.6169
Ob 67.5448 64.8699 61.0379
Ob 66.2919 63.1317 59.6511
Ob 69.1162 69.1808 57.8185
Ob 64.9142 68.4581 60.5336
Ob 59.7392 56.1818 66.0871
Ob 64.7416 56.1556 60.8495
Ob 50.3048 82.2778 49.8752
Ob 42.7118 82.9756 59.6388
Ob 62.6411 79.5579 57.8431
Ob 67.581 74.1413 60.9631
Ob 72.411 64.5202 55.1651
Ob 66.5611 55.5215 69.6317
Ob 69.8037 63.3269 67.3628
Ob 33.6756 73.0018 60.0289
Ob 40.6366 70.205 56.5084
Ob 29.9104 56.5307 63.9014
Ob 36.3505 66.0572 58.7352
Ob 36.907 68.5076 59.4042
Ob 38.1491 53.234 57.8622
Ob 55.596 51.2182 56.6084
Ob 41.8381 44.1347 67.0024
Ob 35.4505 75.851 71.2923
Ob 26.3139 63.8423 58.049
Ob 38.8579 66.9297 59.788
Ob 40.7754 69.9749 62.5046
Ob 43.6601 55.021 71.1477
Ob 46.4273 50.6462 59.1789
Ob 52.6364 53.9653 64.4171
Ob 33.5254 76.2256 58.8591
Ob 37.2879 80.87 60.4795
Ob 35.8309 77.8448 63.7367
Ob 45.3231 67.2484 67.5254
Ob 48.1212 64.4257 66.5932
Ob 40.7444 64.9729 59.4687
Ob 52.3907 42.8037 68.7091
Ob 48.8818 44.0321 64.3938
Ob 43.6256 71.8009 62.0429
Ob 34.2795 80.5083 56.1765
Ob 40.2955 65.5322 65.4197
Ob 43.4634 66.7971 65.6827
Ob 45.0006 63.0838 68.6458
Ob 43.513 55.1798 61.3087
Ob 60.5854 48.0402 71.3938
Ob 55.5081 74.6105 49.3417
Ob 51.7629 81.5644 63.4421
Ob 50.5522 75.2034 67.2511
Ob 45.4646 76.7458 69.2228
Ob 57.7819 71.3542 67.9194
Ob 55.8873 64.7037 64.0138
Ob 55.5804 53.4725 70.8183
Ob 59.2305 45.5784 68.9929
Ob 59.2147 77.479 55.7632
Ob 62.0954 77.3698 66.0846
Ob 58.6152 70.9726 58.4607
Ob 67.0442 59.632 63.8735
Ob 54.1169 68.8123 65.743
Ob 58.1205 51.8252 56.21
Ob 68.987 54.4185 59.6024
Ob 58.3673 79.4889 64.8235
Ob 64.8512 64.8617 61.1793
Ob 43.7591 69.306 64.8015
Ob 61.4424 65.8626 64.9633
Ob 65.3834 77.5225 65.8105
Ob 60.8642 71.1659 62.3343
Ob 63.7256 54.0997 65.3624
Ob 63.9214 61.9391 67.2058
Ob 57.2531 78.3994 58.0224
Ob 66.3518 72.5806 59.2302
Ob 66.4754 70.4193 61.124
Ob 49.9807 77.5695 63.2824
Ob 57.4611 68.8233 68.3664
Ob 67.3563 58.0243 58.8221
Ob 63.926 56.759 65.4984
Ob 36.1497 77.1289 66.3643
Ob 30.3047 71.1223 71.2604
Ob 30.0152 57.9232 59.5024
Ob 41.4986 56.8757 60.569
Ob 34.7919 49.0407 63.9265
Ob 36.6001 55.2132 56.7659
Ob 44.2909 45.5536 67.1316
Ob 44.9291 42.7233 65.8784
Ob 30.9558 77.0656 59.3591
Ob 40.9573 63.5278 72.547
Ob 37.179 69.0998 65.1953
Ob 32.663 66.0402 67.076
Ob 37.2299 44.3118 60.0036
Ob 33.4313 57.7197 61.2598
Ob 46.7852 58.7874 67.7633
Ob 34.5375 79.1338 65.6123
Ob 49.4331 76.9244 77.5365
Ob 40.1753 61.5215 68.2189
Ob 45.5123 69.1638 69.3497
Ob 50.0049 65.2548 61.2638
Ob 45.1933 67.5798 80.4872
Ob 57.0178 46.9072 68.1731
Ob 47.6543 49.1258 66.0538
Ob 47.6686 84.4997 52.138
Ob 35.1808 66.8467 63.8061
Ob 45.3443 72.6024 53.6787
Ob 53.8246 71.7063 61.203
Ob 48.0711 60.9102 66.5752
Ob 56.2611 58.8124 68.5481
Ob 47.4811 42.491 72.4324
Ob 38.2697 80.9274 57.9517
Ob 52.9056 83.8051 68.5649
Ob 50.3443 82.4584 61.4901
Ob 59.6905 70.3172 64.5484
Ob 52.9757 52.0542 62.5456
Ob 53.336 60.8053 61.5609
Ob 48.4938 51.67 66.9032
Ob 52.848 54.4783 61.6496
Ob 50.6141 80.5631 59.7745
Ob 44.2354 83.585 72.6537
Ob 37.172 70.9666 70.0249
Ob 61.6108 64.1161 78.2367
Ob 59.0174 63.2606 63.2525
Ob 64.5701 53.7721 80.0223
Ob 58.531 45.531 80.7258
Ob 51.0784 85.4675 67.2499
Ob 68.1499 76.0298 56.0434
Ob 70.6484 65.7125 67.4612
Ob 71.3485 66.5357 69.9091
Ob 57.0082 71.282 72.297
Ob 65.7036 66.6235 62.8655
Ob 62.2286 70.5122 64.4921
Ob 64.3899 52.023 72.484
Ob 58.5002 80.628 70.5268
Ob 61.763 69.803 74.0195
Ob 61.7494 67.149 69.3282
Ob 68.6409 57.3356 70.8737
Ob 63.0002 61.2148 76.0302
Ob 64.8479 66.6275 69.5486
Ob 60.3384 62.8765 73.4807
Ob 33.4404 79.5321 73.4788
Ob 27.9156 64.9856 75.0929
Ob 38.7841 54.8676 72.7762
Ob 30.6328 54.3018 68.5203
Ob 35.712 48.6852 61.4333
Ob 36.8425 56.3803 64.9836
Ob 33.3347 43.2486 68.4199
Ob 31.3162 45.0055 68.7884
Ob 32.9794 76.008 72.2667
Ob 27.1471 64.9862 63.8043
Ob 39.4288 60.2507 63.2569
Ob 47.1621 61.1771 76.1197
Ob 32.6632 50.4773 63.7615
Ob 36.9789 42.3243 64.8882
Ob 45.6634 53.27 70.9902
Ob 39.7843 72.2546 66.3965
Ob 36.3841 63.5252 65.2711
Ob 38.9235 71.4106 71.9557
Ob 36.3527 63.3952 70.1305
Ob 34.1575 50.56 77.7712
Ob 46.4199 59.4434 65.2197
Ob 36.0901 47.5151 75.0802
Ob 38.9028 41.2555 63.7343
Ob 54.0447 85.0355 64.0213
Ob 38.0531 75.045 75.3865
Ob 37.0613 77.6361 76.1059
Ob 44.7335 60.9695 77.2434
Ob 57.8912 65.4237 65.7292
Ob 55.1957 53.0676 65.4845
Ob 40.9943 46.7171 72.5936
Ob 52.7081 72.6661 63.998
Ob 42.753 79.2807 70.6591
Ob 44.148 75.3177 71.0653
Ob 42.506 63.6165 80.2341
Ob 50.6931 62.7761 70.953
Ob 56.9062 51.5141 69.9706
Ob 67.1693 63.3339 77.7095
Ob 47.864 45.1674 72.7296
Ob 62.1665 85.1742 66.947
Ob 44.0776 69.2817 71.5472
Ob 49.9609 79.9904 72.1607
Ob 67.3582 77.0592 58.5364
Ob 70.9024 57.9729 69.798
Ob 61.1228 55.2326 72.7113
Ob 53.7715 56.5509 80.6381
Ob 62.5559 71.8125 69.4246
Ob 59.521 78.44 59.2984
Ob 54.6739 65.9044 69.1441
Ob 59.213 67.5949 76.0943
Ob 70.9397 62.0782 69.3473
Ob 63.612 64.3564 68.6339
Ob 63.9056 63.0826 77.7694
Ob 63.9758 47.9406 72.082
Ob 65.7461 68.6364 71.2153
Ob 50.1262 64.5611 72.6645
Ob 62.2025 70.4926 67.0838
Ob 61.2775 68.7742 71.6124
Ob 65.7072 65.6483 67.3623
Ob 63.6647 56.2848 80.0068
Ob 59.457 55.0742 84.8714
Ob 31.1812 72.5455 73.5662
Ob 32.8245 66.973 76.4081
Ob 38.1081 65.1183 66.6718
Ob 32.3789 51.629 72.1475
Ob 30.754 57.6615 77.6981
Ob 43.1394 58.3968 79.9084
Ob 28.6025 48.9834 74.7282
Ob 34.3408 45.6973 75.4079
Ob 40.4659 76.9891 71.8425
Ob 38.439 58.9665 71.5038
Ob 29.8506 59.695 67.916
Ob 46.2867 62.2882 70.9608
Ob 33.1013 54.4666 69.1141
Ob 41.762 53.4797 87.3443
Ob 35.9353 43.3899 71.3008
Ob 46.8021 85.3013 64.3799
Ob 42.8341 81.275 72.5643
Ob 31.8435 63.6833 80.0132
Ob 40.861 63.2129 75.1934
Ob 36.6351 53.2208 81.3966
Ob 39.0081 56.1702 75.8427
Ob 35.0931 46.9549 77.4821
Ob 51.9738 47.1223 70.5165
Ob 46.4628 81.0949 72.2238
Ob 34.4911 77.2233 74.0038
Ob 42.9216 74.8363 76.6217
Ob 45.6775 76.7196 82.7385
Ob 43.2867 60.9655 79.4737
Ob 45.656 50.3451 79.8923
Ob 47.5037 44.0868 77.2402
Ob 38.5163 82.7031 70.8525
Ob 42.0412 77.377 75.1178
Ob 43.8288 72.6177 80.2898
Ob 42.1456 67.083 79.788
Ob 54.9746 66.5229 85.7647
Ob 40.9006 59.4246 89.0768
Ob 51.5944 52.6869 81.291
Ob 58.2204 44.0825 78.3612
Ob 48.0829 74.6699 76.8141
Ob 52.7998 66.9141 81.3263
Ob 48.6703 57.1123 80.9276
Ob 51.5983 60.2835 78.8461
Ob 52.9042 51.981 83.4751
Ob 46.538 57.3635 82.6613
Ob 45.2485 56.6797 84.9103
Ob 54.7055 79.314 82.7418
Ob 57.2044 77.0176 77.9197
Ob 45.1656 63.0347 75.4787
Ob 71.2655 65.6115 72.6592
Ob 67.8471 67.6538 75.7227
Ob 58.9627 61.0711 71.9863
Ob 50.3254 49.8839 78.5543
Ob 56.8461 46.3551 78.9894
Ob 51.9461 73.8329 79.8828
Ob 56.6444 72.5046 83.8388
Ob 60.3747 72.3936 80.767
Ob 57.8937 70.228 85.0272
Ob 63.7596 65.2318 79.3495
Ob 59.5928 69.3903 80.4251
Ob 60.3663 52.9933 81.0032
Ob 27.145 70.4046 73.1862
Ob 35.9992 72.8117 75.3419
Ob 31.6155 61.6805 76.2889
Ob 30.8095 54.0634 75.0396
Ob 44.2244 68.3877 76.28
Ob 33.0339 47.7313 70.2133
Ob 51.2329 57.4074 80.5763
Ob 38.0928 47.4369 79.2396
Ob 34.3277 71.843 73.5896
Ob 34.4631 70.3131 81.8319
Ob 33.0176 59.7468 81.8095
Ob 30.3531 52.2482 76.8968
Ob 35.8138 63.6213 73.9447
Ob 34.6936 46.6675 80.1806
Ob 33.1458 48.6617 79.4201
Ob 44.3728 78.9622 82.1578
Ob 38.4431 73.5 81.6221
Ob 34.7561 58.0797 82.9797
Ob 38.6858 57.1979 87.5835
Ob 36.3171 58.2217 87.5176
Ob 44.9143 49.9389 82.4208
Ob 41.3933 50.1442 71.6503
Ob 52.641 53.0177 69.6616
Ob 41.882 86.2168 68.7786
Ob 35.193 69.2725 84.5929
Ob 30.2391 68.9036 80.2795
Ob 42.0038 72.883 86.9217
Ob 36.5057 56.9002 84.4882
Ob 36.1422 64.7815 79.0239
Ob 57.8116 60.0386 76.4606
Ob 43.081 76.8392 82.9975
Ob 38.4619 75.3411 83.4904
Ob 56.1611 74.8606 82.3712
Ob 45.8935 56.2549 87.4621
Ob 38.4942 63.7667 74.5848
Ob 46.792 51.0531 77.7
Ob 44.1876 49.869 84.8697
Ob 52.3914 44.8227 83.6623
Ob 50.6409 70.0744 74.9743
Ob 55.7271 74.679 85.1432
Ob 50.9598 74.5768 85.5677
Ob 48.3024 59.5452 90.59
Ob 46.4117 60.6315 86.3044
Ob 57.008 56.261 84.1545
Ob 56.7829 47.4561 83.7914
Ob 52.1027 81.6994 71.8446
Ob 50.8397 75.4155 81.5434
Ob 58.5676 74.8411 77.769
Ob 55.9644 58.7309 84.9695
Ob 57.811 51.3736 85.0815
Ob 61.2575 53.7728 83.4102
Ob 52.6461 45.9257 79.766
Ob 68.8904 62.0267 72.8474
Ob 60.5437 68.9928 82.8704
Ob 57.4576 70.456 79.5084
Ob 60.9593 69.7256 69.1637
Ob 50.5247 71.1581 79.3149
Ob 58.5808 54.8128 80.4333
Ob 56.5995 59.5924 78.8738
Ob 66.6792 56.065 74.9077
Ob 38.5884 74.6321 53.6498
Ob 38.5145 71.7595 56.5557
Ob 36.6055 64.9946 52.6724
Ob 40.385 61.0759 51.2954
Ob 34.4548 57.2922 52.7208
Ob 43.7199 49.4508 55.4001
Ob 29.8442 48.0387 64.3606
Ob 47.8686 48.4886 54.8868
Ob 38.2295 75.5419 57.4812
Ob 33.7621 76.1374 53.5485
Ob 43.993 60.6763 46.9361
Ob 35.8888 62.3777 54.8089
Ob 34.3219 67.8441 59.3339
Ob 32.31 65.8064 53.6745
Ob 54.8274 61.7107 55.0341
Ob 44.9272 50.9729 57.0714
Ob 42.8818 71.4972 55.1337
Ob 51.3864 63.3277 44.0177
Ob 43.0519 63.7478 55.0193
Ob 45.7679 67.2555 59.9719
Ob 52.0287 58.8956 45.231
Ob 53.9471 54.2246 56.9444
Ob 42.7767 54.6033 50.7811
Ob 53.011 55.2406 51.3706
Ob 29.2086 78.2197 61.1225
Ob 41.7897 74.5727 50.6753
Ob 51.5334 51.1914 53.3672
Ob 49.7219 61.7862 56.4772
Ob 44.2816 67.0499 56.3193
Ob 51.7514 62.4015 57.9017
Ob 54.0726 54.9291 46.4178
Ob 59.6306 48.0086 63.1316
Ob 46.208 72.2138 46.3956
Ob 53.5549 75.0859 47.6769
Ob 61.0569 64.2432 54.4174
Ob 52.3609 60.7281 50.7818
Ob 63.0255 63.4992 52.7735
Ob 55.8237 58.538 54.9528
Ob 57.8437 60.9522 62.6734
Ob 59.6592 44.5527 62.3579
Ob 48.5783 80.3989 50.4225
Ob 51.8044 77.102 47.8757
Ob 53.5809 67.3373 48.1122
Ob 57.2684 73.5618 51.1226
Ob 50.3557 73.1806 53.211
Ob 62.2877 61.8973 54.7922
Ob 72.1409 66.6375 56.6113
Ob 65.5372 56.0001 63.4376
Ob 50.2219 79.0863 52.008
Ob 64.8173 80.6986 60.0476
Ob 59.7344 79.3154 62.6725
Ob 64.4713 63.1396 57.8764
Ob 70.8989 70.9885 58.2965
Ob 63.8214 59.0355 50.9979
Ob 71.5442 58.6261 56.0211
Ob 65.7388 48.9705 70.3778
Ob 52.7296 81.4549 50.4358
Ob 50.9653 74.7932 48.3472
Ob 69.2698 71.1589 56.1165
Ob 66.1945 66.8166 53.7304
Ob 69.0558 72.5525 59.421
Ob 63.211 65.5873 57.6425
Ob 67.0038 55.9816 57.1459
Ob 64.5903 58.5325 63.6686
Ob 34.5077 69.8724 53.3774
Ob 27.702 62.3306 56.2862
Ob 30.4879 66.0675 57.2205
Ob 35.0324 53.2481 56.1142
Ob 34.2143 54.8952 61.4769
Ob 42.1498 47.3468 55.244
Ob 38.394 56.4424 49.9542
Ob 52.1258 48.0822 55.2129
Ob 41.2087 78.2075 63.1265
Ob 28.7538 75.7019 60.0558
Ob 24.0563 70.1091 53.6049
Ob 28.7892 57.7303 61.8958
Ob 52.0227 57.627 58.2769
Ob 45.5731 52.8474 60.3776
Ob 47.5659 50.918 53.768
Ob 37.2505 47.9958 63.5048
Ob 46.6163 70.8859 49.4494
Ob 42.6983 76.9664 50.1357
Ob 47.0882 74.3848 61.4919
Ob 35.8354 70.5611 63.3355
Ob 52.2676 57.244 72.7235
Ob 45.4438 61.0214 67.176
Ob 52.4748 48.7017 58.5834
Ob 46.5771 57.5068 63.3425
Ob 45.6378 77.4426 54.6204
Ob 44.842 82.2137 58.1998
Ob 43.1249 68.6325 67.4854
Ob 44.0304 67.7982 51.6314
Ob 63.0684 73.6757 60.2845
Ob 58.2658 51.8578 61.6748
Ob 53.6243 52.1933 51.8138
Ob 50.1128 49.4772 66.8271
Ob 44.3149 82.287 55.5391
Ob 40.3786 76.27 49.2005
Ob 51.282 71.7591 48.7311
Ob 49.2416 65.006 64.0349
Ob 57.3195 58.8319 61.0647
Ob 57.3805 44.6572 63.8719
Ob 55.8503 60.8767 60.8742
Ob 68.0045 52.8218 61.4802
Ob 60.578 81.3177 61.1744
Ob 56.3598 76.2171 56.5766
Ob 61.738 75.2253 64.6846
Ob 52.4837 65.5024 56.8158
Ob 69.0424 69.8247 61.4109
Ob 60.245 66.4249 67.2505
Ob 68.1297 66.7472 57.7612
Ob 54.9026 53.972 63.0259
Ob 48.7951 82.5399 55.6672
Ob 62.4172 77.5823 63.4621
Ob 48.7569 78.8061 58.7193
Ob 62.4086 73.547 66.5015
Ob 67.9259 73.1948 64.9664
Ob 56.6371 51.1231 54.1278
Ob 61.0493 50.5968 70.4093
Ob 67.3873 56.0791 77.4248
Ob 55.3237 73.682 56.338
Ob 63.9977 81.7722 57.6825
Ob 66.0524 78.5123 60.5656
Ob 61.4242 81.5038 56.4218
Ob 66.7039 70.7073 65.3574
Ob 65.9273 66.0848 56.264
Ob 63.6768 64.9228 63.7679
Ob 69.9869 68.0799 68.411
Ob 28.9499 68.1824 56.9377
Ob 32.2452 72.944 68.5966
Ob 36.971 59.847 54.9684
Ob 29.5305 51.3029 61.7544
Ob 34.2079 56.9966 68.474
Ob 38.1007 57.6544 66.8867
Ob 43.7077 59.6692 72.7585
Ob 51.7797 45.9184 56.6461
Ob 29.3088 63.665 54.4705
Ob 29.4101 68.8526 73.609
Ob 35.1383 75.6871 62.2767
Ob 32.6112 63.9932 61.1623
Ob 33.0398 53.0692 64.1866
Ob 38.4992 54.7263 63.7905
Ob 43.5987 42.8098 63.468
Ob 36.4518 55.4497 52.5943
Ob 32.2901 80.2487 65.966
Ob 46.1051 76.7464 61.8804
Ob 49.7016 82.216 70.8741
Ob 49.8166 67.7584 68.1723
Ob 51.243 59.7393 57.2351
Ob 48.5154 55.7484 62.9064
Ob 53.0415 49.5233 63.147
Ob 52.5482 52.2303 72.1574
Ob 46.7348 79.148 52.883
Ob 47.6082 81.9196 66.7738
Ob 39.2847 74.6267 65.2677
Ob 45.9343 72.4688 57.3412
Ob 57.6528 61.9305 65.1285
Ob 58.8133 56.6712 61.523
Ob 50.8741 50.4968 62.3199
Ob 53.5221 54.53 71.722
Ob 42.3828 83.1119 62.4613
Ob 52.0434 78.3219 58.1276
Ob 49.6167 82.5662 68.2467
Ob 45.6883 63.2491 54.784
Ob 53.5781 65.1822 62.5485
Ob 63.2745 66.7938 62.1517
Ob 56.2096 49.0889 69.3841
Ob 61.6861 49.8477 80.2395
Ob 38.6414 82.9433 68.2779
Ob 63.3911 78.5821 61.1131
Ob 52.8419 77.5103 62.9752
Ob 48.1501 74.4883 66.6908
Ob 49.2751 76.1176 74.1129
Ob 69.3177 58.1654 63.3886
Ob 60.517 45.2382 77.9422
Ob 62.1472 51.6937 65.0646
Ob 56.7618 76.2721 51.0506
Ob 59.6078 81.8845 54.5036
Ob 64.2912 69.5495 65.8301
Ob 53.8424 67.5959 63.3525
Ob 69.1413 63.5543 62.7397
Ob 57.4071 69.5382 65.7497
Ob 59.2631 67.2337 69.6272
Ob 67.1096 55.6091 66.9114
Ob 57.4629 82.9072 64.6784
Ob 61.033 86.1199 69.2092
Ob 69.9609 65.9944 75.023
Ob 64.5955 76.3543 54.7447
Ob 69.9123 58.4404 73.0763
Ob 66.2527 68.6762 73.8811
Ob 70.6919 60.7475 74.1014
Ob 67.1258 53.7245 71.6576
Ob 29.861 72.9069 67.3414
Ob 31.9082 56.007 62.2396
Ob 36.5907 51.3249 57.1305
Ob 34.7668 50.7461 68.816
Ob 33.3901 60.2455 62.1746
Ob 38.6227 52.9431 67.6011
Ob 42.4204 51.7196 69.9366
Ob 36.3498 44.835 64.6683
Ob 31.7947 81.9991 60.7627
Ob 35.2002 73.5442 64.1173
Ob 25.37 66.056 56.7707
Ob 28.7175 65.5058 72.6244
Ob 44.8819 70.7905 77.0587
Ob 29.8133 62.0498 69.1529
Ob 31.7616 51.9739 68.5518
Ob 48.6703 47.3429 62.0607
Ob 36.1378 79.2791 73.5454
Ob 36.324 79.1355 78.2155
Ob 56.2384 66.0324 88.0436
Ob 33.2846 66.5893 71.4072
Ob 43.5071 54.3774 75.8128
Ob 51.7007 60.2511 75.5217
Ob 46.9393 55.3411 64.9513
Ob 43.9918 49.8664 71.1879
Ob 34.8345 79.6659 68.95
Ob 41.9914 76.5888 67.9555
Ob 43.2095 70.4863 69.3792
Ob 31.0949 58.9926 61.6159
Ob 37.7336 55.9186 68.7279
Ob 51.6469 46.566 76.1491
Ob 47.4772 46.7575 70.6842
Ob 52.6909 44.1454 76.3135
Ob 39.59 79.456 64.6351
Ob 42.4368 86.7463 66.2139
Ob 43.6372 75.9109 66.013
Ob 52.6671 64.7138 70.4197
Ob 40.7075 62.3804 78.8525
Ob 50.2013 46.5652 68.7144
Ob 54.6873 57.7135 73.5198
Ob 52.2809 47.1506 73.1286
Ob 42.9163 75.6987 57.5944
Ob 61.0051 80.5517 71.601
Ob 58.8156 71.6501 70.3585
Ob 50.4109 71.1603 64.177
Ob 63.8701 66.9527 71.9336
Ob 58.327 57.3163 64.3515
Ob 55.7996 64.4286 75.1171
Ob 51.2784 66.9549 66.2034
Ob 54.1773 83.1977 70.7844
Ob 63.3964 68.875 70.1289
Ob 63.6994 84.4312 64.747
Ob 54.5179 70.9172 72.9638
Ob 61.3575 63.8293 75.5701
Ob 71.3486 62.1059 62.8508
Ob 62.3099 52.7493 71.1149
Ob 51.9584 54.8742 80.1159
Ob 55.0642 82.1791 68.3934
Ob 54.0379 79 71.9958
Ob 55.1252 72.865 71.2946
Ob 65.1741 80.1027 65.3478
Ob 66.4612 69.9893 76.2065
Ob 70.6593 63.5498 74.135
Ob 69.259 60.6972 67.7131
Ob 59.9095 60.1315 66.8415
Ob 27.1191 69.4866 65.9093
Ob 35.3724 69.3458 73.8828
Ob 29.8631 55.5286 70.7138
Ob 29.7281 62.5522 64.6744
Ob 32.1974 49.3531 68.3313
Ob 32.0883 60.8211 68.7687
Ob 32.9934 54.1805 72.4686
Ob 36.0235 44.7238 78.4282
Ob 32.3738 78.9995 68.3614
Ob 42.7 72.7515 75.0351
Ob 42.897 81.0157 68.861
Ob 33.6808 69.5032 76.8683
Ob 47.4227 57.175 74.3065
Ob 54.3722 60.3984 72.9434
Ob 39.1148 52.6951 60.831
Ob 37.0092 48.1918 81.5818
Ob 49.1041 75.6798 87.166
Ob 31.5049 68.6965 77.9982
Ob 36.9316 67.3168 84.2468
Ob 37.3844 66.8498 79.8557
Ob 55.5559 53.8141 73.3756
Ob 44.7831 59.4235 63.3096
Ob 38.5335 46.415 71.442
Ob 48.0444 52.5561 75.7482
Ob 57.726 87.9427 66.2783
Ob 38.6568 80.2096 77.7674
Ob 38.1988 64.2953 80.6381
Ob 42.1826 70.2876 76.7752
Ob 44.226 78.8112 68.1922
Ob 42.4788 62.403 84.8991
Ob 47.2843 56.1024 78.5715
Ob 48.6908 48.3452 82.5476
Ob 49.7113 79.3447 67.868
Ob 43.7421 69.1963 78.644
Ob 46.7186 70.7324 72.5639
Ob 42.6732 74.212 83.0112
Ob 42.2818 61.5124 73.8682
Ob 45.9113 54.3202 85.6848
Ob 56.6791 55.7909 76.4964
Ob 59.3293 49.9491 78.9888
Ob 43.385 84.6039 70.4184
Ob 50.2506 77.3877 72.1694
Ob 49.899 81.3408 65.9327
Ob 52.5845 62.3888 69.1684
Ob 48.2197 65.4696 76.5613
Ob 59.0882 63.7447 67.4155
Ob 46.8271 57.8278 76.7187
Ob 47.8689 41.9582 69.4995
Ob 59.1281 84.1723 62.9863
Ob 46.4726 72.5505 79.8308
Ob 45.8583 70.0028 79.7936
Ob 59.2428 63.6307 81.2957
Ob 60.8729 59.1105 83.651
Ob 60.3121 57.5907 74.0552
Ob 61.8385 60.3471 78.2703
Ob 45.5723 48.78 77.7945
Ob 59.0688 81.8909 72.8153
Ob 59.6869 70.646 72.6397
Ob 52.4394 76.235 78.9457
Ob 47.3465 70.9838 77.9966
Ob 66.7967 73.3108 72.3608
Ob 52.1239 59.6084 87.1179
Ob 65.0509 65.2416 73.3864
Ob 64.3825 49.8831 74.0195
Ob 27.4451 65.6403 66.3759
Ob 40.222 74.6536 70.5078
Ob 36.547 56.5488 74.6162
Ob 39.397 66.587 83.9008
Ob 28.5782 52.1109 64.0358
Ob 33.8857 60.7499 70.8271
Ob 42.7828 55.7866 79.1971
Ob 41.8677 54.3381 69.5008
Ob 27.6746 69.4346 75.427
Ob 31.5605 62.9589 70.8506
Ob 32.268 64.2446 76.3265
Ob 31.4748 64.8701 72.5053
Ob 47.79 63.6004 80.0519
Ob 32.0723 47.3605 81.3098
Ob 46.1317 57.1963 57.7959
Ob 35.5792 55.7794 87.0571
Ob 39.6793 76.8616 76.3569
Ob 34.6299 73.0499 81.2199
Ob 32.6766 68.4856 80.9096
Ob 45.6044 61.799 88.6888
Ob 34.848 49.7888 71.2253
Ob 30.5571 49.484 80.7915
Ob 52.2388 55.7299 82.5935
Ob 44.7378 44.0861 77.7914
Ob 45.845 77.2097 66.6756
Ob 34.5571 67.0892 83.0281
Ob 41.846 77.7254 77.7441
Ob 36.2151 74.756 82.3134
Ob 39.6185 60.8439 91.0163
Ob 37.8396 52.7131 86.239
Ob 47.5378 59.3379 81.5558
Ob 45.8841 45.4602 82.2187
Ob 55.73 79.7541 80.3775
Ob 51.1871 81.2104 78.1568
Ob 41.7244 72.3153 84.4956
Ob 45.305 74.64 81.0951
Ob 34.3455 54.8225 89.198
Ob 39.7656 58.1206 91.1263
Ob 48.3172 45.9736 81.3576
Ob 52.7374 50.5786 79.6259
Ob 43.3693 78.7883 79.7187
Ob 54.0085 75.0487 69.8533
Ob 51.5689 74.9365 88.0972
Ob 44.6512 71.1191 74.1808
Ob 61.9952 55.2119 77.3437
Ob 50.5501 65.7815 88.0184
Ob 54.4968 56.7032 83.6564
Ob 56.6072 47.9582 81.1442
Ob 59.5137 72.2941 77.5433
Ob 44.1854 72.0295 83.4772
Ob 53.8121 68.6936 85.1629
Ob 57.1178 68.5036 80.9676
Ob 55.3294 52.6151 82.5771
Ob 59.2168 46.8029 82.902
Ob 51.7392 54.5954 87.3074
Ob 57.5665 46.6242 75.5911
Ob 61.0213 81.3708 68.5096
Ob 62.0017 64.9753 81.6768
Ob 56.6111 80.9608 66.0993
Ob 57.1647 53.9226 85.4701
Ob 64.0684 59.2377 77.2855
Ob 49.9871 60.4961 83.2679
Ob 68.3886 57.4171 79.5455
Ob 65.4942 59.8618 69.5266
Ob 44.9174 77.882 51.9312
Ob 46.5604 65.5608 55.6246
Ob 42.2236 62.6852 47.4043
Ob 51.265 62.0142 48.6796
Ob 39.0831 61.9193 56.1226
Ob 38.9281 54.304 48.3371
Ob 39.8111 51.6322 52.9021
Ob 41.6127 56.3701 52.2358
Ob 42.4691 76.7231 55.2095
Ob 49.1155 66.6413 50.768
Ob 44.55 55.2589 48.8409
Ob 36.6756 60.8642 50.1069
Ob 39.0816 57.1226 52.2675
Ob 51.1839 47.7909 51.5156
Ob 39.7385 48.5865 59.3976
Ob 42.275 56.5337 49.0377
Ob 46.8879 61.9146 45.6424
Ob 54.7022 71.561 49.3437
Ob 44.3952 71.7979 59.5876
Ob 32.3997 66.3536 50.9875
Ob 48.7758 54.2695 46.8128
Ob 38.4662 62.6658 50.7051
Ob 44.4389 62.1189 51.7446
Ob 47.467 53.7399 55.636
Ob 55.8937 70.4514 47.2707
Ob 48.5755 71.8283 45.2093
Ob 50.5427 55.0107 51.5623
Ob 50.0275 65.3558 45.3043
Ob 57.3751 60.2121 50.4503
Ob 61.1044 55.404 61.2057
Ob 58.3007 58.4868 54.0755
Ob 63.1556 50.6506 56.159
Ob 48.2888 78.512 47.1862
Ob 53.7103 63.0229 48.0754
Ob 56.0895 67.7425 47.157
Ob 50.8119 61.2439 42.4998
Ob 61.5127 57.2891 57.1778
Ob 66.1513 58.2968 56.4428
Ob 60.9849 59.5352 49.0212
Ob 55.989 53.1166 51.0313
Ob 44.0672 81.0005 48.7919
Ob 51.7792 69.3006 47.7046
Ob 53.308 67.1787 58.7284
Ob 49.4044 62.7572 45.4548
Ob 59.943 60.9581 64.3214
Ob 71.0768 62.8179 53.7811
Ob 68.4803 60.3629 59.3959
Ob 60.4894 53.9235 53.9676
Ob 51.0507 82.9454 54.4142
Ob 59.1082 77.3268 51.737
Ob 61.8912 71.4364 59.7954
Ob 60.0439 74.8813 52.1594
Ob 72.2099 68.3589 58.5487
Ob 73.2262 61.7994 61.1185
Ob 69.7847 58.1832 59.9641
Ob 68.3281 66.6943 52.5204
Ob 66.7684 74.282 51.173
Ob 53.6856 79.113 51.2471
Ob 64.0738 77.352 57.1748
Ob 61.8555 72.9582 52.5383
Ob 65.681 76.3064 52.4392
Ob 62.3317 51.9095 53.9634
Ob 71.2556 57.4656 65.1141
Ob 60.9878 50.7831 62.8398
Ob 30.5064 67.3285 52.5019
Ob 42.5757 75.0304 48.141
Ob 36.575 57.8815 59.4835
Ob 30.9993 64.5221 63.3861
Ob 36.2487 58.1341 56.8661
Ob 37.9145 55.5834 59.0898
Ob 46.081 52.4536 52.2007
Ob 44.6657 47.1176 56.1265
Ob 36.8419 73.0573 54.9162
Ob 49.7476 69.2517 54.3163
Ob 40.7134 63.6378 51.6938
Ob 48.8456 59.9664 45.129
Ob 41.1018 57.282 56.7911
Ob 47.487 59.2656 50.7727
Ob 46.7041 53.4103 58.1502
Ob 48.5112 54.3 66.9389
Ob 50.1724 73.8981 45.8717
Ob 47.1393 76.553 52.5201
Ob 39.7845 68.0576 55.2613
Ob 33.5578 73.0817 65.9788
Ob 40.3345 65.9536 62.2226
Ob 42.9833 60.276 52.8485
Ob 56.1451 48.9385 52.5829
Ob 51.9542 41.1702 66.7152
Ob 39.569 76.223 51.7531
Ob 45.928 76.4341 57.068
Ob 51.6334 63.826 46.6425
Ob 47.4313 63.1686 56.6509
Ob 47.1778 68.8849 61.3247
Ob 54.4873 62.6896 59.642
Ob 51.3738 47.3916 61.9943
Ob 61.5008 45.7499 70.2153
Ob 35.6955 80.0281 53.9738
Ob 47.6882 78.5701 63.3725
Ob 52.4426 61.2261 46.5628
Ob 60.8301 66.7159 57.9036
Ob 58.4016 71.6588 55.9041
Ob 54.7499 57.5087 57.2218
Ob 52.4052 61.7844 64.7485
Ob 58.588 51.8796 58.9312
Ob 53.9147 77.101 52.9162
Ob 52.3342 61.6925 55.5357
Ob 59.2151 63.2676 50.2009
Ob 52.3034 64.6715 59.3226
Ob 69.2521 62.4024 55.6226
Ob 62.838 64.091 66.2918
Ob 63.7026 47.8192 69.2866
Ob 61.3838 46.2785 73.1583
Ob 52.252 79.0669 53.5301
Ob 54.8741 74.6628 51.9912
Ob 57.1316 78.9556 51.1118
Ob 61.3519 69.291 52.2505
Ob 71.3318 69.2664 56.325
Ob 73.6089 64.3153 61.22
Ob 62.7536 49.7455 67.7179
Ob 64.0776 51.8553 66.6646
Ob 49.0197 73.0947 48.1758
Ob 65.6099 70.1339 58.5097
Ob 65.6821 72.5394 49.3744
Ob 67.9213 74.5772 58.3419
Ob 59.2493 67.5993 56.1175
Ob 71.8571 69.4428 65.6579
Ob 70.9172 56.0279 58.9851
Ob 70.6684 60.2516 57.9041
Ob 39.0444 68.4675 57.7725
Ob 36.7969 75.6761 55.266
Ob 26.0168 69.4256 51.8572
Ob 27.8382 61.84 58.8094
Ob 36.7457 57.4333 54.3957
Ob 38.5673 53.9336 53.3274
Ob 53.957 49.3032 53.7268
Ob 56.8293 46.7076 55.6651
Ob 38.1669 78.9938 53.8897
Ob 39.843 71.5096 48.5181
Ob 46.6703 67.9985 56.522
Ob 47.1996 69.2543 67.3888
Ob 38.4505 70.0767 67.2484
Ob 42.9361 61.3888 68.204
Ob 54.4136 46.2031 72.1864
Ob 57.2145 47.2918 72.5417
Ob 42.8688 82.6083 50.3949
Ob 38.395 73.0473 59.9057
Ob 40.8901 77.5757 65.9118
Ob 28.6661 57.8879 66.439
Ob 47.77 65.4944 59.9668
Ob 54.5084 60.5382 69.3509
Ob 46.0892 55.4453 59.7158
Ob 58.8488 45.8837 66.4885
Ob 48.4587 84.533 60.1261
Ob 43.8053 71.9936 64.5427
Ob 45.0523 77.4177 64.2093
Ob 47.7881 72.6987 70.6614
Ob 50.8866 62.2593 73.5766
Ob 60.2374 52.9344 57.2439
Ob 53.5115 56.9185 64.4441
Ob 68.3383 50.202 61.2464
Ob 48.6886 84.5421 57.322
Ob 62.209 83.7617 69.1923
Ob 57.1239 71.4802 53.6269
Ob 55.4608 70.2967 67.3107
Ob 56.2815 71.6598 57.5257
Ob 52.1927 54.7931 58.9441
Ob 61.1275 45.0534 67.2513
Ob 72.055 58.3468 58.76
Ob 48.6944 81.1653 48.0243
Ob 54.2053 84.3152 61.5436
Ob 71.5468 68.9082 61.1403
Ob 55.06 73.4673 65.2251
Ob 60.3948 64.7693 69.3091
Ob 62.4673 57.1795 59.6401
Ob 61.1306 49.188 64.8422
Ob 64.6844 54.1016 70.8002
Ob 44.7181 81.5916 60.793
Ob 53.3893 78.0571 60.3181
Ob 60.3481 79.3248 54.2563
Ob 55.4576 69.99 62.3092
Ob 69.9757 67.4008 59.56
Ob 69.1088 58.6955 65.9447
Ob 64.3608 51.0415 69.1591
Ob 58.8829 54.8356 71.3003
Ob 58.3204 81.6471 62.4838
Ob 55.0373 74.1069 60.9676
Ob 67.9239 75.2857 63.3972
Ob 72.2427 66.8272 65.0569
Ob 67.9619 76.665 61.056
Ob 69.4493 62.5286 58.1606
Ob 70.7928 61.2345 60.2708
Ob 71.3422 52.2241 71.4332
Ob 27.9718 66.5716 70.3809
Ob 33.0941 60.3947 64.802
Ob 26.4573 71.4 53.5456
Ob 29.1698 70.7043 61.4029
Ob 30.1217 65.4844 66.7709
Ob 33.8696 44.4601 64.0761
Ob 39.4525 48.7406 64.7908
Ob 43.246 42.1136 67.6449
Ob 28.0219 66.0786 61.4431
Ob 26.617 66.8749 51.8623
Ob 49.876 73.9239 59.8392
Ob 28.298 62.9765 73.3393
Ob 48.9563 62.6939 82.2633
Ob 46.3083 50.6576 61.792
Ob 28.622 52.1727 66.681
Ob 49.6518 52.6954 73.6087
Ob 34.1872 81.5552 64.3317
Ob 41.1227 79.2663 67.9719
Ob 40.2805 71.9035 58.5206
Ob 39.4027 69.4426 70.2809
Ob 43.0086 71.1491 66.8089
Ob 39.879 58.2047 58.7773
Ob 46.8596 50.9797 70.541
Ob 52.9445 47.1074 64.1967
Ob 36.6127 83.585 66.5714
Ob 40.9318 79.5308 72.4846
Ob 61.3152 66.769 83.5211
Ob 48.6976 66.8285 65.9818
Ob 41.2115 64.9396 70.1995
Ob 47.412 60.1129 62.8757
Ob 53.2627 55.4206 74.6011
Ob 56.5894 45.2327 71.142
Ob 44.9578 87.131 59.9025
Ob 43.1158 80.4869 59.0252
Ob 42.1516 70.3574 60.3592
Ob 60.1557 82.7005 70.5273
Ob 54.1268 58.8284 59.3577
Ob 52.5867 63.7401 78.9982
Ob 62.8893 60.7852 61.1494
Ob 59.2452 45.7369 71.7841
Ob 50.0509 83.4664 63.782
Ob 63.1062 80.9777 64.2074
Ob 57.6658 80.0874 54.1626
Ob 51.9556 59.797 69.135
Ob 51.1769 69.7798 69.8389
Ob 66.4307 58.6849 76.2127
Ob 56.3198 44.1725 80.4278
Ob 71.1897 53.7008 69.2781
Ob 46.6278 85.8951 61.3785
Ob 66.4309 74.6246 70.0757
Ob 61.5706 71.3579 76.1437
Ob 67.1501 70.6727 72.6641
Ob 52.765 73.9888 66.2907
Ob 57.3901 66.5921 74.3654
Ob 73.3487 61.719 70.2691
Ob 65.9803 57.9458 78.6453
Ob 60.8309 76.8229 53.653
Ob 64.993 80.0764 62.633
Ob 64.7048 74.8579 66.2494
Ob 64.2116 73.4677 68.404
Ob 73.3045 59.1428 70.0597
Ob 73.7918 61.9065 65.4484
Ob 63.1914 56.8165 72.437
Ob 65.76 57.5519 68.1256
Ob 29.4409 72.9144 62.7423
Ob 30.0863 74.3993 75.2674
Ob 36.4839 56.0429 61.3422
Ob 35.18 70.5494 71.5982
Ob 33.015 58.4874 66.6077
Ob 28.9204 60.4688 72.6381
Ob 35.7846 42.3747 68.9224
Ob 37.6148 53.9926 70.5592
Ob 35.6496 80.4276 58.4789
Ob 30.3535 74.6758 69.2921
Ob 32.0091 62.1938 63.474
Ob 28.4605 54.6282 75.8251
Ob 36.4535 51.3963 66.9216
Ob 48.0879 60.2534 71.2203
Ob 50.9885 58.0864 76.9099
Ob 54.9031 46.7734 69.6605
Ob 37.2731 78.7675 68.7423
Ob 37.6568 74.1739 70.0852
Ob 32.3029 75.8737 74.8237
Ob 43.0876 64.1061 74.2318
Ob 39.6041 62.1169 81.1901
Ob 56.4296 62.9291 81.913
Ob 40.9241 42.6047 62.6074
Ob 40.4285 47.4745 70.0338
Ob 34.5993 78.2328 61.493
Ob 46.8375 77.0859 74.2596
Ob 44.2524 76.706 78.0271
Ob 49.3583 70.9244 72.7869
Ob 47.4529 67.2162 69.1703
Ob 56.3597 61.0815 67.4147
Ob 45.6019 53.1829 76.6505
Ob 52.5261 50.7156 74.345
Ob 40.2733 86.163 64.8586
Ob 39.5221 78.6518 61.3383
Ob 44.8049 74.1343 78.4792
Ob 51.683 68.8314 79.9427
Ob 48.4759 62.3927 72.4844
Ob 50.004 62.4295 65.3089
Ob 44.5927 47.6488 75.6698
Ob 52.1136 50.8653 67.8264
Ob 51.642 72.7699 83.6297
Ob 40.3892 81.4691 69.5311
Ob 61.1562 84.9188 64.4769
Ob 56.138 73.0817 73.8195
Ob 72.3205 57.2988 71.9017
Ob 59.3381 59.7336 69.4826
Ob 52.0772 43.5945 78.7283
Ob 51.2421 44.3475 81.3102
Ob 55.2647 81.5687 75.7651
Ob 58.3237 85.5086 66.896
Ob 56.3198 79.8293 68.9908
Ob 48.9924 74.3161 69.1578
Ob 56.3906 86.1624 70.9058
Ob 64.4797 63.5394 75.2448
Ob 59.3744 55.6692 76.6522
Ob 69.6896 55.8017 68.9949
Ob 62.4099 74.4133 69.9203
Ob 57.8911 69.1215 63.1377
Ob 62.0068 70.3725 81.1094
Ob 65.814 76.3474 68.0806
Ob 61.8032 71.5496 78.7493
Ob 56.4805 87.285 68.469
Ob 66.7929 59.7771 67.2191
Ob 68.6729 53.2665 69.6366
Ob 34.1504 71.034 61.5102
Ob 29.6519 70.0635 66.1207
Ob 28.6896 72.3236 74.1157
Ob 28.9155 69.2153 77.8116
Ob 31.7616 47.8634 62.5013
Ob 32.527 44.6393 66.3964
Ob 34.378 43.9024 73.4477
Ob 46.0889 46.9165 65.7387
Ob 38.233 80.0441 75.1608
Ob 40.5624 74.2471 75.3162
Ob 42.297 64.7956 86.6937
Ob 40.3386 68.039 74.9814
Ob 30.7181 59.2547 75.6958
Ob 36.3993 62.8896 77.2668
Ob 39.6515 43.8306 64.3635
Ob 40.2893 46.5941 77.9411
Ob 46.1546 82.6821 64.886
Ob 31.6708 77.5339 66.3548
Ob 44.2649 73.6427 73.1845
Ob 31.1197 58.7038 80.0837
Ob 43.6332 62.9684 82.4902
Ob 38.1818 61.7045 78.9276
Ob 35.5158 52.1184 79.1898
Ob 40.2029 51.6404 73.584
Ob 40.4151 83.8024 65.6978
Ob 49.8756 69.1785 65.7826
Ob 41.9988 71.8438 81.9074
Ob 43.7385 67.4389 82.6766
Ob 39.0339 56.5734 83.5981
Ob 42.3235 48.997 80.0939
Ob 58.5118 48.8057 76.8356
Ob 51.6844 44.8988 71.9143
Ob 46.9669 87.9876 64.0469
Ob 51.0957 80.7693 80.7944
Ob 51.5422 75.2785 73.2982
Ob 53.6193 71.1573 84.2084
Ob 49.5577 61.6689 79.8777
Ob 43.7489 57.8978 82.9446
Ob 47.2339 48.2912 75.7616
Ob 43.333 51.29 80.7558
Ob 56.5485 79.0018 71.3534
Ob 45.1225 80.0366 70.2023
Ob 54.3464 74.9171 80.2095
Ob 53.0665 70.8183 78.984
Ob 55.7286 65.3172 72.8115
Ob 50.0418 59.2503 85.5869
Ob 55.1993 50.8431 80.7164
Ob 54.354 54.24 87.4829
Ob 44.8718 81.5217 74.1575
Ob 51.1244 72.6482 73.6811
Ob 63.8086 78.8265 67.3519
Ob 57.024 72.7563 78.051
Ob 47.9749 61.0707 88.3847
Ob 59.891 65.5876 74.2667
Ob 61.79 67.6534 81.0887
Ob 53.968 59.5006 64.94
Ob 64.4823 73.3115 70.9521
Ob 52.184 66.0768 73.4524
Ob 63.4857 66.3727 77.1347
Ob 59.2695 61.0646 82.5231
Ob 72.1983 64.1357 70.573
Ob 68.5938 58.2763 68.3784
Ob 60.8912 58.0051 68.2617
Ob 67.9414 60.7922 76.9076
Ob 37.7041 75.9934 77.9338
Ob 39.6151 70.6004 77.8825
Ob 29.6592 64.6014 70.2327
Ob 34.8578 54.5119 75.1761
Ob 28.7757 47.7295 77.0986
Ob 51.5914 55.3797 76.6701
Ob 49.8592 46.7072 71.9305
Ob 39.8601 57.2647 73.0994
Ob 40.4912 79.2467 76.1415
Ob 29.3113 61.4392 75.1906
Ob 33.6255 65.3584 81.0671
Ob 36.1677 54.6077 72.8322
Ob 41.4254 68.6611 81.9714
Ob 35.4879 52.3056 76.407
Ob 44.1388 47.1768 81.1639
Ob 42.1727 56.9492 69.8265
Ob 35.0876 76.9129 77.6115
Ob 42.0018 74.9412 72.5492
Ob 41.1184 81.5956 66.945
Ob 44.5422 72.8931 85.7904
Ob 39.8326 59.8532 79.7393
Ob 31.6269 55.5953 84.7537
Ob 49.2118 45.5959 75.8592
Ob 34.089 52.5514 81.4592
Ob 48.0568 83.9616 69.755
Ob 53.5649 69.6803 70.7834
Ob 47.9641 65.1352 87.6247
Ob 50.2895 64.0972 80.2873
Ob 50.472 69.3907 85.5781
Ob 31.2808 52.2537 81.4772
Ob 42.0584 50.9149 78.4657
Ob 29.6921 51.53 79.3187
Ob 49.7123 81.9956 76.0223
Ob 46.5498 79.6349 74.5624
Ob 52.479 77.9016 76.8997
Ob 50.4186 72.0484 85.8144
Ob 46.7807 70.3176 75.3697
Ob 31.2585 46.9521 76.7472
Ob 50.1188 54.8582 85.4482
Ob 47.6129 53.5456 78.2507
Ob 49.5727 74.832 79.1409
Ob 51.5706 77.689 74.4547
Ob 58.0988 73.4464 75.6611
Ob 47.0819 57.4918 89.3893
Ob 49.3102 62.5178 84.9684
Ob 56.5278 59.5951 74.072
Ob 58.8488 49.0667 83.9655
Ob 59.9146 47.903 80.5197
Ob 35.2014 75.3327 79.8909
Ob 55.526 77.103 81.2024
Ob 51.8655 67.794 75.2193
Ob 46.2657 62.9044 77.8397
Ob 57.0607 65.2623 80.9053
Ob 66.5583 63.1394 73.6364
Ob 57.1913 50.7404 82.6913
Ob 48.1956 43.4091 74.8011
Ob 54.2265 82.3684 73.271
Ob 56.8976 75.3644 79.8421
Ob 54.504 77.7876 78.3545
Ob 68.475 65.6121 77.1633
Ob 52.4066 55.9887 85.2521
Ob 62.6632 51.834 74.4181
Ob 66.5793 64.8845 75.6214
Ob 65.589 61.5657 76.4887
Ob 37.8931 77.3402 49.9665
Ob 37.3557 71.5694 49.258
Ob 35.5583 64.0484 57.0576
Ob 40.4177 60.0578 57.1981
Ob 32.6812 59.6451 59.6553
Ob 45.1141 44.5306 60.2936
Ob 46.1437 47.4021 51.7816
Ob 36.6211 70.5214 55.0207
Ob 31.3973 75.094 57.6834
Ob 38.5123 69.4871 47.7109
Ob 44.1466 62.1104 49.1472
Ob 43.0291 64.0205 50.3982
Ob 34.8912 55.5109 54.6746
Ob 40.3584 56.4009 54.4902
Ob 54.4198 45.8777 56.3658
Ob 39.4325 69.4507 60.3063
Ob 47.7614 70.222 47.2065
Ob 44.0922 73.8452 46.4677
Ob 55.2492 55.9954 55.3396
Ob 38.923 66.071 53.7454
Ob 47.0745 54.7467 53.3175
Ob 53.2313 59.3631 52.7833
Ob 47.5196 72.5797 55.2312
Ob 47.6983 68.3869 49.4343
Ob 40.7216 68.0209 47.8307
Ob 49.6061 57.5739 61.3892
Ob 54.2287 57.4027 50.8882
Ob 55.3271 57.1862 47.063
Ob 55.7645 45.5736 65.6232
Ob 47.869 47.7519 73.225
Ob 40.3537 70.1244 65.2206
Ob 37.7357 53.9769 50.778
Ob 50.9366 71.3853 46.2316
Ob 60.8623 57.558 54.5819
Ob 63.5447 73.4961 48.0059
Ob 53.2884 58.4692 47.97
Ob 56.9132 42.2673 61.0173
Ob 46.4601 80.1746 48.1788
Ob 50.4921 78.859 49.3601
Ob 59.6143 72.4834 51.0474
Ob 66.512 62.6777 54.6743
Ob 67.249 60.2327 55.1081
Ob 61.8992 54.8978 58.2537
Ob 61.4118 45.8123 61.0746
Ob 66.7351 51.4666 70.198
Ob 44.7446 78.501 49.3652
Ob 54.881 71.5012 51.9553
Ob 54.5792 67.6199 54.1562
Ob 66.5607 63.4538 52.0763
Ob 62.4379 61.0342 50.8844
Ob 60.6098 56.1219 63.6698
Ob 59.4588 62.1523 57.1472
Ob 55.3348 83.5708 65.8515
Ob 52.519 74.9059 53.4623
Ob 61.5072 73.5958 58.0672
Ob 62.0055 70.2715 47.7692
Ob 70.6062 65.4302 53.5386
Ob 61.1301 61.5393 59.2211
Ob 56.8592 48.9905 57.0218
Ob 65.8386 51.2822 61.5894
Ob 36.008 74.8111 52.9764
Ob 39.0762 76.5463 59.7202
Ob 33.8358 55.3565 57.1409
Ob 37.2272 51.4421 59.6527
Ob 38.8164 58.3216 56.1275
Ob 41.6636 50.0709 58.6624
Ob 48.375 43.6391 61.854
Ob 28.1495 74.305 57.8431
Ob 39.1642 67.6001 50.4351
Ob 44.6742 64.2964 64.0586
Ob 46.2396 54.7607 50.7952
Ob 42.0932 58.4361 67.555
Ob 41.7639 59.2423 49.6439
Ob 39.8737 57.634 69.0229
Ob 50.043 43.3255 70.3973
Ob 33.5978 78.5495 54.5919
Ob 39.2251 74.5274 62.6413
Ob 41.7659 68.7615 50.6302
Ob 52.2618 67.2851 61.1571
Ob 45.7326 58.6108 46.1734
Ob 50.4093 50.4072 58.3103
Ob 50.1754 48.2698 59.8427
Ob 40.3169 74.454 58.8547
Ob 35.9118 76.84 57.5541
Ob 47.275 57.6895 60.1998
Ob 35.9542 71.8602 59.7937
Ob 44.593 63.8136 56.998
Ob 62.6151 52.2809 58.1117
Ob 57.0951 44.3366 67.6009
Ob 61.3553 48.2897 58.4022
Ob 47.5479 82.7252 50.0377
Ob 46.7511 61.6196 60.6864
Ob 53.7063 69.2721 60.4871
Ob 53.0537 69.3571 68.1525
Ob 51.357 58.1493 65.1836
Ob 56.1291 53.4223 55.5123
Ob 58.4698 42.4092 63.2256
Ob 44.6987 80.627 53.4191
Ob 57.8494 65.4103 50.5925
Ob 57.815 66.1867 63.1165
Ob 56.3558 66.7535 52.2284
Ob 63.462 64.1062 55.4207
Ob 56.9852 63.8418 59.0482
Ob 49.9675 42.3433 68.0203
Ob 58.9573 44.5219 75.9225
Ob 64.2493 72.1042 57.4263
Ob 63.2511 75.2269 52.6548
Ob 67.2206 75.562 65.9485
Ob 63.3694 75.9301 61.7721
Ob 58.823 62.7586 54.7444
Ob 64.0784 67.8486 54.8602
Ob 65.377 55.6062 53.738
Ob 60.8551 72.8056 64.4988
Ob 59.1206 82.4753 57.0499
Ob 55.8452 78.9039 55.8541
Ob 70.502 64.6859 65.0251
Ob 66.4553 61.533 57.248
Ob 57.6277 54.0294 69.1431
Ob 72.061 59.6689 61.9952
Ob 69.0753 56.035 65.2403
Ob 27.8433 70.4208 55.4809
Ob 30.3158 70.067 52.8266
Ob 34.2909 67.4126 69.1128
Ob 32.5686 55.792 59.5989
Ob 41.5739 51.6746 60.7429
Ob 30.5222 47.5347 69.4517
Ob 39.387 46.4067 63.6112
Ob 28.4899 68.6502 51.5428
Ob 31.2572 78.4392 72.5317
Ob 37.2307 61.4594 63.9139
Ob 33.4416 62.1715 59.1777
Ob 37.4948 62.5758 72.4029
Ob 39.0674 50.7276 57.8604
Ob 43.7832 61.8004 63.9205
Ob 42.2234 49.1241 69.3769
Ob 28.2426 71.5916 69.8244
Ob 34.259 69.2294 55.9239
Ob 39.0392 60.6585 65.8296
Ob 46.7446 65.6048 64.6403
Ob 51.0174 72.0033 61.8721
Ob 43.704 55.2826 63.9112
Ob 54.4628 43.5521 63.4628
Ob 46.5865 76.7429 48.0596
Ob 38.8686 66.8889 70.6777
Ob 39.202 76.8823 64.0308
Ob 52.5153 73.8764 60.2173
Ob 49.3335 60.5586 74.6605
Ob 64.7426 60.7217 64.9408
Ob 50.2981 52.799 68.4259
Ob 42.6739 51.9458 55.7432
Ob 48.6842 68.5986 58.2167
Ob 50.7535 68.2393 56.6694
Ob 51.6648 78.8914 70.4816
Ob 44.5845 57.6525 67.0594
Ob 48.0901 53.8319 60.3728
Ob 60.6009 52.0675 60.5504
Ob 57.391 47.2799 64.1114
Ob 46.8374 81.9648 52.4776
Ob 59.9078 83.7429 68.0043
Ob 42.1971 67.4516 63.4734
Ob 44.1234 61.3651 56.0418
Ob 73.9095 60.6248 67.9691
Ob 59.3414 67.9098 65.1438
Ob 57.5165 51.1738 77.309
Ob 57.6115 44.8691 73.6497
Ob 60.3031 73.4376 60.4011
Ob 58.8872 80.2604 67.3323
Ob 62.1807 72.6661 55.7345
Ob 72.2375 66.4808 60.4757
Ob 61.1965 77.3518 61.1313
Ob 59.0105 54.1314 60.3522
Ob 71.3211 55.5932 73.8663
Ob 53.8825 80.2154 58.8731
Ob 61.6665 81.8693 58.8496
Ob 65.8579 75.4471 56.9644
Ob 53.4971 71.6504 56.745
Ob 68.2476 65.3441 66.332
Ob 66.0981 65.6019 58.915
Ob 62.0202 55.3217 66.847
Ob 66.0332 55.9836 72.3011
Ob 30.7108 71.0338 78.7084
Ob 32.5959 53.6199 66.7286
Ob 32.3147 57.9124 64.0852
Ob 35.327 43.2979 66.6649
Ob 37.7525 66.0086 63.0671
Ob 35.8393 54.4692 63.4555
Ob 44.005 50.6866 60.2368
Ob 32.2844 68.5108 57.6835
Ob 31.3439 72.3449 61.088
Ob 25.1535 71.0707 65.2456
Ob 36.5912 73.3385 61.8638
Ob 37.3349 58.4521 69.215
Ob 43.0531 62.8928 77.7771
Ob 45.6506 41.0071 68.0901
Ob 40.0124 53.4366 65.5081
Ob 37.1289 79.4997 65.225
Ob 32.7459 67.4024 64.902
Ob 51.3417 62.474 60.4748
Ob 45.3998 64.7605 70.7016
Ob 50.5872 60.3724 67.0324
Ob 45.0727 59.8646 80.9852
Ob 48.6384 59.9286 60.73
Ob 28.0239 75.2164 70.1825
Ob 49.3257 70.8365 68.0749
Ob 39.4826 63.9363 63.5598
Ob 32.4859 72.4856 71.1444
Ob 46.0797 55.7773 71.6534
Ob 39.923 59.1009 76.5204
Ob 48.1131 49.8488 68.5888
Ob 45.3058 43.6076 68.4007
Ob 53.8887 77.6499 69.7667
Ob 54.1615 79.6442 67.407
Ob 56.3265 75.8224 65.6663
Ob 57.0828 60.9457 70.0155
Ob 51.3677 55.6379 66.209
Ob 55.6332 62.7547 72.3695
Ob 55.5878 55.8338 78.8382
Ob 35.3772 83.9529 64.2281
Ob 37.0808 75.1755 63.8136
Ob 51.8489 79.4919 66.1537
Ob 54.7675 77.8827 58.0953
Ob 53.4857 71.3262 66.0562
Ob 50.7976 53.9677 71.4997
Ob 57.4644 51.9924 73.6659
Ob 53.8957 57.6868 66.9124
Ob 55.5673 76.6055 68.1279
Ob 52.5922 82.3187 59.8692
Ob 61.9031 82.7485 65.8209
Ob 56.529 74.5597 63.1946
Ob 56.4804 63.5609 66.7635
Ob 61.5049 46.6792 75.9363
Ob 61.6525 58.9072 76.0255
Ob 64.4392 83.2886 59.8602
Ob 61.0654 78.7303 68.0788
Ob 66.4692 71.8458 70.1577
Ob 67.5675 67.3599 67.6946
Ob 66.5116 61.134 71.8122
Ob 61.4105 62.6083 82.3437
Ob 67.2942 60.7075 74.3396
Ob 60.0031 53.8227 78.3541
Ob 31.024 73.6319 78.2338
Ob 30.7057 65.7331 61.0868
Ob 36.1844 53.611 68.254
Ob 31.4838 49.8961 60.7957
Ob 33.1577 56.3584 70.8896
Ob 29.28 57.78 71.885
Ob 44.8924 42.9081 72.5923
Ob 34.9026 79.0161 75.8099
Ob 36.8484 81.1466 67.7114
Ob 26.8307 58.06 68.4958
Ob 35.5892 58.3023 66.5197
Ob 28.5017 60.606 65.8128
Ob 38.8351 49.8624 71.8148
Ob 38.6649 59.2957 74.2539
Ob 40.7943 55.1231 74.4289
Ob 39.2754 74.2461 67.9626
Ob 39.3698 74.866 73.0325
Ob 29.7759 66.9599 75.3475
Ob 41.2763 67.5037 69.8153
Ob 49.1153 62.9008 75.9117
Ob 32.0354 52.2603 61.8883
Ob 45.9316 40.9931 70.8132
Ob 43.7014 84.3685 57.1229
Ob 38.8438 72.5903 74.2948
Ob 37.1003 67.951 72.3979
Ob 46.7746 63.1279 86.7376
Ob 50.1242 58.3908 71.2013
Ob 58.0035 57.3134 72.566
Ob 48.017 53.7294 84.2235
Ob 52.5923 50.6485 77.078
Ob 37.9211 81.0932 63.1732
Ob 44.2264 65.2473 81.4184
Ob 55.9665 60.3525 81.3819
Ob 50.8239 64.517 85.7777
Ob 35.8912 50.6714 81.3326
Ob 48.4556 50.3124 74.3263
Ob 51.3989 52.7723 78.5246
Ob 47.496 81.4374 69.761
Ob 45.2194 82.6528 70.4539
Ob 49.7678 77.3938 82.8746
Ob 59.1239 86.4199 71.0208
Ob 66.3595 72.1266 74.7008
Ob 52.3585 65.5373 67.8689
Ob 54.6984 65.0745 81.8721
Ob 53.7266 52.9505 79.7435
Ob 56.9396 78.3619 66.7172
Ob 50.3854 65.1605 75.2535
Ob 50.2391 72.1616 70.1956
Ob 56.3584 64.307 70.3635
Ob 58.2617 64.8443 83.3309
Ob 55.8064 52.2005 75.6352
Ob 59.7019 51.5329 83.1501
Ob 60.361 75.5409 68.9237
Ob 49.9521 74.0811 71.7324
Ob 51.9253 70.5521 72.6834
Ob 58.1566 69.2199 70.9296
Ob 58.2971 68.1243 78.5344
Ob 64.4371 56.6946 76.9161
Ob 59.2783 62.3422 69.6313
Ob 65.1666 52.2263 77.9116
Ob 34.0759 68.4728 66.8623
Ob 33.8504 62.3592 75.2037
Ob 29.7769 56.4374 79.8524
Ob 37.9709 60.9613 76.29
Ob 34.6381 52.4242 71.0827
Ob 36.2352 42.008 61.1403
Ob 31.1894 48.7134 74.7704
Ob 37.924 80.9505 72.7479
Ob 36.2491 67.7526 77.687
Ob 34.3392 62.2924 68.7678
Ob 34.2381 50.1424 66.152
Ob 39.1827 53.4131 75.5034
Ob 40.7836 59.6325 72.7388
Ob 39.448 47.5667 81.4901
Ob 40.7505 44.9788 70.6967
Ob 40.0049 75.7851 79.1997
Ob 41.737 71.2327 79.2554
Ob 38.497 59.5956 86.5625
Ob 51.9329 63.3875 89.4774
Ob 43.3161 51.7713 76.3881
Ob 32.5123 53.9022 79.8475
Ob 42.0628 44.4062 78.1958
Ob 45.948 74.1301 69.5788
Ob 51.5726 80.0576 75.7767
Ob 41.2986 72.6778 77.2185
Ob 45.5566 75.1662 76.2454
Ob 42.0417 59.1716 74.9286
Ob 40.9761 55.7647 81.7753
Ob 45.5102 54.4191 83.0728
Ob 54.1338 59.172 79.8829
Ob 59.6171 75.9073 59.9406
Ob 46.4954 72.7074 76.1922
Ob 37.6828 60.3736 84.0564
Ob 42.4922 59.7518 84.5021
Ob 44.9896 61.9541 84.5993
Ob 42.9309 42.1174 77.1252
Ob 50.4725 52.7217 83.7777
Ob 48.2027 86.5708 70.3072
Ob 46.7595 76.7907 80.3326
Ob 45.0926 63.1008 80.2065
Ob 49.0718 58.0801 83.3264
Ob 55.2927 52.1324 85.0221
Ob 52.847 57.8776 75.1758
Ob 38.4507 47.8457 76.5769
Ob 54.6507 47.7219 79.4482
Ob 55.3372 84.8107 68.9887
Ob 59.4791 68.1565 85.1253
Ob 55.1384 67.5483 82.3546
Ob 55.3005 63.6414 79.5866
Ob 61.4183 56.4902 83.7504
Ob 57.2556 52.6258 80.8841
Ob 66.2742 55.6875 79.9166
Ob 62.7234 76.752 68.6893
Ob 45.3476 68.7353 73.7312
Ob 58.6653 71.3504 82.6721
Ob 49.5901 66.8141 73.5059
Ob 53.3944 66.3353 83.8613
Ob 55.2301 56.4566 86.1324
Ob 68.883 51.6866 71.8247
Ob 63.9543 51.1724 80.1428
Ob 27.5943 67.1146 76.7509
Ob 31.4996 74.9335 66.9151
Ob 37.7508 54.4487 84.3974
Ob 31.6915 54.5463 77.5045
Ob 35.4585 55.4911 70.0881
Ob 41.2821 55.3787 71.8671
Ob 28.5417 50.2993 77.1199
Ob 42.4505 76.2716 79.7494
Ob 37.217 70.9682 85.0425
Ob 33.397 63.1572 72.8479
Ob 32.1608 51.0164 79.4408
Ob 39.0412 54.5303 87.8005
Ob 43.6565 53.4543 78.4484
Ob 36.5956 48.0463 72.3109
Ob 34.3059 48.7201 81.8291
Ob 34.3374 74.5279 73.9645
Ob 39.7812 71.399 85.7667
Ob 44.0475 64.5268 84.5806
Ob 37.7865 59.8876 81.5136
Ob 35.4958 60.5986 82.4525
Ob 43.5824 52.1124 86.2095
Ob 39.9465 49.1779 83.6374
Ob 38.965 71.393 83.2185
Ob 32.3908 56.4402 79.205
Ob 34.7061 65.0003 76.6838
Ob 39.3498 64.055 83.1107
Ob 42.054 60.581 86.8599
Ob 43.0212 52.1555 83.6801
Ob 46.2752 54.6968 80.4629
Ob 41.2893 42.7366 69.2827
Ob 35.2218 68.3978 80.146
Ob 46.1166 70.9448 84.9608
Ob 46.0802 66.4471 82.7516
Ob 57.4343 65.5567 85.6886
Ob 34.1713 55.6936 84.0216
Ob 41.8571 47.7781 82.3708
Ob 45.6385 52.4522 81.4217
Ob 47.8082 78.7657 81.7628
Ob 45.2233 71.6454 70.4559
Ob 48.0315 68.8299 84.767
Ob 57.1288 67.9697 86.4278
Ob 48.5208 65.4776 83.1342
Ob 45.5669 52.0886 84.3366
Ob 43.727 54.1541 81.0037
Ob 46.5584 45.1124 79.5148
Ob 55.2672 71.9047 79.8331
Ob 52.2229 66.767 86.1381
Ob 57.6242 72.6909 80.7349
Ob 52.8693 64.4949 87.465
Ob 58.1346 57.7145 77.71
Ob 53.965 54.2232 84.1304
Ob 53.8004 46.2255 77.5499
Ob 56.1909 79.3573 77.0105
Ob 53.6667 76.1839 85.9372
Ob 45.7342 59.6431 90.1993
Ob 50.0311 61.5288 89.8505
Ob 62.2115 51.6217 82.1229
Ob 54.1485 54.7366 76.9443
Ob 61.8396 57.7121 81.4775
Ob 52.3191 48.3452 78.4084
Oh 60.0534 43.6525 59.8993
Oh 69.7314 54.918 62.1764
Oh 74.227 58.5721 61.0448
Oh 47.4238 39.3082 69.1149
Oh 65.4716 46.2438 70.6407
Oh 60.8502 57.6753 70.847
Oh 67.5411 53.8015 64.8582
Oh 43.9397 51.6047 66.2789
Oh 53.164 49.614 71.9015
Oh 60.2307 42.5794 77.5081
Oh 69.1364 55.0536 75.4352
Oh 43.9748 52.9864 62.7148
Oh 51.9146 41.5654 76.8527
Oh 49.9173 44.0178 83.6791
Oh 61.1171 45.7025 81.2874
Oh 37.9253 43.1059 77.2828
Oh 45.8927 40.6623 73.5694
Oh 40.7874 41.648 75.7568
Oh 64.5345 47.246 74.606
Oh 39.7735 49.2826 78.4416
Oh 43.4416 45.2838 83.1572
Oh 51.1599 50.3373 82.4461
Oh 64.8178 55.3938 82.213
Oh 53.1908 45.4569 58.7986
Oh 57.7544 39.9224 61.9691
Oh 54.7105 41.9403 59.371
Oh 63.4928 47.5057 66.5363
Oh 51.221 40.8363 64.0702
Oh 57.3246 49.1387 66.3525
Oh 66.4391 50.0482 67.9373
Oh 62.4513 59.4393 69.7536
Oh 50.3532 51.893 64.7278
Oh 53.9673 56.141 69.1796
Oh 59.6217 50.9682 67.6381
Oh 70.7789 50.8441 73.6668
Oh 29.9521 47.902 72.5606
Oh 51.5766 43.5932 65.2821
Oh 51.0728 64.6772 50.0527
Oh 55.0019 43.3455 73.2453
Oh 40.5446 41.7071 66.9283
Oh 43.6865 45.0326 73.5398
Oh 52.1503 48.2445 68.1107
Oh 56.2965 44.3876 76.0721
Oh 43.4311 42.9826 79.7981
Oh 40.6287 50.8802 80.9211
Oh 59.1693 54.452 47.5834
Oh 58.7752 46.6807 85.5045
Oh 25.0709 59.1541 70.0628
Oh 42.8836 39.9906 75.3644
Oh 47.4599 43.449 81.4352
Oh 55.3495 43.4914 83.0379
Oh 38.5765 64.7545 58.0837
Oh 31.4492 76.7998 54.8129
Oh 43.8603 75.6339 53.0355
Oh 61.0402 88.3829 70.5864
Oh 41.3484 70.3053 53.4139
Oh 41.9111 86.2712 56.3534
Oh 47.633 87.3152 59.2717
Oh 52.1031 42.1519 71.7137
Oh 30.803 84.2805 61.7421
Oh 54.5276 82.0398 62.8124
Oh 57.1482 83.3014 58.5478
Oh 40.0267 46.5968 83.9694
Oh 35.9723 86.1865 65.7207
Oh 52.0265 83.3039 66.0708
Oh 60.9585 83.9491 55.5387
Oh 36.0406 82.772 72.1845
Oh 42.5642 82.9211 74.6585
Oh 41.9951 88.7555 67.8744
Oh 54.345 75.4233 74.1188
Oh 37.8362 80.5671 80.2297
Oh 47.6591 75.8241 71.9462
Oh 48.0186 78.6588 84.5874
Oh 59.2065 76.7622 79.7009
Oh 26.5649 74.343 60.0585
Oh 42.608 68.1738 46.1483
Oh 46.5472 70.0941 44.7769
Oh 51.1306 81.4462 56.6492
Oh 24.637 71.8042 51.5685
Oh 43.2118 85.034 51.6878
Oh 47.7425 79.6416 56.2705
Oh 42.3509 90.2261 62.4081
Oh 31.9734 68.9683 60.3754
Oh 39.783 83.1751 51.9341
Oh 41.7948 78.437 52.6581
Oh 47.6105 81.203 58.4692
Oh 32.8643 74.1091 62.4636
Oh 30.8604 81.845 63.2325
Oh 38.5095 85.9183 61.3855
Oh 63.7262 85.9705 69.0566
Oh 28.6603 78.5726 72.4395
Oh 29.9736 79.5902 67.0963
Oh 53.6301 87.0143 62.3391
Oh 60.5592 86.5743 62.4669
Oh 37.7796 72.974 77.57
Oh 39.8394 81.9657 76.2088
Oh 45.8381 80.1309 65.7572
Oh 49.0618 84.3846 75.0068
Oh 37.7507 76.7279 70.481
Oh 36.4083 73.2778 72.7348
Oh 50.7163 74.8306 76.5744
Oh 53.7911 79.0483 74.9763
Oh 66.5962 82.0546 58.5963
Oh 56.3529 81.462 51.7391
Oh 69.1911 70.0597 52.5732
Oh 71.6001 73.4465 59.298
Oh 71.2057 53.5338 58.1081
Oh 65.509 53.8592 59.0748
Oh 60.5076 74.8357 55.7458
Oh 70.2503 74.9114 54.733
Oh 63.7967 70.3596 52.521
Oh 70.9041 64.1397 60.4766
Oh 65.0562 75.2734 59.8908
Oh 75.8139 62.7639 60.5601
Oh 50.6831 85.6113 59.0096
Oh 52.8436 84.8248 53.786
Oh 59.5088 75.3394 62.43
Oh 66.4433 79.2162 67.5895
Oh 69.61 68.2044 65.1546
Oh 66.0164 64.2374 69.6498
Oh 73.7494 56.8296 66.0784
Oh 59.3626 80.6011 52.1315
Oh 67.5033 77.0666 70.0899
Oh 68.929 72.3858 73.8731
Oh 72.5206 65.2573 75.0228
Oh 68.3366 67.643 70.359
Oh 63.1485 45.9066 78.0428
Oh 68.6886 78.9798 59.8574
Oh 54.106 86.9424 69.9431
Oh 59.2065 74.0353 82.5579
Oh 70.1825 67.6691 77.022
Oh 64.5126 70.5378 72.5182
Oh 69.2715 61.8509 64.8749
Oh 71.866 58.6369 74.9758
Oh 42.6643 71.6818 72.4774
Oh 55.1491 70.7703 86.3302
Oh 67.8699 72.2881 67.8695
Oh 65.2915 72.1219 77.469
Oh 64.488 67.7918 79.1295
Oh 66.1292 61.2121 79.0564
Oh 58.5457 78.0672 69.8194
Oh 58.4585 73.917 72.9137
Oh 51.2281 64.8611 82.8687
Oh 59.1538 61.3921 87.2599
Oh 60.0229 64.6572 85.3073
Oh 63.3872 58.3219 83.6529
Oh 57.0114 77.3995 53.4427
Oh 64.9422 73.8057 62.1883
Oh 52.458 83.7866 49.2661
Oh 25.7544 75.9877 68.7796
Oh 67.5088 55.3006 52.2407
Oh 63.3124 56.7883 54.9947
Oh 60.0161 57.0635 49.6713
Oh 60.5782 59.5518 60.9996
Oh 61.7824 53.7928 63.1459
Oh 61.5059 76.9158 50.9595
Oh 52.7097 76.2181 56.5873
Oh 66.279 84.8184 63.916
Oh 73.9454 68.62 56.3739
Oh 74.3054 68.2965 65.6125
Oh 73.2138 60.3847 57.1665
Oh 72.9536 56.415 69.4915
Oh 63.441 85.7732 60.1409
Oh 58.1185 73.6038 57.7219
Oh 64.8681 76.5911 70.6924
Oh 69.9709 75.0117 61.8363
Oh 75.6296 63.8067 65.5185
Oh 69.3133 54.0782 67.1048
Oh 54.0681 82.7245 57.7113
Oh 69.9147 75.0941 65.0854
Oh 60.6481 67.0431 78.3206
Oh 69.6551 64.7119 70.7716
Oh 63.14 56.9184 69.5554
Oh 64.0311 61.7921 70.886
Oh 61.6387 76.8046 71.0106
Oh 53.7641 74.2956 77.7111
Oh 50.2537 67.0239 81.5153
Oh 63.168 72.7963 80.8758
Oh 58.0313 64.1431 72.35
Oh 59.8817 51.3267 74.9397
Oh 73.737 52.9593 70.2821
Oh 53.7197 72.5202 69.1606
Oh 58.5346 58.4698 82.8907
Oh 62.086 68.835 85.1323
Oh 46.4639 63.8683 83.0289
Oh 63.8623 63.347 82.8899
Oh 66.5639 51.8993 80.2004
Oh 57.9239 80.8497 49.4705
Oh 69.1235 67.0058 55.1665
Oh 57.8346 81.3676 76.563
Oh 57.2557 89.9126 68.0943
Oh 54.1914 81.0203 84.9979
Oh 61.6941 57.5565 78.7216
Oh 39.1984 67.6664 45.6426
Oh 40.0641 60.9641 48.7496
Oh 74.0614 55.6929 73.1883
Oh 37.1377 62.6005 48.2979
Oh 53.1684 43.5926 56.9869
Oh 54.12 47.9332 60.6166
Oh 37.9587 45.9681 58.0733
Oh 50.2509 70.3075 88.0534
Oh 31.4866 72.4525 57.5854
Oh 26.7782 68.1135 49.4755
Oh 32.4147 61.9186 53.8729
Oh 36.4441 67.0254 54.2916
Oh 38.3868 61.9048 60.8931
Oh 34.6103 51.7625 62.4456
Oh 43.7302 49.6727 63.6825
Oh 34.1078 75.0581 51.1008
Oh 23.7485 70.0792 56.241
Oh 26.6506 60.8615 68.558
Oh 34.2074 50.6858 55.9857
Oh 42.6661 54.944 66.4687
Oh 42.907 55.548 58.6821
Oh 29.9412 76.9386 74.3063
Oh 29.0138 67.5333 65.4223
Oh 28.8033 62.7678 61.1546
Oh 25.5875 61.2965 57.4695
Oh 31.5163 43.2988 64.3192
Oh 27.2455 47.428 64.4955
Oh 51.3472 40.2825 69.1705
Oh 32.847 69.7601 72.7331
Oh 26.0737 64.5475 73.0307
Oh 29.7834 60.57 77.8295
Oh 26.8482 51.7482 61.9958
Oh 37.4149 52.4055 72.6482
Oh 35.1907 48.9121 58.7483
Oh 26.0783 72.6196 74.5407
Oh 27.5986 61.483 63.485
Oh 30.115 52.2373 70.8766
Oh 28.6328 45.7073 69.3701
Oh 31.0602 56.8636 68.7076
Oh 32.829 43.4416 75.6724
Oh 61.9562 54.8744 85.8414
Oh 44.5602 78.0441 84.7928
Oh 29.1287 62.3162 52.1498
Oh 35.9197 71.8221 66.1486
Oh 30.9071 47.3651 59.958
Oh 32.7898 57.4652 75.952
Oh 34.2632 40.9458 67.0742
Oh 33.309 81.1619 53.8122
Oh 41.7722 65.2434 46.9409
Oh 41.2249 58.0489 47.2782
Oh 42.2424 50.5717 52.7118
Oh 47.0648 44.7659 51.4507
Oh 49.1085 57.3592 65.7188
Oh 35.184 77.721 49.9558
Oh 25.019 64.8252 51.8403
Oh 25.0969 64.5946 65.2639
Oh 28.5435 55.0628 62.023
Oh 34.1783 52.2665 58.2512
Oh 45.8497 43.7148 57.6668
Oh 29.841 46.4408 67.0984
Oh 31.8999 68.8252 55.0475
Oh 30.4653 61.7198 59.3541
Oh 36.2225 60.6356 60.5423
Oh 41.2343 61.7873 61.8699
Oh 42.9212 65.7255 61.6009
Oh 52.6501 38.9107 65.2676
Oh 30.3846 80.3356 59.0529
Oh 25.9376 64.3542 61.4374
Oh 37.5426 51.2109 62.4312
Oh 70.4716 57.6555 53.7643
Oh 30.7731 52.0607 59.4732
Oh 40.0763 49.3686 51.5228
Oh 27.8906 75.753 55.6208
Oh 25.8118 66.8726 62.5804
Oh 33.302 59.059 72.8311
Oh 25.1882 54.7913 64.7342
Oh 34.0464 40.8301 62.2818
Oh 39.314 50.7952 69.4621
Oh 35.6384 39.2396 60.685
Oh 23.7849 69.1403 69.4739
Oh 36.3338 63.7283 62.575
Oh 35.2412 62.04 80.0025
Oh 27.1643 50.3991 68.181
Oh 29.4992 45.1925 77.7837
Oh 66.8116 69.0992 52.4228
Oh 26.255 69.3304 77.7587
Oh 29.384 65.2285 77.376
Oh 28.5352 54.1104 80.5892
Oh 37.0008 50.4731 77.8322
Oh 35.5343 49.9772 73.7993
Oh 29.4804 47.1405 81.7131
Oh 45.3869 49.9062 73.4651
Oh 30.1413 50.4983 73.0869
Oh 26.4454 48.7715 76.5335
Oh 57.4687 64.1581 89.4498
Oh 34.9493 71.3575 86.3987
Oh 30.6209 63.5083 82.3773
Oh 31.8025 55.6366 88.9907
Oh 38.2915 50.8264 75.1038
Oh 42.1994 57.723 77.2695
Oh 35.4263 71.4708 77.4103
Oh 40.2428 66.3857 81.3303
Oh 39.4897 64.7194 85.68
Oh 38.9168 52.0918 88.7306
Oh 39.0383 50.0752 85.9682
Oh 41.0715 55.5082 64.2934
Oh 43.7357 74.9651 87.0914
Oh 38.0583 62.0769 86.2081
Oh 42.7937 63.7912 89.094
Oh 43.7064 58.8364 92.3254
Oh 43.6639 52.2552 88.9344
Oh 33.3068 45.2608 78.5651
Oh 63.192 70.0162 45.2947
Oh 46.369 69.4647 82.7485
Oh 31.0646 75.7881 79.8646
Oh 42.9259 58.2159 87.5916
Oh 52.8259 52.2568 86.3848
Oh 47.9883 50.8574 82.584
Oh 50.4001 82.5012 82.6794
Oh 46.6365 76.6843 87.3375
Oh 40.6064 65.3116 88.8158
Oh 45.3309 65.527 87.145
Oh 46.7144 57.7869 92.0483
Oh 37.6696 45.6134 81.184
Oh 50.5075 70.5113 82.0134
Oh 48.4416 67.2335 78.6028
Oh 48.4653 67.0279 89.3178
Oh 44.3944 61.7218 91.1739
Oh 56.4683 55.3423 88.3398
Oh 54.0314 46.1491 74.8453
Oh 52.2394 77.8441 81.6496
Oh 57.3741 78.6117 82.2802
Oh 59.0607 69.771 87.2878
Oh 47.8205 57.9301 86.7702
Oh 53.9384 56.586 88.5186
Oh 61.9644 51.4286 76.9082
Oh 27.1629 56.6512 80.5135
Oh 44.3071 56.0765 92.7356
Oh 35.1473 60.1623 78.1609
Oh 33.9822 50.9947 85.6599
Oh 37.8243 41.6728 70.4459
Oh 34.0211 47.8941 72.9358
Oh 31.2354 81.0391 72.5215
Oh 30.5309 67.9443 82.6086
Oh 44.2335 57.0433 90.2088
Oh 40.8037 54.6094 77.2062
Oh 25.9222 54.3473 76.7835
Oh 43.4037 56.4272 73.9091
Oh 33.657 75.5783 82.0456
Oh 34.5096 64.4106 83.3864
Oh 38.1309 68.6277 82.3314
Oh 39.8877 55.4379 91.9033
Oh 49.1001 52.4614 86.132
Oh 48.5966 65.8591 47.5046
Oh 44.1252 76.2905 73.623
Oh 34.6481 66.8781 85.6767
Oh 38.6761 76.3863 85.9761
Oh 29.107 63.2582 80.198
Oh 41.9258 50.62 87.5564
Oh 35.9354 49.3245 83.7757
Oh 44.2023 81.3298 80.7506
Oh 51.2797 77.1018 86.2269
Oh 44.2932 72.6836 88.4404
Oh 33.4192 56.8187 90.9322
Oh 48.9163 54.3398 80.324
Oh 54.4292 48.4805 82.6256
Oh 52.4291 84.219 72.5163
Oh 55.414 82.3946 81.0989
Oh 55.3895 75.3456 87.7474
Oh 47.1144 73.9528 87.1338
Oh 49.8631 56.433 78.4947
Oh 49.1259 49.9636 84.8759
Oh 40.6002 62.8239 87.9455
Oh 53.8948 73.4841 86.469
Oh 49.3687 64.1332 89.9739
Oh 56.0181 55.0195 81.2629
Oh 56.6869 52.179 87.4679
Oh 63.5696 49.2843 82.1748
Oh 59.0058 83.9899 74.5948
Oh 42.9665 45.1048 58.7378
Oh 55.9608 65.9288 90.7297
Oh 51.7412 58.4968 83.6124
Oh 59.0798 64.4256 76.9546
Oh 48.5486 55.6915 88.0155
Oh 36.3039 74.5432 59.5099
Oh 36.6136 67.9979 49.5772
Oh 32.3593 57.4306 51.0397
Oh 25.7888 66.2208 59.3188
Oh 37.2201 39.7343 65.5273
Oh 49.878 43.3089 59.4992
Oh 41.7243 74.953 45.483
Oh 53.1384 62.8815 42.055
Oh 50.4259 62.4181 53.3805
Oh 41.249 52.7971 57.8508
Oh 43.8237 48.5567 50.8825
Oh 47.2521 55.6085 48.6484
Oh 36.7091 79.7429 49.1929
Oh 39.184 70.5134 51.4499
Oh 33.7382 67.0707 48.8132
Oh 44.3885 56.554 55.8622
Oh 49.5035 49.285 50.3066
Oh 46.3053 53.5672 47.0148
Oh 50.8629 72.6283 43.7348
Oh 50.9951 59.3441 54.1679
Oh 46.602 64.6257 45.6253
Oh 47.6558 58.5735 54.1706
Oh 42.2996 54.0939 48.0688
Oh 55.9078 44.381 54.7178
Oh 44.5344 76.9595 59.2719
Oh 52.8708 76.0744 49.9958
Oh 58.4252 61.2378 60.1205
Oh 59.852 60.4018 55.3695
Oh 52.6724 53.5767 44.7063
Oh 63.1745 56.8976 49.4255
Oh 47.5367 80.3762 45.5986
Oh 55.273 63.1288 46.0242
Oh 61.4523 75.1248 47.9991
Oh 43.4904 69.4462 86.6524
Oh 55.2063 50.7568 50.0344
Oh 57.3945 52.3596 48.1652
Oh 49.6393 75.7063 51.7672
Oh 64.6236 72.7332 54.81
Oh 63.375 65.9648 51.7506
Oh 60.6401 57.7061 47.0651
Oh 56.2389 53.4673 59.9902
Oh 63.9174 45.5725 62.141
Oh 47.1148 77.0024 45.4851
Oh 68.0345 76.6454 51.126
Oh 44.5709 65.3434 52.6126
Oh 52.7139 52.6386 89.0136
Oh 61.0202 49.6486 54.7371
Oh 58.5137 55.3055 55.1915
Oh 37.9856 71.9273 46.7019
Oh 42.0062 71.903 49.9334
Oh 44.7306 56.6326 44.5805
Oh 36.3255 52.6715 52.4919
Oh 39.646 46.8048 55.0785
Oh 56.5232 46.9707 59.2315
Oh 49.9999 57.6015 56.258
Oh 46.1491 51.0502 64.4542
Oh 21.7776 68.9666 54.8147
Oh 34.1885 74.7012 48.239
Oh 50.2845 52.1432 47.3908
Oh 48.7242 61.2034 40.7432
Oh 43.2071 60.1489 60.2475
Oh 48.9272 67.814 45.7845
Oh 43.7023 69.4995 57.5126
Oh 44.9776 69.1512 47.0149
Oh 56.4052 63.0445 48.4623
Oh 63.3974 60.7583 48.4883
Oh 53.7773 52.8489 49.3368
Oh 58.5307 50.1994 52.3895
Oh 41.2602 81.1945 48.5274
Oh 52.7279 72.7705 50.8177
Oh 57.3774 69.3194 45.3529
Oh 56.8296 58.6607 58.3533
Oh 65.7086 57.3334 50.7139
Oh 56.7267 43.7658 58.7619
Oh 55.6174 81.5622 55.0594
Oh 57.8494 72.2514 48.8647
Oh 56.0197 75.5441 46.7681
Oh 66.553 62.7088 49.4826
Oh 60.8681 64.8355 61.8161
Oh 59.8592 63.9207 59.0356
Oh 48.3142 87.0857 52.9762
Oh 63.4898 77.9635 52.8895
Oh 59.2815 66.465 46.3666
Oh 66.6038 68.5939 55.7535
Oh 63.5928 49.3191 53.8194
Oh 55.8074 50.8633 62.0663
Oh 51.0011 79.5991 46.8219
Oh 57.4527 74.2258 54.8943
Oh 64.5573 66.045 46.5568
Oh 60.2623 59.0898 52.4266
Oh 72.6262 64.2133 57.8063
H 60.558 43.0351 59.4124
H 70.0071 55.4778 62.964
H 75.0289 58.2892 60.5316
H 47.2457 38.6741 68.3753
H 66.0252 45.6496 71.1404
H 60.0303 57.8773 71.3385
H 66.9762 53.2517 64.3461
H 43.2611 51.2646 65.6833
H 53.2343 48.9206 71.2166
H 60.903 42.4496 76.8127
H 69.7794 54.8055 76.1135
H 44.1978 52.2846 63.3418
H 52.2015 40.8212 76.3623
H 49.9212 43.0869 83.8584
H 62.0764 45.6599 81.4492
H 38.6459 42.924 76.6836
H 45.4682 39.8359 73.7092
H 40.1409 42.2708 76.0299
H 64.3966 46.8034 75.435
H 39.8047 50.2436 78.4196
H 42.9667 44.5555 82.7827
H 51.4723 49.5305 81.998
H 64.8447 56.0108 82.9081
H 53.061 45.8801 59.6633
H 57.6676 39.0702 61.5774
H 54.373 41.6403 58.5294
H 63.931 47.7164 65.7849
H 50.9628 41.6508 63.5745
H 58.0664 49.1788 66.9188
H 66.7147 49.641 67.1216
H 62.9777 60.186 69.4369
H 50.3471 52.4399 65.5132
H 53.9419 56.3645 70.115
H 60.2913 50.4115 68.0119
H 70.729 50.0088 74.1924
H 29.8882 47.1406 72.0199
H 52.4264 43.2474 65.041
H 51.9808 64.534 50.3567
H 54.0666 43.1089 73.0291
H 39.8478 41.032 67.0115
H 43.8767 45.7193 74.1603
H 52.8838 48.508 68.645
H 55.906 44.16 76.9081
H 42.7423 42.8896 80.4412
H 39.8058 51.1223 81.3696
H 60.0417 54.7789 47.6615
H 59.273 46.5288 86.3053
H 24.1635 59.3149 70.3614
H 43.5565 39.372 75.1197
H 47.8394 42.573 81.5164
H 55.8507 42.6576 83.1364
H 38.1188 64.7851 57.2571
H 30.5611 76.6036 54.6409
H 44.5112 74.9722 52.9325
H 61.9021 88.6873 70.8332
H 40.4094 70.2002 53.3048
H 41.0456 86.7053 56.2038
H 48.496 87.6567 59.3799
H 52.9237 41.594 71.6981
H 30.3068 85.0589 61.7019
H 55.2656 81.7763 63.4086
H 56.3376 83.6679 58.6909
H 40.1155 46.1996 84.8658
H 35.9083 86.9694 65.1625
H 52.1138 82.4994 65.5721
H 60.9686 84.8904 55.6456
H 35.1357 82.9244 72.1031
H 42.3869 82.9777 75.6346
H 41.4333 89.1495 68.5054
H 53.8122 74.6252 74.1689
H 37.7685 81.4377 80.6035
H 47.4971 76.139 71.0783
H 47.5285 79.117 85.2515
H 59.9726 76.7462 80.2397
H 25.838 74.4249 59.4376
H 43.1898 67.8222 45.5718
H 46.5309 69.7919 43.8657
H 51.7135 80.6511 56.5698
H 24.1486 72.6454 51.665
H 42.8077 85.5705 52.3438
H 48.0362 79.7524 55.3734
H 41.9936 90.4222 61.5298
H 32.1426 69.5753 61.1262
H 39.6008 84.0887 51.7586
H 42.5596 78.4106 53.2033
H 47.6236 82.1533 58.5906
H 33.6125 73.5582 62.5287
H 30.2787 81.5267 63.9242
H 38.4385 86.7879 61.7878
H 64.562 86.0015 69.4795
H 28.6298 79.4842 72.4408
H 29.088 79.9188 67.0164
H 54.0401 87.6436 62.9335
H 61.3335 86.6081 61.9013
H 38.68 73.1282 77.6833
H 40.4315 82.5446 76.6695
H 45.7085 79.3692 65.2264
H 49.3439 85.3075 74.9731
H 38.0481 77.037 71.2915
H 36.7928 72.8282 71.9953
H 51.2712 75.3641 75.9811
H 54.736 79.06 74.9744
H 67.4278 81.5811 58.5922
H 56.2544 82.4085 51.9189
H 69.8033 69.315 52.5647
H 71.7602 74.4181 59.309
H 71.9674 53.3271 58.6042
H 64.6718 54.1461 59.3973
H 59.8363 75.3091 56.2223
H 70.9871 75.224 54.2398
H 64.546 70.9603 52.577
H 70.2012 64.3649 59.9232
H 64.9214 76.0854 59.4446
H 76.5963 62.9785 60.0483
H 50.8365 86.5629 59.1198
H 53.5872 85.3379 53.3742
H 59.7514 74.9895 63.2575
H 66.7764 79.4803 68.4492
H 68.9439 67.5452 65.1992
H 66.6682 63.7055 70.1883
H 74.4647 56.364 66.4577
H 59.5685 81.2645 51.4965
H 68.1687 77.7656 70.1013
H 69.8343 72.2716 73.5673
H 73.2901 65.0837 75.4816
H 67.6627 67.1174 70.7793
H 63.5543 45.2658 78.6023
H 68.9579 79.7852 60.1117
H 53.5582 87.209 70.7072
H 58.9262 74.7249 83.0733
H 70.4618 68.0521 77.8958
H 63.9055 71.2456 72.6434
H 68.607 61.3005 65.3382
H 72.6014 58.2435 75.4034
H 42.5831 71.7239 71.5508
H 55.586 70.68 87.1311
H 68.4423 72.8553 67.3135
H 65.2101 72.3473 78.3508
H 63.9959 68.5788 79.2588
H 66.1462 61.0954 80.018
H 58.8729 77.1824 69.8206
H 58.3532 74.3196 72.062
H 51.8911 64.2022 82.7156
H 59.233 61.1991 88.2294
H 60.8016 64.95 85.7912
H 64.2599 57.9444 83.5219
H 57.5528 76.9582 54.1042
H 65.3289 73.0838 62.6568
H 52.5334 83.3937 48.4007
H 24.8872 75.9912 68.3126
H 68.1502 55.1053 51.5655
H 63.9545 56.7208 55.7065
H 59.4112 56.6471 50.2523
H 60.1753 59.1116 61.7413
H 61.0329 53.2439 63.1484
H 62.35 77.2109 50.7236
H 53.1976 75.3988 56.8056
H 67.0721 84.6795 64.4072
H 74.3874 69.2398 55.7239
H 75.0636 67.9767 65.1209
H 73.504 61.2206 56.8358
H 73.062 56.4922 68.5235
H 64.2542 86.1704 59.9819
H 57.8865 74.571 57.6081
H 64.7658 76.9668 71.5411
H 70.7832 74.5627 61.9301
H 76.0918 64.2485 66.1555
H 69.6712 53.3067 66.6766
H 54.2037 82.4956 56.7861
H 70.7479 75.4773 65.3606
H 61.3394 66.3929 78.2625
H 69.0161 64.623 70.1392
H 63.8473 56.3258 69.4016
H 63.8047 62.3251 71.6032
H 61.7325 76.7718 71.9546
H 54.1488 73.5314 77.3131
H 49.5212 67.5563 81.2046
H 63.7962 73.3866 80.4193
H 58.7734 64.2972 71.7754
H 59.0839 51.1425 75.4238
H 74.2138 52.5578 69.5652
H 53.0026 72.3939 68.5302
H 58.0987 57.7473 82.3514
H 62.6853 69.2159 85.8185
H 46.3049 63.2229 82.3021
H 64.747 63.5855 83.1806
H 66.7413 51.1004 80.6828
H 57.9127 80.9061 48.4882
H 69.4081 67.7124 55.6999
H 58.6202 81.8342 76.3321
H 57.3754 90.5037 68.776
H 54.7258 81.6943 85.4621
H 60.9161 57.6558 78.2022
H 39.9175 67.4545 45.127
H 39.9362 61.1426 47.8632
H 74.788 55.7932 73.8221
H 37.8373 62.886 47.7055
H 52.8311 42.7932 57.4164
H 54.6708 47.2117 60.948
H 37.5808 46.4058 57.3694
H 50.5134 69.9694 88.8892
H 31.724 71.5141 57.7666
H 27.0389 68.7821 48.8585
H 32.2401 62.7991 54.2075
H 36.2191 67.8403 54.7528
H 38.5474 62.2696 61.7444
H 34.9493 51.0849 61.8734
H 44.0783 50.445 63.3063
H 33.8417 75.8433 50.5922
H 23.149 70.6447 56.7286
H 27.0191 61.6408 68.1265
H 33.292 50.3751 55.9663
H 42.8129 55.1291 67.3859
H 42.936 55.3501 57.725
H 29.7396 77.5647 74.989
H 29.454 67.2722 64.6287
H 29.0601 63.1183 61.9945
H 25.7733 60.4859 57.9919
H 31.363 42.7017 63.6592
H 27.2061 46.5233 64.5926
H 51.0221 39.8426 69.9818
H 32.0265 70.1865 72.905
H 25.2131 64.834 72.6892
H 29.2344 61.0802 78.3432
H 25.975 51.9004 61.9815
H 37.152 51.5051 72.7259
H 35.9939 49.4618 58.677
H 25.8584 73.059 75.3466
H 27.1474 61.4648 62.6452
H 29.6745 53.0646 70.682
H 28.0556 44.9656 69.1582
H 31.4071 57.5108 68.1341
H 32.513 43.0831 76.448
H 62.7455 55.3493 86.2061
H 45.2593 78.6694 84.9119
H 29.103 61.613 51.4956
H 35.6295 70.9587 66.2092
H 30.3006 47.1068 59.2286
H 33.267 56.6848 76.1644
H 34.3389 40.0476 67.481
H 32.4627 81.1768 53.4398
H 42.3861 65.599 46.2895
H 41.128 58.289 46.3719
H 43.1632 50.8376 52.573
H 46.4141 44.0891 51.3513
H 48.3171 57.4784 65.1997
H 34.3542 77.5528 50.354
H 24.5413 64.1553 51.4709
H 24.2695 64.1737 65.1175
H 28.2135 54.1985 62.3991
H 33.6507 52.4293 59.0417
H 46.2098 43.0505 57.0812
H 29.788 47.4089 67.0007
H 32.0637 69.0614 54.1341
H 31.0297 62.3787 59.017
H 35.9909 60.0957 61.3394
H 41.067 62.6414 61.6694
H 42.8928 64.8949 61.1758
H 53.1502 38.2649 64.7931
H 29.5567 79.9028 58.9221
H 25.3537 63.9897 60.7923
H 37.5609 50.9078 63.2796
H 70.6995 56.7139 53.8425
H 30.3974 52.6365 58.831
H 40.1847 48.4268 51.4736
H 27.6407 76.624 55.3345
H 25.1581 67.5972 62.6694
H 32.7327 58.6691 73.4887
H 24.6398 54.272 64.1867
H 33.3505 41.1695 62.8001
H 39.6861 51.6093 69.651
H 35.4904 38.3033 60.4704
H 23.2915 68.4982 70.0304
H 36.727 63.8409 61.7417
H 35.4059 62.8661 80.4544
H 26.2667 50.1769 67.9401
H 29.3977 44.5246 77.155
H 65.9138 69.4024 52.0975
H 25.6413 69.1702 78.4645
H 29.5099 64.3502 77.7927
H 28.6015 53.4067 81.2281
H 36.6306 49.7497 78.2631
H 35.9771 50.3556 74.557
H 28.9343 46.3684 81.8534
H 45.7292 50.8172 73.4624
H 29.8935 51.3573 73.4493
H 26.1733 47.9442 76.201
H 58.1391 64.6946 89.8441
H 34.3364 72.0265 86.3298
H 30.5342 63.7497 83.2719
H 31.5631 54.6774 89.0602
H 38.0445 49.9188 74.9583
H 41.9572 56.834 76.9498
H 36.0529 70.8064 77.1419
H 40.2477 65.4254 81.2
H 39.0806 65.0963 86.5171
H 39.0233 51.174 88.9336
H 39.334 49.6957 86.7656
H 40.4733 56.1825 64.0359
H 43.3822 75.6445 86.511
H 38.1691 62.601 86.9518
H 43.3945 63.1044 88.8026
H 43.4342 59.6631 92.6948
H 43.9636 52.8398 89.6073
H 32.9769 44.3888 78.7808
H 62.8732 69.8408 44.4008
H 46.7659 68.9361 82.0633
H 31.2354 76.2331 80.6865
H 43.2552 57.3152 87.8768
H 52.0723 51.7276 86.1264
H 47.6558 51.6114 82.1095
H 49.685 83.0394 82.9064
H 46.275 77.5725 87.325
H 39.9058 65.9217 88.8185
H 44.4734 65.9086 87.4907
H 46.7509 57.2259 92.8534
H 36.7369 45.4638 81.3464
H 50.7344 69.9354 82.7235
H 48.2677 68.1612 78.6697
H 48.2616 67.4493 90.1197
H 43.6353 62.044 91.5431
H 56.8939 54.9848 89.1163
H 54.3369 45.2944 74.425
H 52.8871 77.3747 81.1028
H 58.1151 78.1957 81.9186
H 59.5481 70.0849 88.0289
H 47.8162 58.2935 85.9055
H 53.9773 57.169 89.2243
H 61.9928 51.0346 77.772
H 26.491 57.2995 80.1591
H 44.4926 55.6588 93.5942
H 35.3343 60.1392 77.2565
H 34.4609 50.1968 85.7108
H 38.1041 40.7777 70.5512
H 33.3084 47.2994 72.9199
H 30.5591 81.6637 72.7895
H 30.1371 68.0172 83.467
H 44.9346 56.6127 89.7551
H 40.405 55.0261 77.9518
H 25.058 53.8211 77.0069
H 42.8326 56.8626 74.5434
H 33.3316 75.9496 82.835
H 34.5274 63.4542 83.3362
H 38.2987 68.2747 81.4712
H 39.646 54.6451 92.3372
H 49.2917 52.2938 87.0469
H 48.2153 66.5621 48.05
H 44.8845 76.6691 73.0905
H 34.6478 66.6429 86.595
H 38.5231 76.9888 86.7467
H 28.2601 63.4738 79.8173
H 41.6477 49.7367 87.4615
H 36.5563 49.2269 84.441
H 43.9924 82.1038 81.26
H 50.6537 77.74 86.6339
H 44.5452 71.8347 88.889
H 33.1232 57.5841 91.4795
H 48.996 53.6863 81.0067
H 53.8602 48.8816 81.9575
H 51.8716 85.0438 72.4223
H 56.0922 82.4082 81.682
H 56.1595 75.8032 88.0642
H 46.8916 73.097 87.3646
H 49.6065 55.4547 78.3159
H 49.7641 49.8248 85.5632
H 39.8942 62.4255 88.4666
H 53.8227 72.8193 87.1121
H 48.7708 64.5408 90.6187
H 55.2131 54.7823 81.6943
H 56.4466 51.7175 88.2396
H 63.7785 49.0877 83.1116
H 59.9093 84.2408 74.5995
H 42.7955 45.3892 57.8666
H 55.788 66.1543 91.6626
H 52.4016 58.8398 83.0275
H 58.33 64.6845 76.3597
H 48.3298 54.7522 87.9341
H 36.1389 75.3634 59.9722
H 36.8403 68.9121 49.788
H 32.1032 57.3458 50.1323
H 25.7122 67.1475 59.4953
H 37.4981 39.3463 66.358
H 50.6489 43.6228 58.9853
H 41.6195 74.7479 44.5313
H 52.8711 62.8077 41.1502
H 50.6303 61.9752 52.5624
H 40.769 53.1959 58.587
H 42.9594 48.7506 50.6046
H 47.8753 56.0992 49.1802
H 36.4193 80.0001 48.3461
H 39.0522 69.6135 51.7006
H 33.7235 66.2027 48.4648
H 43.4816 56.3395 56.0516
H 49.5061 49.9388 49.5625
H 46.1624 52.6406 47.1428
H 51.3874 71.9403 43.362
H 50.1235 59.7482 54.0655
H 46.3803 65.3211 44.9579
H 48.3994 57.9771 54.2381
H 41.9082 53.6374 47.2991
H 55.7594 43.5139 54.3548
H 44.418 77.7833 59.6915
H 52.7378 76.5102 50.8674
H 58.2822 61.146 59.1914
H 60.4807 60.4201 54.6496
H 52.1146 53.7558 43.9617
H 62.6039 56.278 49.011
H 47.8848 80.754 44.7887
H 55.2504 63.0561 45.0943
H 61.6811 75.508 47.1512
H 42.7721 69.2057 87.1602
H 55.3636 49.8683 50.3071
H 57.4854 51.3871 48.3034
H 50.48 75.6927 52.2142
H 64.6905 73.4163 54.2008
H 63.6384 66.1212 52.6645
H 60.9651 57.0348 46.5148
H 56.1068 52.4943 60.0494
H 64.3556 44.7851 61.9171
H 47.0854 77.5301 44.7272
H 68.9634 76.5569 51.3282
H 43.7641 64.8862 52.8584
H 53.0505 52.3775 89.8784
H 60.2758 49.1282 54.884
H 58.3681 55.8485 55.9669
H 37.5055 71.5876 45.9404
H 42.0782 71.4445 50.7332
H 44.7412 55.9446 43.954
H 35.923 52.1249 53.1346
H 39.028 46.2767 54.576
H 55.7778 46.3366 59.1468
H 49.5665 57.6252 55.4823
H 45.9654 51.9807 64.1979
H 21.0037 68.7828 55.378
H 33.9805 74.4817 47.2981
H 49.9812 51.6152 46.6905
H 48.5864 61.1352 39.7969
H 42.5655 60.8071 59.9738
H 48.0586 68.0874 45.819
H 44.2432 70.1305 57.9819
H 45.6681 68.645 47.4585
H 57.2011 63.3559 48.8803
H 64.3551 60.7036 48.3393
H 53.1875 53.2007 48.6876
H 58.7217 50.7038 51.6483
H 41.4823 82.0389 48.2128
H 52.1112 73.4808 50.7371
H 57.6048 69.7125 44.4939
H 57.6996 58.3513 58.0251
H 66.5478 57.7348 50.5517
H 56.1979 44.3405 58.2226
H 55.4653 82.3016 55.596
H 57.8528 72.744 48.0262
H 56.1958 75.6347 45.8498
H 66.9588 62.0265 48.9589
H 61.1815 65.7368 61.773
H 60.6076 64.5197 59.3209
H 48.4397 87.9037 53.3864
H 63.1984 78.768 52.5809
H 59.441 65.9543 45.5858
H 66.1854 69.4212 55.9762
H 64.1198 48.5349 53.8192
H 55.2302 50.6344 61.3156
H 51.6088 79.9436 46.1939
H 57.9258 74.3991 54.0777
H 64.9927 65.1927 46.5628
H 60.9473 59.5544 51.9291
H 72.9878 63.4091 58.1187
Ow 63.0481 60.1824 43.1108
Hw 64.0159 60.0601 42.9574
Hw 62.7639 59.4785 42.4987
Ow 117.938 15.5426 118.079
Hw 117.783 16.5201 118.119
Hw 117.216 15.2451 118.639
Ow 4.18341 130.392 29.0787
Hw 4.60565 130.955 29.8241
Hw 3.35157 130.837 28.9068
Ow 4.84614 105.133 50.8371
Hw 5.65877 104.783 50.4653
Hw 4.28506 105.032 50.0786
Ow 96.2857 44.6697 61.1805
Hw 96.9765 44.3567 61.8518
Hw 96.3803 45.6599 61.1677
Ow 100.709 36.9034 3.975
Hw 101.238 36.595 4.76988
Hw 100.185 36.0806 3.79927
Ow 27.5395 124.307 23.5733
Hw 27.6109 123.805 24.4573
Hw 26.8087 123.783 23.2226
Ow 66.8066 95.5754 118.474
Hw 65.8977 95.4763 118.869
Hw 66.6359 95.5191 117.518
Ow 79.7759 38.9736 55.0902
Hw 79.062 39.6279 55.0284
Hw 79.196 38.3523 55.5688
Ow 116.544 111.392 86.4042
Hw 116.65 111.281 85.4568
Hw 115.616 111.126 86.5716
Ow 67.0192 92.3565 18.0023
Hw 67.6048 91.7469 18.4806
Hw 67.6842 92.8666 17.4451
Ow 104.222 80.7577 19.1796
Hw 103.235 80.6024 19.1031
Hw 104.229 81.0675 20.0778
Ow 7.40197 39.2617 121.102
Hw 6.87501 38.6112 121.577
Hw 8.27809 39.1323 121.609
Ow 105.654 111.19 10.4764
Hw 105.104 110.638 9.88462
Hw 106.098 111.68 9.83236
Ow 83.0927 99.8004 119.992
Hw 83.1136 99.6455 120.953
Hw 82.5734 100.545 119.826
Ow 1.99435 127.54 14.3759
Hw 2.38116 127.952 13.5999
Hw 131.288 127.694 14.1222
Ow 14.9337 81.6721 79.9512
Hw 15.5982 80.9943 79.9959
Hw 14.9121 81.9446 80.9285
Ow 69.8828 75.8712 69.0542
Hw 69.7149 76.8252 68.8268
Hw 69.7542 75.8504 69.9907
Ow 83.1314 17.1916 61.5641
Hw 84.0044 17.5205 61.9271
Hw 83.3829 16.3862 61.1029
Ow 38.8961 127.53 116.532
Hw 39.0824 127.463 117.539
Hw 39.3946 128.293 116.252
Ow 110.075 112.6 85.164
Hw 109.778 111.9 85.7373
Hw 110.551 113.148 85.7691
Ow 12.0377 10.1109 26.9735
Hw 11.2019 9.9216 26.4636
Hw 12.6363 10.5896 26.3916
Ow 54.8204 13.8629 16.7932
Hw 55.1599 14.4096 17.5948
Hw 54.1177 13.3451 17.2717
Ow 83.1165 125.718 85.2142
Hw 83.3454 126.631 85.5416
Hw 83.1844 125.143 85.9998
Ow 129.037 71.1485 122.121
Hw 128.324 70.5752 121.936
Hw 128.785 71.9067 122.758
Ow 9.21698 132.759 13.7766
Hw 9.44733 133.692 13.8694
Hw 9.92003 132.622 13.1792
Ow 64.2613 31.1802 129.675
Hw 64.2899 32.0221 2.52505
Hw 63.6348 31.3644 128.931
Ow 106.056 115.106 123.737
Hw 106.656 114.849 124.495
Hw 105.248 115.289 124.226
Ow 87.7071 120.279 126.321
Hw 87.942 121.207 126.451
Hw 86.8532 120.32 125.949
Ow 118.03 6.74008 15.878
Hw 117.271 6.28831 15.4585
Hw 118.244 7.32533 15.1365
Ow 52.7636 135.558 57.8336
Hw 52.2224 135.55 58.6925
Hw 52.5795 136.476 57.4899
Ow 44.5096 61.4141 119.109
Hw 44.2082 61.9318 118.297
Hw 44.5755 60.4947 118.712
Ow 111.112 8.99927 129.101
Hw 111.055 8.88396 128.159
Hw 110.603 9.8553 129.291
Ow 117.826 19.7362 62.6452
Hw 117.775 19.9005 63.6089
Hw 117.162 19.0586 62.5272
Ow 4.11017 55.8778 21.8934
Hw 4.09738 55.5097 22.8297
Hw 3.6675 56.7445 21.884
Ow 130.747 5.54254 76.1637
Hw 131.442 5.06042 75.6845
Hw 131.146 6.41965 75.9641
Ow 85.1728 41.0711 26.8518
Hw 85.676 40.2727 26.5388
Hw 84.3786 40.8417 26.3609
Ow 96.501 86.1889 3.11017
Hw 97.4625 86.3408 3.01502
Hw 96.3837 85.2424 2.98652
Ow 27.669 78.5996 127.793
Hw 27.5461 79.4295 127.313
Hw 27.3673 78.9297 128.645
Ow 30.9643 38.6409 78.1542
Hw 31.5186 38.0389 78.6872
Hw 30.2001 37.9978 78.1936
Ow 75.5704 42.1367 94.8359
Hw 76.304 42.6394 95.2861
Hw 75.2574 42.8224 94.2677
Ow 111.707 34.0637 70.5039
Hw 111.421 34.2236 71.4235
Hw 111.045 34.5311 69.905
Ow 116.046 111.583 62.4987
Hw 116.152 110.691 62.1212
Hw 116.473 112.113 61.8621
Ow 41.6192 9.83616 54.8202
Hw 42.5597 9.71148 54.6418
Hw 41.5773 10.5618 55.4977
Ow 73.7508 7.0266 28.7257
Hw 74.6405 7.30504 28.4734
Hw 73.2918 6.81927 27.8421
Ow 130.547 17.9676 88.6936
Hw 131.292 18.3121 89.1831
Hw 129.738 18.2405 89.219
Ow 17.6932 124.395 48.1531
Hw 16.8711 124.553 48.7577
Hw 17.6721 125.286 47.7386
Ow 10.9172 19.8246 86.1032
Hw 11.1947 20.0429 85.2255
Hw 11.4278 19.0302 86.3006
Ow 107.317 48.7905 74.368
Hw 107.944 49.1677 73.8168
Hw 107.857 48.0296 74.5587
Ow 62.5515 21.4513 54.1449
Hw 63.3962 20.9356 54.0753
Hw 62.3661 21.5917 53.1825
Ow 66.8839 17.6924 8.10082
Hw 67.6012 17.3659 7.50089
Hw 67.3553 18.4323 8.65483
Ow 39.7625 82.6017 98.3609
Hw 40.3367 82.2348 97.6514
Hw 39.7879 83.5755 98.2118
Ow 80.4828 120.716 4.65681
Hw 81.0748 120.972 3.89561
Hw 80.1763 121.634 4.93252
Ow 123.542 80.0976 4.65903
Hw 123.61 79.3407 5.2449
Hw 122.691 80.448 5.01039
Ow 12.4496 70.8453 22.0863
Hw 12.804 71.5702 21.553
Hw 13.2842 70.4708 22.4271
Ow 14.0438 103.146 44.7466
Hw 13.9833 103.774 45.4551
Hw 13.2732 103.523 44.2394
Ow 124.615 115.131 43.4618
Hw 125.554 115.48 43.308
Hw 124.176 115.236 42.5432
Ow 126.104 90.4991 104.802
Hw 125.9 91.376 105.085
Hw 127.021 90.4391 105.137
Ow 51.5482 136.037 80.5368
Hw 51.4459 135.822 81.4811
Hw 51.0575 136.895 80.502
Ow 26.6267 57.4097 56.0028
Hw 27.4114 56.9172 56.3788
Hw 27.1255 58.2325 55.8664
Ow 106.861 6.51019 101.596
Hw 106.298 6.9275 100.935
Hw 107.651 6.95394 101.401
Ow 94.7479 75.2021 128.901
Hw 94.5269 75.0727 127.927
Hw 94.8873 74.2893 129.199
Ow 9.6332 97.2975 34.9196
Hw 10.0266 97.2829 34.0288
Hw 9.77387 98.2237 34.9305
Ow 19.3737 89.0292 120.848
Hw 18.9024 89.4715 121.579
Hw 20.1457 88.654 121.287
Ow 93.662 96.4211 105.032
Hw 93.3427 95.5854 104.609
Hw 92.8569 96.5784 105.544
Ow 7.35824 16.4165 98.074
Hw 8.18425 16.5571 97.6153
Hw 6.89915 15.961 97.3445
Ow 34.353 84.337 82.4314
Hw 33.7738 84.2243 83.2295
Hw 33.9282 85.1183 82.0153
Ow 66.4627 16.7632 26.2949
Hw 66.0545 17.4787 26.8059
Hw 65.9938 16.9756 25.4081
Ow 19.6655 122.374 21.9322
Hw 19.3058 121.806 22.5668
Hw 18.9301 122.242 21.2791
Ow 131.638 38.2575 4.8736
Hw 1.97135 39.1002 4.8879
Hw 1.81453 37.8439 4.11842
Ow 90.321 104.443 87.3239
Hw 90.2548 103.707 87.9361
Hw 90.2465 105.187 87.9979
Ow 66.0956 47.4738 94.0872
Hw 65.731 46.5765 93.8778
Hw 67.0602 47.5265 94.0948
Ow 123.266 33.2141 78.7676
Hw 122.669 33.9714 78.5128
Hw 124.118 33.4292 78.1591
Ow 54.8935 114.01 108.385
Hw 55.4645 114.559 108.952
Hw 54.1877 114.676 108.343
Ow 10.5957 43.6365 77.7323
Hw 10.1236 43.894 78.547
Hw 9.83631 43.2874 77.2016
Ow 47.3067 27.9632 115.71
Hw 47.8946 27.3009 115.841
Hw 46.7364 27.488 115.116
Ow 61.7094 28.6686 76.3972
Hw 61.5568 29.5985 76.3799
Hw 61.5674 28.4653 77.3578
Ow 48.789 26.6905 60.0272
Hw 49.3252 27.1194 59.3595
Hw 49.2327 25.8323 59.9228
Ow 117.231 95.8422 117.222
Hw 117.81 95.5411 116.479
Hw 117.843 95.8016 118.006
Ow 7.85417 49.4703 41.9723
Hw 6.97048 49.2011 42.2118
Hw 8.27465 49.5786 42.815
Ow 15.3027 6.27604 98.3972
Hw 14.4899 6.50183 97.885
Hw 15.5665 7.21717 98.4065
Ow 2.59429 104.016 30.6596
Hw 3.41204 103.632 30.2912
Hw 2.58367 103.637 31.5609
Ow 22.6382 8.92383 49.0055
Hw 23.5236 9.33068 48.9475
Hw 22.3449 8.63318 48.0311
Ow 65.0076 52.178 37.2667
Hw 65.7127 51.687 36.7848
Hw 65.5331 52.7371 37.8892
Ow 122.691 50.6423 85.7472
Hw 121.864 50.1058 85.6412
Hw 122.476 51.3694 85.1611
Ow 30.4662 40.414 12.9202
Hw 31.0394 41.2593 12.85
Hw 30.6766 39.9528 12.086
Ow 130.58 35.9025 58.3383
Hw 129.926 35.8288 59.092
Hw 131.434 35.6725 58.7888
Ow 20.1891 39.3941 126.532
Hw 21.0148 39.1212 127.035
Hw 20.589 39.2768 125.641
Ow 98.2779 129.276 30.0446
Hw 99.1927 128.965 30.1538
Hw 98.2482 129.713 30.9111
Ow 77.7322 50.4203 11.817
Hw 77.5302 49.8738 12.6056
Hw 78.6666 50.4486 12.0389
Ow 91.5441 134.085 77.7409
Hw 92.0871 134.132 76.9243
Hw 90.7579 133.554 77.4928
Ow 67.5068 7.11401 48.4209
Hw 67.6668 7.30844 47.4597
Hw 67.3195 8.05011 48.7134
Ow 53.0925 43.5469 10.1953
Hw 52.7246 43.1197 9.44018
Hw 52.8682 44.5036 10.0351
Ow 110.887 46.7143 46.1309
Hw 109.927 47.0339 46.3687
Hw 111.423 47.4852 46.2604
Ow 65.757 126.733 55.0245
Hw 65.6559 126.023 54.4181
Hw 65.1967 126.537 55.7904
Ow 40.1828 33.0508 33.1355
Hw 40.5434 33.7774 32.541
Hw 40.9394 32.8925 33.6895
Ow 92.7238 132.825 17.8396
Hw 91.9533 133.185 17.3197
Hw 92.4059 132.965 18.7273
Ow 6.46076 80.0913 74.8963
Hw 6.96068 80.8955 74.5459
Hw 7.24067 79.5792 75.2892
Ow 117.563 95.7599 113.006
Hw 118.196 95.1393 113.421
Hw 117.565 95.4017 112.109
Ow 65.2877 35.7715 109.053
Hw 64.8938 34.8396 109.185
Hw 64.5834 36.2287 109.403
Ow 37.213 29.7193 40.8564
Hw 36.2733 29.8519 41.1596
Hw 37.541 28.9445 41.4036
Ow 7.38163 43.3654 102.117
Hw 6.43874 43.6438 102.099
Hw 7.74127 44.2293 101.777
Ow 56.0996 10.8414 20.3061
Hw 55.5147 11.6295 20.294
Hw 56.0256 10.5251 21.2335
Ow 70.6637 14.9823 124.213
Hw 70.4577 15.7748 124.771
Hw 69.7713 14.8467 123.993
Ow 44.4293 106.53 24.2281
Hw 43.4601 106.691 24.4101
Hw 44.3869 106.205 23.2908
Ow 53.6558 3.89883 101.278
Hw 54.1419 4.37466 101.913
Hw 54.1469 3.08159 101.184
Ow 93.2442 20.7176 83.8863
Hw 92.3019 20.5836 84.1528
Hw 93.1949 20.6484 82.9418
Ow 12.1234 3.41023 125.929
Hw 12.2366 3.09698 126.83
Hw 11.3358 3.99231 125.979
Ow 39.7306 28.0338 69.7446
Hw 39.9805 28.9204 69.9515
Hw 38.8374 28.1725 69.3655
Ow 80.0143 60.1377 48.7428
Hw 80.214 60.6512 47.9054
Hw 79.0749 60.2501 48.7992
Ow 43.5244 4.05578 37.3259
Hw 43.835 3.2237 37.57
Hw 43.1388 3.95798 36.4329
Ow 100.593 136.495 54.7673
Hw 100.595 135.782 54.1148
Hw 99.6814 136.563 54.9893
Ow 43.925 91.2265 120.28
Hw 44.8458 90.867 120.402
Hw 44.1971 92.1661 120.134
Ow 32.6622 61.1411 124.567
Hw 32.9652 60.5083 125.243
Hw 31.9852 60.705 124.051
Ow 44.2632 90.1261 60.0458
Hw 44.1269 91.1396 59.8795
Hw 45.2133 90.1518 60.1602
Ow 92.1361 9.18612 8.22374
Hw 92.4196 9.29126 7.28718
Hw 92.9594 8.74257 8.53002
Ow 12.2327 15.3715 73.7007
Hw 11.9879 15.4578 72.7565
Hw 13.1207 14.9509 73.674
Ow 12.0553 12.3406 128.415
Hw 12.1039 13.1799 127.934
Hw 11.6698 11.7595 127.726
Ow 55.6277 94.7487 82.191
Hw 56.392 94.993 82.8387
Hw 55.9947 94.0144 81.7435
Ow 11.2508 130.058 86.9617
Hw 10.4327 129.588 86.8489
Hw 10.9456 130.978 87.0305
Ow 54.6171 93.2997 43.3808
Hw 55.2514 93.5984 44.094
Hw 54.1447 92.5931 43.792
Ow 49.9522 55.1608 28.7408
Hw 50.2282 54.4695 28.0874
Hw 48.9824 55.0362 28.7956
Ow 107.405 134.875 57.1959
Hw 107.518 133.963 56.8968
Hw 106.455 134.792 57.3924
Ow 103.612 73.2081 26.3341
Hw 103.918 72.3778 25.8718
Hw 102.989 73.5866 25.6787
Ow 87.1248 21.5768 42.3513
Hw 87.6559 21.0559 43.0271
Hw 86.6074 22.2002 42.9351
Ow 90.7239 107.646 85.9588
Hw 90.5456 108.23 85.1724
Hw 90.9335 106.817 85.5354
Ow 130.432 98.1766 29.9083
Hw 130.474 98.9699 30.378
Hw 131.299 97.7615 30.0249
Ow 9.89944 91.0191 117.942
Hw 9.03682 90.7774 117.469
Hw 9.51228 91.5949 118.599
Ow 46.2039 40.14 97.2506
Hw 46.9291 40.6745 96.9228
Hw 46.6654 39.2468 97.3765
Ow 97.8669 56.5521 33.3345
Hw 98.1339 56.9287 32.4883
Hw 97.3658 57.3125 33.6747
Ow 24.201 135.458 51.1698
Hw 23.5651 135.529 51.8767
Hw 24.3474 136.395 51.0399
Ow 11.8612 37.3077 45.8686
Hw 12.7007 36.9602 46.3214
Hw 11.5544 37.7662 46.6563
Ow 127.591 9.94584 17.2096
Hw 127.974 9.49508 17.9755
Hw 127.896 10.8726 17.2919
Ow 45.6138 106.788 93.2444
Hw 45.0479 106.32 93.8625
Hw 46.2229 107.341 93.7529
Ow 28.5964 90.6688 109.196
Hw 28.9738 91.3956 109.671
Hw 29.2284 90.4949 108.564
Ow 108.1 126.698 46.8881
Hw 108.63 126.971 46.1265
Hw 107.382 127.367 46.8334
Ow 108.735 103.284 121.409
Hw 108.679 102.334 121.697
Hw 109.499 103.263 120.799
Ow 86.41 133.077 53.2119
Hw 86.5605 132.867 52.2366
Hw 87.1472 132.827 53.6997
Ow 23.3428 136.926 100.142
Hw 24.0235 137.258 100.711
Hw 23.8216 136.262 99.523
Ow 129.098 45.9102 50.8836
Hw 128.517 46.5728 50.497
Hw 128.67 45.0931 50.6719
Ow 89.2794 41.5453 35.8424
Hw 89.5603 40.7908 36.4334
Hw 90.0506 41.5851 35.1529
Ow 80.0633 93.8863 110.57
Hw 79.7814 92.9737 110.837
Hw 79.7961 94.5227 111.275
Ow 22.8781 57.8789 98.0808
Hw 22.0103 57.9746 97.6001
Hw 23.4771 57.6327 97.3378
Ow 30.2147 92.561 92.5479
Hw 30.4734 93.1526 91.7935
Hw 30.1984 91.6903 92.1528
Ow 5.04634 110.938 42.7734
Hw 5.00749 111.001 43.7679
Hw 4.17511 111.211 42.5203
Ow 52.9727 121.317 80.6845
Hw 52.9484 121.788 81.5636
Hw 53.9104 121.016 80.5847
Ow 25.5897 92.943 48.2273
Hw 24.9788 93.2358 47.4912
Hw 26.1972 93.7062 48.4448
Ow 94.8789 54.0918 55.5696
Hw 94.7638 54.5887 54.7224
Hw 94.371 53.337 55.3468
Ow 126.41 72.08 28.938
Hw 126.345 71.1386 29.202
Hw 125.628 72.1491 28.4094
Ow 62.83 64.1368 89.6341
Hw 63.0833 64.9919 89.199
Hw 63.0523 63.5124 88.8673
Ow 125.244 49.3753 43.1881
Hw 124.821 50.3191 43.1406
Hw 124.714 49.1012 43.9631
Ow 96.5667 37.2516 26.2503
Hw 96.8293 37.4778 27.12
Hw 96.362 38.0685 25.7278
Ow 86.1179 34.3459 95.8561
Hw 85.2685 34.3068 95.468
Hw 86.6145 33.6511 95.3487
Ow 114.654 101.909 76.28
Hw 114.074 101.658 77.058
Hw 114.03 102.548 75.9204
Ow 117.167 75.8141 89.8304
Hw 116.298 75.951 90.2365
Hw 117.813 76.1283 90.4991
Ow 44.8094 38.5163 8.61557
Hw 45.402 38.4918 9.43256
Hw 45.2074 37.7073 8.20749
Ow 116.419 125.6 50.8656
Hw 117.301 125.968 51.0558
Hw 115.872 126.363 50.5876
Ow 38.7804 40.0814 53.7902
Hw 39.3803 39.5093 54.2729
Hw 39.3391 40.8524 53.7429
Ow 100.481 98.655 119.712
Hw 101.163 98.2258 119.118
Hw 99.7318 98.0539 119.662
Ow 4.04085 106.275 15.2387
Hw 4.37974 105.573 14.7277
Hw 3.53657 106.767 14.5017
Ow 94.8257 76.0157 42.9809
Hw 94.6946 77.0042 43.0555
Hw 95.6351 76.0393 42.3769
Ow 24.6565 9.0733 89.5909
Hw 24.381 9.03578 90.5212
Hw 23.9067 8.81203 89.0397
Ow 52.3587 58.3561 21.224
Hw 52.3377 58.541 20.2943
Hw 51.5589 57.8252 21.3267
Ow 90.3818 88.4966 110.562
Hw 90.5193 88.5105 109.534
Hw 90.9048 89.3134 110.731
Ow 31.4566 86.2174 112.376
Hw 32.1139 85.6762 111.865
Hw 31.0248 86.5601 111.619
Ow 83.1712 74.9551 9.70051
Hw 82.9572 74.0493 9.99217
Hw 83.9957 75.2409 10.1645
Ow 101.722 116.257 31.0216
Hw 102.467 115.982 30.4831
Hw 101.838 115.558 31.7098
Ow 53.0011 11.7578 99.4006
Hw 53.2058 12.6631 99.5428
Hw 52.0706 11.8552 99.6277
Ow 130.474 136.435 86.7707
Hw 130.884 136.822 85.956
Hw 129.613 136.027 86.4744
Ow 55.6757 132.296 19.8803
Hw 55.733 131.727 20.6125
Hw 56.4356 132.105 19.2966
Ow 36.936 30.5321 25.1153
Hw 37.5922 30.3612 24.4111
Hw 37.0456 31.5369 25.2486
Ow 9.53284 35.174 53.673
Hw 10.3891 34.7548 53.9714
Hw 9.81025 36.0847 53.5462
Ow 6.23984 48.9032 3.41758
Hw 6.59345 49.7673 3.47336
Hw 5.28348 49.1434 3.61108
Ow 99.7938 53.9612 116.474
Hw 99.2214 54.6879 116.15
Hw 100.213 53.7138 115.618
Ow 67.8443 72.1361 110.042
Hw 68.5956 71.5041 110.1
Hw 68.0501 72.8122 109.414
Ow 76.1512 13.4352 110.162
Hw 75.6073 13.1718 109.389
Hw 76.4445 12.5313 110.407
Ow 24.539 52.9169 73.8784
Hw 24.1249 52.5322 73.0645
Hw 23.8423 52.5832 74.509
Ow 29.7789 87.2582 70.5498
Hw 29.4495 86.4316 70.2659
Hw 30.0002 87.6129 69.6551
Ow 6.62496 60.6924 45.1483
Hw 6.50755 60.6191 46.085
Hw 7.58782 60.5454 45.0202
Ow 106.162 21.6515 76.5219
Hw 106.182 20.9274 77.1485
Hw 106.185 22.3964 77.1554
Ow 103.566 112.295 43.8115
Hw 104.25 112.732 43.294
Hw 103.646 111.413 43.4813
Ow 24.2434 102.69 117.949
Hw 23.7604 101.877 118.173
Hw 23.6858 103.358 118.397
Ow 39.2411 81.3762 46.6052
Hw 40.1668 81.6342 46.8786
Hw 39.1402 80.47 46.9608
Ow 15.9957 18.7028 89.6873
Hw 15.451 18.3681 88.931
Hw 16.0825 19.6538 89.3757
Ow 100.36 23.6021 89.8595
Hw 100.447 24.2154 90.6399
Hw 101.254 23.1958 89.7245
Ow 58.7574 9.51897 112.185
Hw 58.3659 10.1247 112.802
Hw 59.0116 8.82858 112.83
Ow 47.3794 124.771 89.8118
Hw 47.2581 123.829 89.5175
Hw 47.8313 125.204 89.0065
Ow 130.195 24.3417 84.8443
Hw 130.171 23.8951 84.0046
Hw 130.462 25.2358 84.5695
Ow 12.3323 29.9056 122.426
Hw 12.3839 28.9097 122.411
Hw 11.8563 30.1792 121.595
Ow 53.5807 24.2048 28.501
Hw 53.8332 23.7417 29.3644
Hw 54.4221 24.3938 28.1043
Ow 53.2271 22.9363 23.2919
Hw 53.3629 23.4226 24.1256
Hw 52.9598 23.6255 22.6295
Ow 128.05 109.15 91.242
Hw 129.025 109.473 91.2933
Hw 127.581 109.996 91.0909
Ow 94.7543 31.6537 33.3937
Hw 94.4782 32.4312 33.9277
Hw 94.4976 31.9294 32.4384
Ow 65.3191 72.6696 99.9694
Hw 66.2193 72.854 100.166
Hw 64.9576 73.5989 100.035
Ow 108.613 55.8216 112.905
Hw 109.042 55.0712 113.349
Hw 109.186 56.5736 113.059
Ow 40.3028 92.5723 85.2976
Hw 40.4145 92.9757 84.4198
Hw 39.334 92.7775 85.4332
Ow 17.7153 25.3296 119.481
Hw 18.5151 25.8951 119.398
Hw 17.0447 26.0625 119.288
Ow 28.6339 22.1735 120.396
Hw 28.8544 22.3711 121.311
Hw 27.6247 22.2533 120.432
Ow 14.2206 36.6577 55.5413
Hw 13.8251 37.1385 56.3073
Hw 14.8321 37.3592 55.2049
Ow 119.062 90.2576 7.81082
Hw 119.612 90.1922 7.02396
Hw 118.237 90.4933 7.33472
Ow 100.065 36.1007 26.3216
Hw 99.1405 35.7652 26.1009
Hw 100.586 35.3522 25.9546
Ow 92.7187 125.97 121.053
Hw 92.9046 126.573 120.278
Hw 92.4014 125.185 120.584
Ow 122.144 56.6066 43.2642
Hw 122.79 56.8449 43.9772
Hw 121.418 56.3566 43.8474
Ow 118.917 60.9454 96.7455
Hw 118.725 60.1135 97.2405
Hw 119.725 60.7596 96.2843
Ow 89.5655 116.902 110.082
Hw 88.714 116.504 110.332
Hw 89.8055 117.408 110.86
Ow 119.946 59.4606 69.3483
Hw 119.529 58.5718 69.3213
Hw 119.185 60.025 69.5501
Ow 62.6216 15.3421 46.0561
Hw 62.1291 16.0314 45.533
Hw 63.0443 14.8663 45.3073
Ow 19.1188 44.2507 40.4483
Hw 18.7558 44.7632 41.1808
Hw 19.703 43.6052 40.9585
Ow 53.679 118.501 25.0917
Hw 53.6891 117.797 25.8281
Hw 54.6075 118.51 24.7563
Ow 17.9623 106.434 57.4257
Hw 18.3293 105.687 57.9195
Hw 18.3715 106.263 56.5533
Ow 59.6832 65.5659 93.232
Hw 59.9994 66.1447 93.9466
Hw 59.3721 64.6988 93.6104
Ow 84.7768 115.525 72.3231
Hw 83.9179 115.789 72.0159
Hw 85.142 116.404 72.5886
Ow 36.0621 6.49657 62.7044
Hw 36.0813 5.99945 63.5554
Hw 35.6646 5.87519 62.0371
Ow 38.7572 81.5204 49.543
Hw 39.62 81.171 49.2578
Hw 38.0827 81.038 49.0689
Ow 42.0509 134.969 107.264
Hw 41.1248 135.03 107.742
Hw 42.3177 134.116 107.54
Ow 28.7576 117.782 33.9256
Hw 27.8962 118.097 34.1618
Hw 29.0287 118.461 33.2409
Ow 105.304 39.5587 88.9773
Hw 104.587 39.0339 88.5783
Hw 105.188 39.2327 89.8977
Ow 52.2949 97.5165 78.7212
Hw 51.7159 98.2335 79.2316
Hw 52.9582 98.0837 78.3596
Ow 104.218 38.9858 20.9419
Hw 104.914 39.0637 21.5883
Hw 103.612 39.681 21.1489
Ow 38.1879 77.6374 40.5391
Hw 38.0226 78.5885 40.4563
Hw 38.7217 77.5747 41.3435
Ow 11.6392 115.675 111.477
Hw 12.476 116.149 111.534
Hw 11.715 115.092 110.69
Ow 121.218 50.5404 72.2809
Hw 121.511 49.7343 71.7298
Hw 120.547 50.0883 72.7744
Ow 114.108 76.2572 51.8352
Hw 113.599 76.6332 52.6159
Hw 114.324 77.0558 51.3285
Ow 74.8395 136.934 115.567
Hw 75.3682 137.722 115.444
Hw 75.0291 136.439 114.772
Ow 14.1776 92.9059 28.937
Hw 14.1667 93.0121 29.9001
Hw 13.2755 92.6331 28.736
Ow 102.866 47.9325 93.4925
Hw 102.53 47.4755 94.267
Hw 103.631 48.4235 93.8826
Ow 34.7832 8.59971 48.6935
Hw 34.3938 9.46237 48.8104
Hw 34.4567 8.0557 49.4104
Ow 34.3631 42.1823 51.6846
Hw 34.7049 41.3763 52.1238
Hw 34.2656 42.7361 52.4861
Ow 29.4476 127.776 42.8611
Hw 30.2063 127.719 42.2816
Hw 29.5541 127.067 43.477
Ow 123.234 68.0483 77.0558
Hw 123.897 68.7511 77.1022
Hw 123.795 67.3078 77.4163
Ow 37.7557 10.9973 62.2051
Hw 36.8276 10.7157 62.1181
Hw 38.099 10.1487 62.3937
Ow 2.56564 123.098 22.5888
Hw 3.39211 122.735 22.9098
Hw 2.16585 122.291 22.1922
Ow 60.2591 10.5166 14.2506
Hw 60.5941 10.0744 13.4165
Hw 59.524 9.85441 14.467
Ow 90.29 69.9815 68.566
Hw 89.3297 70.0354 68.5965
Hw 90.3633 69.0665 68.8423
Ow 12.0299 100.121 23.8186
Hw 12.724 100.511 24.4017
Hw 12.6688 99.7752 23.1644
Ow 119.755 125.546 61.7074
Hw 118.809 125.944 61.6864
Hw 120.162 126.229 61.1491
Ow 102.209 119.923 45.5533
Hw 101.802 119.069 45.5629
Hw 103.072 119.738 45.9942
Ow 83.5291 112.095 58.4109
Hw 83.3026 112.971 57.9255
Hw 83.1567 111.374 57.7947
Ow 70.4491 69.0731 2.88262
Hw 69.6928 69.1308 129.883
Hw 70.5041 69.9456 3.19852
Ow 64.3412 106.872 40.7788
Hw 64.1317 105.931 40.7575
Hw 63.7299 107.148 41.4384
Ow 19.4853 36.4573 105.13
Hw 18.9107 36.3343 104.331
Hw 19.2379 35.728 105.672
Ow 35.637 47.7086 41.7618
Hw 35.0273 47.7908 40.9821
Hw 35.0321 47.2005 42.3336
Ow 110.548 18.2268 126.113
Hw 110.716 18.2747 125.174
Hw 111.503 18.1943 126.379
Ow 18.8943 66.6724 2.9363
Hw 18.4879 67.5753 2.62236
Hw 19.5455 66.4361 129.841
Ow 127.549 63.1284 16.1985
Hw 127.49 62.86 17.1753
Hw 126.771 62.6694 15.8453
Ow 126.329 68.0922 98.7714
Hw 125.537 68.5667 98.4253
Hw 126.173 67.2077 98.3835
Ow 9.84619 49.9923 33.0759
Hw 9.06293 49.6157 32.6807
Hw 9.48259 50.9453 33.0411
Ow 121.106 94.786 22.4231
Hw 120.288 94.5308 22.8508
Hw 121.724 94.0908 22.6842
Ow 101.278 42.1263 96.4317
Hw 101.979 41.4791 96.5442
Hw 100.575 41.8779 97.1006
Ow 48.4067 7.36882 39.1716
Hw 47.8572 6.61726 39.4081
Hw 47.7891 8.0721 39.3909
Ow 59.2132 10.2853 93.5572
Hw 59.8234 11.0254 93.7111
Hw 59.8393 9.6335 93.2997
Ow 97.4463 93.8457 19.3969
Hw 96.6072 94.1781 19.0763
Hw 97.0853 93.0499 19.8412
Ow 85.3049 4.42855 10.9506
Hw 84.3638 4.31948 11.2923
Hw 85.3817 5.4044 11.1098
Ow 12.0382 91.7337 11.9673
Hw 12.2644 90.7995 12.195
Hw 12.9138 92.209 12.0122
Ow 26.1315 54.3959 8.66334
Hw 25.5847 53.5126 8.59445
Hw 25.8881 54.631 9.61291
Ow 116.648 65.0407 68.3768
Hw 116.026 65.3805 67.7457
Hw 117.207 64.5621 67.752
Ow 128.878 42.9295 78.2743
Hw 128.731 42.206 78.9214
Hw 128.682 42.5575 77.4047
Ow 22.9276 43.0706 81.5732
Hw 22.3231 43.8145 81.861
Hw 23.5712 43.2949 82.3002
Ow 15.2023 22.2879 36.9742
Hw 14.4949 21.7937 36.5091
Hw 15.6906 22.4993 36.1562
Ow 50.1226 119.814 56.2444
Hw 49.5074 119.965 56.9702
Hw 50.7464 119.186 56.6971
Ow 74.1653 90.1789 68.2679
Hw 74.6772 89.3812 68.0852
Hw 74.7486 90.64 68.8823
Ow 23.5494 90.9205 75.0445
Hw 23.4055 91.0354 76.0041
Hw 23.0615 90.0978 74.9283
Ow 44.3628 101.63 87.9724
Hw 44.3175 101.296 88.8955
Hw 44.8647 102.4 88.2358
Ow 83.3912 133.308 121.042
Hw 83.1607 134.03 121.628
Hw 82.9953 132.593 121.542
Ow 44.9012 65.1704 106.484
Hw 43.9853 65.2413 106.204
Hw 44.7978 64.4052 107.053
Ow 28.3277 59.95 102.107
Hw 29.14 60.3882 102.386
Hw 28.7215 59.2575 101.538
Ow 53.9789 135.49 12.0494
Hw 53.7399 135.289 12.9577
Hw 53.0972 135.659 11.6271
Ow 125.317 3.94533 22.6877
Hw 124.527 4.20226 23.1278
Hw 125.042 3.2991 22.0043
Ow 52.7981 121.861 110.117
Hw 52.8707 122.707 110.598
Hw 51.8449 122.036 109.991
Ow 33.7434 24.1619 23.4056
Hw 33.5604 25.0627 23.7185
Hw 33.0413 23.6778 23.7935
Ow 43.7987 26.7914 122.361
Hw 44.4831 26.7482 123.04
Hw 44.0093 25.9912 121.788
Ow 119.227 18.7179 26.9184
Hw 119.222 19.3836 26.1961
Hw 119.372 19.2384 27.7588
Ow 91.9268 47.8139 125.852
Hw 91.8823 46.974 125.351
Hw 92.3497 47.5226 126.663
Ow 56.8798 24.6943 110.822
Hw 56.1564 24.1169 110.505
Hw 57.5049 24.0092 111.023
Ow 6.74091 40.2112 29.4966
Hw 6.50275 40.1679 28.5519
Hw 6.58929 41.196 29.7306
Ow 22.0426 36.4627 78.4803
Hw 21.1098 36.6563 78.4657
Hw 22.1533 36.8206 79.3585
Ow 93.1379 136.511 27.6962
Hw 92.1969 136.827 27.7799
Hw 93.2398 135.796 28.4024
Ow 31.1347 117.03 88.5383
Hw 30.396 116.429 88.2873
Hw 31.2857 116.684 89.4682
Ow 93.6934 33.2656 48.8198
Hw 94.5692 32.85 48.5407
Hw 93.2901 32.4162 49.0505
Ow 14.1792 63.1595 30.3394
Hw 14.0674 62.2267 30.6683
Hw 13.4412 63.2276 29.7475
Ow 29.3316 29.9778 91.5661
Hw 29.6737 29.3621 90.9649
Hw 30.0997 30.1268 92.103
Ow 25.224 50.3132 5.62232
Hw 25.0441 49.5782 4.95205
Hw 24.4451 50.2349 6.14551
Ow 34.0649 38.2947 50.6569
Hw 33.8305 37.4525 50.2819
Hw 33.4454 38.154 51.3906
Ow 29.7981 31.2157 54.121
Hw 30.2677 30.3528 54.1201
Hw 30.5888 31.8003 54.0035
Ow 124.235 57.2244 37.9369
Hw 123.295 57.1247 38.2261
Hw 124.546 56.3534 38.1606
Ow 100.134 97.2509 122.034
Hw 99.9169 97.9263 122.756
Hw 100.42 97.8439 121.306
Ow 42.4462 65.3018 105.461
Hw 41.6755 64.6939 105.344
Hw 42.6901 65.4331 104.512
Ow 87.1582 31.3104 71.3041
Hw 86.243 31.3298 71.1432
Hw 87.4163 32.154 70.8368
Ow 5.904 67.6067 44.9991
Hw 6.5596 67.9565 45.6084
Hw 5.2622 68.2663 45.0814
Ow 86.9978 15.3267 52.4143
Hw 86.2568 15.9794 52.6687
Hw 87.6888 15.9546 52.0987
Ow 11.275 113.932 77.2497
Hw 11.3612 114.379 78.122
Hw 10.4726 113.416 77.4475
Ow 16.4644 4.81069 111.021
Hw 17.0464 4.36392 111.622
Hw 16.6151 5.76329 111.257
Ow 25.8328 126.167 112.289
Hw 25.2226 126.346 113.024
Hw 25.205 126.037 111.494
Ow 5.32928 117.419 37.0446
Hw 6.20527 117.801 36.7572
Hw 5.44176 117.28 38.02
Ow 74.4821 23.9268 98.124
Hw 74.421 24.6271 97.4958
Hw 73.9863 24.3989 98.8594
Ow 131.608 97.495 124.587
Hw 1.77544 98.3029 125.056
Hw 130.666 97.6337 124.569
Ow 21.3475 22.714 104.951
Hw 21.2894 22.9184 104.04
Hw 22.0864 22.0664 104.885
Ow 17.7263 126.615 108.875
Hw 18.3754 127.178 109.332
Hw 17.7688 125.813 109.465
Ow 131.299 14.7809 93.4931
Hw 131.27 14.6497 92.5199
Hw 131.605 13.9437 93.8895
Ow 82.7525 123.367 126.013
Hw 82.8502 123.352 126.973
Hw 81.9127 123.781 125.789
Ow 101.511 22.4438 54.5184
Hw 101.543 21.8148 55.2556
Hw 101.096 23.1083 55.0506
Ow 106.9 26.1014 19.551
Hw 107.801 26.3618 19.2575
Hw 106.701 26.7199 20.2703
Ow 102.879 13.8522 75.7693
Hw 102.355 13.7988 76.5643
Hw 103.772 13.8467 76.1818
Ow 72.0602 44.991 27.681
Hw 71.1394 45.2512 27.8492
Hw 72.1346 44.4988 28.4991
Ow 123.597 88.5386 84.8036
Hw 122.741 88.8112 84.3538
Hw 124.328 88.8114 84.2686
Ow 12.3082 127.142 108.385
Hw 13.2909 126.937 108.261
Hw 11.9784 126.566 109.123
Ow 28.555 64.4211 127.434
Hw 29.5462 64.1933 127.735
Hw 28.2337 64.6792 128.354
Ow 7.02029 136.94 47.8547
Hw 6.86915 136.028 48.1667
Hw 6.54426 137.067 47.0446
Ow 87.9629 102.922 6.70082
Hw 87.3808 103.488 6.13529
Hw 87.9723 102.104 6.19825
Ow 2.58553 43.9354 127.637
Hw 3.13042 43.9342 126.812
Hw 2.97187 43.1508 128.079
Ow 11.0856 6.39466 64.5542
Hw 11.0852 7.02287 63.8853
Hw 10.349 5.79057 64.225
Ow 44.3397 135.565 120.758
Hw 44.5609 135.382 121.691
Hw 45.2144 135.818 120.445
Ow 94.3345 79.0535 96.4049
Hw 93.4983 79.52 96.0686
Hw 94.8603 78.9156 95.6108
Ow 29.0342 102.121 111.505
Hw 29.8409 102.676 111.518
Hw 28.4768 102.553 112.185
Ow 33.7132 84.0524 35.3913
Hw 32.8981 83.6833 34.8509
Hw 34.5197 83.6224 35.0015
Ow 7.21942 122.114 106.494
Hw 8.05803 122.453 106.107
Hw 7.59558 121.319 106.92
Ow 111.891 97.4242 129.028
Hw 111.482 96.6661 128.551
Hw 112.577 97.5866 128.385
Ow 61.987 22.279 122.246
Hw 62.9652 22.3223 122.453
Hw 61.7957 21.3602 122.192
Ow 73.0044 62.0154 41.2821
Hw 72.9743 62.7489 41.9887
Hw 73.0692 61.2246 41.8288
Ow 9.06769 131.577 62.312
Hw 8.24769 132.08 62.3812
Hw 9.69354 132.286 62.3025
Ow 93.41 114.571 61.3142
Hw 92.5688 114.393 61.7363
Hw 93.991 114.799 62.0533
Ow 32.2649 17.3715 45.9521
Hw 31.3665 17.1266 46.2542
Hw 32.0216 17.7645 45.0867
Ow 107.799 92.5315 87.6411
Hw 106.936 92.603 87.3423
Hw 107.778 92.775 88.5792
Ow 8.13988 67.7359 26.5777
Hw 8.67387 67.0356 26.0303
Hw 7.89258 68.3851 25.8583
Ow 114.186 118.285 5.57133
Hw 113.798 117.403 5.76179
Hw 113.591 118.652 4.87888
Ow 96.3959 53.7803 52.131
Hw 96.7196 54.0836 51.2808
Hw 97.0982 53.1891 52.4949
Ow 44.0279 33.9923 11.0419
Hw 43.5983 33.8857 11.8977
Hw 43.4392 34.6528 10.6785
Ow 106.744 62.7199 129.597
Hw 106.409 63.6322 129.432
Hw 107.676 62.91 129.756
Ow 24.346 54.1607 45.034
Hw 23.4839 53.9437 45.3564
Hw 24.7858 54.1149 45.9002
Ow 32.2149 133.626 7.66442
Hw 31.2841 134.019 7.71803
Hw 32.4891 133.562 8.58483
Ow 94.0361 92.722 55.4555
Hw 94.4015 93.2798 54.7654
Hw 94.6871 92.0388 55.7093
Ow 84.3787 66.7166 36.2001
Hw 84.2971 66.9825 37.15
Hw 83.5101 66.8476 35.86
Ow 26.6903 73.769 16.3639
Hw 27.5096 74.2234 16.7065
Hw 26.5492 74.0698 15.5069
Ow 38.6635 90.2023 65.3062
Hw 38.3587 91.0997 65.0129
Hw 39.6605 90.1279 65.1048
Ow 4.8831 90.3088 38.821
Hw 5.84273 90.5065 38.8181
Hw 4.64107 90.101 37.9078
Ow 113.61 70.9198 70.4642
Hw 114.054 70.0995 70.6636
Hw 113.011 70.6064 69.7665
Ow 117.347 104.302 70.2864
Hw 117.908 104.053 71.0104
Hw 117.93 104.359 69.5353
Ow 47.7788 85.8779 23.0686
Hw 48.0518 86.6812 23.6454
Hw 47.6717 85.1569 23.6796
Ow 89.0904 61.692 100.891
Hw 89.4781 61.581 101.86
Hw 88.2502 61.1327 101.014
Ow 40.6763 87.0892 9.77519
Hw 40.2346 86.2306 9.88521
Hw 41.5403 86.8116 10.0616
Ow 110.639 87.8952 85.4488
Hw 110.398 88.0609 84.5339
Hw 110.247 88.7307 85.866
Ow 75.087 16.3417 11.3964
Hw 74.5684 16.9616 12.0047
Hw 75.2555 15.6363 12.0397
Ow 99.9728 23.602 99.0539
Hw 100.927 23.8274 99.1704
Hw 99.7534 23.1375 99.8575
Ow 108.96 47.1055 55.2879
Hw 109.338 46.5012 55.9418
Hw 109.312 46.6765 54.4708
Ow 48.6006 7.98273 30.2299
Hw 48.4047 7.56263 31.0831
Hw 47.7624 7.90878 29.7755
Ow 87.0775 41.7552 8.81082
Hw 87.4279 40.8825 9.10362
Hw 87.0266 41.6377 7.8213
Ow 69.1316 22.9045 104.479
Hw 69.7427 23.5428 104.895
Hw 69.0495 23.2395 103.587
Ow 126.448 103.025 25.289
Hw 125.924 102.214 25.3595
Hw 126.083 103.629 25.9514
Ow 16.5742 112.73 94.3202
Hw 15.7213 112.491 94.7274
Hw 17.2083 112.253 94.8139
Ow 94.8691 73.0307 107.308
Hw 94.8502 74.0457 107.28
Hw 94.861 72.9031 106.33
Ow 82.6063 92.5748 98.9078
Hw 82.6393 93.4707 99.2752
Hw 81.9203 92.677 98.2023
Ow 54.8759 35.0652 39.6111
Hw 55.384 35.4277 40.3195
Hw 55.483 35.2307 38.7613
Ow 65.2463 127.065 97.0062
Hw 64.9938 127.982 97.1834
Hw 65.3423 127.123 96.0908
Ow 28.0387 115.002 112.912
Hw 28.3492 114.106 112.866
Hw 28.1826 115.047 113.872
Ow 58.9628 33.4812 73.0548
Hw 58.7867 32.6275 73.4904
Hw 58.1588 33.9703 73.1156
Ow 36.5282 93.6913 28.0123
Hw 36.5446 92.8627 27.5072
Hw 36.1023 94.265 27.3846
Ow 81.6922 101.874 96.8712
Hw 82.1619 101.046 97.1738
Hw 81.4372 102.282 97.7854
Ow 41.4958 43.803 96.9889
Hw 41.9533 43.4178 97.6982
Hw 41.2181 44.6869 97.2834
Ow 114.914 124.769 98.0791
Hw 115.439 125.627 98.3701
Hw 114.233 125.226 97.6235
Ow 25.8706 81.967 77.5915
Hw 25.2161 81.6994 78.3183
Hw 26.5505 82.3271 78.1232
Ow 11.0267 6.44151 118.319
Hw 11.7988 6.07834 117.83
Hw 11.0388 7.44564 118.162
Ow 33.5315 37.6534 54.8107
Hw 33.5527 37.6565 55.7986
Hw 34.4263 37.321 54.6164
Ow 107.419 86.8179 62.1485
Hw 107.321 87.3328 61.3147
Hw 107.974 87.4325 62.6295
Ow 119.062 131.018 81.9621
Hw 118.92 130.166 82.436
Hw 119.662 131.516 82.5863
Ow 81.4888 128.438 35.5864
Hw 80.7876 128.646 34.9075
Hw 81.4886 129.22 36.1778
Ow 66.6125 76.6321 86.5725
Hw 65.9081 77.2864 86.6018
Hw 67.1781 77.0402 85.8538
Ow 28.3901 72.5265 19.3554
Hw 28.8622 73.314 19.0579
Hw 27.7079 72.8741 19.9265
Ow 50.4933 14.8736 75.3723
Hw 51.3203 14.751 75.9312
Hw 49.9497 15.197 76.0983
Ow 59.8092 38.6406 89.1953
Hw 58.8673 38.4892 89.0869
Hw 59.9217 39.5112 88.7977
Ow 115.223 107.037 69.1031
Hw 115.611 106.139 69.0751
Hw 115.36 107.256 70.091
Ow 37.4228 53.8124 41.4931
Hw 38.3684 53.9484 41.4256
Hw 37.3717 53.5498 42.4057
Ow 69.5452 96.7814 55.1358
Hw 69.4317 96.9139 56.1051
Hw 68.7741 97.2392 54.8931
Ow 87.7023 36.3478 64.0195
Hw 88.1756 36.5539 63.2355
Hw 86.8955 35.9977 63.6261
Ow 14.5932 38.2648 51.7016
Hw 13.9833 38.9593 52.0278
Hw 14.9363 37.9799 52.5036
Ow 79.8146 63.7985 19.929
Hw 80.1633 62.9312 19.603
Hw 80.1496 64.3239 19.1917
Ow 46.435 45.5795 11.3799
Hw 45.4776 45.6909 11.1364
Hw 46.4632 45.8601 12.304
Ow 5.15525 37.5362 7.30268
Hw 4.80965 36.6348 7.07274
Hw 4.55224 37.6741 8.13153
Ow 74.1662 26.3135 125.782
Hw 73.8254 27.1907 125.489
Hw 74.3323 25.8801 124.978
Ow 21.5391 127.361 14.4509
Hw 21.5914 127.95 13.674
Hw 21.429 128.041 15.1477
Ow 110.694 98.3301 35.1329
Hw 110.513 98.7473 35.9748
Hw 110.515 99.0743 34.5214
Ow 50.8763 134.212 40.9679
Hw 51.4741 134.858 40.6157
Hw 50.3817 133.829 40.2377
Ow 131.732 95.4502 61.2519
Hw 131.353 94.5119 61.4839
Hw 130.944 95.755 60.6421
Ow 116.252 135.116 95.2977
Hw 116.988 134.559 95.5279
Hw 116.307 135.269 94.3344
Ow 110.265 118.605 79.2097
Hw 110.045 118.667 80.1609
Hw 111.181 118.299 79.2829
Ow 66.0603 4.9372 49.3112
Hw 65.3717 5.46936 49.7326
Hw 66.6227 5.56809 48.7553
Ow 88.7276 81.3941 77.2559
Hw 89.6183 81.1768 77.6757
Hw 88.6018 82.3844 77.4522
Ow 129.372 80.0384 73.7209
Hw 129.901 80.8756 73.5019
Hw 129.429 79.9858 74.6754
Ow 131.204 55.1227 24.5239
Hw 130.654 54.4431 24.1547
Hw 130.884 55.8955 24.043
Ow 48.4034 48.309 11.1749
Hw 49.3437 48.6287 11.3021
Hw 48.4628 47.967 10.2222
Ow 107.774 42.5338 121.567
Hw 108.251 41.7082 121.523
Hw 108.038 42.8312 122.472
Ow 106.454 27.2088 39.7502
Hw 105.731 27.62 40.2541
Hw 107.249 27.5673 40.1439
Ow 77.8146 63.6852 72.5497
Hw 76.9476 63.9063 72.1315
Hw 77.7682 62.6808 72.6192
Ow 28.7471 33.19 93.2887
Hw 28.4715 34.1292 93.2568
Hw 28.3484 32.8548 92.4676
Ow 110.806 20.942 31.5716
Hw 110.273 20.139 31.789
Hw 110.77 21.026 30.5952
Ow 1.7333 64.1515 10.1345
Hw 2.10347 63.3718 9.73659
Hw 131.068 64.1418 9.6723
Ow 59.9268 20.295 81.6357
Hw 60.176 21.1289 81.2461
Hw 60.3795 20.3876 82.518
Ow 120.889 17.1399 14.3349
Hw 120.781 16.3871 14.9453
Hw 121.763 17.0302 13.9934
Ow 106.318 108.613 79.6774
Hw 105.827 107.887 79.2121
Hw 105.588 108.874 80.2517
Ow 13.6995 112.916 38.2441
Hw 14.5758 112.539 38.2335
Hw 14.0866 113.518 38.9356
Ow 100.839 67.4209 80.3734
Hw 99.9708 67.4562 80.1519
Hw 101.012 66.502 80.4083
Ow 96.5159 33.4619 19.6771
Hw 95.9295 32.6187 19.6187
Hw 97.3881 33.0963 19.3504
Ow 86.0946 17.7548 73.1613
Hw 86.5228 18.3451 72.5664
Hw 86.2274 16.965 72.5354
Ow 63.1081 53.1117 99.4098
Hw 62.1778 52.7754 99.4791
Hw 63.289 53.1053 98.4739
Ow 26.614 23.914 39.1336
Hw 26.4841 23.0574 39.5445
Hw 27.2069 24.3069 39.7542
Ow 102.549 73.8591 76.4169
Hw 102.981 74.4506 77.1043
Hw 101.644 73.7047 76.8296
Ow 47.2356 135.817 79.6037
Hw 47.8102 135.024 79.6263
Hw 47.2099 135.969 78.6251
Ow 2.9936 44.7995 80.8393
Hw 3.42861 43.9839 81.1435
Hw 2.90236 45.2696 81.6879
Ow 27.9374 133.989 24.7371
Hw 27.5064 134.393 23.9405
Hw 27.3047 134.255 25.4271
Ow 121.508 22.185 88.4602
Hw 121.537 21.6715 89.2833
Hw 121.468 21.5566 87.7724
Ow 92.8389 17.3451 4.29979
Hw 92.9039 16.4026 4.16158
Hw 92.218 17.6538 3.58208
Ow 128.845 117.454 80.941
Hw 128.958 117.91 81.75
Hw 128.641 116.557 81.2729
Ow 126.263 41.8578 92.3495
Hw 126.275 40.9811 92.7835
Hw 126.582 42.4023 93.106
Ow 31.4918 11.6042 18.1235
Hw 32.0139 11.5848 18.9775
Hw 32.1572 11.9398 17.4965
Ow 38.2516 114.484 76.1169
Hw 37.8198 115.085 75.483
Hw 38.4754 113.765 75.5042
Ow 66.277 99.4206 53.3246
Hw 66.0848 100.331 53.5044
Hw 65.7145 99.3094 52.5379
Ow 4.81222 100.433 60.1742
Hw 3.81969 100.669 60.0342
Hw 4.87818 100.417 61.1252
Ow 52.6123 30.2392 9.36738
Hw 52.3947 30.424 8.47741
Hw 51.9575 29.5671 9.49925
Ow 17.0168 86.39 33.4036
Hw 16.8769 85.4687 33.2055
Hw 16.1206 86.7351 33.6775
Ow 79.9642 28.9905 18.0944
Hw 79.9017 29.2394 19.0311
Hw 79.6081 28.0769 17.9651
Ow 87.0825 70.1703 64.4444
Hw 86.7743 70.5984 65.2923
Hw 86.5545 69.3533 64.4318
Ow 33.2797 22.1461 79.8762
Hw 34.0104 22.7041 80.2108
Hw 33.4864 21.3134 80.2911
Ow 111.639 64.5239 8.40909
Hw 111.135 64.8231 7.61216
Hw 111.865 65.3693 8.87369
Ow 100.492 127.381 73.4404
Hw 100.092 127.808 74.1908
Hw 100.201 127.946 72.7362
Ow 117.434 24.8078 33.4874
Hw 116.724 24.3695 32.9869
Hw 117.317 24.3401 34.3428
Ow 24.2678 61.1368 98.4992
Hw 24.3573 60.1907 98.5939
Hw 24.2985 61.2948 97.5328
Ow 27.9611 12.4935 66.7539
Hw 27.4936 12.0616 67.535
Hw 28.7214 12.9977 67.1296
Ow 88.2079 51.5606 59.5147
Hw 87.5003 51.7598 60.0939
Hw 88.0485 52.0785 58.7077
Ow 30.2013 136.285 47.4973
Hw 30.0749 135.337 47.4705
Hw 31.0965 136.267 47.0583
Ow 97.5683 82.2072 128.279
Hw 97.9976 81.8276 127.438
Hw 97.9516 83.0693 128.309
Ow 52.2872 86.9083 120.616
Hw 51.5723 86.4388 120.132
Hw 53.1173 86.5393 120.347
Ow 71.4217 109.005 35.9395
Hw 72.2144 109.106 35.3926
Hw 71.6776 108.268 36.548
Ow 47.4294 33.5999 97.1677
Hw 46.8261 33.0966 96.6877
Hw 46.9072 33.7747 98.0373
Ow 90.2131 56.961 54.5047
Hw 89.2958 57.1996 54.688
Hw 90.5784 57.1783 55.3766
Ow 44.2667 132.919 36.1667
Hw 43.4561 133.251 35.812
Hw 44.3345 132.008 35.9533
Ow 99.4893 120.289 79.8274
Hw 99.2115 120.561 78.9935
Hw 98.6562 119.997 80.2235
Ow 117.11 3.78912 120.454
Hw 117.626 4.39746 120.99
Hw 117.057 3.00485 121.09
Ow 105.791 11.1873 3.85416
Hw 105.839 10.9404 2.9364
Hw 106.677 11.4615 3.96092
Ow 38.8208 21.1345 46.3367
Hw 38.9096 21.4872 47.2318
Hw 37.9242 20.855 46.3991
Ow 105.035 20.6723 53.4709
Hw 105.91 20.8261 53.7648
Hw 104.566 21.1075 54.1851
Ow 129.996 130.524 126.034
Hw 130.674 129.85 125.982
Hw 129.636 130.355 125.13
Ow 119.084 53.7976 13.9907
Hw 118.304 53.4215 14.4849
Hw 119.106 53.4454 13.0711
Ow 27.0519 109.735 128.788
Hw 27.4117 109.121 129.415
Hw 26.4017 110.26 129.288
Ow 18.1717 59.1716 77.1601
Hw 17.7784 59.9232 76.6773
Hw 18.0466 58.4937 76.4314
Ow 116.4 92.2053 92.9553
Hw 115.525 92.3326 92.63
Hw 116.247 91.5786 93.6917
Ow 111.018 6.39292 12.8528
Hw 110.261 6.39212 13.4177
Hw 110.801 5.78241 12.1563
Ow 88.0371 76.2051 26.4447
Hw 87.2712 76.6782 26.8671
Hw 88.6903 76.3057 27.1764
Ow 4.27124 136.492 61.2363
Hw 3.72235 135.766 61.5449
Hw 3.71685 137.006 60.6053
Ow 83.5594 66.8269 7.50587
Hw 82.7982 66.8703 8.17266
Hw 83.1852 66.4591 6.65292
Ow 99.5164 60.7073 124.846
Hw 99.335 60.323 125.705
Hw 100.381 60.3973 124.545
Ow 113.639 124.515 109.345
Hw 112.744 124.091 109.305
Hw 113.916 124.578 108.388
Ow 124.509 49.3217 3.57261
Hw 125.078 49.2976 4.34699
Hw 125.141 48.9185 2.92313
Ow 6.38714 47.4936 26.0011
Hw 7.03821 47.3892 26.7237
Hw 6.37691 48.4081 25.8795
Ow 100.939 70.5735 111.399
Hw 100.136 70.5487 111.943
Hw 100.445 70.7151 110.556
Ow 103.152 89.6907 68.3595
Hw 103.876 89.0157 68.4967
Hw 103.633 90.4705 68.012
Ow 28.468 87.6203 28.4523
Hw 29.4116 87.7579 28.4532
Hw 28.3703 87.2262 27.6058
Ow 9.94321 114.439 73.5994
Hw 10.854 114.713 73.4336
Hw 9.83586 113.556 73.1273
Ow 22.8455 99.9442 2.8679
Hw 22.5996 100.869 2.89388
Hw 23.4888 99.8888 3.58076
Ow 118.561 128.083 51.0714
Hw 119.435 128.256 51.463
Hw 118.059 127.998 51.8588
Ow 13.9074 111.794 85.7612
Hw 13.8382 111.23 86.4956
Hw 13.6139 111.206 85.1186
Ow 29.9303 10.1308 118.631
Hw 30.8171 9.83612 118.477
Hw 29.8938 10.5039 119.542
Ow 33.0784 50.6052 32.314
Hw 33.6984 50.7255 33.1072
Hw 32.2777 50.3267 32.8417
Ow 8.85354 110.637 6.1124
Hw 8.95414 109.802 6.58897
Hw 9.05754 110.393 5.17937
Ow 106.37 83.948 117.657
Hw 106.128 84.1081 118.612
Hw 107.362 84.0572 117.647
Ow 118.925 93.7548 14.3443
Hw 119.566 93.172 13.842
Hw 118.108 93.5775 13.8389
Ow 77.4832 88.8593 32.3968
Hw 76.6785 88.3805 32.1606
Hw 78.1174 88.3722 31.8585
Ow 128.164 76.0041 33.9362
Hw 128.496 76.2519 33.0396
Hw 128.043 75.0772 33.7767
Ow 22.9778 24.5998 102.094
Hw 23.4625 23.7753 101.816
Hw 23.3383 24.6622 103.006
Ow 72.1822 47.1478 91.7997
Hw 71.9596 47.2127 92.7861
Hw 72.1247 48.0647 91.4496
Ow 31.8031 50.7518 15.3122
Hw 32.2412 51.6419 15.2262
Hw 32.3496 50.2068 15.8487
Ow 1.72418 21.3996 62.2924
Hw 1.9065 20.4282 62.4646
Hw 1.76384 21.7089 63.2431
Ow 45.2278 38.9648 84.4699
Hw 45.2784 39.9503 84.3155
Hw 44.565 38.7492 83.8627
Ow 94.3122 32.5577 97.9827
Hw 94.131 33.1205 97.2457
Hw 93.8313 31.7778 97.6749
Ow 21.5028 126.609 112.901
Hw 21.1361 127.455 113.234
Hw 22.485 126.736 113.118
Ow 13.7872 61.7374 26.9415
Hw 14.7307 61.3538 27.1414
Hw 13.2961 60.9478 26.563
Ow 75.6493 120.494 9.86891
Hw 76.0927 119.661 9.84011
Hw 75.2523 120.526 10.7446
Ow 27.4908 118.379 61.924
Hw 27.7679 119.059 62.538
Hw 26.5658 118.505 62.0896
Ow 117.517 113.364 12.6199
Hw 118.383 113.66 12.357
Hw 117.647 113.166 13.5723
Ow 74.2376 100.87 118.562
Hw 74.4435 100.992 117.625
Hw 75.0566 100.443 118.831
Ow 98.5001 101.015 89.2856
Hw 98.449 101.974 89.3244
Hw 99.4334 100.993 89.0362
Ow 38.0495 15.4331 114.112
Hw 38.2112 16.2587 113.595
Hw 38.7312 15.512 114.798
Ow 103.218 9.92752 119.448
Hw 102.487 9.39476 119.797
Hw 102.867 10.2823 118.624
Ow 70.9154 93.5347 49.3854
Hw 71.0554 92.7336 48.8514
Hw 71.766 93.6942 49.7475
Ow 18.8343 30.0874 126.721
Hw 18.0781 30.3309 126.25
Hw 19.4839 30.74 126.286
Ow 6.23648 64.6746 45.3221
Hw 5.86296 64.7527 46.2073
Hw 6.36535 65.6264 45.0723
Ow 102.988 61.3965 128.971
Hw 103.081 62.3485 128.806
Hw 102.023 61.4163 129.047
Ow 107.79 117.648 27.1645
Hw 108.382 118.041 26.4865
Hw 106.961 118.104 26.9394
Ow 46.2657 15.489 77.0993
Hw 46.4818 15.9393 77.9676
Hw 45.9641 16.2621 76.5626
Ow 117.628 49.985 13.8615
Hw 117.958 49.1034 13.5428
Hw 118.39 50.1966 14.4837
Ow 15.9426 70.8643 66.8752
Hw 16.8415 70.5543 66.5837
Hw 15.4918 71.0868 66.031
Ow 90.5403 93.6013 120.622
Hw 90.3967 92.6842 121.006
Hw 91.4568 93.7857 120.813
Ow 71.2965 52.8915 76.3845
Hw 70.4654 53.1383 76.7624
Hw 71.2702 51.9195 76.6549
Ow 14.7094 40.5695 79.8888
Hw 14.4671 41.4216 80.2132
Hw 15.6415 40.7409 79.9051
Ow 67.5839 127.258 92.9865
Hw 67.7786 126.467 92.4232
Hw 66.603 127.202 93.2611
Ow 16.6313 105.623 8.50886
Hw 16.4347 106.204 7.75015
Hw 16.9092 104.758 8.14525
Ow 15.1405 79.9189 38.9389
Hw 14.4347 79.3087 38.6655
Hw 15.5971 79.236 39.5354
Ow 35.5923 10.1609 116.566
Hw 35.8788 9.53719 117.232
Hw 36.1824 10.9181 116.61
Ow 104.374 107.475 29.8947
Hw 104.924 107.792 30.6829
Hw 103.543 107.931 30.1043
Ow 78.9249 41.0009 30.0273
Hw 78.4296 40.7752 30.819
Hw 79.5482 40.1989 30.0482
Ow 111.468 93.8019 55.7694
Hw 111.795 94.0348 56.7089
Hw 110.951 94.5884 55.4799
Ow 26.2294 33.5365 55.0567
Hw 25.6405 34.1474 54.5937
Hw 27.0783 34.0126 54.94
Ow 71.6439 111.965 53.7876
Hw 70.9844 112.316 54.5049
Hw 71.0408 111.729 53.0395
Ow 72.5419 9.68476 121.278
Hw 71.9334 9.70399 122.057
Hw 73.3901 10.0199 121.507
Ow 16.1447 94.6627 84.409
Hw 16.1708 94.1077 83.588
Hw 16.7869 95.4102 84.333
Ow 53.8758 26.1087 95.2474
Hw 53.3104 25.5233 95.7179
Hw 54.6109 25.51 95.0463
Ow 63.2076 108.493 87.4929
Hw 63.8355 108.652 88.1622
Hw 63.352 109.274 86.8814
Ow 67.8851 101.627 49.4694
Hw 68.7213 101.939 49.1252
Hw 68.0641 101.034 50.1551
Ow 13.9816 92.4747 88.573
Hw 13.333 92.8815 89.1924
Hw 13.8296 93.0434 87.7747
Ow 107.329 105.63 120.915
Hw 108.159 106.101 121.064
Hw 107.665 104.701 121.058
Ow 110.392 59.8398 52.9866
Hw 109.758 59.4735 52.3641
Hw 109.861 60.5558 53.3161
Ow 123.976 113.291 93.5059
Hw 123.466 113.073 94.3029
Hw 124.846 112.828 93.6688
Ow 36.6476 32.0653 39.5603
Hw 37.5157 32.0736 39.0631
Hw 36.5147 31.1852 39.9935
Ow 14.2302 53.5297 65.1993
Hw 14.2242 53.6706 64.1811
Hw 13.7278 52.6905 65.3475
Ow 92.7939 57.8616 9.54405
Hw 93.617 57.5963 9.92171
Hw 92.1894 57.5853 10.2494
Ow 120.338 9.30611 36.5093
Hw 120.106 9.53923 37.427
Hw 121.001 8.5771 36.7917
Ow 39.0419 15.5464 58.8003
Hw 39.4093 16.4366 58.9597
Hw 38.7679 15.6082 57.882
Ow 91.4181 117.698 4.33217
Hw 92.2173 118.144 4.0391
Hw 91.4919 117.863 5.32588
Ow 41.3951 110.632 72.9816
Hw 41.3731 109.814 72.4846
Hw 42.0402 111.088 72.4059
Ow 25.6474 34.9654 124.364
Hw 26.5864 34.9691 124.005
Hw 25.1695 35.4271 123.568
Ow 77.3626 20.609 23.3697
Hw 76.6788 20.1736 23.8635
Hw 78.0453 20.5484 24.014
Ow 94.8189 75.6738 20.6017
Hw 95.6092 76.2943 20.4393
Hw 94.5542 75.8694 21.5158
Ow 53.6779 63.2676 33.9671
Hw 54.5837 63.0566 34.3588
Hw 53.8594 63.124 32.9935
Ow 21.6603 86.1231 31.1373
Hw 22.1679 85.2984 31.1611
Hw 21.6799 86.423 30.2189
Ow 75.2367 117.192 15.2636
Hw 75.8502 117.6 14.6337
Hw 75.5815 116.316 15.1492
Ow 10.5445 73.5856 18.6007
Hw 10.2026 72.7522 18.4359
Hw 9.69978 74.0802 18.2935
Ow 99.051 89.363 36.7334
Hw 98.7951 89.3494 35.821
Hw 98.5412 88.5226 37.0465
Ow 23.7441 69.7675 29.4886
Hw 23.4146 70.608 29.2149
Hw 24.3129 69.569 28.736
Ow 100.411 80.8584 15.228
Hw 100.215 81.1212 16.0702
Hw 99.5513 81.0834 14.8416
Ow 35.2632 126.618 114.284
Hw 35.5716 126.481 115.185
Hw 35.2697 127.584 114.212
Ow 2.24673 89.9138 38.4316
Hw 3.15432 90.1764 38.7718
Hw 2.26046 88.9857 38.7952
Ow 39.8266 28.0398 21.6323
Hw 40.6858 28.0343 21.1519
Hw 39.741 27.1454 22.0287
Ow 128.684 41.5981 107.626
Hw 128.188 42.4409 107.728
Hw 129.172 41.6511 108.465
Ow 33.462 66.7604 16.2699
Hw 32.5918 67.1839 16.1596
Hw 33.8518 67.4266 16.8358
Ow 46.3421 131.973 12.1657
Hw 45.8505 132.814 11.9732
Hw 45.6785 131.243 12.2031
Ow 126.558 85.0657 21.7189
Hw 126.728 85.9176 22.1431
Hw 126.092 85.3042 20.9541
Ow 40.436 109.345 68.7581
Hw 41.2541 109.881 68.7932
Hw 39.9667 109.977 68.248
Ow 88.3033 124.72 40.0879
Hw 87.6438 124.098 40.5178
Hw 89.1718 124.424 40.3838
Ow 125.762 54.1203 15.5384
Hw 125.288 54.641 16.2323
Hw 126.698 53.9113 15.961
Ow 45.8736 131.394 97.0092
Hw 45.1952 131.867 96.5377
Hw 46.6567 131.773 96.5689
Ow 69.7216 102.24 9.9895
Hw 69.446 102.935 9.36887
Hw 69.456 102.606 10.8259
Ow 32.3673 127.045 4.33983
Hw 32.2788 127.992 4.23692
Hw 32.0153 126.846 5.22803
Ow 5.66747 131.143 116.827
Hw 6.33951 130.461 116.714
Hw 5.25695 130.926 117.712
Ow 49.2931 9.31523 15.7668
Hw 48.9605 8.68953 16.4814
Hw 50.2061 9.5157 16.067
Ow 90.47 49.4089 54.7191
Hw 90.804 48.5073 54.7862
Hw 91.1447 49.7303 54.1106
Ow 105.551 27.2625 28.0983
Hw 105.381 28.0784 28.6673
Hw 105.793 27.6246 27.2261
Ow 118.185 127.097 57.7712
Hw 118.756 126.35 57.6139
Hw 117.448 126.75 58.3508
Ow 52.1178 119.951 94.41
Hw 52.0074 119.03 94.229
Hw 51.6004 120.342 93.6869
Ow 73.6386 5.16498 78.9809
Hw 72.8403 4.73917 79.067
Hw 73.661 5.18853 78.0299
Ow 8.90105 92.4993 83.5465
Hw 8.93035 91.8741 82.7955
Hw 8.28449 93.148 83.089
Ow 6.50919 14.2219 99.6842
Hw 5.76023 14.5572 100.301
Hw 6.39247 14.8474 98.936
Ow 14.8913 9.07962 69.0865
Hw 14.4163 9.62445 68.4724
Hw 14.3713 9.28944 69.8486
Ow 107.013 82.1956 48.6314
Hw 106.633 83.0857 48.5343
Hw 107.94 82.4524 48.5035
Ow 24.1217 43.0769 9.11046
Hw 24.6716 42.7564 8.38061
Hw 24.6561 43.788 9.3928
Ow 5.99137 90.9207 5.83142
Hw 5.42641 91.3784 6.44199
Hw 6.37168 90.202 6.37258
Ow 39.6092 53.1037 31.0393
Hw 40.031 52.3556 30.622
Hw 40.2945 53.763 30.961
Ow 60.1623 54.6885 31.1237
Hw 59.8144 53.8937 30.7442
Hw 59.452 54.8734 31.8035
Ow 78.5555 89.202 73.0942
Hw 78.2935 88.2519 72.8731
Hw 78.921 89.0247 74.0152
Ow 63.9806 114.248 47.0448
Hw 63.4324 114.976 47.4557
Hw 64.7417 114.768 46.6773
Ow 51.0983 112.825 87.1936
Hw 51.8866 112.307 87.2827
Hw 51.5221 113.682 87.0144
Ow 40.8469 11.8973 57.1064
Hw 39.8795 12.0671 56.962
Hw 40.8176 10.9438 57.4257
Ow 107.395 81.9064 72.8903
Hw 106.672 82.3807 73.3343
Hw 106.984 81.0722 72.6426
Ow 11.1799 52.2916 68.9644
Hw 11.1722 53.1178 69.4919
Hw 10.2571 51.9789 69.1237
Ow 32.5346 60.2328 101.423
Hw 32.0735 59.4091 101.171
Hw 33.0445 60.4328 100.612
Ow 23.4727 51.169 85.158
Hw 23.6821 52.0241 85.5642
Hw 24.2414 51.1727 84.5276
Ow 14.024 16.6424 62.8517
Hw 14.2224 16.4346 61.9501
Hw 14.9951 16.6922 63.1068
Ow 113.216 95.209 72.2826
Hw 112.304 95.6458 72.4194
Hw 113.719 95.9907 72.3883
Ow 50.3217 70.4359 28.7018
Hw 49.8989 69.5936 28.4318
Hw 49.5421 71.0162 28.7619
Ow 21.7162 110.688 32.7687
Hw 22.5123 110.136 32.4928
Hw 22.2276 111.314 33.2689
Ow 59.5159 102.557 11.7449
Hw 59.0977 102.648 12.6147
Hw 60.3316 103.076 11.9528
Ow 11.6504 102.792 108.137
Hw 10.997 103.512 108.176
Hw 11.1465 102.029 107.738
Ow 36.4512 90.1001 105.647
Hw 36.8737 89.2874 106.109
Hw 36.1605 89.8112 104.763
Ow 93.4166 88.1898 63.0306
Hw 93.2089 87.9479 62.1338
Hw 93.086 89.1474 62.9296
Ow 27.0595 121.382 83.2769
Hw 27.6112 120.939 83.8834
Hw 26.4188 121.661 83.9804
Ow 40.1713 23.6156 25.9158
Hw 40.8865 23.7346 25.2447
Hw 40.7356 23.9068 26.6797
Ow 47.1796 107.278 38.8624
Hw 48.0177 107.663 39.2057
Hw 46.7853 108.04 38.3973
Ow 36.2412 70.2539 42.8791
Hw 36.6425 69.3396 42.6728
Hw 37.0328 70.8759 42.8549
Ow 46.1738 130.2 122.295
Hw 46.1077 130.792 121.514
Hw 47.0395 129.692 122.071
Ow 96.3572 106.201 127.479
Hw 96.9881 106.107 128.19
Hw 95.7453 106.95 127.794
Ow 22.8546 105.917 76.6962
Hw 22.6643 105.47 77.5672
Hw 21.9941 106.013 76.3198
Ow 84.5503 76.7919 111.482
Hw 85.2518 77.3917 111.838
Hw 84.9701 76.618 110.589
Ow 89.1099 49.1333 70.8655
Hw 89.2191 48.2197 70.9462
Hw 88.7206 49.2916 71.7707
Ow 38.3554 78.1971 125.196
Hw 38.0134 78.9994 124.821
Hw 38.1201 78.3883 126.115
Ow 38.2876 74.6681 127.562
Hw 38.3214 75.3285 128.277
Hw 38.8607 75.0375 126.903
Ow 7.57076 86.1556 51.5712
Hw 7.98388 87.0062 51.7813
Hw 8.21881 85.7553 51.0874
Ow 93.3667 14.9778 66.1645
Hw 92.8348 14.1595 66.3329
Hw 92.7651 15.5877 65.6358
Ow 53.1701 21.1966 118.802
Hw 52.8878 21.5025 117.945
Hw 52.7639 21.8683 119.359
Ow 97.981 40.1059 104.713
Hw 98.6059 39.6747 104.055
Hw 98.2665 39.5694 105.506
Ow 92.5339 70.2073 63.9168
Hw 91.6775 69.9212 63.5208
Hw 92.1048 70.735 64.6474
Ow 100.563 8.15441 82.7793
Hw 100.128 7.55688 83.4023
Hw 100.267 9.01734 83.1364
Ow 47.0141 136.057 126.799
Hw 47.5095 136.43 127.547
Hw 46.1936 135.634 127.2
Ow 54.7301 45.2119 50.8991
Hw 54.5308 46.1775 51.1086
Hw 54.3536 45.1429 50.0108
Ow 131.001 131.825 59.1916
Hw 1.52131 132.431 59.3448
Hw 130.412 132.059 59.8813
Ow 116.298 55.6796 26.1202
Hw 115.541 55.9844 26.561
Hw 116.966 56.2877 26.4421
Ow 44.5256 83.3135 77.1543
Hw 45.1781 83.9746 76.9195
Hw 45.1337 82.543 77.2257
Ow 39.0433 84.8475 33.5639
Hw 38.7115 85.6453 33.9577
Hw 38.2571 84.6332 32.9979
Ow 106.375 65.6648 129.715
Hw 106.874 66.0062 2.88834
Hw 105.756 66.3808 129.545
Ow 33.163 97.2427 64.2444
Hw 33.6637 96.4493 64.5999
Hw 32.6351 97.4796 64.9868
Ow 55.7933 130.566 34.1569
Hw 54.9131 130.134 33.9979
Hw 55.6406 131.504 33.9629
Ow 4.98478 37.2891 106.661
Hw 5.65474 37.3405 107.336
Hw 4.74925 36.3763 106.778
Ow 67.3277 114.542 54.141
Hw 66.7393 114.985 53.4598
Hw 67.0049 113.667 54.1268
Ow 54.5001 90.2951 30.4322
Hw 53.4966 90.2556 30.5639
Hw 54.6969 90.6957 31.2994
Ow 32.7851 22.4947 122.817
Hw 32.6416 23.405 123.211
Hw 33.1211 22.0403 123.586
Ow 77.1839 4.6234 10.3701
Hw 76.7502 4.73851 11.2593
Hw 76.722 5.35834 9.93244
Ow 50.0922 107.666 8.17541
Hw 49.8208 106.933 7.53146
Hw 49.7839 108.484 7.72812
Ow 20.8321 70.2177 126.016
Hw 21.8399 70.4079 126.157
Hw 20.8466 69.6519 125.226
Ow 93.6771 58.009 13.8444
Hw 93.7224 57.7248 12.8612
Hw 93.2205 57.2471 14.2852
Ow 66.4995 134.956 35.1014
Hw 65.5735 134.873 34.7756
Hw 66.5016 134.26 35.7975
Ow 55.5343 92.5533 115.728
Hw 56.2951 92.6139 115.201
Hw 54.9122 92.8899 115.047
Ow 25.2855 94.9043 90.965
Hw 26.0928 95.2527 91.2406
Hw 25.4115 93.9283 90.8293
Ow 57.7345 113.921 85.6336
Hw 56.839 113.809 85.4437
Hw 57.7438 114.885 85.7511
Ow 40.3161 3.79721 113.661
Hw 41.2059 3.87551 113.961
Hw 39.8798 4.18285 114.467
Ow 70.5416 82.8194 37.7527
Hw 70.4121 82.2687 38.5329
Hw 70.6785 83.7275 37.9929
Ow 25.5082 115.861 34.8591
Hw 25.8422 115.75 35.8158
Hw 25.428 114.902 34.6287
Ow 84.7172 60.4422 84.9548
Hw 85.4036 60.8516 85.5565
Hw 84.4018 61.2745 84.5416
Ow 73.8126 17.1825 83.95
Hw 74.4859 16.8549 83.3277
Hw 74.2797 16.8422 84.7275
Ow 7.84309 51.3672 51.925
Hw 7.3222 52.0488 52.465
Hw 7.65546 51.7762 51.06
Ow 64.2531 50.6686 19.422
Hw 64.1737 51.1862 18.6156
Hw 63.8712 49.8486 19.1493
Ow 93.0054 120.78 112.568
Hw 93.4923 121.228 113.311
Hw 93.2198 121.308 111.764
Ow 37.7365 131.87 27.1391
Hw 37.021 132.282 26.6581
Hw 37.5401 132.122 28.1356
Ow 10.5564 120.25 88.8848
Hw 9.7854 120.845 89.0194
Hw 10.898 120.381 89.7846
Ow 3.44642 47.0404 32.4393
Hw 2.98022 46.1804 32.3719
Hw 2.94081 47.431 33.1446
Ow 44.9319 117.383 121.752
Hw 44.9638 118.014 122.514
Hw 45.3732 116.582 122.095
Ow 25.3353 44.5026 60.9998
Hw 25.4387 45.3093 61.4853
Hw 26.1008 44.039 61.3022
Ow 41.3911 105.405 109.403
Hw 40.5414 105.764 109.752
Hw 42.0811 105.74 110.039
Ow 30.5532 33.2102 64.9815
Hw 31.2102 32.5906 64.6155
Hw 30.4632 32.908 65.9423
Ow 87.9587 113.788 88.9584
Hw 88.3951 113.103 88.4613
Hw 88.6811 114.265 89.3535
Ow 118.137 77.2003 22.5845
Hw 118.628 76.9329 21.8007
Hw 117.358 76.6768 22.4549
Ow 23.3415 55.9005 15.3638
Hw 24.2976 55.964 15.3362
Hw 23.1674 55.2319 16.0977
Ow 82.1658 112.916 49.9063
Hw 81.2398 112.642 49.9759
Hw 82.5123 111.986 49.7642
Ow 78.2253 34.2382 117.713
Hw 77.6076 34.7155 118.27
Hw 78.0125 34.6323 116.811
Ow 81.0766 81.3804 3.89818
Hw 80.6756 82.0677 4.45385
Hw 80.3788 80.9997 3.39473
Ow 44.696 124.86 86.685
Hw 44.5294 125.278 85.8691
Hw 44.6352 123.912 86.3656
Ow 110.755 18.337 41.0097
Hw 110.126 17.5658 40.9763
Hw 111.085 18.3267 40.0657
Ow 23.7101 134.501 61.9712
Hw 23.4808 135.338 61.5454
Hw 23.9404 134.676 62.9161
Ow 110.009 137.016 60.6124
Hw 109.225 136.932 61.1567
Hw 109.724 137.578 59.8633
Ow 36.2202 127.326 77.4309
Hw 35.5028 127.808 77.9268
Hw 36.6148 126.814 78.0983
Ow 32.9166 53.7687 19.9337
Hw 32.6815 54.5543 20.5295
Hw 33.5303 53.3037 20.5162
Ow 98.4794 87.6572 34.4131
Hw 97.7768 88.0431 33.9094
Hw 98.1552 86.8793 34.8884
Ow 98.8403 125.464 2.80869
Hw 99.3104 124.617 2.96289
Hw 99.532 126.154 2.81399
Ow 84.4729 43.3115 6.03511
Hw 84.3897 44.0848 5.45298
Hw 84.4282 43.7018 6.90675
Ow 15.6893 3.85231 118.586
Hw 15.2232 3.22515 119.204
Hw 16.5993 3.88224 118.944
Ow 55.7578 25.6162 84.2959
Hw 56.1113 26.3566 83.7591
Hw 56.5319 25.4363 84.8659
Ow 130.303 82.4988 9.17538
Hw 129.677 82.2629 9.88926
Hw 130.903 81.6867 9.30255
Ow 18.5123 120.687 29.7208
Hw 18.862 120.297 30.5694
Hw 18.1876 121.54 30.0577
Ow 69.3124 54.7288 15.1486
Hw 68.4066 54.6457 15.4079
Hw 69.2424 54.6321 14.1382
Ow 3.05511 11.377 127.912
Hw 3.36696 10.9127 128.697
Hw 2.51107 12.1357 128.298
Ow 82.0538 76.1549 112.325
Hw 83.0058 76.1354 112.137
Hw 81.6851 76.1217 111.421
Ow 63.1024 29.3117 121.852
Hw 62.53 30.0349 121.945
Hw 63.0095 28.9812 120.928
Ow 100.019 101.918 28.5116
Hw 100.175 101.527 29.3832
Hw 100.641 101.381 28.0272
Ow 71.7126 37.8938 59.4527
Hw 71.6408 38.5113 58.7682
Hw 71.5439 37.0817 58.9789
Ow 23.0409 6.94546 90.9228
Hw 22.5429 7.69864 90.4285
Hw 22.7141 7.16508 91.7974
Ow 82.3854 98.8304 122.539
Hw 81.9019 98.025 122.251
Hw 83.2082 98.4444 123.009
Ow 36.1491 64.2783 86.0227
Hw 36.8576 64.8415 86.3372
Hw 36.5515 63.8627 85.259
Ow 87.979 83.3458 53.362
Hw 87.6388 83.6879 54.2639
Hw 87.2077 82.9974 53.0282
Ow 36.1818 76.9724 105.921
Hw 36.8344 76.3107 105.531
Hw 36.8038 77.4678 106.554
Ow 62.7231 45.9831 37.8418
Hw 62.5332 45.1829 37.3779
Hw 63.1363 46.3832 37.1236
Ow 118.627 58.7788 121.469
Hw 118.337 58.2094 120.747
Hw 118.992 58.0674 121.973
Ow 6.28314 133.339 72.5534
Hw 5.38285 133.231 72.1697
Hw 6.7162 133.015 71.716
Ow 34.9664 82.9084 117.716
Hw 33.9535 83.0399 117.749
Hw 35.0216 81.9834 118.216
Ow 62.7724 120.309 125.675
Hw 62.3377 121.008 125.159
Hw 62.3738 119.589 125.101
Ow 23.5699 63.8335 14.2059
Hw 24.4499 63.4358 14.1481
Hw 23.8465 64.6263 14.6876
Ow 112.099 3.77161 114.592
Hw 112.414 3.60803 113.658
Hw 111.708 2.90166 114.671
Ow 17.8195 114.318 97.4928
Hw 18.3575 114.981 97.9621
Hw 16.8829 114.445 97.706
Ow 56.0526 65.829 127.226
Hw 55.7234 66.2813 126.427
Hw 55.3022 65.2459 127.363
Ow 52.9714 32.8482 61.095
Hw 53.7277 32.4288 60.6126
Hw 52.833 33.6592 60.5928
Ow 10.8412 23.8083 103.092
Hw 11.3433 23.4536 102.424
Hw 9.97619 23.3435 102.963
Ow 96.1453 97.3457 107.265
Hw 95.5045 97.9348 107.615
Hw 96.1351 96.6496 107.944
Ow 65.5313 31.158 73.581
Hw 66.0915 30.9369 72.7811
Hw 66.0054 30.5557 74.1856
Ow 35.161 6.70574 126.083
Hw 34.3931 6.1184 125.812
Hw 35.5733 6.10992 126.744
Ow 87.5683 7.52247 83.3845
Hw 87.3381 8.03751 82.6476
Hw 88.4245 7.9502 83.6429
Ow 54.1 33.9758 64.5789
Hw 53.9707 34.9756 64.3915
Hw 54.7797 33.6114 63.9776
Ow 33.1474 66.2218 38.7953
Hw 34.0274 66.5703 38.7328
Hw 32.8011 66.5878 37.9356
Ow 33.5692 3.69552 66.4805
Hw 33.9135 2.85747 66.161
Hw 32.8674 3.30222 67.0099
Ow 28.1066 7.38885 24.2636
Hw 27.3487 7.54574 23.6352
Hw 28.1966 8.23624 24.7665
Ow 84.3218 110.544 61.7309
Hw 84.4426 109.585 61.7887
Hw 83.4083 110.637 61.4382
Ow 73.7687 63.5687 32.1019
Hw 73.5679 64.4913 32.0478
Hw 73.8866 63.3559 31.1664
Ow 70.3402 46.4073 12.3443
Hw 70.1215 45.9456 13.2116
Hw 70.9725 45.7775 11.9232
Ow 28.5286 22.8915 81.2219
Hw 29.2878 22.9198 80.5779
Hw 29.0653 22.7557 82.0518
Ow 104.816 55.3655 97.6554
Hw 104.94 55.1148 98.6199
Hw 103.916 54.9935 97.5067
Ow 40.3881 105.308 33.4578
Hw 40.8253 105.867 34.1451
Hw 40.973 105.394 32.6672
Ow 8.85066 87.9397 68.4147
Hw 9.11677 87.5462 67.5675
Hw 8.70062 87.1432 68.9151
Ow 62.7312 83.3058 100.803
Hw 62.5794 83.2011 99.8469
Hw 62.0511 83.9851 101.074
Ow 35.5006 96.8261 34.016
Hw 35.3851 97.0986 34.8829
Hw 34.5708 96.5474 33.7904
Ow 12.2062 135.793 55.4547
Hw 12.2995 134.939 55.9777
Hw 13.1443 136.027 55.2075
Ow 60.5229 104.329 115.624
Hw 60.7924 105.19 115.971
Hw 59.4943 104.416 115.596
Ow 82.0915 37.6239 83.7137
Hw 81.2239 37.2002 83.4931
Hw 82.6438 36.8404 83.875
Ow 72.3958 31.3078 43.4396
Hw 73.1986 31.3433 43.9889
Hw 71.6677 31.6944 43.9275
Ow 82.3904 26.9374 32.6227
Hw 81.6405 26.6012 32.0579
Hw 82.5506 27.7955 32.2111
Ow 58.3642 134.59 64.8848
Hw 58.7345 134.472 63.9898
Hw 58.9261 133.968 65.3774
Ow 33.7032 85.3426 77.8366
Hw 33.8452 84.5103 78.3259
Hw 34.6344 85.5392 78.0162
Ow 49.5349 41.7838 87.5132
Hw 49.9469 42.5784 87.7954
Hw 49.9538 41.7588 86.621
Ow 22.4254 59.5081 86.3234
Hw 22.9267 59.2218 86.9637
Hw 22.8783 60.256 86.0026
Ow 17.9446 28.9025 40.9257
Hw 17.3221 28.1552 40.9728
Hw 17.8486 29.1452 40.0331
Ow 73.7013 23.0041 85.4185
Hw 74.5271 22.9616 85.0669
Hw 73.2183 22.389 84.8541
Ow 21.7618 37.1448 106.228
Hw 20.9967 36.8794 105.67
Hw 22.1435 36.2942 106.47
Ow 53.7763 3.11539 21.5598
Hw 54.1145 3.52754 20.709
Hw 52.8414 3.3697 21.5693
Ow 116.59 5.85877 62.0443
Hw 116.64 5.23389 62.7641
Hw 115.661 6.16293 62.1062
Ow 11.3492 67.1609 15.9019
Hw 12.2183 66.7802 16.1202
Hw 11.2194 66.8835 14.9722
Ow 124.038 29.836 117.309
Hw 124.741 29.7908 116.552
Hw 123.27 29.8934 116.743
Ow 27.431 11.2417 127.772
Hw 27.6845 11.7722 127.005
Hw 26.8141 10.5966 127.42
Ow 16.473 107.69 98.3939
Hw 15.8326 108.373 98.4528
Hw 16.9781 108.073 97.6457
Ow 33.5755 98.0251 83.8099
Hw 33.0945 97.1739 83.7322
Hw 33.9257 97.9421 84.7217
Ow 20.453 43.8002 32.8994
Hw 20.2739 43.2685 33.6689
Hw 20.0855 44.6414 33.2634
Ow 40.3043 45.0286 48.9542
Hw 41.0453 45.5133 49.3638
Hw 40.3407 45.3868 47.9886
Ow 87.1697 97.284 88.2301
Hw 88.1498 97.4619 88.1916
Hw 87.3022 96.612 88.8685
Ow 83.5464 134.256 32.7563
Hw 84.2564 133.582 32.8794
Hw 83.1859 133.933 31.9248
Ow 19.8137 99.6544 29.78
Hw 20.0995 100 30.6759
Hw 20.2603 98.7789 29.68
Ow 85.8995 124.978 125.773
Hw 86.1103 125.111 124.842
Hw 86.623 125.455 126.211
Ow 82.6403 25.6247 25.5816
Hw 81.9797 26.349 25.8448
Hw 82.197 25.2159 24.7872
Ow 102.886 96.8849 57.3037
Hw 102.486 97.0126 58.1864
Hw 102.178 96.6487 56.7464
Ow 70.7078 35.1198 39.1752
Hw 71.4297 35.3902 39.6916
Hw 70.6842 34.1473 39.4078
Ow 110.734 29.5632 52.3497
Hw 110.354 29.6176 53.2436
Hw 110.68 28.6105 52.1619
Ow 97.1549 27.019 122.47
Hw 97.3111 27.9323 122.805
Hw 96.605 27.2583 121.742
Ow 73.0708 88.2758 60.8794
Hw 72.3895 88.1892 60.2096
Hw 72.6236 88.9694 61.3445
Ow 71.5738 51.1816 47.7483
Hw 72.1723 51.2971 48.5254
Hw 70.9424 50.5751 48.1453
Ow 84.7906 52.8819 44.9299
Hw 84.2408 53.7004 45.1122
Hw 84.9924 52.5913 45.8094
Ow 96.0924 28.6353 24.7261
Hw 95.8124 27.7084 24.916
Hw 95.2252 29.073 24.6924
Ow 87.3395 91.0509 50.7641
Hw 87.742 91.4942 51.5747
Hw 87.9424 90.38 50.6247
Ow 71.6586 64.0564 124.226
Hw 71.8659 63.1537 124.486
Hw 72.0215 64.0462 123.391
Ow 101.292 29.3909 33.7954
Hw 101.481 28.5499 34.1516
Hw 100.551 29.2393 33.1302
Ow 129.43 122.232 82.9922
Hw 128.933 121.917 83.7909
Hw 128.715 122.066 82.3092
Ow 73.7072 110.212 52.679
Hw 73.0097 110.749 53.1092
Hw 73.66 110.444 51.7535
Ow 16.373 83.9737 52.9594
Hw 15.966 83.0644 52.8372
Hw 16.79 84.0644 52.0994
Ow 89.0005 8.93416 25.0454
Hw 89.8096 8.61665 25.5179
Hw 89.1698 9.86164 24.9333
Ow 123.522 63.8801 69.9258
Hw 122.884 63.5633 69.2494
Hw 124.299 63.4508 69.5285
Ow 91.1317 114.921 17.2879
Hw 90.4656 114.657 17.9981
Hw 90.698 114.376 16.5812
Ow 115.114 132.437 47.2696
Hw 114.776 132.995 47.9244
Hw 115.88 132.998 47.0171
Ow 43.2146 92.654 71.7661
Hw 43.9769 92.9302 72.3257
Hw 42.8833 91.8594 72.3112
Ow 102.738 103.493 30.1704
Hw 101.736 103.568 30.2032
Hw 102.838 102.594 29.7137
Ow 56.7372 102.981 51.1538
Hw 55.9478 102.404 51.045
Hw 56.9946 103.112 50.2835
Ow 18.9645 116.776 66.6517
Hw 18.3204 116.08 66.8077
Hw 19.1063 116.999 67.5644
Ow 88.4457 129.133 110.172
Hw 89.2699 128.541 110.023
Hw 88.6773 129.97 109.702
Ow 21.9954 55.8982 63.0045
Hw 22.8124 55.5612 62.4624
Hw 22.313 55.6456 63.859
Ow 126.948 14.109 76.9614
Hw 126.764 13.29 76.4405
Hw 127.797 14.2835 76.5786
Ow 109.361 105.541 110.917
Hw 110.24 105.974 110.9
Hw 108.892 106.105 110.316
Ow 28.5246 86.4623 23.2834
Hw 29.3405 86.9786 23.2252
Hw 27.8533 87.1749 22.9543
Ow 130.589 69.6332 93.4304
Hw 131.123 69.951 94.1947
Hw 130.079 70.4516 93.1937
Ow 44.1869 53.2779 14.5636
Hw 43.5813 52.6494 14.1557
Hw 43.9771 53.2251 15.5151
Ow 30.1096 117.82 106.452
Hw 30.5487 117.979 107.306
Hw 29.2739 118.327 106.349
Ow 91.1507 41.3397 111.334
Hw 91.4431 40.6755 110.682
Hw 92.0606 41.6333 111.609
Ow 123.963 118.773 61.2824
Hw 123.163 118.358 61.7106
Hw 124.485 117.996 61.0801
Ow 7.11766 129.818 55.7721
Hw 7.78255 130.379 56.2378
Hw 6.75765 129.304 56.5128
Ow 82.4344 127.764 126.859
Hw 82.565 127.514 125.922
Hw 83.1778 128.418 126.887
Ow 131.081 4.57293 11.2628
Hw 131.092 5.25857 11.9629
Hw 131.09 5.07262 10.4061
Ow 49.2193 52.2286 24.1701
Hw 49.0907 51.3003 24.5199
Hw 50.1561 52.04 23.9334
Ow 105.719 72.8592 55.4585
Hw 106.257 73.2878 54.7444
Hw 106.21 73.0342 56.2409
Ow 57.8392 114.058 105.878
Hw 58.2446 113.625 106.662
Hw 57.0781 113.472 105.64
Ow 11.1899 35.1416 128.96
Hw 10.5242 35.7667 129.318
Hw 11.8466 35.2628 129.635
Ow 12.3819 135.033 114.918
Hw 12.319 135.834 115.419
Hw 11.7042 134.477 115.393
Ow 107.837 119.908 53.1949
Hw 107.731 120.715 53.6765
Hw 108.117 120.224 52.3228
Ow 29.72 49.6448 127.855
Hw 28.9965 50.0147 127.269
Hw 30.1512 48.9582 127.323
Ow 130.841 59.2299 70.1911
Hw 1.57796 59.1912 70.4737
Hw 130.596 60.0829 70.6339
Ow 97.8379 80.0569 96.9498
Hw 98.4934 79.6308 96.3448
Hw 97.3168 80.6052 96.3621
Ow 35.0493 112.424 46.6127
Hw 35.3123 113.293 46.2602
Hw 35.5765 111.914 46.0336
Ow 110.98 129.935 117.384
Hw 110.872 129.864 116.369
Hw 111.622 130.716 117.499
Ow 86.7571 21.4073 85.8194
Hw 85.936 21.7484 85.4326
Hw 86.3903 21.0935 86.6506
Ow 105.406 24.9581 36.202
Hw 106.034 24.9518 35.3825
Hw 105.489 25.9346 36.4712
Ow 106.731 44.5903 85.8278
Hw 106.099 44.0041 85.3453
Hw 106.294 44.6346 86.6923
Ow 117.376 60.7106 99.6116
Hw 116.859 61.1282 98.9148
Hw 116.654 60.5885 100.239
Ow 104.54 105.874 40.0699
Hw 104.204 104.959 39.9276
Hw 105.272 105.919 39.423
Ow 8.39576 76.7216 81.9958
Hw 7.8426 76.0282 82.3663
Hw 8.61372 76.19 81.1414
Ow 115.473 128.764 24.9991
Hw 115.216 128.074 25.6333
Hw 115.813 129.42 25.634
Ow 45.3613 118.783 124.238
Hw 44.6499 119.063 124.801
Hw 45.7962 118.04 124.686
Ow 30.7952 116.032 42.7799
Hw 30.3534 115.147 43.0908
Hw 30.0134 116.605 43.2679
Ow 92.5144 25.5873 2.93389
Hw 93.1799 26.0945 3.3565
Hw 91.7609 26.207 2.97175
Ow 61.507 71.3203 24.5272
Hw 61.8714 70.503 24.2508
Hw 61.7107 71.7783 23.7102
Ow 89.7546 97.1551 67.7115
Hw 88.8794 97.1105 67.2799
Hw 90.2007 96.4439 67.2372
Ow 76.3877 43.5903 121.218
Hw 76.0254 44.4649 120.836
Hw 75.5351 43.106 121.324
Ow 45.8141 46.5832 27.5653
Hw 46.172 45.8264 28.1162
Hw 45.0816 46.0358 27.2402
Ow 128.968 17.7703 123.059
Hw 128.213 18.2277 123.523
Hw 128.524 17.4734 122.235
Ow 111.89 37.2624 104.942
Hw 111.563 36.498 105.436
Hw 112.603 36.9177 104.351
Ow 42.8728 78.0226 46.892
Hw 43.5996 77.8777 47.485
Hw 43.3221 78.4184 46.1059
Ow 113.474 100.94 99.944
Hw 113.733 100.031 99.5873
Hw 114.174 101.006 100.679
Ow 124.169 27.0601 10.6461
Hw 125.089 26.9858 10.3038
Hw 124.365 27.5629 11.4703
Ow 9.06607 80.5045 15.4612
Hw 9.65586 81.2684 15.424
Hw 8.27089 81.0021 15.6872
Ow 25.5263 9.0841 66.4747
Hw 25.1681 9.65205 67.1648
Hw 26.4951 9.12506 66.6927
Ow 106.782 131.55 79.8027
Hw 106.458 131.389 78.898
Hw 106.82 130.629 80.1473
Ow 104.417 60.5252 17.2938
Hw 104.486 59.722 16.8185
Hw 103.841 60.2571 18.0632
Ow 95.5478 36.6139 82.8358
Hw 95.2556 35.7824 83.1415
Hw 94.8863 37.2387 83.1213
Ow 35.7875 35.7619 16.2773
Hw 36.5632 35.1638 16.4513
Hw 35.5265 35.3556 15.4628
Ow 3.56642 31.8504 50.8845
Hw 4.44322 31.5601 51.0239
Hw 3.35266 32.2788 51.7038
Ow 127.644 81.1353 61.9247
Hw 128.371 81.3595 61.3262
Hw 126.952 81.8258 61.8672
Ow 112.592 138.071 77.6358
Hw 112.131 3.30984 77.0154
Hw 113.494 3.21544 77.5848
Ow 27.2755 69.939 5.75843
Hw 27.1129 70.7804 5.32144
Hw 28.0569 70.1316 6.28145
Ow 33.7097 74.5009 33.3713
Hw 33.7394 74.3697 34.3526
Hw 34.6086 74.8978 33.2514
Ow 105.764 121.173 105.556
Hw 104.756 121.047 105.744
Hw 105.994 120.221 105.605
Ow 67.5941 69.3461 10.9869
Hw 68.5191 69.1014 10.9929
Hw 67.3532 69.1804 11.9111
Ow 118.093 103.539 25.8672
Hw 117.719 103.601 26.7893
Hw 118.843 104.172 25.91
Ow 107.044 110.215 22.8376
Hw 107.788 110.871 22.6071
Hw 106.833 110.598 23.67
Ow 94.5491 75.5677 98.6838
Hw 94.6518 74.9521 99.4519
Hw 95.0622 75.0802 98.0225
Ow 60.9609 9.74119 67.7504
Hw 60.4866 8.95802 67.533
Hw 61.3783 10.0488 66.8855
Ow 112.033 26.4252 36.4526
Hw 112.127 27.1821 35.7938
Hw 112.743 25.8716 36.2183
Ow 125.814 6.20454 68.0767
Hw 125.734 6.28227 67.0926
Hw 126.747 6.36765 68.1519
Ow 88.1484 122.025 60.2563
Hw 87.628 122.354 59.5066
Hw 88.5944 122.832 60.5353
Ow 84.9129 9.00714 17.9752
Hw 85.2218 9.30609 18.8959
Hw 84.6237 9.88138 17.5581
Ow 37.9256 31.8065 123.861
Hw 38.4577 31.4324 124.614
Hw 38.5778 32.4584 123.641
Ow 15.8699 73.3006 52.6227
Hw 16.3445 73.3686 53.5054
Hw 14.973 73.4482 52.8925
Ow 56.7866 92.1858 81.1027
Hw 57.712 91.7833 80.9654
Hw 56.5793 92.2415 80.1877
Ow 109.941 126.856 53.6709
Hw 108.999 127.101 53.8172
Hw 109.858 125.902 53.7659
Ow 125.979 125.009 62.0843
Hw 126.298 124.132 61.9021
Hw 124.991 124.9 62.0084
Ow 109.351 133.514 19.2247
Hw 109.088 134.234 19.8029
Hw 110.214 133.261 19.4835
Ow 11.1498 110.256 94.7725
Hw 10.6632 110.32 95.596
Hw 10.531 110.696 94.1933
Ow 123.88 110.411 61.0737
Hw 123.071 110.836 60.7355
Hw 123.555 109.89 61.783
Ow 99.9282 29.3511 124.38
Hw 100.296 28.7769 125.073
Hw 100.683 29.853 124.127
Ow 123.051 27.9724 15.1084
Hw 122.408 28.2674 15.8203
Hw 123.12 26.9868 15.3548
Ow 87.1585 45.6648 70.105
Hw 86.8235 46.0571 70.8807
Hw 87.2083 44.7673 70.3772
Ow 101.928 15.6514 119.303
Hw 101.693 16.5258 118.908
Hw 101.13 15.4624 119.858
Ow 36.0144 45.7766 2.51077
Hw 36.5168 46.0381 3.33219
Hw 35.0621 45.6852 2.78508
Ow 12.2176 125.399 95.2698
Hw 12.2954 126.275 95.6596
Hw 12.3375 125.62 94.334
Ow 42.3959 122.671 49.8016
Hw 43.0744 122.901 50.5034
Hw 41.5804 122.469 50.2537
Ow 107.194 41.5497 106.199
Hw 107.972 41.261 105.806
Hw 106.514 41.205 105.64
Ow 57.7493 67.23 24.1941
Hw 58.4274 66.6162 24.581
Hw 57.0789 67.1717 24.8956
Ow 126.861 107.796 45.5979
Hw 127.635 107.528 45.0497
Hw 126.608 108.644 45.1863
Ow 118.432 29.5357 5.88892
Hw 118.656 30.2461 5.20312
Hw 117.76 29.1304 5.39658
Ow 125.543 109.09 67.4264
Hw 125.289 109.194 66.4639
Hw 125.818 108.16 67.4649
Ow 113.148 50.5068 54.6558
Hw 113.479 50.6836 55.5462
Hw 113.633 49.6648 54.4471
Ow 39.8192 111.293 66.4712
Hw 40.5992 110.773 66.1861
Hw 39.7897 111.88 65.709
Ow 114.174 8.33969 97.0382
Hw 114.192 7.40582 96.5943
Hw 115.02 8.36905 97.4646
Ow 5.49267 98.5503 106.55
Hw 5.21864 98.2079 107.442
Hw 4.94555 99.2875 106.265
Ow 127.277 12.6812 95.0675
Hw 128.124 12.2753 95.3227
Hw 127.5 13.2343 94.314
Ow 73.1453 96.0866 70.7252
Hw 73.6718 95.4179 70.2769
Hw 73.1332 95.7534 71.6499
Ow 61.598 56.3898 17.5619
Hw 60.9499 55.7111 17.2752
Hw 62.2402 55.8564 18.0312
Ow 74.2019 72.025 7.04021
Hw 75.1614 72.2886 6.9481
Hw 74.0745 72.3253 7.9609
Ow 119.607 75.2722 71.621
Hw 120.196 74.6942 71.0727
Hw 120.277 75.6314 72.2201
Ow 33.6651 50.2343 128.554
Hw 33.7488 50.8266 127.77
Hw 34.0693 50.7746 129.219
Ow 46.2303 25.2932 53.542
Hw 46.686 24.5483 53.8015
Hw 46.0658 25.8269 54.372
Ow 19.6634 19.3555 123.452
Hw 19.2676 18.4571 123.455
Hw 19.5563 19.6748 124.311
Ow 8.18591 117.542 6.47466
Hw 8.29464 118.366 6.93497
Hw 7.20673 117.563 6.32927
Ow 15.4112 87.8722 29.0338
Hw 14.6049 87.3413 28.7492
Hw 15.7831 87.1846 29.6682
Ow 105.271 123.242 51.313
Hw 104.496 123.636 51.6661
Hw 105.887 123.692 51.9981
Ow 91.3103 52.1763 123.799
Hw 91.9748 51.5102 123.465
Hw 91.3608 52.1075 124.791
Ow 88.5907 131.819 120.295
Hw 89.4936 131.663 120.673
Hw 88.612 130.929 119.869
Ow 81.5083 124.472 72.8657
Hw 81.3487 124.609 71.9277
Hw 81.4312 125.414 73.1277
Ow 22.4256 25.652 14.82
Hw 23.3396 25.4422 14.7352
Hw 22.4493 26.5559 14.474
Ow 79.7091 131.399 25.4811
Hw 80.2511 131.897 26.191
Hw 78.9695 132.079 25.4385
Ow 111.743 126.213 106.095
Hw 111.465 126.819 105.453
Hw 111.665 125.375 105.547
Ow 21.0025 76.3307 55.9018
Hw 21.1563 76.9194 56.6942
Hw 21.564 75.5873 56.2143
Ow 69.8826 126.905 83.8294
Hw 69.8319 126.442 84.6463
Hw 69.4285 127.807 84.0471
Ow 98.9311 65.3513 24.7957
Hw 98.0314 65.3514 24.4552
Hw 98.784 64.6291 25.4796
Ow 4.2446 5.12611 112.455
Hw 4.52285 6.02848 112.65
Hw 3.44182 5.12786 112.991
Ow 125.795 11.0531 87.1392
Hw 126.101 11.963 87.1514
Hw 125.752 10.9431 86.1787
Ow 74.2629 19.2529 100.494
Hw 73.6723 19.5255 99.723
Hw 75.0504 18.9415 100.041
Ow 114.057 57.4778 83.3575
Hw 113.752 56.7638 82.7972
Hw 114.599 56.9761 83.9854
Ow 31.374 113.847 112.226
Hw 31.9341 113.729 111.335
Hw 31.1255 114.735 112.046
Ow 89.4186 88.2217 43.3507
Hw 89.1985 87.6977 44.0974
Hw 89.5859 87.4743 42.7326
Ow 71.3688 5.02016 128.612
Hw 71.0558 5.04561 129.534
Hw 70.5351 4.80279 128.185
Ow 3.5418 119.424 6.76748
Hw 3.71202 118.883 7.57615
Hw 2.58842 119.537 6.8895
Ow 43.415 106.369 33.0617
Hw 44.264 106.168 32.6008
Hw 42.7102 106.248 32.3721
Ow 115.042 4.77367 50.7392
Hw 115.673 4.82382 49.9378
Hw 115.558 4.20598 51.237
Ow 98.3807 21.9252 116.182
Hw 98.9023 21.9919 117.057
Hw 98.0669 22.8526 116.209
Ow 25.6435 8.77161 13.1333
Hw 25.7814 8.49572 12.2037
Hw 26.4615 8.47838 13.5614
Ow 95.6385 51.235 16.6613
Hw 95.54 52.1963 16.638
Hw 96.382 51.2061 15.9964
Ow 118.048 95.8626 126.181
Hw 118.757 96.3335 126.624
Hw 117.854 96.4999 125.44
Ow 12.1682 6.55031 92.7708
Hw 12.1635 5.74174 93.2304
Hw 12.8232 6.35862 92.0464
Ow 28.5251 31.8185 39.2557
Hw 28.3284 32.2831 40.052
Hw 29.4897 31.7981 39.2712
Ow 67.5038 113.043 48.3358
Hw 67.9023 113.778 47.806
Hw 66.997 112.501 47.7268
Ow 79.8445 63.3518 23.9068
Hw 80.7351 63.1528 24.3456
Hw 80.1199 64.0948 23.3951
Ow 68.166 16.2103 72.8145
Hw 68.0275 15.6547 73.583
Hw 69.1314 16.2961 72.8123
Ow 38.2801 6.92722 86.0293
Hw 37.4681 6.31855 86.0503
Hw 38.4495 7.13712 86.9885
Ow 25.4818 82.7107 31.9194
Hw 26.4136 82.9054 32.0174
Hw 25.5274 81.7156 31.9608
Ow 115.081 36.797 65.766
Hw 115.668 37.4765 66.1904
Hw 114.571 37.3425 65.1292
Ow 11.8025 112.379 120.12
Hw 11.0914 112.808 120.592
Hw 12.428 112.386 120.837
Ow 97.0938 8.03593 107.918
Hw 97.1913 8.62327 107.178
Hw 96.2146 8.29457 108.311
Ow 59.0468 26.9762 91.797
Hw 58.7532 26.4951 91.0545
Hw 58.6381 27.8487 91.718
Ow 109.971 133.415 27.2447
Hw 109.685 132.532 27.5604
Hw 109.525 133.291 26.3236
Ow 63.2634 52.2615 96.5204
Hw 62.8203 52.0386 95.714
Hw 64.1811 52.0756 96.1427
Ow 73.3981 88.6658 17.2473
Hw 73.7853 87.8739 16.88
Hw 74.0965 89.2637 17.1666
Ow 46.6023 105.069 59.6893
Hw 47.3385 104.428 59.7139
Hw 45.8579 104.404 59.4517
Ow 72.8243 19.5032 70.8775
Hw 73.7805 19.718 70.8915
Hw 72.6216 19.8647 69.9778
Ow 50.8012 90.3193 105.254
Hw 51.3384 89.6837 105.809
Hw 51.074 91.1542 105.747
Ow 25.9588 113.301 34.0227
Hw 26.8884 113.478 34.3204
Hw 26.2356 113.096 33.0929
Ow 121.871 7.55989 78.1731
Hw 121.344 7.95477 78.9444
Hw 121.147 7.17985 77.6043
Ow 98.4349 35.9874 58.5188
Hw 99.0922 36.3347 57.9167
Hw 98.3208 36.6905 59.1919
Ow 112.177 35.513 111.7
Hw 111.327 35.0814 111.464
Hw 112.568 35.6427 110.815
Ow 100.204 65.1382 37.3773
Hw 99.7484 66.0275 37.5882
Hw 100.801 65.429 36.641
Ow 82.4384 50.1371 67.2666
Hw 83.2768 49.6474 67.254
Hw 82.3802 50.716 66.4913
Ow 102.963 96.8422 18.0804
Hw 102.763 96.0372 18.6079
Hw 103.906 96.9062 18.2955
Ow 23.8855 95.628 50.5348
Hw 23.0797 95.1121 50.6468
Hw 24.5593 94.9512 50.7841
Ow 52.8176 102.687 42.1353
Hw 53.1689 103.602 42.3751
Hw 51.8918 103.025 42.0554
Ow 119.189 35.9466 29.1165
Hw 120.101 35.6619 29.3203
Hw 118.792 35.3793 29.8133
Ow 95.7664 113.182 39.1917
Hw 95.0616 113.641 38.7504
Hw 95.6986 113.41 40.1054
Ow 39.678 107.58 115.167
Hw 40.0981 107.319 114.341
Hw 39.4545 108.514 115.087
Ow 18.528 117.955 32.7238
Hw 18.2812 117.071 32.5882
Hw 17.7485 118.487 32.5016
Ow 123.461 42.7577 110.769
Hw 122.557 42.9007 111.163
Hw 123.39 43.322 110.033
Ow 13.515 54.7964 104.331
Hw 13.744 55.002 105.242
Hw 12.9507 54.0723 104.353
Ow 68.7921 6.4589 29.8533
Hw 68.4946 5.55361 29.8357
Hw 67.9489 6.94653 29.7941
Ow 103.877 134.283 114.19
Hw 103.645 134.393 115.111
Hw 104.462 133.493 114.237
Ow 118.565 137.298 20.0254
Hw 118.312 137.604 19.147
Hw 117.85 137.784 20.4932
Ow 19.6462 34.8518 17.4534
Hw 19.6734 33.9499 17.6021
Hw 20.3648 35.095 18.0245
Ow 32.5263 107.186 116.402
Hw 31.8243 107.817 116.186
Hw 32.9863 107.886 116.938
Ow 8.06324 85.225 39.9207
Hw 8.3274 84.9389 40.8426
Hw 8.68618 85.951 39.7803
Ow 23.496 35.1397 32.035
Hw 23.9865 34.7401 31.3071
Hw 24.0758 34.9978 32.8661
Ow 28.249 133.364 123.024
Hw 28.0729 133.375 123.987
Hw 28.4025 132.409 122.878
Ow 129.177 82.736 69.3625
Hw 128.766 82.1839 68.7277
Hw 130.023 82.2628 69.4816
Ow 115.749 121.603 4.55855
Hw 115.851 122.408 5.1009
Hw 115.137 121 5.06113
Ow 80.4923 92.8921 22.7476
Hw 79.9982 92.4544 23.5178
Hw 81.312 92.5124 22.8274
Ow 12.3893 115.89 73.8049
Hw 11.9411 116.124 74.6095
Hw 11.9809 116.481 73.146
Ow 106.978 134.59 2.40785
Hw 107.625 134.615 3.13026
Hw 106.273 135.189 2.67631
Ow 4.97581 13.1222 36.1476
Hw 5.95308 12.9243 36.1136
Hw 4.96384 13.9593 35.702
Ow 82.2948 43.1094 127.412
Hw 81.6309 42.4369 127.193
Hw 82.9259 42.5202 127.795
Ow 117.521 32.8622 98.6045
Hw 118.126 33.038 99.3739
Hw 117.821 33.5948 98.0684
Ow 117.475 39.2452 12.5316
Hw 118.042 38.7582 13.141
Hw 117.237 40.0763 13.0152
Ow 17.8428 63.1139 126.752
Hw 17.5794 62.6329 127.576
Hw 17.1606 62.8592 126.136
Ow 107.899 137.477 50.6459
Hw 107.797 2.8857 51.318
Hw 108.522 137.934 49.9651
Ow 42.1793 23.3015 120.148
Hw 42.9984 23.5863 120.593
Hw 42.482 23.8526 119.327
Ow 73.0529 53.6963 9.78739
Hw 72.5255 54.4446 9.48717
Hw 72.6691 53.4527 10.655
Ow 105.198 12.3435 66.1759
Hw 104.982 12.8274 67.0652
Hw 105.034 11.4574 66.454
Ow 112.741 52.895 76.7838
Hw 113.029 52.8828 77.7221
Hw 111.84 52.61 76.9821
Ow 44.3317 13.7007 58.9883
Hw 43.3248 13.7112 59.2282
Hw 44.5223 12.7682 59.0045
Ow 66.7797 127.181 90.2755
Hw 66.6237 127.625 91.1707
Hw 65.83 127.14 90.1413
Ow 3.81003 88.3162 73.0417
Hw 2.88688 88.5694 73.1758
Hw 3.70149 87.3793 73.2166
Ow 129.804 134.453 30.5522
Hw 129.313 133.649 30.645
Hw 129.42 134.966 31.259
Ow 130.25 117.238 95.1728
Hw 129.475 117.814 95.1127
Hw 130.497 117.295 94.2643
Ow 27.6795 20.3685 73.8281
Hw 28.222 19.9136 74.4599
Hw 27.824 21.2611 74.0447
Ow 17.1484 16.2659 121.015
Hw 17.3845 15.3605 121.353
Hw 18.0084 16.6081 120.633
Ow 116.374 79.8783 2.52505
Hw 115.893 79.3492 3.20964
Hw 115.757 80.5247 129.942
Ow 24.951 132.668 22.3046
Hw 25.4406 132.467 21.4913
Hw 25.4958 132.11 22.9619
Ow 35.9021 59.5983 123.048
Hw 35.6874 60.5004 123.297
Hw 36.8093 59.492 123.415
Ow 67.5661 45.2533 36.9867
Hw 67.3237 46.1243 36.7488
Hw 67.1156 44.7013 36.314
Ow 89.7845 65.2932 81.0037
Hw 89.0505 65.1594 80.3158
Hw 89.2516 65.5864 81.789
Ow 104.721 113.798 117.39
Hw 103.848 114.235 117.16
Hw 105.056 114.295 118.071
Ow 66.2616 61.4394 32.5941
Hw 66.0512 61.4697 33.488
Hw 66.4655 60.4873 32.3911
Ow 2.5518 123.055 3.50531
Hw 2.46643 124.024 3.62824
Hw 2.43918 122.697 4.40518
Ow 61.5986 90.9448 22.8934
Hw 61.2482 91.6368 22.292
Hw 61.1274 90.1777 22.5306
Ow 3.55371 24.4921 61.6137
Hw 2.73524 24.0355 61.4692
Hw 4.13263 23.6825 61.3761
Ow 37.3688 86.9357 4.24182
Hw 36.6946 87.3069 4.82101
Hw 37.9937 87.6814 3.98616
Ow 121.496 90.4652 119.182
Hw 121.821 91.3694 119.253
Hw 122.154 90.0388 119.802
Ow 48.1317 11.7813 44.1834
Hw 48.4273 11.1802 44.9204
Hw 48.5733 11.3788 43.4296
Ow 18.9877 16.9564 17.2588
Hw 19.5917 16.4734 16.7114
Hw 19.4804 17.8078 17.3554
Ow 6.04779 83.8405 43.7884
Hw 5.1956 83.5162 44.0324
Hw 5.7823 84.467 43.1319
Ow 114.399 69.7608 8.81671
Hw 114.129 69.0944 8.23179
Hw 115.257 69.9921 8.61311
Ow 35.9984 27.2823 78.4848
Hw 35.8375 28.1768 78.2735
Hw 35.6321 27.2205 79.4026
Ow 121.922 134.824 11.0282
Hw 121.065 134.552 10.5681
Hw 122.413 134.015 10.8544
Ow 2.15765 102.532 79.3291
Hw 1.96984 101.988 80.14
Hw 3.12678 102.557 79.3967
Ow 7.75119 52.9966 124.892
Hw 7.05505 53.308 124.282
Hw 8.3539 52.514 124.308
Ow 36.9661 112.692 44.4946
Hw 37.2375 111.804 44.751
Hw 36.3845 112.553 43.763
Ow 7.25866 16.4376 90.1456
Hw 7.61175 16.2484 89.291
Hw 7.07383 17.373 90.0793
Ow 31.4128 137.824 61.6076
Hw 31.6023 3.43161 61.8645
Hw 30.4535 137.73 61.8503
Ow 3.43666 48.4321 67.178
Hw 3.46383 47.4478 67.1612
Hw 2.5348 48.5669 67.6223
Ow 45.5743 45.9399 7.89289
Hw 45.478 45.0358 7.59262
Hw 45.3242 46.4804 7.14354
Ow 93.1389 66.3583 55.0361
Hw 93.2005 66.7946 55.904
Hw 93.9004 66.7729 54.5826
Ow 117.834 35.0884 21.1214
Hw 118.446 35.8595 20.8313
Hw 117.46 35.3736 21.9724
Ow 131.416 103.124 53.67
Hw 131.124 103.111 54.5473
Hw 2.1783 103.243 53.8418
Ow 29.1324 21.8971 123.072
Hw 29.1283 22.2307 124.02
Hw 29.0503 20.9289 123.244
Ow 47.1046 93.9354 77.3046
Hw 47.3886 93.7511 76.4636
Hw 47.2161 93.0841 77.7652
Ow 46.1628 28.5469 90.5315
Hw 45.2297 28.7926 90.4106
Hw 46.1575 27.9689 91.2822
Ow 93.6591 45.8512 99.4365
Hw 93.7461 46.723 99.7718
Hw 93.31 45.4429 100.294
Ow 15.5702 80.2628 104.534
Hw 15.6705 81.1092 105.051
Hw 14.6137 80.1779 104.394
Ow 126.505 63.3592 82.5783
Hw 125.776 63.5509 82.013
Hw 126.037 62.8665 83.3712
Ow 43.2494 103.208 22.6962
Hw 43.9034 103.816 22.4246
Hw 42.4126 103.776 22.6973
Ow 103.212 125.88 17.4348
Hw 104.053 125.841 17.1754
Hw 103 124.902 17.5516
Ow 60.5857 135.441 46.9793
Hw 61.4221 135.989 46.8411
Hw 60.5263 134.942 46.1293
Ow 104.578 7.8831 11.2112
Hw 103.645 8.2444 11.15
Hw 104.927 8.52645 10.6069
Ow 63.8483 3.96699 42.0154
Hw 64.2025 4.6615 42.4111
Hw 63.4358 3.60138 42.8422
Ow 4.3324 99.7228 92.5165
Hw 4.83095 100.184 91.8296
Hw 3.49394 100.187 92.5098
Ow 17.9073 79.7349 105.881
Hw 17.3599 79.8648 105.067
Hw 18.8067 79.7206 105.52
Ow 33.431 77.4425 84.36
Hw 33.8352 76.7585 84.8689
Hw 33.0885 78.0222 85.0568
Ow 73.8306 25.1628 16.0291
Hw 73.2187 25.4364 16.7359
Hw 74.7138 25.1786 16.3893
Ow 72.0074 28.6104 78.0086
Hw 71.0699 28.5655 77.6721
Hw 72.6011 28.5213 77.2165
Ow 112.013 56.2369 11.7598
Hw 111.767 55.3304 12.0409
Hw 111.633 56.7082 12.4627
Ow 112.462 104.494 115.555
Hw 112.979 104.493 116.385
Hw 111.547 104.45 115.87
Ow 35.53 5.90302 116.084
Hw 36.4194 6.19763 116.222
Hw 35.2168 6.22408 116.912
Ow 71.2233 63.5102 10.7364
Hw 70.9293 63.0125 11.5403
Hw 72.2269 63.5106 10.9042
Ow 53.5249 83.5648 42.2375
Hw 52.8084 84.2093 42.3474
Hw 53.0146 82.7264 42.3162
Ow 107.162 17.4608 90.7569
Hw 107.604 16.7057 91.1545
Hw 107.846 18.1353 91.0149
Ow 131.288 99.754 74.9827
Hw 1.55574 99.322 74.2543
Hw 1.74503 99.9126 75.6107
Ow 25.9642 79.0138 34.3651
Hw 26.707 78.8846 34.9474
Hw 25.401 79.6508 34.9312
Ow 38.4254 109.749 43.0341
Hw 37.9635 109.624 43.9183
Hw 37.9836 109.101 42.4433
Ow 93.2493 102.352 90.9635
Hw 93.0175 102.918 90.1879
Hw 92.714 101.477 90.8304
Ow 98.4979 59.0157 54.8597
Hw 99.3848 58.6045 54.6429
Hw 97.9287 58.3748 54.4485
Ow 114.317 24.5973 106.492
Hw 113.418 24.3623 106.652
Hw 114.7 24.5316 107.377
Ow 61.2925 55.7404 119.089
Hw 61.5079 56.0375 119.979
Hw 60.9217 56.5249 118.661
Ow 27.8078 7.22633 73.2268
Hw 27.7257 6.96811 72.3155
Hw 27.8019 8.18869 73.2264
Ow 48.0188 46.5429 8.85815
Hw 47.6265 46.2949 9.72825
Hw 47.2503 46.4022 8.31333
Ow 69.6352 43.2181 20.5198
Hw 69.553 43.836 21.1963
Hw 70.0548 42.507 20.9701
Ow 46.7785 96.0237 94.3168
Hw 47.169 96.0398 93.4137
Hw 45.8962 96.1669 94.0231
Ow 97.3184 85.6883 95.8031
Hw 96.6086 86.0424 96.3256
Hw 97.657 86.5242 95.43
Ow 22.7591 82.3233 106.849
Hw 22.3574 81.4438 107.008
Hw 23.1233 82.0587 106.009
Ow 47.5509 44.2255 91.0941
Hw 47.7905 44.1954 90.1715
Hw 47.9402 45.0823 91.355
Ow 52.7289 77.9271 93.285
Hw 53.2843 78.4972 93.9075
Hw 53.0534 76.9881 93.4658
Ow 31.5364 51.6537 27.2337
Hw 32.0689 51.7275 28.056
Hw 30.6295 51.5735 27.575
Ow 101.146 37.9015 68.6432
Hw 100.336 37.8136 68.1095
Hw 101.817 38.0669 68.0118
Ow 119.878 51.3166 32.0956
Hw 119.355 51.5659 31.3481
Hw 119.678 52.0026 32.7678
Ow 17.987 20.4686 78.2688
Hw 18.7102 20.2351 77.7321
Hw 17.281 20.0079 77.7497
Ow 36.504 9.83723 38.6359
Hw 36.6994 10.7852 38.5192
Hw 35.5916 9.91688 38.2932
Ow 97.5819 11.0582 89.1742
Hw 97.37 12.0278 89.2868
Hw 98.241 11.1403 88.4193
Ow 83.3757 36.7656 95.4242
Hw 83.7948 37.0916 96.2074
Hw 82.5111 36.2578 95.7019
Ow 105.564 18.4676 19.7814
Hw 105.964 19.106 20.42
Hw 104.649 18.7362 19.9146
Ow 19.4294 109.928 93.8753
Hw 18.4865 110.075 94.101
Hw 19.5466 109.092 94.3558
Ow 42.2344 10.0799 29.5438
Hw 42.8374 9.81688 30.2782
Hw 42.4444 9.32506 28.9968
Ow 91.8216 99.0298 117.17
Hw 91.854 99.2822 118.127
Hw 92.4708 99.6307 116.795
Ow 13.4871 105.046 57.9806
Hw 12.5588 105.122 58.1863
Hw 13.6211 106.016 57.8674
Ow 44.9395 14.3417 92.3568
Hw 44.5419 15.2291 92.2125
Hw 44.2116 13.7384 92.2384
Ow 80.3776 86.9405 28.3879
Hw 80.7867 86.2559 28.9683
Hw 80.7134 87.7334 28.8057
Ow 75.3412 51.4802 21.8812
Hw 74.5916 51.8442 22.4125
Hw 76.0628 51.5325 22.5156
Ow 98.5302 42.8014 36.3986
Hw 97.9813 42.2794 36.8908
Hw 99.0517 41.9976 36.1891
Ow 38.0568 13.2848 63.678
Hw 37.6209 12.8365 64.4629
Hw 38.0234 12.6283 62.9896
Ow 130.662 54.4099 99.5592
Hw 130.32 54.979 100.259
Hw 129.948 54.4551 98.8779
Ow 19.4543 50.5911 31.2956
Hw 19.14 50.2286 32.1363
Hw 18.8151 50.2218 30.6473
Ow 19.8136 21.4729 22.6176
Hw 20.7958 21.336 22.7235
Hw 19.5648 20.7449 23.1631
Ow 43.228 112.842 71.8274
Hw 42.894 113.492 72.4191
Hw 44.1753 112.876 72.0638
Ow 14.9842 57.1115 5.4942
Hw 14.2277 57.5413 5.98144
Hw 15.7699 57.3381 6.07877
Ow 48.0506 35.6307 44.6511
Hw 47.3657 35.4094 43.9793
Hw 48.7638 35.0559 44.3148
Ow 22.6174 49.9896 31.7487
Hw 21.7194 50.1192 31.3036
Hw 22.468 50.6717 32.4873
Ow 8.03117 76.2634 9.85781
Hw 7.1101 76.3791 9.51143
Hw 8.44216 77.1117 9.67545
Ow 82.1171 64.3518 106.379
Hw 82.9617 64.7686 106.73
Hw 82.3406 63.6389 105.752
Ow 84.7415 80.7565 110.738
Hw 83.8061 81.0233 110.803
Hw 84.7961 80.3878 109.759
Ow 31.3929 105.966 5.16344
Hw 32.0592 106.113 5.81568
Hw 31.6009 106.681 4.51585
Ow 113.925 4.14186 98.357
Hw 113.626 4.77546 99.0369
Hw 114.876 4.3375 98.4372
Ow 27.4209 52.1922 107.237
Hw 27.033 52.3217 106.372
Hw 27.2635 53.0659 107.61
Ow 66.1186 129.799 40.8604
Hw 65.9231 128.941 40.4241
Hw 65.8601 130.425 40.1363
Ow 52.5793 97.5875 3.20858
Hw 53.3434 98.111 3.47129
Hw 52.4374 97.9631 129.933
Ow 54.3517 133.325 109.769
Hw 54.0345 134.14 110.272
Hw 55.0006 132.921 110.406
Ow 99.5934 59.2558 86.5819
Hw 98.7833 58.8047 86.5806
Hw 99.2064 60.171 86.6086
Ow 84.235 129.285 20.06
Hw 84.062 129.545 21.0097
Hw 84.1455 128.295 20.2039
Ow 108.424 51.9033 53.3397
Hw 109.231 52.3852 53.187
Hw 108.731 51.1447 53.8892
Ow 128.996 38.6818 34.821
Hw 129.397 38.0992 35.4876
Hw 129.165 39.6131 35.2521
Ow 34.2364 30.0532 41.5335
Hw 33.3264 30.188 41.2391
Hw 34.1876 30.3786 42.4635
Ow 128.651 32.1459 62.9878
Hw 128.321 33.0741 62.9595
Hw 129.521 32.2815 62.4933
Ow 66.6628 11.6362 98.8202
Hw 66.4635 11.0568 98.0152
Hw 65.9857 12.3198 98.7631
Ow 129.383 85.7724 33.6411
Hw 129.246 85.6792 34.6455
Hw 130.096 86.4693 33.7283
Ow 112.155 58.786 57.7352
Hw 111.989 57.8341 57.8053
Hw 112.13 58.7924 56.7472
Ow 117.084 113.46 82.3152
Hw 116.538 113.436 81.5331
Hw 116.743 112.644 82.7424
Ow 30.7165 51.0632 40.2854
Hw 31.3496 51.2799 41.0341
Hw 31.1148 51.6761 39.6211
Ow 41.8903 127.602 125.904
Hw 41.2982 126.854 126.169
Hw 41.5879 128.298 126.495
Ow 88.9746 120.82 122.535
Hw 88.9307 121.195 123.43
Hw 89.894 120.898 122.344
Ow 42.5932 16.8448 79.8021
Hw 42.7445 15.8795 79.7339
Hw 42.5631 17.0708 78.8598
Ow 58.7765 83.9935 117.203
Hw 58.6289 83.3043 117.86
Hw 57.8661 84.2066 116.882
Ow 57.0041 120.675 125.157
Hw 56.9049 120.068 125.927
Hw 56.069 120.634 124.807
Ow 93.3983 133.364 96.3951
Hw 93.6961 134.042 97.0579
Hw 93.3404 132.53 96.9137
Ow 9.86138 116.556 30.204
Hw 10.1707 115.674 29.799
Hw 9.44878 116.982 29.4229
Ow 108.607 67.9542 115.896
Hw 108.106 67.1043 115.718
Hw 108.851 67.9153 116.806
Ow 121.726 74.3147 118.668
Hw 120.816 74.4499 118.36
Hw 122.062 73.948 117.813
Ow 72.1789 98.8094 97.6832
Hw 71.1524 98.9749 97.6834
Hw 72.1332 97.8977 97.9278
Ow 65.4006 15.4834 8.76694
Hw 64.5504 15.6079 8.30948
Hw 65.9239 16.2096 8.51312
Ow 91.4359 126.068 94.6634
Hw 92.1828 126.464 95.2038
Hw 91.6425 126.122 93.7218
Ow 91.3195 86.5838 47.9179
Hw 91.0097 86.5603 48.8504
Hw 92.2118 86.8924 48.0262
Ow 121.671 19.0946 125.296
Hw 121.183 19.2096 126.064
Hw 122.441 19.6756 125.424
Ow 53.7797 53.5632 93.394
Hw 53.8037 52.7249 92.9035
Hw 53.0494 53.9502 92.8915
Ow 20.9168 87.2529 110.001
Hw 19.9891 87.5306 110.261
Hw 20.7131 87.1954 108.979
Ow 46.6828 104.537 99.1879
Hw 47.204 104.161 98.5025
Hw 46.6042 103.739 99.7282
Ow 75.8376 41.2667 116.953
Hw 75.6091 40.4113 117.403
Hw 75.2118 41.8296 117.43
Ow 112.712 121.271 107.444
Hw 111.881 121.349 107.968
Hw 112.436 121.89 106.732
Ow 119.313 125.41 3.07323
Hw 118.526 125.827 2.62678
Hw 119.035 124.433 3.26963
Ow 12.5127 12.4698 81.5707
Hw 11.9355 11.6984 81.6271
Hw 12.6189 12.3567 80.5895
Ow 115.072 68.3852 17.3281
Hw 115.975 68.2529 16.9984
Hw 114.815 67.465 17.4043
Ow 104.005 44.9301 57.7516
Hw 103.445 45.6256 57.4079
Hw 104.616 45.4117 58.4089
Ow 87.748 70.6217 98.8629
Hw 86.8153 70.6685 99.0519
Hw 87.7714 70.764 97.9245
Ow 25.3726 12.5298 117.57
Hw 25.4312 13.0264 116.744
Hw 26.1485 12.8232 118.108
Ow 63.8718 14.1062 82.4842
Hw 64.818 14.0716 82.185
Hw 63.3346 14.4548 81.7095
Ow 8.47667 47.4382 51.148
Hw 8.96551 47.9675 51.7726
Hw 7.6516 47.9315 51.0488
Ow 40.7621 90.2874 26.7836
Hw 40.1595 89.6628 27.3231
Hw 41.5398 90.2877 27.368
Ow 58.6591 98.7574 122.368
Hw 58.7672 98.7718 123.381
Hw 58.8021 99.6646 122.109
Ow 23.9524 126.728 47.8943
Hw 23.4694 126.185 48.5764
Hw 23.2747 127.449 47.826
Ow 7.52598 51.8188 57.9282
Hw 6.73671 52.0488 57.3847
Hw 8.20066 52.2429 57.3473
Ow 124.397 105.253 99.2019
Hw 124.089 105.273 98.2478
Hw 124.35 104.327 99.3858
Ow 33.4257 34.8527 67.1095
Hw 33.3052 35.804 67.1886
Hw 34.3855 34.7144 67.1718
Ow 82.8372 17.4921 41.7096
Hw 83.1458 16.9567 40.9413
Hw 83.0697 16.9314 42.4371
Ow 65.3307 19.0269 27.9925
Hw 64.3408 18.7874 27.9579
Hw 65.2573 20.0105 28.0573
Ow 93.0539 42.6083 4.46877
Hw 92.234 42.6312 4.03302
Hw 93.1347 41.6556 4.53776
Ow 3.18702 126.813 88.9386
Hw 3.24949 126.452 88.0149
Hw 3.8667 126.285 89.3995
Ow 114.928 28.1087 38.2842
Hw 114.271 28.5504 37.7373
Hw 115.724 27.9928 37.6675
Ow 76.2533 70.4955 43.2932
Hw 76.1319 71.3618 42.8783
Hw 75.945 69.9192 42.5689
Ow 37.1445 130.102 42.4429
Hw 36.6342 130.833 41.9479
Hw 36.7291 129.242 42.1691
Ow 79.7091 34.9773 49.1651
Hw 80.3697 34.5496 49.7722
Hw 80.19 35.7986 48.9282
Ow 116.699 130.162 48.3721
Hw 115.862 130.465 48.6861
Hw 117.318 130.711 48.7566
Ow 72.5783 114.273 17.5591
Hw 72.5527 114.311 16.5775
Hw 73.4903 113.946 17.7589
Ow 83.1972 53.3787 129.35
Hw 83.1096 52.3669 129.429
Hw 82.7578 53.5397 128.495
Ow 124.147 86.7384 118.315
Hw 124.618 87.5757 118.237
Hw 123.712 86.6591 117.461
Ow 29.2921 70.6666 7.38378
Hw 29.5059 69.7488 7.61252
Hw 28.8513 71.054 8.19069
Ow 41.0002 126.386 101.09
Hw 40.3696 125.701 101.289
Hw 41.4443 126.057 100.316
Ow 53.1573 135.753 129.325
Hw 52.6305 135.1 128.817
Hw 52.5372 135.979 2.45267
Ow 85.3018 31.7761 129.756
Hw 85.6959 31.7427 128.825
Hw 84.5962 32.3919 129.737
Ow 52.7445 105.722 74.5384
Hw 53.1405 106.27 73.8951
Hw 53.5893 105.566 75.0268
Ow 128.392 30.2303 21.2992
Hw 129.021 31.0215 21.522
Hw 127.626 30.4236 21.8177
Ow 97.5137 128.958 37.4305
Hw 96.948 128.192 37.1552
Hw 96.7469 129.599 37.5978
Ow 7.81621 35.5453 62.3073
Hw 7.70417 35.3574 63.2613
Hw 7.03967 36.1776 62.2314
Ow 75.2226 24.563 115.403
Hw 75.2928 23.6681 115.693
Hw 74.3995 24.827 115.864
Ow 50.9455 126.141 93.646
Hw 50.7057 126.14 92.7192
Hw 50.1032 125.746 94.0836
Ow 23.1814 117.623 109.788
Hw 23.8014 118.311 109.843
Hw 22.818 117.677 110.66
Ow 23.2136 75.083 121.576
Hw 23.329 74.1527 121.315
Hw 22.5658 75.2836 120.925
Ow 69.8491 93.2088 10.8348
Hw 69.9642 92.3119 10.4635
Hw 69.5895 93.8002 10.0201
Ow 81.8491 14.9497 121.41
Hw 81.0248 14.473 121.196
Hw 81.5575 15.8629 121.182
Ow 32.9039 127.949 106.16
Hw 32.3251 128.601 106.625
Hw 32.4295 127.936 105.267
Ow 131.514 94.4692 124.566
Hw 131.493 95.3548 124.931
Hw 131.291 94.6881 123.643
Ow 123.351 64.3863 13.322
Hw 122.97 64.8864 14.0365
Hw 124.3 64.5137 13.3724
Ow 7.42039 98.5318 44.1515
Hw 8.2097 99.0721 44.2059
Hw 7.16367 98.5891 45.0667
Ow 98.5017 17.402 4.8496
Hw 98.7741 18.2693 4.57595
Hw 98.8911 16.825 4.1545
Ow 126.873 96.74 78.1173
Hw 126.325 96.5997 78.887
Hw 127.701 97.1106 78.5759
Ow 85.5639 80.5267 40.3967
Hw 85.5266 81.138 39.6194
Hw 86.2581 79.97 40.1518
Ow 55.2 92.4785 53.0971
Hw 54.4205 92.3075 52.5842
Hw 55.8409 92.0304 52.626
Ow 85.3074 28.9354 122.929
Hw 84.7273 28.1926 123.182
Hw 85.1175 28.9645 121.98
Ow 100.455 106.051 18.9838
Hw 100.573 105.178 19.3325
Hw 99.9439 105.786 18.1974
Ow 37.0517 13.1808 77.2804
Hw 36.1495 13.4986 77.1664
Hw 36.9138 12.8049 78.1855
Ow 66.3074 126.094 102.859
Hw 66.6188 126.993 103.129
Hw 65.3527 126.232 102.851
Ow 125.068 62.8843 112.91
Hw 125.102 63.4101 113.739
Hw 124.375 62.187 113.165
Ow 19.6049 89.3364 7.70158
Hw 18.7766 89.1318 8.16956
Hw 20.1413 88.4577 7.81093
Ow 23.5774 4.99155 77.2704
Hw 24.5191 5.40844 77.2981
Hw 23.8002 4.51694 76.4366
Ow 9.05904 109.96 16.4979
Hw 9.69645 110.152 17.2091
Hw 9.5832 109.298 16.058
Ow 41.3662 118.659 54.9486
Hw 40.8321 118.628 55.7704
Hw 40.706 118.664 54.1962
Ow 130.561 129.611 103.623
Hw 131.189 129.174 103.042
Hw 130.208 128.752 104.014
Ow 3.42594 111.771 39.6392
Hw 2.75777 111.094 39.5937
Hw 4.19056 111.204 39.5734
Ow 61.5757 27.2628 42.0899
Hw 60.9289 27.7954 41.5836
Hw 61.3444 26.3708 41.7287
Ow 60.8164 31.672 32.0624
Hw 60.8211 32.6475 31.9216
Hw 61.3733 31.3988 31.3923
Ow 83.4724 23.5162 27.0531
Hw 83.4243 24.3575 26.4586
Hw 82.6928 23.5621 27.6324
Ow 100.489 14.9754 31.2079
Hw 101.158 15.2681 30.6424
Hw 100.58 15.6431 31.9372
Ow 13.2459 117.058 89.3234
Hw 13.2708 117.959 89.6336
Hw 13.5033 116.649 90.1656
Ow 51.3981 49.62 96.6215
Hw 52.1681 49.0293 96.9204
Hw 51.8589 50.2169 96.0377
Ow 126.169 74.5152 67.7294
Hw 125.213 74.2323 67.95
Hw 126.14 74.6724 66.8002
Ow 9.33491 29.3751 20.4364
Hw 9.78387 29.2667 21.2949
Hw 9.99609 29.8017 19.9192
Ow 61.9768 76.6008 4.52532
Hw 61.132 76.9854 4.86766
Hw 62.5241 77.3816 4.55505
Ow 130.88 109.621 60.7067
Hw 130.869 110.512 60.9278
Hw 131.353 109.689 59.8564
Ow 40.2817 114.332 3.79771
Hw 41.0562 113.917 4.16615
Hw 39.921 113.705 3.116
Ow 105.561 74.5859 110.198
Hw 105.93 73.7332 109.829
Hw 104.83 74.7047 109.537
Ow 108.012 70.8372 52.2562
Hw 108.69 70.184 52.5532
Hw 108.582 71.3895 51.6873
Ow 119.662 25.9748 121.144
Hw 119.76 25.5955 122.021
Hw 120.286 25.5423 120.572
Ow 22.7327 109.896 72.1288
Hw 23.4802 109.416 71.7501
Hw 22.3751 109.154 72.7101
Ow 105.382 25.6952 82.669
Hw 104.651 25.1328 83.0242
Hw 105.013 26.599 82.8331
Ow 50.9272 111.593 60.1793
Hw 50.1906 111.224 59.6415
Hw 50.4645 111.842 61.064
Ow 114.363 50.2292 96.5348
Hw 113.463 49.8118 96.6534
Hw 114.502 50.418 97.4619
Ow 81.3845 121.835 21.5482
Hw 82.286 122.127 21.5275
Hw 80.956 122.347 20.8643
Ow 72.8339 121.176 34.4086
Hw 72.7099 121.405 35.344
Hw 72.3314 121.917 34.0019
Ow 7.91253 32.2514 27.7425
Hw 8.42634 31.3857 27.8061
Hw 7.18702 32.1135 28.3866
Ow 77.3501 15.7294 109.007
Hw 76.6605 16.3221 108.657
Hw 76.8289 15.1719 109.61
Ow 7.2612 72.8653 43.8627
Hw 8.03799 72.9539 43.3087
Hw 6.52386 73.2134 43.2856
Ow 51.7164 126.042 49.4023
Hw 51.031 125.748 50.0193
Hw 52.4734 125.448 49.606
Ow 79.9598 33.7434 103.48
Hw 80.3882 32.9126 103.795
Hw 80.3371 33.8063 102.574
Ow 109.972 41.5319 62.6299
Hw 109.729 41.3666 61.6919
Hw 109.879 42.5349 62.6006
Ow 31.2659 4.44614 40.9115
Hw 31.9161 3.83798 40.4538
Hw 31.5097 4.27899 41.834
Ow 84.9253 68.2401 9.41992
Hw 84.4561 67.654 8.73845
Hw 84.872 67.6092 10.1666
Ow 41.637 69.6018 16.9995
Hw 41.0451 69.1041 16.5294
Hw 42.249 69.7232 16.3112
Ow 35.3951 15.3082 77.7908
Hw 35.3454 15.6487 78.6683
Hw 35.3449 16.1401 77.2981
Ow 118.032 115.753 9.41453
Hw 118.597 115.318 10.073
Hw 117.262 115.729 9.89999
Ow 71.6871 109.841 23.877
Hw 71.062 110.559 24.0676
Hw 71.0084 109.19 23.447
Ow 78.4434 57.2725 90.3257
Hw 79.0867 57.4949 89.5869
Hw 78.9682 56.5756 90.7433
Ow 51.5762 49.2263 33.6449
Hw 51.1616 50.0839 33.6561
Hw 50.8357 48.6405 33.8071
Ow 48.7001 83.1878 15.3309
Hw 48.9004 83.3742 14.3709
Hw 49.4257 83.6071 15.8695
Ow 63.644 128.942 123.605
Hw 63.9993 129.673 123.148
Hw 63.7795 128.169 123.015
Ow 126.825 86.851 115.285
Hw 127.562 87.3298 114.924
Hw 127.124 85.8974 115.052
Ow 27.5968 72.341 103.615
Hw 27.6226 73.2742 103.282
Hw 28.5017 72.0864 103.707
Ow 96.8836 125.317 89.7477
Hw 96.4198 125.412 90.6126
Hw 96.414 125.979 89.2482
Ow 102.85 111.44 124.052
Hw 102.797 111.176 124.97
Hw 102.535 112.368 124.081
Ow 125.278 117.294 74.3941
Hw 126.259 117.193 74.3665
Hw 124.819 116.47 74.6604
Ow 45.8915 28.1279 42.1022
Hw 46.059 27.8075 41.2304
Hw 44.9303 28.3513 42.0764
Ow 128.84 73.4156 19.0593
Hw 128.291 73.559 19.8562
Hw 129.124 74.3475 18.8941
Ow 99.3674 123.784 119.185
Hw 99.0107 124.059 118.308
Hw 99.5076 122.838 119.071
Ow 122.857 25.624 19.0216
Hw 123.836 25.5596 18.9037
Hw 122.767 26.0902 19.9053
Ow 78.3443 66.8341 20.5258
Hw 79.0378 66.6384 21.2016
Hw 78.73 66.4406 19.7217
Ow 29.2586 128.541 25.1472
Hw 29.5279 128.895 24.319
Hw 30.0474 128.864 25.6345
Ow 104.367 7.45715 76.0551
Hw 105.275 7.40988 75.6585
Hw 104.241 6.73456 76.6803
Ow 88.2134 44.9971 77.1476
Hw 88.5037 44.114 76.8295
Hw 87.3261 44.8002 77.5863
Ow 34.6969 136.247 66.352
Hw 34.2349 135.422 66.1057
Hw 35.6561 135.992 66.0774
Ow 16.6209 36.5577 25.873
Hw 15.8411 36.0242 25.9505
Hw 16.7723 36.5391 24.9016
Ow 23.808 92.1262 117.432
Hw 23.9798 92.9793 117.885
Hw 22.9063 92.1475 117.708
Ow 123.854 59.1363 122.922
Hw 124.111 58.2673 122.583
Hw 124.224 59.0604 123.814
Ow 125.29 57.0137 25.4102
Hw 124.879 56.2165 25.7357
Hw 124.576 57.2535 24.7874
Ow 125.655 56.8928 4.32644
Hw 125.042 57.0234 3.60112
Hw 126.334 56.2907 3.90936
Ow 3.55114 60.3802 108.16
Hw 3.67399 59.9002 107.335
Hw 4.47922 60.7474 108.2
Ow 3.69822 125.608 123.154
Hw 3.39377 125.365 122.263
Hw 3.74858 126.571 122.97
Ow 109.681 107.953 61.2568
Hw 110.035 108.488 60.5444
Hw 110.377 107.308 61.3583
Ow 125.325 14.0796 25.6905
Hw 124.849 13.9327 24.8713
Hw 126.025 13.3839 25.5158
Ow 20.1533 84.4244 129.636
Hw 20.1568 83.4588 129.362
Hw 19.181 84.5201 129.831
Ow 112.457 7.21561 116.559
Hw 112.67 6.50657 117.179
Hw 112.565 7.97135 117.2
Ow 127.418 52.5911 93.6962
Hw 126.992 52.8581 92.8755
Hw 128.167 52.1093 93.3054
Ow 7.08635 95.9554 87.6213
Hw 7.56676 95.8071 86.8839
Hw 7.75455 95.5842 88.2327
Ow 124.639 107.45 42.888
Hw 124.241 107.973 42.197
Hw 123.972 107.445 43.5715
Ow 2.96644 112.191 16.3501
Hw 2.77034 111.233 16.1861
Hw 3.90666 112.185 16.4568
Ow 89.5703 133.757 34.8921
Hw 90.3934 134.202 34.9329
Hw 89.7074 132.956 35.4297
Ow 87.3828 75.7873 88.8712
Hw 86.7257 76.4828 88.7522
Hw 88.0314 76.2232 89.4298
Ow 47.4307 50.1765 45.7047
Hw 47.7515 50.4818 44.8618
Hw 47.0666 50.9088 46.1421
Ow 2.8006 90.7867 111.173
Hw 2.57952 90.7676 112.107
Hw 3.68844 90.3575 111.206
Ow 101.498 35.4933 47.4243
Hw 101.07 36.0461 46.7746
Hw 101.004 34.7023 47.4792
Ow 42.6849 65.2743 21.853
Hw 42.7805 64.365 21.4048
Hw 43.5579 65.4612 22.2774
Ow 8.67709 17.5167 86.7998
Hw 7.88488 17.1189 87.2002
Hw 8.45233 17.8458 85.9539
Ow 90.2602 20.8778 128.841
Hw 89.8545 21.4036 128.148
Hw 89.9255 21.3414 129.604
Ow 130.285 133.197 94.1633
Hw 129.869 132.99 94.9928
Hw 130.986 132.532 94.1058
Ow 35.9761 76.0377 7.72252
Hw 35.6935 76.1906 6.80487
Hw 35.3291 76.5888 8.17375
Ow 78.4548 16.2799 54.4648
Hw 79.2975 16.7774 54.4151
Hw 78.5587 15.6712 53.7535
Ow 10.6596 47.4705 79.3571
Hw 11.0005 46.7894 78.7537
Hw 11.5268 47.8965 79.6099
Ow 96.3295 6.51906 13.2344
Hw 96.5399 5.74899 13.7299
Hw 96.5959 6.16479 12.3739
Ow 124.868 93.8044 37.6851
Hw 124.92 93.2522 38.5037
Hw 125.053 93.0776 37.0285
Ow 38.6101 75.3039 26.53
Hw 38.1462 75.5407 25.6629
Hw 39.1766 74.5674 26.2439
Ow 120.622 16.0472 33.3419
Hw 121.107 16.2134 34.1434
Hw 119.83 15.6141 33.6266
Ow 29.3399 43.4467 84.4757
Hw 28.8184 43.693 85.2716
Hw 30.1695 43.0316 84.8508
Ow 97.9026 93.6451 89.3642
Hw 97.2682 93.9979 88.8019
Hw 97.5951 94.1006 90.2087
Ow 59.3884 97.627 93.2504
Hw 59.7 97.981 92.4001
Hw 58.531 98.1297 93.3225
Ow 98.8629 23.4376 73.5462
Hw 99.5823 23.0381 74.1448
Hw 98.4753 24.2501 74.0663
Ow 128.898 66.9877 23.5112
Hw 129.414 67.7938 23.6096
Hw 128.249 67.201 22.765
Ow 112.473 32.609 27.568
Hw 113.041 31.8698 27.861
Hw 112.242 33.007 28.3952
Ow 38.4127 29.9989 120.075
Hw 38.4452 29.5153 119.304
Hw 37.4658 30.3784 119.988
Ow 104.207 117.268 73.9104
Hw 103.873 117.584 74.7973
Hw 104.181 118.028 73.3147
Ow 46.8685 112.344 105.045
Hw 46.5344 112.729 105.866
Hw 46.5833 113.066 104.419
Ow 40.2981 129.43 62.3936
Hw 39.7423 130.165 62.7177
Hw 40.4544 128.842 63.129
Ow 116.159 44.7503 21.8369
Hw 116.875 45.2872 21.4259
Hw 116.293 44.9663 22.7703
Ow 9.20195 136.797 39.209
Hw 9.39786 136.464 38.3526
Hw 8.32707 137.135 39.1101
Ow 68.1456 33.7226 67.475
Hw 68.7022 34.2411 68.1013
Hw 67.7207 34.4296 66.9405
Ow 25.7662 11.1421 22.387
Hw 25.9208 11.17 21.4291
Hw 24.9364 10.6511 22.397
Ow 80.8237 107.585 47.3068
Hw 80.0527 108.069 47.6489
Hw 81.1244 107.062 48.024
Ow 10.7249 19.5953 64.4616
Hw 10.0747 18.8942 64.5848
Hw 10.2226 20.4492 64.7091
Ow 20.2956 134.469 13.2726
Hw 19.9016 135.276 13.5876
Hw 19.7445 134.185 12.5204
Ow 82.1544 134.716 92.6617
Hw 82.1926 134.112 91.8965
Hw 81.8256 134.163 93.3146
Ow 86.0108 28.0704 16.7577
Hw 85.9053 27.1685 16.9551
Hw 85.7522 27.969 15.8176
Ow 22.8687 131.232 36.2403
Hw 22.8135 130.403 35.7258
Hw 23.8187 131.366 36.273
Ow 67.7516 104.175 129.594
Hw 66.8024 104.307 129.435
Hw 67.7984 104.121 3.01284
Ow 76.2188 131.914 23.715
Hw 76.9706 131.838 24.3201
Hw 76.0148 130.933 23.6238
Ow 32.3639 103.014 39.6986
Hw 31.5114 103.262 40.144
Hw 31.9637 102.736 38.7989
Ow 49.5504 69.5379 43.3556
Hw 50.0676 69.1552 44.1331
Hw 50.3269 69.8508 42.7756
Ow 10.9978 134.702 103.103
Hw 10.6889 134.473 102.191
Hw 11.679 135.381 102.916
Ow 19.9736 22.7479 12.1114
Hw 20.8933 22.6767 12.3243
Hw 19.6872 23.1593 12.9521
Ow 74.2254 61.889 91.8754
Hw 73.2814 61.8428 91.6478
Hw 74.4376 60.9453 91.7162
Ow 18.1247 124.042 26.5767
Hw 17.6288 123.33 27.0232
Hw 17.7854 124.851 26.9605
Ow 75.519 25.1315 38.5666
Hw 76.2171 25.6605 38.9766
Hw 75.6631 24.2401 39.0007
Ow 96.3199 123.614 109.185
Hw 97.2681 123.39 109.092
Hw 96.0766 122.954 109.874
Ow 122.551 27.5636 126.439
Hw 123.328 28.201 126.45
Hw 122.596 27.0911 127.214
Ow 42.3794 18.8066 94.0466
Hw 42.2141 17.9822 93.5767
Hw 42.4532 18.4872 95.0119
Ow 33.1008 90.7168 75.9889
Hw 32.8654 90.6986 75.0325
Hw 33.1471 89.7538 76.1936
Ow 23.5426 24.5234 83.5502
Hw 24.4684 24.6451 83.2928
Hw 23.0599 25.2367 83.0191
Ow 35.3332 106.24 117.243
Hw 35.0466 105.421 117.769
Hw 34.5802 106.807 117.525
Ow 71.658 74.0897 10.9705
Hw 72.0799 73.3645 10.4996
Hw 72.3484 74.376 11.6113
Ow 120.401 74.5351 17.2084
Hw 119.583 74.15 16.9801
Hw 120.065 75.4426 17.4992
Ow 70.7054 61.6 110.75
Hw 69.9111 62.0259 111.177
Hw 70.2848 60.743 110.587
Ow 83.6602 6.25739 85.6848
Hw 83.9745 5.78734 84.975
Hw 83.9948 7.10221 85.4152
Ow 52.6152 10.3237 53.4713
Hw 53.3199 9.67184 53.1213
Hw 52.2448 9.81141 54.1851
Ow 73.905 49.1577 43.4746
Hw 73.2912 48.9748 42.7236
Hw 73.3089 49.7226 44.0015
Ow 108.788 44.6743 68.4601
Hw 108.125 44.2684 68.9827
Hw 108.394 45.547 68.2489
Ow 79.2372 19.6502 70.0682
Hw 78.6295 19.5266 69.331
Hw 78.7491 20.394 70.4718
Ow 29.2901 100.495 123.39
Hw 28.3608 100.209 123.63
Hw 29.2153 101.414 123.639
Ow 26.4866 95.5648 49.3659
Hw 25.5959 95.8533 49.3209
Hw 27.0092 96.3879 49.2128
Ow 102.308 86.0952 33.7581
Hw 102.102 85.2201 33.5126
Hw 103.286 86.0863 33.8426
Ow 112.884 94.5929 88.0256
Hw 113.44 95.4168 88.1107
Hw 112.99 94.4268 87.0685
Ow 102.007 27.2403 110.811
Hw 101.684 26.379 111.168
Hw 101.181 27.8114 110.879
Ow 42.6127 78.0836 43.5027
Hw 43.3044 77.4522 43.8738
Hw 42.7885 78.2762 42.6095
Ow 35.6176 112.075 53.9428
Hw 35.7564 112.774 54.5855
Hw 36.234 112.328 53.1988
Ow 130.055 55.2651 27.7832
Hw 130.777 55.9091 27.5834
Hw 129.4 55.6288 27.1957
Ow 112.624 121.726 18.5556
Hw 112.488 122.753 18.5547
Hw 112.013 121.549 19.325
Ow 74.1894 92.9571 91.4584
Hw 74.5507 92.0434 91.3812
Hw 74.0269 93.1277 90.4536
Ow 51.0584 123.645 91.5955
Hw 50.106 123.762 91.8236
Hw 51.4293 123.562 92.4701
Ow 13.979 51.5212 27.5035
Hw 14.0218 52.0839 26.7322
Hw 14.6389 52.0082 28.0179
Ow 101.374 32.4145 93.8786
Hw 100.913 32.6854 94.7128
Hw 101.752 33.2506 93.5572
Ow 26.1469 85.1576 20.013
Hw 26.0228 86.0216 19.4787
Hw 26.1006 84.4761 19.3605
Ow 37.4328 117.668 109.294
Hw 37.7223 117.066 110.011
Hw 38.0124 117.44 108.611
Ow 120.544 30.3922 64.9742
Hw 121.299 30.2569 64.3726
Hw 119.919 30.8542 64.4145
Ow 114.346 47.125 4.34794
Hw 114.357 47.8492 3.70416
Hw 113.755 46.4671 3.90285
Ow 13.8204 84.5938 75.7779
Hw 13.3371 84.9396 75.0414
Hw 13.4091 83.6917 75.8228
Ow 18.9777 6.17659 62.988
Hw 19.2472 7.10246 62.8033
Hw 19.8227 5.82349 63.2906
Ow 126.703 20.502 121.503
Hw 126.159 20.3037 120.732
Hw 127.268 21.2475 121.262
Ow 55.2267 39.0532 74.7684
Hw 55.4999 39.9533 74.9985
Hw 55.365 39.157 73.827
Ow 23.9342 92.7194 63.5445
Hw 22.9767 92.6228 63.36
Hw 24.1086 92.465 64.4656
Ow 106.665 86.4209 50.8279
Hw 105.761 86.5374 51.1278
Hw 106.98 85.7883 51.4799
Ow 78.3206 33.6684 127.596
Hw 77.7924 34.4467 127.248
Hw 77.865 32.9014 127.197
Ow 47.6307 35.1704 103.777
Hw 47.7085 36.1392 103.844
Hw 47.8925 35.0149 104.718
Ow 128.752 88.6289 81.3104
Hw 128.886 87.9904 80.5568
Hw 127.83 88.6406 81.5536
Ow 68.0694 29.7764 13.57
Hw 68.2748 28.9485 13.0378
Hw 68.9476 29.8084 13.9714
Ow 105.118 37.6176 16.7908
Hw 105.819 38.1615 17.1533
Hw 105.092 36.9396 17.5213
Ow 7.02354 102.09 43.3211
Hw 6.28118 102.689 42.8659
Hw 6.46061 101.314 43.7179
Ow 107.674 64.4646 23.8203
Hw 106.726 64.215 23.6807
Hw 108.06 64.7348 22.9944
Ow 96.0678 97.5037 98.0384
Hw 96.6104 97.6166 98.7841
Hw 95.5542 98.3974 98.1345
Ow 126.257 123.705 108.272
Hw 125.483 123.615 107.641
Hw 126.592 124.561 108.018
Ow 31.025 73.2007 92.9218
Hw 30.4552 72.7893 92.2293
Hw 30.4286 73.7744 93.4197
Ow 59.8327 127.016 19.9251
Hw 60.2289 127.383 19.084
Hw 59.0219 126.522 19.5573
Ow 81.851 104.577 69.9175
Hw 81.1855 104.988 70.5812
Hw 82.4711 105.321 69.8582
Ow 42.4712 56.4931 114.207
Hw 42.9802 55.9999 114.892
Hw 42.1288 57.2083 114.728
Ow 94.1083 57.0473 112.787
Hw 94.4008 56.1751 113.167
Hw 93.2824 57.2824 113.325
Ow 88.9045 67.8694 30.14
Hw 88.489 67.0905 30.5874
Hw 89.3643 67.5475 29.3879
Ow 101.603 28.8576 7.33913
Hw 101.822 28.0758 6.7897
Hw 101.126 28.4907 8.08877
Ow 20.2971 31.0096 51.731
Hw 19.6965 31.6483 51.2828
Hw 20.4217 30.4231 51.0199
Ow 77.842 131.853 125.908
Hw 78.5677 132.307 125.482
Hw 78.2179 131.966 126.795
Ow 18.2426 76.401 66.9413
Hw 17.5874 77.0052 66.4255
Hw 17.7638 75.6188 67.1824
Ow 39.4752 101.273 98.4684
Hw 39.9999 100.68 99.1249
Hw 38.8753 101.677 99.1384
Ow 4.83333 129.838 83.191
Hw 5.66182 130.058 83.6414
Hw 5.04686 128.909 83.0085
Ow 14.0589 115.555 65.7651
Hw 13.2184 115.916 65.5581
Hw 14.3739 115.392 64.8598
Ow 43.1313 104.856 26.9641
Hw 43.8634 104.29 26.6194
Hw 43.5336 105.711 27.1316
Ow 15.241 104.675 32.8191
Hw 15.3559 103.874 33.3318
Hw 14.4006 105.074 33.1479
Ow 115.039 128.47 15.8043
Hw 114.511 128.196 15.0358
Hw 114.946 129.434 15.8007
Ow 69.4817 9.21659 114
Hw 69.8716 8.59944 114.641
Hw 68.7103 9.69864 114.454
Ow 112.265 116.347 110.206
Hw 112.956 116.187 109.557
Hw 111.599 115.823 109.749
Ow 23.3579 89.8728 120.765
Hw 23.4415 90.8616 120.994
Hw 23.0888 89.8703 119.812
Ow 54.1563 90.98 36.4574
Hw 53.9928 90.2573 37.0828
Hw 55.1035 90.9451 36.4391
Ow 2.92752 92.8174 107.337
Hw 3.14572 92.6189 108.283
Hw 2.03179 93.1425 107.435
Ow 123.656 66.8286 117.889
Hw 123.422 67.4741 118.628
Hw 122.946 66.1925 117.899
Ow 50.7172 130.714 49.9094
Hw 50.825 130.003 49.246
Hw 50.1696 131.461 49.5802
Ow 71.3116 118.641 98.5106
Hw 70.8515 119.493 98.5945
Hw 72.2419 118.928 98.2966
Ow 2.47065 99.4535 32.5601
Hw 1.59863 99.5832 32.2291
Hw 2.37617 98.6755 33.1267
Ow 69.6244 70.209 106.471
Hw 70.3024 69.5836 106.204
Hw 69.4846 70.6702 105.621
Ow 47.2368 6.58327 55.2613
Hw 46.9795 7.54027 55.2593
Hw 47.5336 6.53234 54.3313
Ow 89.0288 3.10472 8.06648
Hw 88.1415 2.90236 7.68357
Hw 88.6541 3.69925 8.78928
Ow 14.6306 80.0936 6.09562
Hw 15.426 79.5829 5.78737
Hw 14.4251 79.7394 6.97966
Ow 43.8289 111.234 6.06571
Hw 43.7948 110.268 6.24793
Hw 44.5373 111.384 6.64092
Ow 90.4158 128.519 20.6298
Hw 91.1144 128.707 21.2855
Hw 90.5201 129.336 20.0669
Ow 64.9606 94.4083 11.5384
Hw 64.366 94.2518 12.2093
Hw 64.8784 93.5853 11.0022
Ow 67.7264 10.981 35.5017
Hw 67.3239 11.0449 34.6139
Hw 68.0214 11.8742 35.6511
Ow 80.6476 71.647 110.602
Hw 79.9395 71.3213 109.949
Hw 80.0225 71.6416 111.356
Ow 57.3931 99.9492 8.19901
Hw 57.3967 100.271 9.09161
Hw 56.5674 100.4 7.87934
Ow 65.9299 6.14709 126.851
Hw 66.3734 6.94921 127.158
Hw 65.1035 6.19338 127.445
Ow 109.428 115.83 98.6
Hw 109.631 116.788 98.3428
Hw 108.568 116.047 99.0716
Ow 29.163 58.4602 93.3654
Hw 30.0563 58.7807 93.4946
Hw 28.994 58.6094 92.385
Ow 3.58453 27.7798 32.3146
Hw 3.41845 27.4894 33.1745
Hw 4.1909 28.468 32.4463
Ow 3.31777 77.7793 127.559
Hw 3.48379 76.8995 127.26
Hw 2.39822 77.9555 127.294
Ow 49.3727 49.6446 2.53532
Hw 49.8929 48.9566 3.05833
Hw 48.7401 49.1451 129.569
Ow 53.2543 19.0625 126.972
Hw 52.384 19.224 126.507
Hw 52.9653 18.68 127.795
Ow 111.175 61.5506 64.8896
Hw 111.755 60.7745 64.8761
Hw 111.671 62.0163 64.1926
Ow 75.5075 67.4607 43.3912
Hw 75.4305 67.691 42.4108
Hw 75.1365 66.5329 43.322
Ow 59.9461 60.5231 112.444
Hw 60.8867 60.6327 112.627
Hw 59.7299 61.4576 112.357
Ow 71.5478 42.5442 98.2832
Hw 72.0285 42.2858 99.1067
Hw 70.6963 42.8535 98.6935
Ow 35.8681 128.13 34.3674
Hw 36.837 128.299 34.1336
Hw 35.8981 127.184 34.599
Ow 3.85856 65.3013 101.447
Hw 3.07389 65.2725 102.098
Hw 3.92625 66.2576 101.383
Ow 43.2526 25.347 57.6131
Hw 43.0109 25.9401 56.8852
Hw 43.1728 25.9913 58.4025
Ow 106.323 7.43068 93.6456
Hw 106.929 8.17802 93.7378
Hw 105.781 7.95673 93.0405
Ow 8.04287 78.0134 71.8323
Hw 8.32675 77.4484 71.0508
Hw 8.11374 77.2816 72.48
Ow 87.7293 79.2415 85.253
Hw 88.2182 78.4816 84.9889
Hw 88.3921 79.8155 85.6378
Ow 25.4862 51.8274 125.733
Hw 25.1457 52.3847 126.552
Hw 24.8252 51.1691 125.735
Ow 37.2282 121.961 61.5959
Hw 37.153 122.568 62.376
Hw 37.0758 121.118 61.9993
Ow 22.4104 12.1807 40.8823
Hw 22.1633 11.6154 41.6857
Hw 22.6159 11.5682 40.1175
Ow 53.4726 43.5691 33.0113
Hw 53.6039 44.5044 33.3102
Hw 54.2928 43.2737 33.3288
Ow 57.4142 30.0128 18.6735
Hw 57.3512 30.8054 19.3204
Hw 57.0035 30.3743 17.8221
Ow 28.1882 28.6315 61.625
Hw 28.0732 27.6321 61.6079
Hw 28.0874 28.8158 62.5575
Ow 60.1005 118.279 108.314
Hw 59.2127 118.343 108.733
Hw 59.8229 118.865 107.653
Ow 12.0466 38.7453 119.961
Hw 12.1381 39.6597 119.803
Hw 11.1156 38.6652 120.02
Ow 34.5439 12.256 75.6375
Hw 33.9412 11.5251 75.9863
Hw 33.8596 12.9734 75.4695
Ow 113.601 122.618 36.8995
Hw 113.49 122.731 35.9587
Hw 112.907 121.911 37.0542
Ow 88.0717 64.8512 78.9976
Hw 87.2518 64.3161 78.7865
Hw 88.5749 64.9254 78.15
Ow 20.5872 6.94729 101.596
Hw 20.0631 6.44378 100.973
Hw 21.393 6.47785 101.456
Ow 67.5937 49.0205 72.9375
Hw 67.9897 49.8102 72.7146
Hw 67.3153 48.6719 72.0542
Ow 59.5554 38.3757 114.165
Hw 59.0368 38.6934 114.871
Hw 58.8278 38.6343 113.532
Ow 94.0699 137.871 112.269
Hw 93.3216 137.287 112.534
Hw 94.0334 3.26656 112.838
Ow 91.0272 11.6265 125.228
Hw 91.4188 11.9143 126.071
Hw 90.1035 11.3572 125.463
Ow 124.848 47.6334 114.93
Hw 124.692 46.8034 114.38
Hw 125.763 47.8234 114.556
Ow 94.4511 83.6669 24.3686
Hw 95.4367 83.7069 24.0789
Hw 94.0279 83.2537 23.6235
Ow 15.4213 105.773 96.8043
Hw 14.8285 105.244 97.4433
Hw 15.8034 106.379 97.4915
Ow 130.334 117.083 84.8852
Hw 130.617 117.427 84.0486
Hw 131.157 116.558 85.0121
Ow 121.9 69.599 90.697
Hw 122.733 69.2215 91.0929
Hw 121.443 68.8315 90.3828
Ow 1.7691 108.756 69.6388
Hw 1.85323 107.946 69.1028
Hw 1.82769 109.357 68.8629
Ow 104.288 65.8093 92.2888
Hw 104.947 66.4935 92.2699
Hw 104.521 65.2226 91.5698
Ow 90.6314 45.6689 50.0105
Hw 90.754 46.266 49.2691
Hw 89.7585 45.3493 49.7097
Ow 78.3796 49.6835 70.2131
Hw 78.8908 50.2767 69.6295
Hw 77.4212 49.7842 69.979
Ow 9.5487 76.8492 22.5985
Hw 9.15898 76.0732 22.1331
Hw 10.2869 76.9828 21.9743
Ow 42.8658 117.313 41.5618
Hw 43.3357 117.428 42.4433
Hw 42.7474 116.393 41.5964
Ow 56.5628 92.474 12.7479
Hw 56.4792 93.4236 12.9743
Hw 56.7563 92.5769 11.7866
Ow 85.68 89.4938 89.9526
Hw 85.8368 89.5967 88.9919
Hw 85.2117 88.6759 89.9296
Ow 56.2679 27.8852 20.0129
Hw 56.5727 27.3847 19.2811
Hw 56.4828 28.7546 19.7264
Ow 56.6277 35.543 50.7529
Hw 56.6398 34.686 51.2287
Hw 56.8853 35.2853 49.8724
Ow 19.602 34.1476 21.7623
Hw 19.4467 33.4152 21.1794
Hw 20.2637 34.6309 21.2725
Ow 111.528 72.1339 90.4751
Hw 110.838 71.9805 89.9008
Hw 111.167 72.6748 91.1985
Ow 117.652 98.4264 38.1397
Hw 117.327 97.5495 38.1208
Hw 117.819 98.482 37.2079
Ow 29.0636 127.743 83.522
Hw 28.6512 128.354 82.8337
Hw 28.5243 126.976 83.5718
Ow 12.0432 18.7133 62.2305
Hw 12.8514 18.2803 62.4641
Hw 11.7133 18.9635 63.1255
Ow 124.821 35.4837 22.3918
Hw 125.243 35.7706 21.5238
Hw 124.804 34.5658 22.1533
Ow 65.5914 113.18 39.7687
Hw 64.7754 113.365 39.3827
Hw 65.3221 112.397 40.2513
Ow 67.5087 50.7986 35.8708
Hw 68.1143 50.1392 36.2882
Hw 67.1842 50.3469 35.089
Ow 46.2406 14.5628 34.0445
Hw 46.2696 13.6363 34.2308
Hw 46.1583 14.597 33.0796
Ow 10.165 136.657 69.104
Hw 9.88495 136.082 69.8174
Hw 9.60455 136.351 68.3883
Ow 4.15373 8.47564 46.4927
Hw 4.21843 8.19087 45.5363
Hw 3.38295 9.07116 46.5355
Ow 21.9697 41.7648 47.3384
Hw 22.7085 41.2456 47.0763
Hw 22.0701 42.494 46.6657
Ow 82.4286 87.3733 115.933
Hw 82.6826 88.2774 115.632
Hw 81.5672 87.4439 116.398
Ow 99.1793 25.7024 113.502
Hw 98.9366 26.2603 114.287
Hw 98.3035 25.2482 113.324
Ow 101.458 80.4276 19.691
Hw 101.079 80.6816 20.6046
Hw 100.739 80.8624 19.1084
Ow 130.879 59.423 13.7138
Hw 130.906 58.8633 14.5249
Hw 131.006 58.7243 13.0226
Ow 112.81 37.147 10.3112
Hw 112.859 37.9318 9.72743
Hw 112.945 37.6213 11.1261
Ow 111.338 115.067 93.8277
Hw 112.194 115.257 93.3512
Hw 111.275 114.15 93.6502
Ow 41.5184 133.079 35.3689
Hw 41.6402 132.658 34.4593
Hw 40.8159 133.724 35.0256
Ow 25.7578 17.0084 57.3142
Hw 25.154 17.2206 56.4862
Hw 25.3216 17.4623 57.9999
Ow 43.6605 134.705 101.163
Hw 44.3226 134.231 100.546
Hw 42.982 134 101.287
Ow 95.1583 121.283 69.0536
Hw 94.4639 120.781 68.5298
Hw 94.7685 122.105 68.9893
Ow 112.997 115.369 119.051
Hw 112.953 114.779 119.826
Hw 113.811 115.843 119.321
Ow 72.2677 25.3323 2.97733
Hw 71.4273 25.3737 3.44618
Hw 71.9806 24.8234 129.783
Ow 123.916 61.4823 60.0968
Hw 123.945 60.5017 59.9764
Hw 122.942 61.6932 59.9347
Ow 51.5188 114.164 26.0216
Hw 52.1688 114.815 26.124
Hw 51.232 114.211 26.9895
Ow 93.5944 96.1607 42.0871
Hw 94.2224 95.507 41.9151
Hw 94.0875 96.913 41.7075
Ow 81.7619 53.8703 31.5631
Hw 80.8161 53.9801 31.4567
Hw 81.9524 52.8911 31.2558
Ow 31.9632 39.2353 105.756
Hw 31.4199 39.2913 106.571
Hw 32.3755 40.1203 105.902
Ow 14.5621 120.968 83.786
Hw 14.3995 121.863 83.9819
Hw 13.7951 120.549 83.3885
Ow 16.3344 106.568 129.329
Hw 16.3811 105.647 129.641
Hw 17.06 107.007 129.885
Ow 4.51903 116.114 3.5361
Hw 4.41033 116.036 4.50092
Hw 3.76011 115.786 3.05393
Ow 123.631 22.7959 3.30314
Hw 124.028 22.9699 2.42608
Hw 124.255 23.3374 3.80256
Ow 40.8208 120.748 13.2772
Hw 41.7469 120.742 13.4094
Hw 40.642 121.712 13.1693
Ow 18.4355 132.567 17.0161
Hw 18.7361 133.269 17.6233
Hw 19.0422 131.877 17.3377
Ow 83.9646 105.693 37.0499
Hw 83.2729 106.311 37.2584
Hw 84.0101 105.253 37.8707
Ow 35.9497 92.6947 62.2238
Hw 35.4534 93.3467 61.7014
Hw 35.1586 92.1618 62.5143
Ow 104.874 66.4316 123.222
Hw 104.176 67.0536 122.96
Hw 104.258 65.7589 123.548
Ow 88.8642 3.39745 45.4348
Hw 88.2545 3.02095 46.1164
Hw 88.4326 3.16724 44.5968
Ow 60.918 50.5523 127.102
Hw 60.6138 50.3955 126.208
Hw 60.4455 49.766 127.544
Ow 112.566 63.9645 31.5127
Hw 112.666 63.2887 32.155
Hw 111.597 64.1364 31.5994
Ow 33.159 106.904 110.274
Hw 33.94 107.54 110.123
Hw 32.4362 107.53 110.179
Ow 47.4015 88.2363 17.7363
Hw 48.2342 88.1177 17.2566
Hw 47.1164 88.9197 17.1203
Ow 51.848 20.6722 100.428
Hw 52.098 20.9212 99.5298
Hw 51.363 19.8011 100.371
Ow 12.6353 26.5929 38.4734
Hw 13.1516 25.8922 39.0084
Hw 11.7208 26.231 38.4913
Ow 24.8461 23.2268 85.9738
Hw 24.9429 22.9501 85.0776
Hw 25.7345 22.9486 86.3478
Ow 87.3149 135.892 89.6235
Hw 86.4321 136.035 90.0225
Hw 87.531 136.761 89.2675
Ow 81.0032 36.9142 18.1723
Hw 80.7693 37.8626 18.1291
Hw 80.1365 36.5115 18.1414
Ow 82.0926 126.01 52.9839
Hw 82.2759 125.071 52.9692
Hw 81.2275 126.013 52.6243
Ow 124.882 6.70757 31.9335
Hw 124.544 6.24337 31.1793
Hw 124.803 6.05343 32.5915
Ow 34.9504 20.0463 128.422
Hw 34.0711 19.6913 128.171
Hw 34.7785 20.9382 127.988
Ow 100.734 129.857 18.6022
Hw 101.059 129.189 18.0198
Hw 100.417 130.543 17.9912
Ow 11.5595 34.3162 112.059
Hw 11.2789 34.8089 111.287
Hw 10.8571 33.6748 112.231
Ow 93.4332 33.0542 23.5942
Hw 93.7316 32.9221 22.6989
Hw 92.8095 32.3072 23.6341
Ow 39.1296 23.9048 4.36045
Hw 39.7835 24.4134 4.92628
Hw 38.3537 24.4378 4.28413
Ow 72.9735 117.962 78.8379
Hw 73.2059 116.969 78.8697
Hw 73.7549 118.366 79.2542
Ow 55.2145 108.543 93.0705
Hw 54.8975 109.358 93.5499
Hw 55.3152 108.851 92.1249
Ow 53.6856 8.01968 127.654
Hw 53.2216 7.57294 128.385
Hw 54.4775 8.33818 128.163
Ow 21.4971 134.788 100.488
Hw 22.2231 135.439 100.639
Hw 20.9778 134.996 101.31
Ow 99.8326 125.708 124.465
Hw 99.9157 124.911 124.99
Hw 100.724 125.788 124.124
Ow 125.948 20.5646 88.7373
Hw 125.585 21.4741 88.7873
Hw 125.933 20.3952 87.8187
Ow 76.9843 40.5867 27.0741
Hw 77.2133 39.9797 27.7793
Hw 76.6807 41.3876 27.5586
Ow 29.1508 132.002 129.812
Hw 28.863 131.229 2.70944
Hw 28.669 132.75 2.64879
Ow 108.733 30.0906 54.6845
Hw 108.22 30.1775 55.5171
Hw 108.205 30.6824 54.0702
Ow 101.317 130.782 33.6453
Hw 101.067 131.712 33.8307
Hw 101.288 130.45 34.5665
Ow 128.603 108.59 77.0626
Hw 129.552 108.537 77.4448
Hw 128.786 108.992 76.1548
Ow 41.3379 42.4928 110.389
Hw 42.1923 42.6147 110.945
Hw 41.6504 41.9703 109.577
Ow 62.5302 54.9765 42.3672
Hw 63.3855 55.0757 41.9966
Hw 62.5989 55.4752 43.2254
Ow 104.314 17.7402 5.33279
Hw 104.42 18.6615 4.86754
Hw 104.292 17.2784 4.4588
Ow 109.342 70.7505 64.5989
Hw 108.982 71.6119 64.8337
Hw 108.749 70.2216 65.1916
Ow 102.433 131.089 27.493
Hw 102.984 130.611 28.139
Hw 102.219 130.364 26.8728
Ow 83.3778 95.3267 21.4981
Hw 83.9659 95.5098 20.7665
Hw 82.9741 94.4871 21.2062
Ow 105.642 137.279 33.7222
Hw 106.598 137.07 33.4564
Hw 105.104 136.501 33.415
Ow 81.521 130.772 9.21193
Hw 81.8064 131.695 8.99458
Hw 82.0127 130.336 8.4894
Ow 97.6121 98.2994 5.06925
Hw 96.789 98.1821 5.51507
Hw 97.8698 99.1158 5.517
Ow 32.7869 40.2805 42.2523
Hw 32.6116 39.8875 41.3967
Hw 32.3515 39.6976 42.8417
Ow 106.624 42.8878 29.9328
Hw 106.954 41.9476 29.8282
Hw 106.924 43.2862 29.0877
Ow 88.8816 123.459 111.335
Hw 88.432 124.006 112.053
Hw 88.116 123.341 110.757
Ow 72.391 39.0868 24.3363
Hw 72.2723 38.2912 23.7776
Hw 72.219 38.7151 25.2112
Ow 121.841 133.094 86.8836
Hw 122.119 133.621 86.0872
Hw 122.632 133.149 87.4362
Ow 93.9575 132.374 6.35254
Hw 94.3768 132.77 7.15827
Hw 93.2425 133.038 6.27053
Ow 105.634 131.84 33.2536
Hw 106.527 132.045 32.9001
Hw 105.843 131.415 34.1032
Ow 50.4388 31.1172 31.2506
Hw 49.7753 31.6656 31.7049
Hw 50.707 31.7246 30.5835
Ow 55.8819 31.8382 75.8847
Hw 55.9555 32.7146 75.4703
Hw 56.7991 31.6775 76.0149
Ow 94.2724 28.0462 56.8059
Hw 93.9587 28.5649 57.5573
Hw 95.2449 28.1255 56.868
Ow 7.82919 104.089 74.3435
Hw 7.99487 105.078 74.2557
Hw 6.99902 103.975 74.827
Ow 6.05063 21.4372 56.73
Hw 5.68318 22.3008 56.6558
Hw 5.50525 21.0681 57.4162
Ow 109.271 92.8573 36.4294
Hw 109.56 93.7702 36.3352
Hw 109.357 92.5866 37.3785
Ow 126.831 26.86 11.8992
Hw 126.745 25.943 12.2473
Hw 126.821 26.6873 10.9338
Ow 20.5799 97.0104 44.8283
Hw 21.1325 96.9628 44.0661
Hw 21.2222 97.0848 45.5251
Ow 104.787 134.428 57.9454
Hw 104.347 135.204 57.618
Hw 103.932 133.899 58.021
Ow 59.5234 131.292 14.222
Hw 60.3643 131.33 14.7153
Hw 59.0302 130.771 14.8414
Ow 120.67 59.5839 54.7772
Hw 120.484 58.6096 55.0077
Hw 121.215 59.5117 53.9754
Ow 42.9276 71.0804 28.4179
Hw 43.035 72.0398 28.8212
Hw 42.5121 71.2925 27.5925
Ow 16.8543 129.168 34.6923
Hw 17.0833 129.409 35.6449
Hw 15.9191 129.501 34.6222
Ow 10.8995 88.1788 43.6067
Hw 11.8469 88.3132 43.8844
Hw 10.6084 89.1282 43.6118
Ow 106.547 114.626 69.0303
Hw 107.237 114.306 69.585
Hw 105.91 114.946 69.7207
Ow 93.8574 34.4755 105.748
Hw 94.1027 34.4237 106.693
Hw 94.0379 35.4465 105.5
Ow 16.6209 100.108 42.3427
Hw 15.724 100.346 42.2252
Hw 16.8076 99.5297 41.599
Ow 55.2503 86.6647 115.34
Hw 54.9184 87.2317 116.025
Hw 54.7976 86.9052 114.547
Ow 99.4136 64.5242 69.6173
Hw 100.217 64.6804 70.0802
Hw 99.0094 63.917 70.2427
Ow 55.9226 121.757 84.5244
Hw 55.1346 121.448 84.0512
Hw 55.6335 122.082 85.3542
Ow 124.304 85.3328 82.7946
Hw 123.614 85.6958 82.2432
Hw 124.006 85.5302 83.6604
Ow 74.3477 97.4417 121.106
Hw 74.0085 97.4069 120.179
Hw 74.0102 96.6329 121.532
Ow 35.1976 128.726 26.5009
Hw 35.2534 129.515 25.8723
Hw 35.2188 129.314 27.2681
Ow 98.7913 88.2528 69.6286
Hw 99.5342 87.6513 69.5039
Hw 98.086 87.5606 69.7097
Ow 121.309 60.2124 27.4574
Hw 121.58 61.053 27.0046
Hw 120.955 59.6397 26.7869
Ow 117.377 67.8178 118.352
Hw 117.68 67.4132 117.584
Hw 117.203 67.1162 118.991
Ow 82.3089 80.9958 37.8415
Hw 82.1827 80.0837 37.4356
Hw 81.9817 80.87 38.7803
Ow 55.3882 122.294 30.9339
Hw 55.682 122.836 30.1227
Hw 54.9461 121.577 30.5123
Ow 75.0829 29.2362 122.167
Hw 74.4876 29.8957 122.408
Hw 75.7349 29.7882 121.692
Ow 9.75489 14.3007 42.0281
Hw 9.08652 14.8016 41.5004
Hw 9.36306 13.4483 41.849
Ow 85.0575 38.079 103.261
Hw 85.8772 38.6131 103.355
Hw 84.7159 38.4117 102.405
Ow 125.169 130.93 29.602
Hw 126.084 130.669 29.3744
Hw 124.615 130.316 28.9934
Ow 31.1857 18.0588 83.2855
Hw 30.5847 17.3326 83.1251
Hw 30.5732 18.5666 83.8507
Ow 7.27153 41.1711 85.6044
Hw 8.06164 41.3776 85.0794
Hw 7.22069 40.2547 85.3221
Ow 127.225 30.2544 58.7187
Hw 127.025 31.0605 58.27
Hw 126.421 29.7155 58.7635
Ow 22.6347 16.8488 44.6837
Hw 23.3004 16.8484 45.4051
Hw 23.1266 17.3835 44.0762
Ow 69.778 32.4305 100.01
Hw 70.3583 32.5005 100.744
Hw 70.3343 32.7439 99.2941
Ow 118.037 100.008 56.4139
Hw 117.993 100.849 56.8373
Hw 117.258 99.9683 55.8382
Ow 73.9226 31.2324 75.1626
Hw 72.9705 31.1904 75.2563
Hw 73.9197 31.7608 74.3166
Ow 108.065 99.0744 16.0275
Hw 107.882 98.8709 16.9631
Hw 107.165 99.0207 15.6084
Ow 126.286 84.6878 112.218
Hw 126.677 84.5615 111.334
Hw 125.633 83.9497 112.3
Ow 126.2 20.339 85.7404
Hw 126.016 20.5335 84.788
Hw 126.48 19.4278 85.6393
Ow 129.218 132.11 91.5228
Hw 128.534 131.823 92.1641
Hw 129.835 132.5 92.134
Ow 72.1348 132.581 63.2031
Hw 71.2692 132.358 63.6455
Hw 72.003 133.482 63.0315
Ow 127.477 58.2871 76.5716
Hw 128.391 58.5297 76.5476
Hw 127.169 58.7505 75.7575
Ow 102.419 44.6706 36.4703
Hw 102.24 44.5781 37.4388
Hw 102.014 45.5247 36.2921
Ow 1.58171 71.0055 112.036
Hw 1.96413 71.3482 112.889
Hw 2.27839 70.5587 111.61
Ow 75.6818 7.72358 19.2525
Hw 76.6143 7.34651 19.0189
Hw 75.1027 7.05933 18.8129
Ow 50.608 49.5605 40.7501
Hw 49.6223 49.8127 40.8429
Hw 50.9081 49.5458 41.6953
Ow 113.883 65.7692 17.6287
Hw 113.289 65.0648 18.0574
Hw 114.721 65.4908 18.0629
Ow 68.3469 16.9236 2.93765
Hw 68.0829 17.4813 3.63448
Hw 67.5381 16.4718 2.65887
Ow 43.7695 7.02947 49.8253
Hw 43.5894 6.68632 48.9342
Hw 44.2038 6.19346 50.1944
Ow 4.91862 24.4109 22.8647
Hw 5.04661 24.9839 22.1195
Hw 4.18787 23.8242 22.6517
Ow 20.6844 51.9257 129.708
Hw 20.8321 51.7345 128.798
Hw 20.4925 52.9014 129.564
Ow 4.30748 65.2722 87.1158
Hw 5.0194 64.7775 87.5441
Hw 3.95331 65.7242 87.8664
Ow 100.583 77.3224 15.0978
Hw 99.617 77.2994 15.0473
Hw 100.781 78.2748 15.0928
Ow 95.8011 52.1977 90.2502
Hw 95.3861 52.5649 89.3981
Hw 95.6381 52.8687 90.8797
Ow 110.838 137.689 86.1528
Hw 109.871 137.759 86.1699
Hw 110.96 136.745 86.0119
Ow 17.3376 113.179 2.54881
Hw 17.831 113.618 3.29802
Hw 17.8465 113.419 129.343
Ow 92.0038 92.0598 81.0865
Hw 92.1054 93.0797 81.1096
Hw 91.9044 91.9263 80.117
Ow 31.852 59.183 42.7208
Hw 31.4981 58.3416 42.5048
Hw 32.3083 58.9771 43.5815
Ow 23.6554 115.591 42.8356
Hw 23.7615 114.627 42.9245
Hw 22.8633 115.573 42.3309
Ow 21.5636 47.8362 71.3945
Hw 21.7195 48.8182 71.572
Hw 20.9129 47.8474 70.6705
Ow 59.8334 98.9107 24.1746
Hw 59.8951 99.4071 25.0076
Hw 59.5762 98.0566 24.5943
Ow 107.105 125.809 39.9182
Hw 108.01 125.61 40.2168
Hw 106.668 124.934 39.619
Ow 24.547 101.635 120.788
Hw 23.7601 101.121 121.111
Hw 24.2401 102.526 120.908
Ow 44.9593 42.9606 90.171
Hw 44.51 43.3316 90.9405
Hw 45.5474 43.7592 90.0686
Ow 80.4827 128.012 120.703
Hw 79.9866 127.674 119.944
Hw 79.9173 127.705 121.414
Ow 13.0356 36.5039 17.3016
Hw 13.0969 36.7578 16.3885
Hw 13.9417 36.2062 17.4195
Ow 113.708 62.4016 73.9945
Hw 113.031 62.4723 74.7298
Hw 113.169 62.701 73.2835
Ow 40.8806 97.7737 44.2051
Hw 41.5073 97.0899 43.9282
Hw 40.6451 97.4092 45.0963
Ow 95.1674 73.5403 94.6615
Hw 94.5477 74.1188 94.2036
Hw 94.8494 72.6557 94.5272
Ow 117.667 37.9918 19.8758
Hw 117.13 38.442 20.5118
Hw 118.504 37.9077 20.3491
Ow 32.9111 72.5461 31.7301
Hw 33.6898 72.6471 31.2045
Hw 33.1153 72.9788 32.5381
Ow 11.0206 3.90837 60.2432
Hw 11.2711 3.61709 61.1265
Hw 10.0379 4.17259 60.2668
Ow 65.6334 11.2023 127.56
Hw 65.2337 11.1682 126.685
Hw 65.2693 10.4034 127.928
Ow 63.4871 68.5618 33.2546
Hw 64.0219 68.0342 33.8489
Hw 63.6783 69.4839 33.5916
Ow 118.837 103.422 72.284
Hw 119.463 103.393 73.0523
Hw 118.168 103.935 72.7072
Ow 38.2776 4.76695 15.4579
Hw 38.7393 4.24735 16.1285
Hw 38.7151 5.6291 15.4909
Ow 23.3241 19.4016 65.4588
Hw 23.1641 18.6358 65.9714
Hw 24.0378 19.138 64.8123
Ow 46.8454 122.106 88.9656
Hw 47.0268 122.1 87.9784
Hw 46.2578 121.344 88.9814
Ow 121.147 31.5622 33.6556
Hw 121.306 32.5422 33.4806
Hw 120.3 31.5655 34.1585
Ow 18.5678 61.8958 67.8279
Hw 18.7886 61.0326 68.2209
Hw 19.4515 62.139 67.3605
Ow 29.6166 34.5071 120.54
Hw 29.8005 35.2733 119.867
Hw 29.2183 33.8358 119.997
Ow 31.808 82.3329 34.1446
Hw 31.7647 81.7734 34.9607
Hw 32.2591 81.824 33.423
Ow 91.709 107.724 22.7139
Hw 91.8352 108.27 21.952
Hw 91.5451 108.376 23.3857
Ow 36.9185 137.444 85.2405
Hw 37.6261 2.76854 85.4478
Hw 36.4072 137.555 86.0072
Ow 7.85177 83.1913 46.5955
Hw 8.5336 83.0342 45.883
Hw 7.1621 83.4979 45.9847
Ow 85.5645 83.9571 10.825
Hw 85.802 84.1109 9.88989
Hw 85.1907 84.8018 11.177
Ow 27.2598 88.733 82.116
Hw 27.096 88.734 83.1211
Hw 26.9031 87.9166 81.7934
Ow 83.7274 74.8149 66.6409
Hw 83.5931 74.3995 67.5395
Hw 84.1023 74.0693 66.1093
Ow 101.168 3.42982 51.9015
Hw 100.273 3.62051 51.4884
Hw 101.186 4.07525 52.5837
Ow 103.042 75.1628 37.2458
Hw 103.402 75.0809 36.3635
Hw 103.878 75.352 37.8105
Ow 30.3628 57.2576 116.15
Hw 30.7736 57.9442 115.502
Hw 29.5586 57.7628 116.45
Ow 39.7603 53.7656 34.8372
Hw 40.2634 53.0365 35.1834
Hw 40.3957 54.0165 34.1498
Ow 4.53853 115.219 47.4807
Hw 4.09405 114.672 48.1024
Hw 5.40188 114.808 47.4599
Ow 20.8505 129.008 105.598
Hw 21.0973 129.205 106.532
Hw 19.9918 128.588 105.657
Ow 71.6738 134.186 108.99
Hw 72.1568 134.179 108.173
Hw 71.9486 135.064 109.348
Ow 71.6385 18.1711 57.2218
Hw 71.4876 17.4898 56.5054
Hw 72.5864 18.3424 57.2425
Ow 125.52 88.7934 19.7771
Hw 124.691 89.2839 19.9972
Hw 125.886 89.317 19.0086
Ow 122.074 30.013 115.287
Hw 121.251 29.9012 114.706
Hw 122.367 30.9077 114.928
Ow 35.1427 18.9028 95.4388
Hw 35.4281 19.1149 96.3305
Hw 35.984 19.0218 94.9074
Ow 126.72 125.319 113.954
Hw 127.07 124.965 113.09
Hw 126.543 124.592 114.492
Ow 58.4443 131.536 54.7409
Hw 58.4059 131.165 53.8355
Hw 57.6344 131.248 55.2144
Ow 115.288 119.026 31.8159
Hw 114.34 118.771 31.9848
Hw 115.39 119.852 32.3816
Ow 90.5432 23.2294 107.373
Hw 89.7233 22.9837 107.865
Hw 90.6405 22.5342 106.665
Ow 33.8489 75.0392 20.4914
Hw 34.203 74.2564 20.8621
Hw 34.6392 75.6158 20.6325
Ow 107.165 134.58 50.5293
Hw 107.829 134.169 50.0032
Hw 107.192 135.498 50.2868
Ow 17.8373 43.4074 62.4063
Hw 17.5085 43.8613 63.2041
Hw 17.0505 43.3343 61.7859
Ow 35.8313 87.8182 112.69
Hw 36.3567 87.2125 112.089
Hw 35.9194 87.3694 113.571
Ow 26.3509 52.9384 104.986
Hw 26.9661 52.876 104.239
Hw 26.3277 53.8926 105.186
Ow 33.4827 25.3576 64.1246
Hw 34.2562 24.9165 64.4325
Hw 32.7468 24.7641 64.3301
Ow 3.17928 129.964 34.4647
Hw 3.44923 130.762 34.9081
Hw 3.35401 129.384 35.2293
Ow 120.66 33.216 75.7142
Hw 120.107 33.2563 74.8841
Hw 121.439 33.8337 75.4155
Ow 129.094 94.6353 129.093
Hw 128.598 94.6681 129.872
Hw 128.393 94.8127 128.44
Ow 4.52434 54.8834 124.882
Hw 5.41137 55.2987 124.905
Hw 4.00864 55.5793 124.364
Ow 112.238 18.4941 78.2883
Hw 111.307 18.6163 78.0906
Hw 112.58 18.831 77.4121
Ow 105.653 130.972 69.1769
Hw 105.59 130.413 68.3524
Hw 106.335 130.51 69.6905
Ow 92.453 50.003 78.5713
Hw 92.0856 49.8428 77.6261
Hw 93.1177 50.6735 78.6569
Ow 68.7521 136.126 49.9657
Hw 68.3621 136.884 49.4763
Hw 67.963 135.556 50.1582
Ow 90.1069 65.1675 45.2982
Hw 89.236 65.0373 44.8738
Hw 90.0345 66.1145 45.4796
Ow 15.7243 82.9904 90.1334
Hw 16.4488 83.6109 90.0849
Hw 14.9391 83.5961 90.1758
Ow 47.7462 116.774 79.351
Hw 47.4172 117.647 78.9383
Hw 46.9434 116.422 79.7337
Ow 16.6028 133.155 62.2309
Hw 17.1207 133.96 62.2615
Hw 17.171 132.554 62.6148
Ow 34.0535 97.368 80.7007
Hw 33.3758 97.3551 79.9809
Hw 33.5411 97.6505 81.4542
Ow 108.55 84.6376 51.8271
Hw 107.963 83.8355 51.8733
Hw 109.378 84.1546 52.1551
Ow 11.3418 51.2012 92.8304
Hw 11.6562 51.1458 91.9458
Hw 11.9753 50.6971 93.3483
Ow 120.461 117.699 104.087
Hw 121.286 117.401 104.54
Hw 119.856 116.911 104.116
Ow 58.2711 45.7844 89.0754
Hw 59.2597 45.7545 88.9048
Hw 58.022 45.1673 88.3666
Ow 23.5106 128.464 38.5048
Hw 23.404 129.338 39.022
Hw 24.0784 128.001 39.1759
Ow 99.8063 87.8826 5.47202
Hw 100.723 87.7651 5.40863
Hw 99.6199 87.4296 4.59045
Ow 20.7178 30.3031 18.4115
Hw 21.1781 30.6614 19.2037
Hw 20.2284 31.1546 18.3502
Ow 53.3647 20.9172 55.843
Hw 54.0181 20.7565 55.1669
Hw 53.2184 21.8717 55.755
Ow 55.9668 87.7016 120.228
Hw 56.7701 87.3252 119.803
Hw 55.4889 86.8649 120.47
Ow 105.349 52.0623 84.4812
Hw 106.013 52.3532 85.1679
Hw 104.829 52.8894 84.6379
Ow 83.545 135.61 52.3837
Hw 83.0616 136.453 52.4121
Hw 84.3366 135.792 51.8405
Ow 36.0164 16.795 45.1169
Hw 35.4735 17.5869 44.9283
Hw 36.3672 16.7044 44.2188
Ow 5.37999 26.4978 60.5277
Hw 6.23438 26.1416 60.1132
Hw 5.10691 25.7045 60.9739
Ow 7.44132 86.6626 13.5718
Hw 7.99273 86.2673 12.881
Hw 6.71496 86.0716 13.4237
Ow 84.1139 21.4554 113.765
Hw 83.465 20.8258 113.999
Hw 84.8036 21.3141 114.447
Ow 46.9162 111.13 93.2602
Hw 46.5709 110.644 94.0242
Hw 47.8175 110.776 93.1477
Ow 103.139 64.2969 32.5012
Hw 104.006 63.965 32.1085
Hw 102.648 64.545 31.6658
Ow 23.4102 128.592 51.2257
Hw 22.7077 127.866 51.245
Hw 24.2028 128.07 51.3491
Ow 38.0707 81.2015 82.8808
Hw 37.6908 80.778 82.0487
Hw 37.6828 82.1293 82.6901
Ow 76.9957 21.6185 28.0062
Hw 76.4674 20.8063 27.7387
Hw 76.8565 22.1866 27.2308
Ow 15.6976 97.8622 5.53089
Hw 15.3082 97.6416 6.38164
Hw 14.9989 97.4128 5.10007
Ow 112.151 137.211 129.7
Hw 112.022 138.012 2.58102
Hw 112.367 137.575 128.841
Ow 125.66 8.15282 3.70739
Hw 124.759 8.09166 3.35951
Hw 126.1 8.92148 3.33291
Ow 82.8702 133.079 2.90168
Hw 82.7667 133.984 3.16751
Hw 82.0025 132.718 3.08897
Ow 51.7845 36.7396 101.16
Hw 52.2844 35.9356 101.177
Hw 51.9578 37.1753 100.38
Ow 116.461 21.1438 81.5952
Hw 116.425 21.9387 82.144
Hw 116.444 20.4246 82.2878
Ow 4.43177 12.3661 57.5126
Hw 4.31744 12.6358 56.5532
Hw 4.48432 11.4023 57.4417
Ow 116.264 30.0562 87.3201
Hw 115.804 29.2686 87.6931
Hw 116.558 29.6545 86.5429
Ow 116.929 18.6986 91.0172
Hw 116.06 18.3632 91.2697
Hw 117.6 18.1464 91.3923
Ow 81.4904 60.9153 86.6992
Hw 81.1234 60.1356 86.2502
Hw 80.6874 61.3145 87.0535
Ow 120.145 24.3428 21.404
Hw 119.558 23.5751 21.4908
Hw 120.465 24.0742 20.5428
Ow 124.696 135.749 112.969
Hw 125.005 136.274 113.718
Hw 124.002 136.338 112.646
Ow 105.965 137 37.7368
Hw 106.194 137.551 38.4704
Hw 105.148 136.594 38.0103
Ow 86.8863 74.4656 6.53281
Hw 87.5953 74.8286 7.02403
Hw 86.722 73.6808 7.03352
Ow 9.64264 83.5723 94.373
Hw 9.97459 83.0312 93.6026
Hw 8.65762 83.3916 94.2092
Ow 97.1973 110.974 7.12078
Hw 96.9698 111.853 6.68035
Hw 98.1121 110.939 6.77953
Ow 122.475 49.5395 90.4172
Hw 122.913 49.8839 89.6539
Hw 121.794 50.2362 90.6268
Ow 39.5765 32.0717 121.412
Hw 39.5202 31.205 120.987
Hw 40.026 32.4982 120.671
Ow 125.315 95.7221 43.6815
Hw 126.187 95.7112 44.0899
Hw 125.223 94.8228 43.2929
Ow 25.503 37.7212 64.347
Hw 25.8216 38.6217 64.5782
Hw 25.4248 37.3141 65.2233
Ow 78.1045 78.1549 14.2894
Hw 78.2549 77.1998 14.0604
Hw 78.5084 78.2494 15.0779
Ow 105.382 122.213 29.5882
Hw 106.067 121.601 29.8835
Hw 105.777 123.073 29.7486
Ow 83.5296 80.2848 67.769
Hw 84.3365 80.1382 67.1989
Hw 82.9565 79.5387 67.4656
Ow 74.1209 4.65474 127.837
Hw 73.6533 4.85069 128.662
Hw 73.7627 3.73161 127.694
Ow 112.775 103.399 99.0601
Hw 112.94 102.415 99.1372
Hw 113.321 103.919 99.7479
Ow 20.6217 128.566 62.719
Hw 19.7311 128.596 63.1016
Hw 21.0157 129.427 62.8085
Ow 27.1989 115.873 79.7163
Hw 27.5523 116.767 79.9174
Hw 27.7784 115.654 79.0126
Ow 128.004 60.1591 3.47709
Hw 128.474 61.0503 3.66289
Hw 127.086 60.2107 3.76192
Ow 130.433 10.1613 107.698
Hw 129.611 10.4154 108.094
Hw 131.039 10.8362 107.99
Ow 39.6289 3.57459 127.205
Hw 40.3847 4.12884 127.023
Hw 40.0153 138.011 127.128
Ow 36.4376 92.4376 11.4331
Hw 35.8546 91.8285 11.8825
Hw 36.1385 92.4834 10.5442
Ow 56.2289 11.4836 27.0559
Hw 55.2901 11.7872 27.2852
Hw 56.0099 10.5485 27.3198
Ow 115.274 86.2799 40.645
Hw 115.271 86.3872 39.6413
Hw 115.426 85.3274 40.6504
Ow 120.662 37.1779 60.1627
Hw 119.975 36.5908 60.5984
Hw 120.096 37.934 59.9461
Ow 113.611 83.866 14.9787
Hw 113.561 83.6856 14.0347
Hw 114.2 84.6563 14.9643
Ow 24.9518 73.8482 108.098
Hw 25.637 73.9331 107.416
Hw 25.4284 74.1672 108.828
Ow 115.192 89.1227 122.422
Hw 115.568 88.43 121.797
Hw 115.98 89.3241 122.986
Ow 42.888 81.2852 122.012
Hw 43.0632 81.3998 122.976
Hw 43.7472 81.4439 121.609
Ow 22.1805 109.341 6.93347
Hw 22.5523 109.405 6.0585
Hw 22.9527 109.058 7.51077
Ow 3.74081 7.82139 22.8913
Hw 3.74171 7.3488 23.6734
Hw 4.64029 8.03105 22.6716
Ow 56.6215 19.2043 10.1392
Hw 57.0566 19.3073 9.26136
Hw 55.7396 19.6758 9.94394
Ow 19.5557 7.53944 14.955
Hw 19.9856 8.00064 14.2396
Hw 19.8743 7.92823 15.8041
Ow 72.2867 61.7699 26.7899
Hw 71.6219 61.1116 26.5004
Hw 72.9934 61.1866 27.2085
Ow 101.278 23.5893 12.483
Hw 100.756 24.1698 13.0501
Hw 101.588 24.2949 11.8779
Ow 117.584 122.273 32.5328
Hw 118.241 121.913 33.1423
Hw 117.938 123.134 32.466
Ow 23.1993 55.4342 128.58
Hw 23.2976 54.6049 128.094
Hw 23.3196 55.2077 129.566
Ow 118.475 43.6326 26.9069
Hw 117.798 44.3013 26.8075
Hw 118.008 42.9702 26.3596
Ow 46.7022 23.3684 68.1599
Hw 47.2915 23.9161 68.7051
Hw 46.2981 24.131 67.6878
Ow 49.5755 89.6014 96.891
Hw 50.0859 89.4737 96.0017
Hw 48.6683 89.777 96.5894
Ow 84.2634 24.3573 31.3136
Hw 84.6129 25.146 31.7023
Hw 84.6164 23.6996 32.0287
Ow 127.485 31.281 54.0629
Hw 127.706 32.1768 53.7725
Hw 128.356 30.8727 53.971
Ow 3.61084 106.323 100.533
Hw 2.69983 106.656 100.737
Hw 3.49469 105.47 100.877
Ow 21.3942 127.14 52.2677
Hw 21.0274 126.841 53.077
Hw 20.8866 126.709 51.6193
Ow 79.8471 120.521 97.4421
Hw 80.7103 120.862 97.8203
Hw 79.9904 119.597 97.3117
Ow 64.6003 86.5923 14.0542
Hw 64.5873 87.5009 13.8182
Hw 65.6052 86.534 14.2075
Ow 72.8016 3.46871 40.6541
Hw 73.1943 4.36597 40.6149
Hw 71.9695 3.63319 40.1544
Ow 8.48401 9.26405 19.7751
Hw 8.37977 10.1183 20.2795
Hw 8.55397 8.65138 20.5087
Ow 71.7634 54.7692 34.7873
Hw 70.9625 55.2432 35.0554
Hw 72.4947 55.2421 35.2564
Ow 6.70305 99.9533 11.5994
Hw 6.01535 99.6497 12.1884
Hw 7.35008 99.15 11.6866
Ow 37.4477 128.375 60.9919
Hw 38.4005 128.386 61.1809
Hw 37.3183 129.298 60.9947
Ow 28.2126 131.193 105.594
Hw 27.6328 130.975 104.831
Hw 28.6089 130.34 105.82
Ow 127.37 54.0214 40.2996
Hw 127.018 53.969 39.4078
Hw 127.184 54.8858 40.4993
Ow 74.0978 131.088 56.8518
Hw 74.4166 131.782 56.3031
Hw 73.2651 131.476 57.1989
Ow 3.25507 22.4833 37.1661
Hw 3.63214 23.2487 36.7379
Hw 2.46335 22.1961 36.6141
Ow 50.5942 104.211 93.5671
Hw 51.2654 103.844 92.9833
Hw 49.7966 103.901 93.1248
Ow 4.91736 117.182 103.652
Hw 4.36851 117.138 104.452
Hw 5.35884 118.007 103.884
Ow 32.1184 8.03307 124.168
Hw 32.3766 8.95661 124.115
Hw 31.5524 8.00422 124.972
Ow 96.1567 5.9217 68.4479
Hw 96.3675 6.72179 68.9765
Hw 96.3665 6.27932 67.5299
Ow 120.788 63.0545 84.5946
Hw 119.838 63.004 84.3332
Hw 120.739 64.0358 84.6727
Ow 130.3 33.0866 70.4239
Hw 131.199 33.3838 70.5098
Hw 130.157 33.2889 69.4768
Ow 48.781 135.479 37.1662
Hw 48.2683 134.839 36.6212
Hw 49.3171 134.825 37.6645
Ow 6.2401 134.418 123.747
Hw 5.98951 134.19 124.621
Hw 6.98885 133.903 123.648
Ow 10.9307 89.7766 51.2767
Hw 10.8159 89.8134 52.2612
Hw 11.6783 89.1494 51.1565
Ow 115.591 49.1184 24.8586
Hw 115.833 48.9326 23.9308
Hw 116.42 48.8901 25.3391
Ow 48.9496 97.3986 78.2688
Hw 48.3848 98.0885 78.6005
Hw 49.782 97.6953 78.5927
Ow 12.6432 87.3968 77.9501
Hw 11.8568 87.3989 78.5017
Hw 12.2478 87.253 77.0785
Ow 20.8218 49.0244 34.1382
Hw 20.6895 48.5873 34.975
Hw 21.2164 49.8697 34.4528
Ow 116.233 112.219 110.432
Hw 115.745 111.386 110.318
Hw 115.795 112.722 111.119
Ow 91.793 74.4837 107.885
Hw 92.5583 74.7504 108.469
Hw 91.6378 73.4836 108.098
Ow 62.4401 94.2131 65.4949
Hw 63.2992 93.8429 65.183
Hw 62.4098 93.8435 66.3797
Ow 54.1015 127.831 53.2163
Hw 53.4781 128.27 53.8635
Hw 53.6352 126.954 53.2785
Ow 62.9735 125.091 79.5435
Hw 63.4047 125.088 78.6776
Hw 62.0395 125.029 79.166
Ow 94.7852 81.6851 53.5518
Hw 95.1622 82.1732 54.279
Hw 94.8834 80.8251 53.9091
Ow 109.878 77.6243 75.9014
Hw 110.022 76.8816 75.3348
Hw 109.438 78.2018 75.2062
Ow 20.0024 98.4754 16.7447
Hw 20.2859 98.9765 15.9574
Hw 20.7606 97.922 16.9974
Ow 90.315 109.173 17.7057
Hw 90.6676 109.221 16.7851
Hw 89.6412 109.856 17.6418
Ow 32.07 81.8501 76.5873
Hw 32.0152 80.9264 76.3615
Hw 31.2988 82.1237 76.0551
Ow 106.329 21.2842 126.861
Hw 105.514 20.7101 127.075
Hw 106.126 21.4795 125.969
Ow 84.7743 36.4252 28.0155
Hw 83.933 36.1309 28.2802
Hw 85.0309 36.767 28.9058
Ow 93.0554 111.148 78.8763
Hw 93.8255 110.532 78.7426
Hw 92.2533 110.558 78.9447
Ow 19.0867 103.816 96.7335
Hw 19.0562 103.665 95.7901
Hw 19.1381 104.794 96.7042
Ow 104.693 131.356 106.275
Hw 104.267 130.676 105.717
Hw 104.014 132.018 106.494
Ow 18.4264 10.0672 107.311
Hw 19.2235 10.1436 106.811
Hw 18.2901 10.9663 107.636
Ow 116.456 107.62 15.5581
Hw 116.26 108.578 15.6889
Hw 117.178 107.408 16.1868
Ow 33.1406 37.5121 60.9203
Hw 32.1677 37.6572 60.6466
Hw 33.6233 37.5797 60.0293
Ow 87.5646 11.6225 124.271
Hw 86.7122 11.4869 123.948
Hw 88.1198 11.6711 123.453
Ow 80.021 54.6158 67.8466
Hw 79.7452 54.883 66.9715
Hw 79.1373 54.5098 68.2788
Ow 39.036 113.762 64.6805
Hw 39.8118 114.277 64.8534
Hw 39.4188 113.051 64.0718
Ow 129.177 130.116 41.4864
Hw 129.2 131.128 41.2748
Hw 128.921 130.088 42.4429
Ow 82.6741 104.842 53.9814
Hw 82.2799 104.153 54.5119
Hw 83.182 105.293 54.6358
Ow 61.1631 32.0871 66.2295
Hw 61.2113 31.8519 67.1574
Hw 62.0817 31.9866 65.8717
Ow 68.9182 92.9874 108.102
Hw 69.4075 92.5836 107.325
Hw 67.9821 92.8137 107.894
Ow 43.2695 42.5459 123.833
Hw 42.3241 42.7704 123.731
Hw 43.1925 41.9329 124.606
Ow 69.6878 28.6434 124.322
Hw 68.7689 28.4252 124.303
Hw 70.0655 27.7303 124.398
Ow 96.92 134.113 110.057
Hw 96.1119 133.895 109.57
Hw 96.5873 134.968 110.457
Ow 121.574 101.562 70.0818
Hw 122.451 101.061 70.0753
Hw 121.544 101.855 69.1341
Ow 73.2676 50.2983 97.3915
Hw 73.0481 50.2507 98.3797
Hw 73.9745 49.6668 97.3339
Ow 60.3747 23.7177 9.80106
Hw 61.2657 23.6037 10.0983
Hw 60.131 22.8147 9.97023
Ow 79.0443 117.754 14.8364
Hw 78.3001 118.009 14.2477
Hw 79.2217 116.835 14.508
Ow 12.3903 80.7014 59.4455
Hw 12.9544 80.3786 58.6939
Hw 12.5355 81.6349 59.2263
Ow 128.448 121.247 85.322
Hw 128.095 121.435 86.2294
Hw 128.085 120.402 85.06
Ow 88.4048 15.0387 47.1748
Hw 89.0157 14.3669 46.724
Hw 87.578 14.5742 46.9487
Ow 110.53 99.6309 2.61651
Hw 110.822 100.236 129.59
Hw 111.041 98.8624 129.942
Ow 18.2843 76.7344 89.2733
Hw 19.138 76.4304 89.535
Hw 18.2586 76.4348 88.3104
Ow 97.8468 122.359 37.9771
Hw 98.6132 122.81 37.58
Hw 97.221 123.108 37.9291
Ow 86.2401 106.393 122.299
Hw 86.5269 105.563 122.744
Hw 85.3473 106.164 121.937
Ow 9.33656 99.6656 113.873
Hw 9.18488 100.067 112.973
Hw 8.75433 98.8346 113.737
Ow 23.3059 76.5508 89.3763
Hw 23.8365 76.0083 90.0082
Hw 22.5573 76.013 89.1199
Ow 2.63171 69.3328 48.7118
Hw 1.68097 69.1296 48.5952
Hw 2.59416 70.2063 48.2673
Ow 24.4004 15.1996 29.7859
Hw 24.1765 16.1429 29.806
Hw 24.5918 14.9858 28.8304
Ow 95.6156 54.0061 27.6189
Hw 95.3324 53.9783 28.4932
Hw 96.0871 53.1208 27.662
Ow 32.604 19.6633 58.7314
Hw 32.97 18.8151 58.3773
Hw 33.3847 20.1347 58.9139
Ow 30.6384 28.0219 36.9152
Hw 31.1767 28.8046 36.8632
Hw 31.0568 27.7185 37.7336
Ow 80.0448 95.5685 112.588
Hw 80.5833 95.0871 113.193
Hw 79.322 95.8452 113.208
Ow 3.45039 116.659 119.059
Hw 3.69456 117.477 119.388
Hw 3.95838 116.661 118.213
Ow 2.04572 134.877 67.0526
Hw 2.66008 135.209 67.6943
Hw 2.55768 134.386 66.3666
Ow 7.63528 99.121 87.4023
Hw 7.99571 99.9292 87.787
Hw 8.42084 98.4998 87.4507
Ow 15.8322 64.9529 101.323
Hw 16.6998 64.882 100.899
Hw 15.3228 64.6319 100.538
Ow 78.8826 26.3001 17.1629
Hw 78.6216 25.518 17.7137
Hw 79.5905 26.0165 16.5639
Ow 9.27947 40.2524 100.124
Hw 9.94623 40.9929 100.193
Hw 8.42571 40.4354 100.654
Ow 122.516 42.6933 5.84305
Hw 122.511 43.6553 5.76934
Hw 123.444 42.5233 5.93524
Ow 130.698 100.372 52.2445
Hw 130.887 101.312 52.1676
Hw 129.757 100.493 52.5317
Ow 120.709 125.819 85.8604
Hw 120.325 126.576 85.5148
Hw 120.939 125.304 85.0363
Ow 57.2893 48.6717 2.73248
Hw 57.2692 49.4341 3.28391
Hw 56.4272 48.7835 129.874
Ow 50.0746 133.14 104.652
Hw 50.9783 133.042 104.212
Hw 49.8336 132.26 105.042
Ow 113.774 50.2058 18.0155
Hw 113.231 49.5542 17.5257
Hw 113.197 51.0198 17.8487
Ow 105.537 133.492 27.9642
Hw 106.037 133.075 28.6545
Hw 104.665 133.522 28.3533
Ow 22.9606 53.5042 71.64
Hw 22.1623 52.9474 71.6379
Hw 22.5458 54.2545 72.0406
Ow 31.4938 14.6074 9.75599
Hw 32.0611 15.0326 10.3655
Hw 30.774 14.2947 10.2904
Ow 5.79386 109.818 116.241
Hw 5.84682 110.545 116.907
Hw 4.84996 109.647 116.197
Ow 4.83225 29.283 77.5058
Hw 4.51333 29.6606 76.6647
Hw 5.15035 30.0741 78.0309
Ow 26.6815 76.9354 98.7012
Hw 26.2807 77.1977 97.8328
Hw 27.0708 77.7839 98.8784
Ow 20.391 60.9481 115.108
Hw 19.8545 60.2528 115.592
Hw 20.3666 61.6888 115.789
Ow 48.7407 37.4224 129.487
Hw 49.5507 37.1203 129.874
Hw 48.3772 38.1096 2.54432
Ow 8.2474 18.7071 20.8025
Hw 8.34483 17.8726 21.3591
Hw 7.8332 19.2044 21.5735
Ow 1.99788 91.6599 102.478
Hw 2.82899 91.6807 102.033
Hw 1.69222 92.5664 102.352
Ow 15.165 106.091 45.0641
Hw 15.6994 105.986 45.8727
Hw 15.8441 106.468 44.527
Ow 130.714 59.576 129.065
Hw 130.822 58.6213 129.135
Hw 131.214 59.8567 129.875
Ow 90.3887 66.0494 51.266
Hw 89.8766 65.1889 51.1784
Hw 90.4911 66.3 52.2103
Ow 47.0892 105.531 121.761
Hw 46.1743 105.93 121.935
Hw 47.7147 106.253 121.618
Ow 37.0709 113.209 62.2969
Hw 37.0185 113.545 61.3462
Hw 37.7896 113.744 62.6616
Ow 19.0403 106.818 18.6853
Hw 19.6211 107.452 18.2886
Hw 18.3081 107.377 18.8582
Ow 37.2131 2.94967 11.9419
Hw 37.135 3.53589 12.7611
Hw 36.4317 3.1932 11.4069
Ow 121.558 118.297 99.83
Hw 121.012 117.51 99.5939
Hw 122.447 117.96 99.8159
Ow 46.6123 32.8665 126.836
Hw 47.2972 33.2646 127.4
Hw 46.6275 33.365 126.044
Ow 45.3189 23.7939 24.6065
Hw 45.6827 24.5853 24.2376
Hw 46.1586 23.2231 24.45
Ow 45.2439 25.3431 3.57931
Hw 44.4608 25.1165 3.06339
Hw 45.9155 25.1695 2.96721
Ow 87.4812 29.3027 62.5836
Hw 87.2319 28.3675 62.9102
Hw 87.0772 29.805 63.3109
Ow 124.245 110.54 31.5582
Hw 125.046 110.702 31.0398
Hw 124.673 110.508 32.4667
Ow 112.739 124.831 64.7605
Hw 112.161 124.2 65.2471
Hw 112.082 125.317 64.2689
Ow 24.5562 25.8955 112.092
Hw 24.5228 26.8452 111.961
Hw 24.8457 25.7253 113.07
Ow 79.6087 95.2819 51.8236
Hw 79.0194 95.5133 51.0733
Hw 80.3699 94.9398 51.3195
Ow 126.475 98.0695 85.8655
Hw 127.023 98.862 85.9118
Hw 127.056 97.4936 85.2694
Ow 53.2268 21.0275 26.7546
Hw 53.2721 20.4371 26.0066
Hw 52.3941 20.7529 27.2585
Ow 38.89 106.113 90.7318
Hw 38.0415 106.552 90.6234
Hw 39.4582 106.878 90.9075
Ow 20.7103 94.9466 122.474
Hw 20.2416 95.445 123.222
Hw 21.6975 95.0482 122.686
Ow 81.8265 134.199 34.767
Hw 82.4319 134.07 35.441
Hw 82.4512 134.323 33.9552
Ow 80.8813 61.4536 118.167
Hw 81.3643 61.3662 119.029
Hw 81.4273 60.915 117.624
Ow 118.633 107.093 11.7158
Hw 119.373 106.504 11.6102
Hw 117.994 106.573 12.2495
Ow 9.76189 109.816 128.333
Hw 9.19314 109.83 129.131
Hw 10.4486 109.2 128.641
Ow 116.16 129.124 59.86
Hw 115.693 129.769 59.2305
Hw 117.034 129.511 60.0385
Ow 101.213 18.7305 124.92
Hw 100.926 19.5779 125.066
Hw 101.411 18.4075 125.776
Ow 40.2494 135.734 73.5709
Hw 39.4429 135.688 73.0278
Hw 40.6016 136.575 73.1832
Ow 91.0429 98.8515 5.24402
Hw 90.7637 98.9374 4.31962
Hw 91.6942 99.5846 5.29919
Ow 19.1142 82.137 113.738
Hw 19.7876 82.1787 114.448
Hw 18.9393 83.0744 113.631
Ow 95.6647 42.9218 9.30007
Hw 96.4459 43.5221 9.16831
Hw 95.1331 42.8473 8.47632
Ow 35.3043 95.9925 7.898
Hw 35.1397 96.8024 7.39357
Hw 36.2107 95.7974 7.5402
Ow 6.63882 130.282 110.039
Hw 5.95835 129.607 109.959
Hw 7.30241 129.789 110.547
Ow 118.194 127.554 48.5597
Hw 117.718 128.369 48.3062
Hw 118.125 127.634 49.5576
Ow 87.725 66.204 42.9945
Hw 87.0271 65.4918 42.9919
Hw 88.4658 65.8394 42.4023
Ow 5.37159 109.889 39.3227
Hw 5.10228 109.07 39.723
Hw 6.25692 109.791 39.0235
Ow 40.5712 123.636 109.858
Hw 41.1629 124.359 110.177
Hw 40.721 123.063 110.636
Ow 129.301 120.632 3.89026
Hw 128.462 121.075 3.4836
Hw 128.976 120.169 4.64459
Ow 114.275 31.0324 8.29448
Hw 114.14 31.0532 7.33197
Hw 114.868 31.809 8.3953
Ow 56.1709 103.38 46.4125
Hw 55.9079 103.216 45.5007
Hw 57.0686 102.965 46.486
Ow 26.917 19.6946 7.1484
Hw 27.3628 19.0579 6.5699
Hw 26.8178 20.4506 6.53609
Ow 2.7552 38.0171 101.504
Hw 3.31786 37.222 101.644
Hw 1.94 37.5805 101.234
Ow 36.239 36.6204 119.442
Hw 37.1749 36.9747 119.471
Hw 35.7098 37.2835 119.96
Ow 96.4029 111.327 113.601
Hw 96.1406 111.084 114.495
Hw 95.5188 111.363 113.206
Ow 7.13917 14.1058 16.3866
Hw 6.43146 13.4666 16.3534
Hw 6.58526 14.9572 16.3101
Ow 61.8178 34.3255 35.0237
Hw 62.7271 34.1188 35.2946
Hw 61.9286 35.266 34.7385
Ow 128.782 114.95 82.0485
Hw 128.486 114.022 82.1855
Hw 129.753 114.88 82.2152
Ow 72.5316 35.2078 69.1474
Hw 72.8851 34.2805 69.0853
Hw 72.7809 35.5823 68.3034
Ow 23.48 70.22 73.6802
Hw 23.6531 70.8574 74.3597
Hw 23.4222 70.8718 72.9795
Ow 84.742 9.87004 39.5445
Hw 83.8184 9.49982 39.5228
Hw 85.2472 9.0757 39.3027
Ow 37.3442 53.0864 46.5962
Hw 37.8584 53.6158 47.3182
Hw 37.5631 53.4428 45.6292
Ow 69.8488 115.279 33.1669
Hw 70.7027 115.462 33.6682
Hw 69.5066 116.129 32.908
Ow 130.863 135.495 21.5503
Hw 130.091 134.983 21.5686
Hw 131.551 134.849 21.3851
Ow 31.1346 113.897 115.171
Hw 30.2141 114.011 115.434
Hw 31.0533 113.89 114.214
Ow 11.937 122.073 118.605
Hw 11.2482 122.594 119.121
Hw 11.4174 121.327 118.38
Ow 116.07 91.6614 71.7568
Hw 116.899 91.5218 72.3472
Hw 116.35 92.3886 71.1799
Ow 82.2842 29.278 96.5906
Hw 82.9275 29.9646 96.5576
Hw 82.7058 28.4048 96.3609
Ow 7.66421 127.115 69.7638
Hw 7.9934 127.987 70.082
Hw 7.02252 127.391 69.088
Ow 9.54899 77.0141 107.769
Hw 10.3982 77.4562 108.083
Hw 9.92522 76.4063 107.139
Ow 9.03656 67.9928 29.1593
Hw 8.14445 68.0091 29.5808
Hw 9.02188 68.7694 28.5638
Ow 120.384 58.4854 64.5192
Hw 120.763 58.2112 65.4114
Hw 120.496 59.4239 64.5041
Ow 130.479 29.289 26.4699
Hw 131.015 29.6685 27.1785
Hw 129.817 28.7446 26.9645
Ow 38.1658 22.3457 99.2154
Hw 37.6239 22.698 99.9065
Hw 38.8151 21.8096 99.7864
Ow 94.691 71.3172 59.7331
Hw 93.9607 70.6517 59.6457
Hw 94.6008 71.4567 60.6957
Ow 33.2204 127.047 10.9406
Hw 32.8545 126.135 11.1323
Hw 32.5967 127.381 10.3061
Ow 31.8367 82.2265 104.782
Hw 32.1546 81.9218 105.698
Hw 31.004 81.8137 104.57
Ow 67.6906 93.9926 90.1133
Hw 67.7688 94.8796 90.4745
Hw 67.4367 93.4511 90.8973
Ow 38.3134 61.0069 126.077
Hw 37.4178 60.9203 126.424
Hw 38.5231 61.9207 126.294
Ow 100.321 22.908 42.3239
Hw 100.464 22.3175 43.1156
Hw 101.15 23.4658 42.5483
Ow 74.7781 11.8784 42.0872
Hw 75.0598 11.7976 41.1158
Hw 73.9032 12.2091 41.8462
Ow 37.909 28.3946 127.255
Hw 37.5377 27.8348 127.974
Hw 37.1264 28.9597 127.181
Ow 131.357 100.428 17.2041
Hw 1.96585 99.9483 17.1809
Hw 130.859 99.6254 17.0928
Ow 22.0026 92.2872 43.9257
Hw 22.4627 91.4407 44.0695
Hw 21.8565 92.1766 42.9918
Ow 12.9511 49.6351 6.435
Hw 12.2773 50.2464 6.75411
Hw 12.9708 49.7558 5.46896
Ow 105.433 16.4712 65.0116
Hw 105.122 17.2531 64.4847
Hw 104.72 16.1512 65.5609
Ow 78.3754 81.8248 82.3815
Hw 78.5433 82.1325 83.2771
Hw 78.9747 81.1042 82.2712
Ow 10.7389 7.16431 71.8736
Hw 10.7987 6.33606 71.3485
Hw 9.77466 7.41981 71.7959
Ow 110.222 70.174 8.33621
Hw 110.148 70.6566 9.1524
Hw 110.983 70.6485 7.95769
Ow 40.4425 40.5695 12.9651
Hw 41.3045 40.6949 13.4649
Hw 40.3365 41.4635 12.7374
Ow 8.09267 70.2547 120.428
Hw 7.52771 69.9753 119.701
Hw 8.11187 71.2328 120.315
Ow 78.0414 95.5515 33.3815
Hw 78.1402 95.9651 32.536
Hw 77.9135 94.6154 33.0612
Ow 127.963 111.083 105.796
Hw 128.85 111.513 105.789
Hw 127.774 111.206 106.766
Ow 128.649 28.102 28.0715
Hw 128.49 29.0389 28.422
Hw 128.372 27.5981 28.8427
Ow 31.7683 51.4584 104.315
Hw 31.5827 52.4123 104.594
Hw 31.2157 51.0092 104.871
Ow 5.80434 114.848 112.778
Hw 5.08654 114.679 113.4
Hw 5.43324 114.656 111.888
Ow 126.896 109.106 70.9216
Hw 127.161 110.001 70.6881
Hw 126.039 109.116 70.4765
Ow 125.207 50.3003 115.584
Hw 124.964 50.0913 116.508
Hw 125.038 49.4427 115.188
Ow 44.1288 94.6196 99.0146
Hw 44.3645 93.6611 99.2096
Hw 44.3575 94.5917 98.0721
Ow 66.528 82.3292 82.4348
Hw 67.3386 81.8422 82.7406
Hw 65.7782 81.7061 82.6505
Ow 108.344 111.462 91.9448
Hw 107.922 111.568 92.8089
Hw 109.227 111.382 92.2584
Ow 71.0244 31.8948 76.3831
Hw 71.2768 32.7759 76.1694
Hw 70.2133 31.7832 75.9352
Ow 101.409 30.1079 96.9726
Hw 101.408 30.415 97.9096
Hw 102.306 29.7902 96.8572
Ow 130.971 20.6272 121.99
Hw 130.353 20.2093 121.399
Hw 1.58295 20.3272 121.602
Ow 28.8502 36.6725 87.592
Hw 28.7323 36.7849 86.6699
Hw 29.0048 37.5765 87.8631
Ow 128.984 40.347 92.5245
Hw 129.764 39.817 92.4043
Hw 129.326 41.2087 92.427
Ow 98.9125 102.718 104.726
Hw 98.9349 102.493 105.657
Hw 99.0671 101.772 104.469
Ow 96.9975 93.6862 51.0692
Hw 96.7442 94.6151 50.8772
Hw 97.7012 93.6332 50.3956
Ow 88.3745 12.8648 4.39875
Hw 89.1463 13.3402 4.63714
Hw 88.7196 12.5114 3.55419
Ow 30.015 49.8975 53.1024
Hw 29.1072 49.5572 52.931
Hw 30.3326 49.2871 53.7717
Ow 75.9884 82.9186 18.3487
Hw 76.8677 83.2999 18.4997
Hw 75.6589 82.8323 19.1563
Ow 92.9907 25.8678 57.3975
Hw 93.6053 25.0928 57.0915
Hw 93.5552 26.6176 57.1735
Ow 83.7117 113.414 103.502
Hw 84.643 113.27 103.611
Hw 83.5385 114 104.254
Ow 86.6243 61.7499 63.7768
Hw 86.9459 62.4288 64.4042
Hw 85.8157 62.1607 63.4695
Ow 17.9959 85.2067 38.7684
Hw 17.8493 85.3266 37.7828
Hw 17.0959 85.253 39.1044
Ow 32.9525 127.659 99.3241
Hw 32.8322 126.89 98.7672
Hw 32.382 128.328 98.9289
Ow 90.0243 36.9832 40.454
Hw 90.3887 36.1066 40.2008
Hw 89.6625 37.292 39.5976
Ow 48.7511 89.3793 99.5123
Hw 49.3069 89.6101 98.7892
Hw 48.7181 88.4091 99.5039
Ow 4.77089 37.3851 57.4375
Hw 5.41714 38.0301 57.674
Hw 4.0017 37.7607 57.8974
Ow 128.652 112.322 6.40336
Hw 128.295 111.508 6.67035
Hw 129.498 112.028 6.1232
Ow 53.3305 47.2481 37.5598
Hw 53.5233 46.5415 38.231
Hw 54.2171 47.3743 37.2898
Ow 27.4644 13.7838 76.6482
Hw 27.3315 14.6751 76.946
Hw 27.2145 13.2753 77.4514
Ow 35.5871 52.9444 39.7945
Hw 36.2904 53.1811 40.4291
Hw 35.5379 52.0056 40.038
Ow 113.823 44.3476 23.9875
Hw 113.005 44.6478 23.575
Hw 113.965 45.0643 24.6052
Ow 8.29409 3.50627 11.237
Hw 7.62085 4.18118 11.0763
Hw 9.04393 3.84912 10.6841
Ow 80.0385 88.5092 117.039
Hw 79.5667 88.8183 116.204
Hw 80.5654 89.3389 117.289
Ow 97.3862 118.104 126.539
Hw 97.1642 117.987 127.506
Hw 96.5921 117.628 126.196
Ow 96.7751 109.392 54.1587
Hw 95.978 109.198 54.7581
Hw 97.5791 109.313 54.6731
Ow 5.50335 137.457 25.744
Hw 4.94286 2.84407 25.4898
Hw 5.82919 137.663 26.6173
Ow 124.176 60.2375 47.8532
Hw 124.99 59.7419 48.1268
Hw 124.51 61.1892 47.9994
Ow 2.47552 135.633 81.502
Hw 2.93182 135.318 82.3351
Hw 3.19888 135.888 80.8961
Ow 34.1138 121.297 113.611
Hw 33.7122 121.12 114.524
Hw 33.3184 121.078 113.045
Ow 16.8171 130.973 82.0847
Hw 17.6894 131.416 82.1436
Hw 16.6505 130.938 81.1165
Ow 86.8185 14.3953 50.001
Hw 86.0099 13.9098 49.8771
Hw 86.5519 14.7924 50.8249
Ow 41.6935 136.12 23.5697
Hw 40.9806 136.774 23.3986
Hw 42.4347 136.655 23.9274
Ow 46.3647 104.909 3.03357
Hw 46.2964 104.033 3.41561
Hw 47.175 104.891 2.48189
Ow 6.71746 17.8231 128.843
Hw 7.14804 17.9182 127.951
Hw 5.71182 17.9926 128.624
Ow 17.2772 110.577 20.3527
Hw 16.6838 110.154 21.0101
Hw 16.7054 111.341 20.0932
Ow 28.3638 87.7265 98.9589
Hw 28.3074 87.8666 97.9379
Hw 27.4007 87.7012 99.1889
Ow 122.74 15.8412 60.9304
Hw 122.662 16.589 61.575
Hw 121.842 15.9535 60.5539
Ow 15.2167 131.885 47.4281
Hw 15.3439 131.947 46.4919
Hw 15.5273 132.682 47.7483
Ow 116.772 129.794 102.137
Hw 117.098 130.677 101.905
Hw 117.53 129.275 101.846
Ow 55.3819 17.6704 5.83998
Hw 55.2437 17.4453 6.83565
Hw 54.6941 18.3117 5.57817
Ow 80.5903 106.698 76.721
Hw 81.341 107.014 76.2511
Hw 80.5396 105.744 76.5596
Ow 13.7553 88.4932 114.688
Hw 14.1893 89.341 114.823
Hw 13.7903 88.1747 115.606
Ow 110.29 95.356 42.229
Hw 109.952 94.416 42.4167
Hw 109.507 95.7059 41.7587
Ow 31.8609 80.0151 92.1212
Hw 32.4534 79.3178 91.7988
Hw 31.2239 79.4229 92.5807
Ow 31.6808 23.5972 71.1119
Hw 31.526 22.8327 70.4987
Hw 31.4692 24.3722 70.5792
Ow 83.5947 87.4272 80.0122
Hw 83.9235 86.6222 80.3507
Hw 82.646 87.2898 80.1029
Ow 50.0842 87.7107 76.9695
Hw 49.3075 87.1863 77.1492
Hw 49.6008 88.624 76.9157
Ow 102.004 51.2482 48.6014
Hw 102.663 51.6642 49.2519
Hw 101.135 51.2725 49.0491
Ow 101.509 118.164 80.1722
Hw 100.939 118.606 79.5366
Hw 100.936 117.43 80.3972
Ow 111.486 121.335 114.975
Hw 111.232 120.45 114.934
Hw 111.955 121.313 115.859
Ow 26.5713 62.6969 26.6597
Hw 26.6405 62.8798 27.6318
Hw 25.6181 62.4834 26.5596
Ow 70.448 132.261 23.6536
Hw 70.8141 132.92 24.2263
Hw 71.0568 132.253 22.9441
Ow 118.018 54.7491 103.208
Hw 117.834 53.8577 102.822
Hw 117.099 55.0527 103.368
Ow 125.656 4.53317 73.6002
Hw 126.075 3.75074 74.0322
Hw 125.144 4.00041 73.0065
Ow 19.1683 20.0818 15.166
Hw 19.7124 19.4092 14.596
Hw 18.2914 19.9953 14.7413
Ow 121.576 17.1147 42.8075
Hw 120.976 16.4259 42.3788
Hw 122.357 17.1832 42.1541
Ow 99.4191 8.32842 51.3745
Hw 99.0583 8.30086 52.301
Hw 100.091 9.06109 51.5208
Ow 80.2856 5.45526 29.0372
Hw 81.0289 6.13552 29.1144
Hw 79.5738 6.1425 29.0772
Ow 39.8125 134.527 22.5196
Hw 40.6221 134.83 22.827
Hw 40.0904 133.648 22.1679
Ow 11.9782 97.4328 21.8223
Hw 11.8531 96.769 21.0926
Hw 12.5445 98.1142 21.4956
Ow 25.4112 33.1152 26.4385
Hw 24.8232 33.02 27.2137
Hw 25.2124 32.4211 25.7833
Ow 108.162 64.3968 55.5236
Hw 108.97 63.8983 55.4022
Hw 108.518 65.2524 55.927
Ow 95.511 31.8457 124.29
Hw 96.4559 31.9141 124.595
Hw 95.7018 31.6302 123.386
Ow 38.2627 102.021 125.246
Hw 37.8237 101.277 125.741
Hw 37.7977 101.921 124.37
Ow 73.4948 98.3158 123.701
Hw 74.4169 98.3786 123.977
Hw 73.6594 98.1273 122.772
Ow 22.1121 49.8308 112.018
Hw 22.7806 49.1129 112.056
Hw 21.3806 49.4718 112.458
Ow 127.278 37.8503 56.6462
Hw 127.026 37.0281 56.2227
Hw 126.726 37.8799 57.4666
Ow 107.597 74.3006 76.6835
Hw 108.435 74.4295 77.146
Hw 107.372 75.2575 76.4897
Ow 55.0559 96.1037 45.2664
Hw 55.9912 96.1277 45.5389
Hw 55.076 96.6509 44.3896
Ow 14.5895 110.195 120.372
Hw 13.9152 110.832 120.676
Hw 14.921 110.727 119.622
Ow 126.228 108.593 11.4741
Hw 125.671 109.32 11.7794
Hw 125.525 108.074 11.0691
Ow 129.447 85.5535 68.983
Hw 129.162 84.6515 69.2993
Hw 129.333 86.0091 69.8123
Ow 2.80972 113.729 86.2713
Hw 2.07345 113.407 85.7049
Hw 3.1665 112.817 86.4219
Ow 2.85653 94.9793 39.8953
Hw 2.44311 95.889 39.6271
Hw 2.46473 94.3329 39.307
Ow 32.2395 115.551 82.0465
Hw 31.9223 115.609 81.1242
Hw 31.5193 115.137 82.5236
Ow 82.2498 88.9023 29.2417
Hw 81.98 89.6892 28.736
Hw 82.1794 89.2515 30.1791
Ow 21.5309 124.947 68.4257
Hw 21.5356 124.737 69.3674
Hw 21.9037 125.794 68.5019
Ow 58.0524 115.732 18.0798
Hw 58.4534 116.034 18.908
Hw 58.8597 115.33 17.8543
Ow 119.652 123.294 35.1033
Hw 120.495 122.843 35.1543
Hw 119.954 124.096 34.6097
Ow 74.5819 106.458 10.4537
Hw 73.9193 106.728 11.1059
Hw 75.2771 106.078 11.0175
Ow 19.7288 22.1269 50.5687
Hw 19.9052 21.4732 51.2645
Hw 20.3681 22.0517 49.8113
Ow 56.8444 28.1308 40.4798
Hw 56.0848 27.8701 41.0236
Hw 56.5345 27.9318 39.5344
Ow 46.7712 13.8068 17.186
Hw 47.6991 13.8811 17.427
Hw 46.7444 12.9843 16.6514
Ow 107.16 98.8367 89.6676
Hw 107.863 98.9344 90.4031
Hw 106.72 98.0541 90.0374
Ow 56.6651 45.3915 5.01603
Hw 55.9493 46.06 4.81141
Hw 56.5094 45.3104 5.96716
Ow 96.2574 35.981 49.347
Hw 96.7147 35.4253 50.0572
Hw 96.5763 35.6324 48.4931
Ow 51.9367 13.7996 86.6361
Hw 52.8235 14.1892 86.5518
Hw 51.3744 14.2773 86.0107
Ow 131.278 25.5678 126.886
Hw 130.566 25.1755 127.374
Hw 130.961 26.4705 126.708
Ow 38.2051 71.527 91.2877
Hw 37.3706 71.1517 91.5112
Hw 38.0624 72.3654 91.7412
Ow 104.097 95.6936 79.2635
Hw 104.911 95.6251 78.8964
Hw 103.644 96.239 78.5712
Ow 98.2642 126.046 23.5546
Hw 99.0282 126.288 24.1584
Hw 98.7235 126.094 22.644
Ow 21.6016 66.7484 45.9294
Hw 21.7943 67.1962 45.1218
Hw 21.7238 65.8486 45.6196
Ow 89.2989 105.16 38.4878
Hw 89.147 105.965 37.9934
Hw 90.1484 104.941 38.1439
Ow 63.8427 107.427 31.5664
Hw 64.0332 108.255 31.0373
Hw 62.9113 107.536 31.7515
Ow 78.0999 77.3965 6.51866
Hw 78.4008 78.2547 6.08924
Hw 78.2822 76.7323 5.82136
Ow 76.4293 101.909 25.8379
Hw 77.1742 101.508 25.3902
Hw 75.7256 101.188 25.6297
Ow 41.2785 134.558 97.4245
Hw 40.9086 134.757 96.5328
Hw 42.1285 134.985 97.4398
Ow 66.5715 43.2698 74.668
Hw 66.8604 43.4326 75.5755
Hw 65.6581 42.9345 74.7034
Ow 48.6183 70.2878 39.0606
Hw 49.0606 69.4655 39.2421
Hw 47.777 70.2919 39.5987
Ow 66.3301 50.8447 4.42169
Hw 66.685 51.5297 3.76588
Hw 65.3993 50.894 4.13867
Ow 50.7086 50.5 104.081
Hw 51.6675 50.4998 104.019
Hw 50.45 51.4313 103.861
Ow 60.684 49.4862 17.557
Hw 59.8632 48.9704 17.6112
Hw 61.461 48.8291 17.5276
Ow 83.1109 118.097 105.976
Hw 83.6358 118.017 105.19
Hw 83.683 118.67 106.446
Ow 84.5098 49.9278 19.8126
Hw 84.7677 49.128 20.2968
Hw 83.7387 49.5741 19.3345
Ow 15.7969 10.1666 89.566
Hw 16.1599 9.3749 89.1954
Hw 15.4655 10.5113 88.7237
Ow 113.604 121.879 80.5577
Hw 113.604 121.029 79.9882
Hw 112.627 121.797 80.7306
Ow 102.665 38.1788 93.2811
Hw 103.631 37.8358 93.3952
Hw 102.751 38.6586 92.4337
Ow 40.2053 63.5187 20.3522
Hw 40.2876 62.9386 21.1192
Hw 41.1387 63.5118 20.0858
Ow 63.7955 78.8255 120.384
Hw 63.943 79.0025 119.398
Hw 64.5976 78.3031 120.651
Ow 90.8279 5.47331 26.5099
Hw 89.8392 5.38205 26.6346
Hw 90.9921 4.61724 26.1571
Ow 30.5372 53.2524 86.2735
Hw 30.2178 52.9325 85.4171
Hw 30.7577 54.1675 86.0625
Ow 123.533 27.3836 6.19592
Hw 124.002 28.116 5.78823
Hw 122.7 27.5287 5.86502
Ow 39.1544 98.1984 3.40645
Hw 38.3344 98.6569 3.73597
Hw 38.7437 97.6991 2.63314
Ow 87.2623 20.4785 109.569
Hw 86.7329 20.3285 108.768
Hw 86.7057 20.9965 110.205
Ow 29.8829 90.6193 112.274
Hw 30.234 91.2323 111.581
Hw 30.3712 90.9084 113.085
Ow 63.1983 80.219 41.425
Hw 64.154 80.1989 41.4785
Hw 63.01 79.9625 40.4908
Ow 83.3136 71.7937 106.717
Hw 83.7564 71.7276 107.53
Hw 84.0324 72.2946 106.281
Ow 29.1479 128.433 105.341
Hw 28.7265 127.604 105.633
Hw 29.3435 128.191 104.407
Ow 44.2144 85.3085 105.051
Hw 44.4466 85.7872 104.268
Hw 44.7886 84.5083 105.092
Ow 116.368 118.493 39.0208
Hw 116.081 118.875 39.9141
Hw 116.904 119.279 38.7157
Ow 26.6634 135.566 96.7139
Hw 27.1164 134.698 96.6894
Hw 27.3187 136.174 96.3009
Ow 34.918 94.9106 68.7635
Hw 34.8445 95.3087 69.5814
Hw 34.0139 94.6532 68.6841
Ow 54.2001 23.8615 82.8749
Hw 54.5945 24.5063 83.5028
Hw 53.2647 24.0332 82.9649
Ow 7.12996 26.3334 29.6651
Hw 6.83758 26.5724 30.5411
Hw 6.3179 26.1631 29.1518
Ow 81.855 108.669 116.701
Hw 80.8672 108.7 116.604
Hw 82.1623 108.439 117.636
Ow 111.862 82.4447 109.581
Hw 112.023 82.3331 110.554
Hw 112.233 81.6803 109.152
Ow 68.719 96.755 76.2283
Hw 68.8752 97.5968 76.6305
Hw 67.8798 96.9357 75.6292
Ow 119.073 99.4799 119.809
Hw 119.742 100.189 119.513
Hw 118.397 99.6464 119.141
Ow 129.645 23.4912 122.298
Hw 129.866 23.7134 121.399
Hw 129.234 22.6174 122.144
Ow 113.662 92.8505 38.2787
Hw 112.954 92.1791 38.2411
Hw 113.137 93.6092 38.0007
Ow 27.037 36.9566 21.0982
Hw 26.1396 37.2551 20.823
Hw 27.0894 37.1504 22.0541
Ow 47.101 13.4783 46.9046
Hw 47.6353 13.2069 46.1141
Hw 46.4815 12.699 46.872
Ow 112.277 59.7343 117.226
Hw 111.466 59.557 117.744
Hw 112.1 59.2044 116.481
Ow 19.8905 106.108 15.0878
Hw 20.6772 106.6 14.8811
Hw 20.3402 105.339 15.4776
Ow 66.1792 36.1397 113.323
Hw 65.275 35.9124 113.698
Hw 66.373 37.0199 113.726
Ow 73.3047 97.2727 129.687
Hw 72.7091 98.0134 129.578
Hw 73.3724 97.166 3.06857
Ow 107.196 30.1017 40.9481
Hw 108.018 29.5735 40.734
Hw 107.075 30.6361 40.1432
Ow 123.839 132.28 47.1706
Hw 123.106 131.786 46.7224
Hw 124.61 132.087 46.6477
Ow 40.7908 77.1068 21.5141
Hw 40.0164 76.5607 21.2465
Hw 41.3826 77.034 20.7339
Ow 93.2213 117.312 80.8851
Hw 92.8846 118.031 81.4356
Hw 93.1885 117.695 79.999
Ow 84.9244 130.312 57.8133
Hw 85.4627 129.986 58.5396
Hw 84.5419 131.098 58.3034
Ow 98.6029 136.42 82.9679
Hw 98.506 137.086 82.3711
Hw 99.3862 136.041 82.6468
Ow 22.1352 72.7841 47.2884
Hw 22.0006 73.7135 47.4479
Hw 21.8882 72.3645 48.167
Ow 115.937 29.3295 101.945
Hw 115.657 29.6848 101.102
Hw 116.16 30.2052 102.29
Ow 60.8895 25.7495 124.849
Hw 60.7992 25.3108 123.996
Hw 60.5294 25.0385 125.378
Ow 70.3328 90.3466 91.6135
Hw 70.2282 89.3813 91.6708
Hw 70.1705 90.6805 90.6756
Ow 88.0236 111.325 120.63
Hw 87.1135 111.594 120.711
Hw 87.9401 110.415 120.954
Ow 17.2597 120.176 42.315
Hw 17.7896 120.639 41.6326
Hw 17.2756 120.802 43.0619
Ow 74.2483 75.5227 125.666
Hw 74.1075 75.4603 126.599
Hw 75.139 75.3483 125.447
Ow 112.188 27.1705 81.338
Hw 111.252 27.3689 81.4167
Hw 112.236 26.4649 80.6929
Ow 40.3041 45.235 86.7405
Hw 41.0716 45.8357 86.6668
Hw 40.0429 45.3683 87.7172
Ow 24.5793 109.583 109.114
Hw 24.6873 110.533 109.154
Hw 25.2678 109.272 109.727
Ow 108.992 20.6805 81.1967
Hw 109.692 21.356 81.213
Hw 108.426 20.9004 81.9567
Ow 127.204 35.7043 40.1269
Hw 128.103 35.976 40.2508
Hw 127.03 36.047 39.2086
Ow 131.655 23.027 24.1474
Hw 1.60028 23.8224 23.5885
Hw 131.5 23.4642 25.0345
Ow 5.51732 116.073 92.0003
Hw 6.06927 116.71 91.5105
Hw 5.14722 115.659 91.214
Ow 78.1195 135.558 119.003
Hw 77.5059 134.916 118.654
Hw 78.912 135.057 118.795
Ow 37.334 49.718 52.6416
Hw 37.5821 49.1236 51.9106
Hw 36.9219 50.5207 52.1782
Ow 11.2558 40.8975 85.8617
Hw 10.5611 40.4285 86.2327
Hw 11.4338 40.4269 84.963
Ow 35.9473 103.911 15.1727
Hw 35.2301 104.333 15.6508
Hw 35.6158 103.225 14.6705
Ow 16.9107 73.4633 103.408
Hw 16.7505 73.9577 104.184
Hw 17.6822 72.9703 103.788
Ow 122.19 66.175 46.2869
Hw 122.142 65.4382 46.933
Hw 122.073 66.9485 46.9132
Ow 42.2347 13.0789 2.44394
Hw 43.0713 12.6868 129.951
Hw 42.2161 13.8225 129.409
Ow 101.9 38.6475 105.58
Hw 102.844 38.4781 105.458
Hw 101.856 38.6791 106.545
Ow 48.9587 93.8162 46.5451
Hw 49.5313 94.0886 45.8065
Hw 49.4571 94.2246 47.2525
Ow 8.78499 42.345 67.1761
Hw 9.52038 42.919 66.9106
Hw 9.04119 41.4873 66.8144
Ow 78.4631 53.8156 63.5207
Hw 78.3316 54.6895 63.9054
Hw 77.6039 53.4397 63.549
Ow 1.8528 50.0588 86.1936
Hw 2.77133 50.2311 86.2044
Hw 1.77683 50.4153 85.2646
Ow 43.7333 29.0416 56.9152
Hw 43.2182 29.7656 57.3671
Hw 44.3385 28.7594 57.6311
Ow 88.5814 102.582 100.406
Hw 88.9066 102.994 99.6423
Hw 88.7671 103.264 101.063
Ow 35.4519 17.5724 6.06858
Hw 35.1727 16.9839 6.76797
Hw 35.0572 18.3399 6.50249
Ow 86.7762 39.9912 72.6934
Hw 87.1284 39.0753 72.5873
Hw 87.478 40.5518 72.2853
Ow 2.18775 95.5571 108.844
Hw 2.03433 96.0977 109.608
Hw 2.60435 94.7572 109.268
Ow 14.2151 111.195 7.3206
Hw 14.1004 110.918 8.22477
Hw 13.9979 112.128 7.29588
Ow 96.3676 19.9029 126.768
Hw 96.2057 18.9925 126.482
Hw 95.4801 20.191 126.666
Ow 46.5515 22.7363 93.754
Hw 47.1343 22.897 93.006
Hw 45.7654 23.0797 93.383
Ow 122.759 134.374 23.5238
Hw 122.375 134.798 24.2976
Hw 122.123 134.541 22.7893
Ow 117.085 121.786 78.9697
Hw 116.57 121.259 79.6023
Hw 116.515 122.584 78.7989
Ow 3.86991 49.3509 24.7031
Hw 3.06367 49.8667 24.951
Hw 3.79931 48.6465 25.4254
Ow 111.579 36.5968 65.5069
Hw 112.073 36.2275 64.7863
Hw 110.618 36.4159 65.1967
Ow 95.4905 41.053 105.931
Hw 95.6949 41.9909 106.159
Hw 96.3121 40.7954 105.463
Ow 68.3938 108.207 9.50899
Hw 67.869 108.449 8.801
Hw 68.7534 109.135 9.75705
Ow 49.4058 101.643 23.6999
Hw 49.2753 102.401 23.1788
Hw 49.8342 101.043 23.0572
Ow 62.5547 115.81 121.63
Hw 62.7484 114.829 121.615
Hw 63.3137 116.176 121.275
Ow 4.04883 94.4598 66.1815
Hw 3.2179 93.9323 66.1469
Hw 3.88224 95.0413 66.9456
Ow 97.6074 78.1547 80.224
Hw 97.0557 78.389 79.4353
Hw 97.0082 77.4987 80.6031
Ow 38.6571 134.087 117.796
Hw 39.5907 133.84 117.996
Hw 38.2064 133.917 118.685
Ow 75.3392 27.6893 6.15889
Hw 75.2498 28.1719 7.01025
Hw 76.2897 27.6625 6.08453
Ow 85.0967 94.5294 50.6618
Hw 86.0376 94.3784 50.385
Hw 84.8759 95.1488 49.8525
Ow 4.72927 41.2837 37.3317
Hw 4.6737 42.217 37.7034
Hw 5.22081 40.8381 38.0826
Ow 26.7224 121.992 106.055
Hw 25.9735 122.207 105.417
Hw 27.3009 122.771 105.806
Ow 26.7222 12.5099 98.0473
Hw 26.0516 13.1065 98.5015
Hw 26.6543 12.884 97.1569
Ow 87.0291 92.8196 111.968
Hw 86.7657 93.7671 111.886
Hw 87.99 92.9734 112.176
Ow 36.5157 27.4904 120.133
Hw 35.6343 27.9333 120.39
Hw 36.3525 27.2588 119.145
Ow 47.0534 30.0417 127.639
Hw 48.0465 29.9829 127.652
Hw 46.9545 30.8333 127.074
Ow 83.9141 33.4423 52.7698
Hw 84.5714 33.1851 52.1706
Hw 84.261 33.0158 53.5361
Ow 50.3627 45.271 35.5086
Hw 51.0921 44.5757 35.5071
Hw 49.7426 44.8014 36.105
Ow 63.9874 95.7944 128.542
Hw 64.4027 96.6497 128.402
Hw 63.2963 96.0379 129.275
Ow 94.4432 114.161 113.773
Hw 93.5191 114.098 113.486
Hw 94.529 115.091 114.035
Ow 117.043 40.9239 58.6651
Hw 117.103 41.853 58.366
Hw 117.773 40.4497 58.1848
Ow 107.186 124.61 64.5971
Hw 106.743 124.219 63.8425
Hw 106.889 124.052 65.3124
Ow 91.2605 128.7 125.791
Hw 91.1455 129.404 126.494
Hw 91.4129 127.963 126.344
Ow 19.2662 124.627 66.9684
Hw 19.7123 124.323 66.1547
Hw 20.0421 124.789 67.5536
Ow 27.8152 89.2814 59.8457
Hw 28.2722 88.9476 59.079
Hw 26.8918 89.2113 59.5689
Ow 104.982 118.768 44.5332
Hw 105.648 118.226 43.9931
Hw 104.207 118.727 43.9421
Ow 55.3693 25.1549 126.311
Hw 54.4808 25.3971 126.606
Hw 55.8405 25.913 126.778
Ow 23.1136 6.18302 122.378
Hw 22.7672 6.10723 121.5
Hw 22.7748 5.33214 122.762
Ow 84.7387 120.074 36.0577
Hw 84.3633 119.183 36.1802
Hw 84.2635 120.522 36.8704
Ow 105.163 43.896 51.8771
Hw 104.879 43.3602 52.5972
Hw 105.156 44.7451 52.3146
Ow 39.7652 47.5899 113.363
Hw 39.7552 46.9885 112.578
Hw 38.8556 47.9588 113.239
Ow 9.37575 66.1733 119.44
Hw 9.81836 66.372 118.606
Hw 8.50981 65.9619 118.995
Ow 17.0738 74.1931 71.3522
Hw 17.7953 74.6531 70.7747
Hw 16.9043 73.5447 70.649
Ow 28.7559 28.6853 58.2203
Hw 29.2022 27.9392 58.6352
Hw 29.5536 29.1501 58.1296
Ow 59.1037 114.67 89.6069
Hw 58.161 114.683 89.5771
Hw 59.2086 114.525 90.6095
Ow 44.4775 3.78554 33.428
Hw 44.7497 3.84131 32.4886
Hw 43.8049 4.5038 33.4526
Ow 54.619 41.8925 37.6992
Hw 54.9683 42.7453 37.4859
Hw 54.5697 42.0307 38.6752
Ow 68.7829 38.7606 108.884
Hw 69.5804 38.7265 108.304
Hw 68.4705 37.8163 108.958
Ow 69.9045 49.1638 106.596
Hw 70.6385 49.431 107.189
Hw 70.051 49.7328 105.864
Ow 78.9794 17.0237 82.0294
Hw 78.5682 17.7739 82.5006
Hw 79.7841 17.4367 81.6771
Ow 102.428 94.7015 68.9762
Hw 101.87 94.2277 68.2633
Hw 102.636 95.5243 68.6207
Ow 29.0191 121.184 115.218
Hw 28.5314 120.436 115.527
Hw 29.1837 120.735 114.431
Ow 36.7839 40.6434 101.555
Hw 36.2531 41.4139 101.605
Hw 36.7241 40.4069 102.437
Ow 68.5108 109.339 68.3327
Hw 68.59 110.291 68.1573
Hw 68.8246 109.346 69.228
Ow 122.693 39.5011 57.6869
Hw 121.979 38.8988 57.6571
Hw 122.542 39.7371 58.6561
Ow 93.8619 25.1252 101.194
Hw 93.1078 25.389 100.623
Hw 94.4472 25.701 100.668
Ow 56.3685 7.97883 43.5535
Hw 56.749 7.68264 44.3932
Hw 56.916 8.6377 43.065
Ow 49.7875 33.494 83.8687
Hw 50.0073 34.3173 83.5158
Hw 49.5636 33.5924 84.8501
Ow 95.3424 56.4588 88.3925
Hw 94.5506 56.69 87.855
Hw 95.3649 57.3012 88.9076
Ow 96.2224 57.9366 103.627
Hw 96.761 57.6785 102.863
Hw 96.573 57.3149 104.255
Ow 57.1628 4.98948 28.7377
Hw 56.4918 5.14574 29.4327
Hw 57.4925 5.88791 28.5895
Ow 114.678 72.1703 35.3534
Hw 113.85 72.0337 34.9272
Hw 114.921 71.2379 35.6613
Ow 85.3389 84.8604 36.0125
Hw 85.4631 85.319 35.1477
Hw 86.2631 84.9072 36.2098
Ow 12.4031 56.4862 116.887
Hw 11.5269 56.5336 117.275
Hw 12.3327 57.3537 116.466
Ow 10.368 127.765 10.1018
Hw 10.7141 127.106 10.7248
Hw 10.3562 127.279 9.26301
Ow 112.832 24.4674 12.7353
Hw 112.409 25.3593 12.7927
Hw 112.522 24.2355 11.848
Ow 38.3012 9.23613 22.3054
Hw 37.3426 9.22479 22.3524
Hw 38.574 9.36063 23.2693
Ow 111.147 32.0998 64.4234
Hw 111.546 31.921 65.3307
Hw 111.203 33.0188 64.4239
Ow 32.6215 11.3355 49.0845
Hw 32.113 12.0651 48.6567
Hw 33.5805 11.6982 49.1399
Ow 123.792 74.0351 17.7758
Hw 124.724 74.049 17.5383
Hw 123.6 73.0696 17.6755
Ow 107.667 71.9274 18.3804
Hw 107.875 71.2175 17.7318
Hw 106.899 71.5644 18.7269
Ow 90.9779 126.937 67.977
Hw 91.2989 127.826 68.0873
Hw 90.058 127.118 67.8897
Ow 96.0757 61.4345 45.3964
Hw 95.8972 61.3991 44.4453
Hw 96.9801 61.7787 45.2888
Ow 17.8841 84.2038 5.84134
Hw 17.9525 84.2365 4.86382
Hw 16.9703 84.5206 6.07072
Ow 33.1956 111.648 30.5367
Hw 32.7175 112.327 31.0441
Hw 33.8103 112.172 30.0444
Ow 50.5789 8.36373 61.4006
Hw 49.8689 8.00172 61.9308
Hw 50.017 8.62669 60.6125
Ow 85.6937 9.40458 29.2975
Hw 86.5268 9.53874 28.8204
Hw 85.7173 8.39874 29.4924
Ow 15.8818 126.921 124.735
Hw 15.0757 127.196 124.206
Hw 16.6012 126.939 124.04
Ow 46.5636 117.559 110.224
Hw 46.0103 116.898 110.768
Hw 46.849 118.075 110.991
Ow 19.338 98.0654 48.7171
Hw 18.674 97.4647 49.0799
Hw 20.1354 97.5152 48.6263
Ow 27.6939 21.7304 89.9907
Hw 27.0429 21.8509 90.6833
Hw 27.1479 21.2682 89.3401
Ow 1.55476 99.4064 55.5107
Hw 1.74143 99.9331 54.6873
Hw 1.90359 100.02 56.1787
Ow 57.8962 28.7175 88.7581
Hw 57.2475 28.3367 89.4025
Hw 57.4394 29.6154 88.7218
Ow 89.4458 30.8642 72.9018
Hw 88.9323 30.9613 73.7486
Hw 88.7141 31.1477 72.3243
Ow 22.3149 33.5553 112.546
Hw 22.7319 34.4261 112.606
Hw 22.8921 33.0092 111.992
Ow 28.4896 93.9828 67.7069
Hw 29.2823 94.5083 67.7461
Hw 28.1795 94.2229 66.7902
Ow 131.378 15.781 90.9612
Hw 131.452 16.7822 91.2118
Hw 130.98 15.7967 90.1151
Ow 102.094 61.7451 70.9319
Hw 102.36 62.6268 71.1324
Hw 102.093 61.4942 71.8491
Ow 83.6671 17.0017 112.019
Hw 84.6129 17.3628 111.881
Hw 83.8485 16.1059 111.644
Ow 79.88 9.35852 60.7023
Hw 79.8415 9.94246 61.4729
Hw 80.7295 9.59637 60.2745
Ow 13.4255 5.58506 117.435
Hw 14.0408 5.062 117.943
Hw 14.0584 5.83874 116.733
Ow 73.7278 68.52 45.1508
Hw 73.3381 68.147 45.9416
Hw 74.4881 67.9592 44.8818
Ow 79.1601 98.7148 15.1026
Hw 78.7963 99.5143 15.5671
Hw 78.3766 98.1286 15.2617
Ow 81.6905 7.30607 80.4608
Hw 81.4546 6.33502 80.4071
Hw 82.1676 7.30495 81.3409
Ow 75.852 98.9721 5.64088
Hw 76.5841 99.5597 5.79359
Hw 74.9979 99.4563 5.90896
Ow 49.2718 53.1403 125.211
Hw 49.6779 53.0581 126.032
Hw 49.3868 54.1169 125.133
Ow 75.7084 49.867 29.8621
Hw 75.253 49.0188 30.0681
Hw 75.9173 50.0923 30.7481
Ow 128.255 32.2016 6.90801
Hw 128.396 32.9498 7.50099
Hw 127.73 31.6422 7.54075
Ow 44.64 128.693 17.0023
Hw 43.9867 128.219 17.537
Hw 45.5453 128.438 17.3528
Ow 101.045 116.824 51.2868
Hw 101.347 117.599 51.8099
Hw 101.77 116.225 51.4233
Ow 49.3914 98.8289 18.8568
Hw 49.5863 99.672 18.3448
Hw 48.8742 98.3064 18.2234
Ow 82.4267 78.4327 37.0973
Hw 81.7666 77.7209 37.1982
Hw 82.6866 78.2585 36.2113
Ow 10.5554 20.5301 21.7972
Hw 10.6783 19.5992 22.0705
Hw 9.79824 20.4324 21.1998
Ow 122.027 113.726 49.8006
Hw 122.772 114.147 50.1706
Hw 121.602 113.423 50.7125
Ow 9.32359 101.751 101.552
Hw 8.59564 101.214 101.429
Hw 9.9601 101.34 100.946
Ow 126.507 93.344 106.082
Hw 126.876 93.4827 106.944
Hw 125.85 93.9697 106.066
Ow 128.405 15.5458 71.448
Hw 127.512 15.6269 71.0323
Hw 128.914 16.2962 71.1533
Ow 25.8266 99.0242 84.0908
Hw 25.4647 98.2541 84.478
Hw 26.3893 98.4853 83.4771
Ow 97.6351 131.795 80.9376
Hw 97.0775 131.445 80.1883
Hw 98.5186 131.356 80.8487
Ow 32.2715 122.796 53.336
Hw 31.9466 122.042 53.8046
Hw 31.9245 122.618 52.4699
Ow 98.6573 19.2638 128.261
Hw 97.6887 19.2996 128.32
Hw 98.8574 19.8104 129.031
Ow 57.2788 27.4529 13.3668
Hw 57.6806 26.9667 14.1091
Hw 58.006 27.4672 12.7732
Ow 66.8663 130.226 68.0661
Hw 66.1539 129.93 67.5033
Hw 67.6065 130.464 67.4689
Ow 113.893 28.9289 115.304
Hw 113.803 27.9627 114.982
Hw 114.795 28.8874 115.724
Ow 130.734 23.5873 26.6428
Hw 130.824 24.4123 27.139
Hw 130.418 22.9322 27.2813
Ow 80.1604 87.5184 87.457
Hw 80.9135 87.7158 86.796
Hw 80.7055 87.5286 88.2817
Ow 79.9322 110.535 53.1344
Hw 79.7991 111.498 52.9541
Hw 79.6857 110.123 52.2926
Ow 83.9181 122.311 59.0848
Hw 84.0205 122.306 60.0689
Hw 84.2835 121.43 58.7985
Ow 35.5432 45.8751 49.003
Hw 35.9105 45.3273 48.3241
Hw 35.6954 45.3962 49.8138
Ow 124.634 76.6855 24.1436
Hw 125.271 76.7097 23.4819
Hw 123.816 76.4963 23.619
Ow 111.128 120.907 71.3793
Hw 110.588 120.809 72.1779
Hw 111.989 120.67 71.7281
Ow 55.6019 119.187 27.5719
Hw 55.8428 120.126 27.5369
Hw 56.0383 118.927 26.8108
Ow 32.0542 4.14214 80.5125
Hw 32.6651 3.52338 80.1008
Hw 31.236 3.84595 80.0272
Ow 102.776 44.664 97.3963
Hw 101.933 44.8625 97.8552
Hw 102.574 43.7598 96.9722
Ow 48.1839 118.536 29.2956
Hw 47.178 118.555 29.132
Hw 48.2867 119.084 28.4767
Ow 19.3751 126.669 31.11
Hw 18.8632 127.459 31.4217
Hw 19.8381 126.359 31.9034
Ow 41.4632 48.0132 6.94962
Hw 40.9924 48.1579 7.76459
Hw 42.3501 48.4616 7.17495
Ow 80.942 68.0201 112.158
Hw 80.0916 67.7754 112.626
Hw 80.6437 67.7524 111.229
Ow 86.2058 36.4336 108.785
Hw 86.2991 35.4754 108.797
Hw 85.5845 36.4805 109.57
Ow 119.895 114.581 78.25
Hw 118.945 114.59 77.864
Hw 120.416 114.11 77.5557
Ow 108.159 128.608 17.0615
Hw 108.145 129.023 17.9336
Hw 107.416 129.037 16.6673
Ow 80.0449 41.9043 45.3835
Hw 79.4069 42.4094 44.8451
Hw 80.287 42.6714 45.9769
Ow 25.8835 132.6 19.8098
Hw 26.2943 133.422 19.5364
Hw 25.6188 132.369 18.9688
Ow 89.5927 135.523 107.168
Hw 90.4995 135.765 107.379
Hw 89.591 135.64 106.191
Ow 11.8741 108.177 39.6646
Hw 10.9651 108.052 40.0043
Hw 11.7141 108.795 38.9519
Ow 97.2321 109.672 94.0327
Hw 96.4539 110.311 93.8701
Hw 97.0437 109.353 94.9188
Ow 50.6642 131.362 3.96579
Hw 50.7346 131.266 3.03716
Hw 50.5061 130.514 4.27455
Ow 27.3239 33.5538 70.1604
Hw 26.7127 32.839 70.5387
Hw 27.2003 34.3615 70.7245
Ow 53.5831 38.7214 109.839
Hw 53.9066 39.5974 109.629
Hw 54.3167 38.2048 109.395
Ow 93.5867 114.568 81.2334
Hw 94.5111 114.522 81.4235
Hw 93.6329 115.531 81.0624
Ow 124.075 136.07 6.6492
Hw 124.59 136.743 6.24273
Hw 124.283 136.153 7.61246
Ow 7.90544 14.8617 28.4455
Hw 8.74865 14.5762 28.7621
Hw 8.00912 15.845 28.4918
Ow 10.7746 98.7934 122.36
Hw 11.0998 98.3295 121.571
Hw 11.0012 99.7087 122.175
Ow 125.071 66.026 78.0171
Hw 125.104 65.0916 78.3483
Hw 125.13 65.8622 77.0378
Ow 98.1712 25.3746 57.7284
Hw 98.8068 25.4573 58.4526
Hw 98.3868 24.505 57.3325
Ow 50.471 113.208 122.176
Hw 50.7149 113.741 121.323
Hw 51.1767 112.567 122.145
Ow 104.061 106.427 96.2869
Hw 103.243 106.5 96.7755
Hw 104.715 106.744 96.9505
Ow 81.0761 117.558 85.6497
Hw 81.4399 117.275 86.5376
Hw 80.3056 118.044 85.9399
Ow 68.6734 37.1456 68.3847
Hw 68.5978 38.054 68.2749
Hw 68.1855 36.8779 67.5424
Ow 110.644 77.7353 107.892
Hw 110.573 78.2354 108.704
Hw 111.159 76.9492 108.265
Ow 51.5688 125.356 37.886
Hw 51.2642 124.78 37.2163
Hw 52.0593 126.058 37.4117
Ow 124.888 105.711 6.08973
Hw 124.078 105.473 6.58325
Hw 124.625 105.313 5.21358
Ow 42.6201 34.4535 41.9508
Hw 42.8133 34.62 42.9052
Hw 43.2079 35.0962 41.5381
Ow 90.5634 21.9292 68.8114
Hw 89.7223 22.3514 68.9169
Hw 91.0245 22.4113 68.0872
Ow 90.291 121.909 10.1489
Hw 90.138 121.384 9.33113
Hw 90.2599 121.205 10.814
Ow 43.9198 13.7101 20.8901
Hw 43.8015 13.6308 19.9284
Hw 44.1279 14.7078 20.9975
Ow 37.5567 129.923 37.9178
Hw 37.1168 129.093 37.7412
Hw 37.0519 130.469 37.3233
Ow 3.58299 29.2399 123.491
Hw 4.1107 29.1042 124.312
Hw 3.37657 28.3354 123.194
Ow 117.35 12.622 61.8863
Hw 117.72 11.762 62.218
Hw 116.609 12.2943 61.4329
Ow 29.2257 121.656 124.454
Hw 29.8796 122.37 124.4
Hw 28.6636 121.963 125.209
Ow 125.983 39.1676 31.5923
Hw 126.132 39.9381 32.205
Hw 125.253 39.5361 31.0142
Ow 120.887 80.5075 21.4199
Hw 121.122 80.1687 20.5202
Hw 120.179 81.1178 21.1559
Ow 78.084 65.2429 97.9999
Hw 78.2467 65.2091 97.0024
Hw 77.9594 66.2037 98.2814
Ow 87.0136 57.1997 58.1194
Hw 87.7732 57.8389 58.1666
Hw 87.4716 56.4769 58.6152
Ow 30.3654 92.6731 128.589
Hw 29.4153 92.8095 128.59
Hw 30.6146 93.5352 128.822
Ow 44.1468 16.7074 39.6392
Hw 44.4432 16.7157 40.5968
Hw 43.3393 16.1976 39.6651
Ow 13.3564 105.565 13.1802
Hw 13.4021 106.393 12.7824
Hw 12.9467 105.027 12.4916
Ow 50.1574 3.34931 52.6951
Hw 49.9604 137.708 52.6671
Hw 50.4818 3.52662 51.7669
Ow 131.042 91.9897 128.947
Hw 131.319 92.8914 129.271
Hw 131.159 92.121 127.993
Ow 97.0888 22.927 64.2336
Hw 96.3758 23.5234 64.5939
Hw 97.7443 23.6401 64.1431
Ow 62.7946 59.6614 29.3187
Hw 63.0338 59.9887 30.1938
Hw 62.429 58.8059 29.6253
Ow 107.801 99.1818 129.55
Hw 108.578 99.7175 129.62
Hw 107.77 98.5267 2.70447
Ow 8.15322 22.8261 86.2114
Hw 8.32473 22.6396 85.2423
Hw 8.18743 23.7996 86.1415
Ow 56.5116 121.735 27.8311
Hw 57.1784 121.922 27.1321
Hw 56.3069 122.629 28.2067
Ow 21.4358 41.1945 35.1023
Hw 21.3083 40.6439 34.2849
Hw 20.5108 41.5547 35.0576
Ow 99.0331 20.6692 58.3647
Hw 98.6529 19.7763 58.475
Hw 99.4261 20.8438 59.2295
Ow 77.4523 100.839 2.47736
Hw 77.9782 100.333 3.14396
Hw 76.9621 101.508 3.03712
Ow 106.669 61.084 36.7713
Hw 107.183 60.2254 36.7117
Hw 106.592 61.2321 37.8023
Ow 59.1305 89.8729 10.994
Hw 59.3442 90.0355 10.0465
Hw 58.1941 90.1387 10.9383
Ow 8.33981 117 32.5128
Hw 8.9015 116.884 31.7228
Hw 7.7244 117.736 32.2029
Ow 49.9017 125.989 51.6744
Hw 50.3152 125.613 52.4443
Hw 49.9379 126.93 51.9967
Ow 94.8725 77.8258 15.4471
Hw 94.6211 77.6612 16.4017
Hw 94.2937 77.2698 14.8852
Ow 119.065 61.5942 55.3915
Hw 119.304 62.5476 55.4268
Hw 119.78 61.1821 54.8866
Ow 47.6594 45.7583 5.04986
Hw 48.5047 45.4682 4.54436
Hw 47.1131 44.968 4.72051
Ow 12.5213 117.854 29.9694
Hw 11.6765 117.443 30.2001
Hw 12.3322 118.357 29.2157
Ow 68.8243 83.338 112.8
Hw 69.479 83.5554 112.091
Hw 68.782 84.1876 113.285
Ow 111.164 8.94632 93.4837
Hw 112.096 8.8058 93.6681
Hw 110.91 9.77332 93.941
Ow 15.4265 133.451 11.6959
Hw 15.3655 133.972 12.5207
Hw 15.246 134.123 11.0264
Ow 125.637 112.163 126.032
Hw 125.791 111.205 126.211
Hw 126.558 112.53 126.27
Ow 2.93769 110.562 35.4572
Hw 3.13979 110.109 34.5133
Hw 3.51668 111.292 35.4891
Ow 113.426 12.7433 18.0464
Hw 113.871 12.798 17.1969
Hw 113.358 13.6846 18.3883
Ow 57.9604 20.5589 22.5874
Hw 57.0889 20.3112 22.4008
Hw 58.1347 21.1167 21.7915
Ow 7.99569 31.3344 5.00972
Hw 7.97463 31.2601 5.96152
Hw 8.92809 31.3222 4.70848
Ow 95.6528 123.068 32.0818
Hw 96.1755 122.456 31.5377
Hw 94.9801 122.516 32.4941
Ow 83.1045 44.7669 59.1862
Hw 83.7216 44.7921 58.4123
Hw 83.3001 45.5318 59.7338
Ow 87.4297 12.3553 33.0246
Hw 86.6192 11.9191 32.8069
Hw 87.8115 12.399 32.086
Ow 40.7459 35.8881 37.1788
Hw 41.6917 36.0898 37.0162
Hw 40.7401 34.9332 36.9887
Ow 17.5586 47.9122 79.6414
Hw 18.156 47.1287 79.7588
Hw 16.9861 47.854 80.4009
Ow 95.5171 89.1686 67.3386
Hw 95.0659 88.8581 68.1096
Hw 94.7343 89.3817 66.8026
Ow 104.929 97.3729 100.302
Hw 105.613 97.9037 100.708
Hw 104.052 97.7052 100.5
Ow 7.10206 80.023 26.9185
Hw 7.36629 80.4893 26.1314
Hw 7.89726 80.132 27.4901
Ow 95.2288 59.315 70.1946
Hw 94.3531 59.0213 69.9217
Hw 95.1774 60.2482 69.8688
Ow 42.0887 54.8373 38.7515
Hw 42.4575 54.4621 39.5524
Hw 41.1386 54.7313 39.0039
Ow 7.77144 121.976 35.6505
Hw 7.11721 121.725 36.3184
Hw 7.20616 122.542 35.0943
Ow 33.8471 133.316 110.195
Hw 34.6967 132.819 110.017
Hw 34.0156 133.614 111.086
Ow 124.611 133.872 68.8426
Hw 124.154 134.721 69.0334
Hw 125.519 134.106 68.9023
Ow 118.696 81.7267 20.2675
Hw 117.957 81.2269 20.068
Hw 118.569 82.368 19.5448
Ow 35.473 107.093 104.8
Hw 35.9641 106.848 103.986
Hw 34.9138 106.295 104.826
Ow 115.252 12.2724 41.4681
Hw 115.574 13.0376 41.0444
Hw 114.281 12.366 41.1227
Ow 54.5198 22.726 30.7386
Hw 54.3046 21.8263 31.0471
Hw 55.0597 23.0397 31.4656
Ow 130.382 131.413 118.371
Hw 129.835 132.01 118.868
Hw 130.902 131.059 119.126
Ow 28.7614 35.8258 112.077
Hw 28.5691 35.5765 112.971
Hw 29.319 35.0381 111.773
Ow 106.075 126.746 118.005
Hw 106.211 127.159 117.128
Hw 105.782 125.804 117.705
Ow 4.96729 22.7228 83.168
Hw 4.90464 22.5449 82.1783
Hw 4.04894 23.1421 83.2727
Ow 114.516 16.0723 93.8507
Hw 114.917 16.7212 94.4479
Hw 113.514 16.1754 93.9174
Ow 100.339 117.363 55.6597
Hw 100.556 118.215 55.2558
Hw 99.4395 117.494 56.0435
Ow 24.5838 49.043 50.7336
Hw 25.4918 49.2123 50.5678
Hw 24.5381 48.0763 50.8457
Ow 23.8782 91.3797 37.5328
Hw 23.1319 92.0092 37.6166
Hw 24.2902 91.6093 36.666
Ow 117.625 118.397 49.3009
Hw 117.254 117.48 49.1994
Hw 118.491 118.226 49.7322
Ow 92.3576 28.0175 104.732
Hw 92.3853 28.9944 104.967
Hw 92.7897 27.9272 103.861
Ow 78.8841 127.36 123.798
Hw 78.1314 127.38 123.15
Hw 79.0387 128.284 123.947
Ow 41.7155 69.3279 43.5153
Hw 42.3838 69.9047 43.9985
Hw 42.1863 68.4867 43.5464
Ow 7.537 109.993 67.9602
Hw 7.31659 109.866 68.8402
Hw 8.17372 109.301 67.8027
Ow 5.95481 65.2943 21.6285
Hw 4.98837 65.0913 21.6698
Hw 6.25888 64.7283 22.3801
Ow 13.0362 129.621 84.9467
Hw 12.6168 130.027 85.6982
Hw 12.706 128.76 84.742
Ow 94.7432 66.3776 127.103
Hw 93.9614 66.197 127.732
Hw 95.3375 66.897 127.649
Ow 129.086 58.9483 115.686
Hw 129.536 58.1344 115.987
Hw 128.474 59.1272 116.421
Ow 7.76711 135.025 102.881
Hw 7.94296 134.102 102.555
Hw 8.20453 135.065 103.752
Ow 54.542 24.7202 118.365
Hw 55.0472 24.0504 117.822
Hw 55.146 25.4897 118.201
Ow 126.341 137.422 36.9054
Hw 126.322 137.924 36.0476
Hw 125.557 136.896 36.8677
Ow 23.2711 42.0024 50.0377
Hw 22.8938 41.9298 49.2201
Hw 23.0485 41.1904 50.5081
Ow 98.7436 37.1265 125.171
Hw 98.9182 36.4075 125.816
Hw 99.2379 37.8134 125.634
Ow 108.209 121.357 80.72
Hw 107.383 121.677 81.1654
Hw 107.927 120.412 80.5478
Ow 39.9479 59.1066 31.6927
Hw 40.1791 58.4861 32.3919
Hw 40.7169 59.1321 31.1319
Ow 39.0894 14.6275 120.334
Hw 39.3207 14.4873 121.277
Hw 38.1185 14.7601 120.236
Ow 42.6216 84.1099 111.977
Hw 41.7029 83.8495 112.028
Hw 42.6296 84.8152 112.683
Ow 91.7384 4.11293 19.4608
Hw 91.226 4.54005 20.197
Hw 91.1403 4.40171 18.707
Ow 62.0243 5.95813 111.926
Hw 61.4813 5.88496 111.097
Hw 62.9106 6.21319 111.578
Ow 87.5772 96.0622 74.7714
Hw 87.8454 96.8062 74.1372
Hw 86.7328 95.8556 74.3517
Ow 18.8214 33.7942 35.2324
Hw 19.1591 33.4242 36.0792
Hw 18.5798 34.7159 35.5952
Ow 64.6019 111.422 21.0525
Hw 65.3296 111.57 20.4566
Hw 64.6796 110.454 21.2465
Ow 41.7783 34.7944 23.6248
Hw 42.2859 35.2344 22.9666
Hw 42.1945 35.0824 24.4716
Ow 47.5866 131.507 124.828
Hw 48.1604 131.183 125.562
Hw 47.6127 130.916 124.074
Ow 30.4695 13.2563 49.5366
Hw 31.1121 13.8924 49.2492
Hw 29.8945 13.7093 50.1558
Ow 127.617 83.8668 89.1719
Hw 127.365 82.9559 88.9897
Hw 128.257 84.0204 88.5075
Ow 91.3173 47.5191 122.482
Hw 90.4759 47.2402 122.042
Hw 90.9875 48.1789 123.134
Ow 10.9276 125.438 41.0266
Hw 10.1928 124.826 40.8258
Hw 11.551 124.902 41.5529
Ow 22.8181 3.00036 20.8412
Hw 23.7988 3.15205 20.7983
Hw 22.5127 3.94216 20.6471
Ow 108.226 106.638 13.8598
Hw 107.809 106.424 14.6931
Hw 109.096 106.811 14.0914
Ow 103.914 114.826 67.462
Hw 104.877 114.565 67.4469
Hw 104.091 115.771 67.4666
Ow 93.0925 14.6431 22.6809
Hw 93.4396 15.2106 23.3627
Hw 93.6372 14.7295 21.9257
Ow 94.5697 128.754 82.9554
Hw 94.8295 128.761 83.8832
Hw 93.6741 129.111 82.9543
Ow 18.9712 20.9331 37.4322
Hw 19.087 20.9657 36.4538
Hw 19.4603 21.7632 37.7689
Ow 55.1269 48.3813 118.465
Hw 54.4833 48.7409 119.142
Hw 54.8726 48.8754 117.661
Ow 103.952 100.761 113.826
Hw 103.482 100.273 113.053
Hw 104.346 101.522 113.366
Ow 17.778 14.9595 54.6936
Hw 16.983 15.6291 54.65
Hw 17.2567 14.1322 55.011
Ow 39.1364 15.5808 63.8057
Hw 38.5348 15.9881 63.1582
Hw 38.7758 14.7183 63.625
Ow 114.487 42.8856 98.2688
Hw 114.152 43.6297 98.8072
Hw 115.325 43.271 98.0077
Ow 123.145 138.018 69.5801
Hw 123.17 3.04704 68.6842
Hw 122.218 137.938 69.8413
Ow 108.854 81.4295 9.17523
Hw 109.472 81.8884 8.60802
Hw 109.219 81.6357 10.0391
Ow 77.752 61.7619 109.769
Hw 77.4679 60.8402 110.008
Hw 77.2417 62.3383 110.302
Ow 98.3446 72.3318 47.0319
Hw 98.7826 71.8619 47.7366
Hw 99.113 72.827 46.726
Ow 126.163 106.086 111.496
Hw 125.389 105.451 111.672
Hw 125.633 106.828 111.216
Ow 57.8033 52.3929 126.221
Hw 57.6687 53.2148 125.705
Hw 58.4327 52.6425 126.842
Ow 120.512 66.527 18.33
Hw 119.571 66.2906 18.353
Hw 120.511 66.7071 17.3811
Ow 8.04993 98.9542 122.812
Hw 7.66009 98.2428 123.352
Hw 9.01359 98.793 122.837
Ow 62.93 134.097 117.703
Hw 62.0343 133.619 117.703
Hw 63.4662 133.374 118.003
Ow 68.3984 53.6871 22.6729
Hw 68.2816 52.7058 22.6823
Hw 67.6085 53.9734 23.1435
Ow 58.8049 120.446 9.22347
Hw 59.2029 119.541 9.10771
Hw 58.449 120.406 10.1367
Ow 96.7824 65.5035 67.9903
Hw 96.0133 65.0013 68.4444
Hw 96.3586 65.9392 67.2504
Ow 40.1348 8.45585 83.1266
Hw 39.9232 8.66179 84.0636
Hw 39.4496 7.87187 82.7461
Ow 91.4307 41.1737 18.8439
Hw 92.336 40.9782 18.993
Hw 91.3277 40.7369 17.9584
Ow 91.6698 118.398 9.87133
Hw 91.3797 119.078 10.5187
Hw 92.5266 118.008 10.2124
Ow 4.90152 136.067 113.704
Hw 4.92732 135.099 113.662
Hw 5.32845 136.315 112.897
Ow 130.994 38.0666 29.8324
Hw 1.6873 38.3071 29.971
Hw 130.62 38.1133 30.7771
Ow 23.0498 100.319 12.4261
Hw 23.1121 100.926 13.2227
Hw 22.081 100.136 12.3942
Ow 99.6845 64.1344 19.6065
Hw 99.7246 63.8113 18.6458
Hw 99.5403 65.1097 19.529
Ow 63.0207 52.0643 51.0224
Hw 63.6844 51.3217 51.021
Hw 62.4318 51.8434 51.721
Ow 45.375 10.9986 59.4327
Hw 45.2776 10.339 60.0998
Hw 46.3819 11.0698 59.4002
Ow 36.4784 33.3767 41.9114
Hw 37.4456 33.4962 42.1055
Hw 36.4759 33.388 40.9504
Ow 109.681 124.035 18.1427
Hw 110.509 124.275 18.5284
Hw 109.234 124.892 18.0062
Ow 5.89074 130.876 50.783
Hw 5.9237 130.628 51.7159
Hw 5.11339 130.437 50.5558
Ow 114.515 75.6505 5.55992
Hw 115.102 76.437 5.43536
Hw 114.316 75.454 4.552
Ow 2.68626 34.005 73.3937
Hw 2.94417 34.7251 73.9865
Hw 1.94084 33.6016 73.8951
Ow 85.7297 108.755 46.831
Hw 85.7445 108.922 47.8291
Hw 84.7952 108.951 46.6134
Ow 39.345 20.2623 7.76514
Hw 39.3661 21.2271 7.76664
Hw 38.7116 20.1832 6.99651
Ow 15.1344 6.85927 115.837
Hw 14.62 7.01775 115.087
Hw 15.7206 7.65937 115.913
Ow 56.648 3.14774 114.561
Hw 56.5204 3.67144 115.366
Hw 56.023 137.791 114.569
Ow 98.1821 93.8213 102.574
Hw 98.0521 93.5274 101.629
Hw 97.5915 94.57 102.71
Ow 85.8566 50.9637 118.762
Hw 85.3317 51.385 118.078
Hw 86.0441 51.8383 119.23
Ow 35.3591 133.553 81.0964
Hw 34.901 132.671 81.015
Hw 34.7167 134.099 80.6284
Ow 91.415 18.7549 32.5488
Hw 91.4229 19.693 32.5489
Hw 90.651 18.5445 31.9119
Ow 83.6551 61.5414 36.3693
Hw 83.8346 62.4349 36.3783
Hw 82.6329 61.5331 36.4246
Ow 86.0162 11.1284 129.604
Hw 86.9849 11.3689 129.463
Hw 86.0261 10.6936 2.86426
Ow 126.441 121.199 117.886
Hw 126.786 121.657 118.653
Hw 127.255 121.078 117.342
Ow 40.7011 93.577 52.8586
Hw 40.845 92.6842 52.5487
Hw 41.6876 93.7547 53.0209
Ow 37.0991 133.488 87.8855
Hw 37.9003 132.943 88.0842
Hw 37.1117 133.489 86.9329
Ow 111.998 77.578 20.4647
Hw 112.083 76.5369 20.5077
Hw 111.074 77.5983 20.7711
Ow 33.3797 39.4673 36.2468
Hw 33.2608 40.4561 36.394
Hw 34.3804 39.4099 36.438
Ow 69.8462 120.415 100.679
Hw 70.685 120.295 101.098
Hw 69.3753 121.046 101.311
Ow 102.73 133.193 107.162
Hw 102.733 133.954 106.533
Hw 103.37 133.498 107.795
Ow 7.79453 110.949 61.0689
Hw 8.10233 111.43 60.2252
Hw 7.04893 110.38 60.8459
Ow 91.3924 44.6467 27.9745
Hw 91.1734 44.892 27.0245
Hw 90.9994 45.4237 28.3522
Ow 24.8458 74.5828 5.54831
Hw 25.1999 75.3517 6.11398
Hw 24.3451 75.0148 4.87089
Ow 37.9916 46.7417 51.8211
Hw 37.5421 47.3157 51.1664
Hw 37.3235 46.046 51.8624
Ow 113.333 9.2548 39.0906
Hw 112.751 8.53576 38.7506
Hw 113.548 8.80723 39.9736
Ow 6.02898 56.4333 73.9099
Hw 5.79365 55.9941 73.0873
Hw 5.5273 55.8342 74.5176
Ow 28.2779 19.2425 104.427
Hw 28.4819 18.9643 105.343
Hw 29.0791 18.8631 104.096
Ow 87.0964 13.1212 40.4201
Hw 86.9308 13.4619 39.4916
Hw 87.5149 12.2879 40.2392
Ow 56.3685 58.4087 9.36791
Hw 56.2297 59.1695 8.75676
Hw 56.4994 58.8958 10.2212
Ow 49.6948 78.8243 118.167
Hw 50.0708 79.7339 118.277
Hw 49.47 78.8332 117.244
Ow 44.5841 88.4201 91.7133
Hw 43.861 87.925 92.1616
Hw 44.926 89.0837 92.4067
Ow 10.1607 124.681 53.3786
Hw 10.1487 123.756 53.0882
Hw 9.93652 125.142 52.6141
Ow 66.7448 52.0261 107.51
Hw 66.8674 51.1573 107.037
Hw 67.5921 52.133 108.04
Ow 101.373 56.9004 103.884
Hw 102.272 57.1691 104.262
Hw 101.341 56.0035 104.197
Ow 83.2241 114.082 2.67672
Hw 83.5683 114.566 129.523
Hw 83.8646 114.327 3.30062
Ow 26.5027 49.0761 95.0142
Hw 26.8612 49.4515 94.1359
Hw 27.2632 49.0546 95.5287
Ow 110.353 134.696 4.0646
Hw 109.362 134.639 4.26403
Hw 110.43 135.679 4.16763
Ow 79.2989 12.8393 77.0951
Hw 78.9412 12.5359 77.9813
Hw 80.2644 12.9655 77.3005
Ow 107.316 66.0369 99.1063
Hw 108.14 65.8916 98.6373
Hw 106.723 66.0871 98.3633
Ow 2.32922 82.9865 97.2822
Hw 2.6006 83.7781 96.86
Hw 1.97019 83.3622 98.0933
Ow 61.2324 23.8525 129.002
Hw 61.4066 23.055 128.511
Hw 62.0921 24.2556 129.056
Ow 120.405 57.5843 93.0962
Hw 119.872 57.2018 93.7989
Hw 120.803 56.8774 92.5822
Ow 84.1934 80.7135 17.0448
Hw 84.8369 80.9545 17.704
Hw 84.8281 80.5089 16.2794
Ow 38.0992 106.139 69.5372
Hw 37.6503 105.292 69.7763
Hw 38.9008 106.113 70.1358
Ow 51.7746 59.3302 5.55094
Hw 52.2356 59.956 4.99602
Hw 51.2908 59.9212 6.11471
Ow 8.41393 108.255 80.0663
Hw 7.68906 107.646 80.3135
Hw 9.0756 107.554 79.8849
Ow 4.60639 54.3864 19.7098
Hw 4.56362 55.1455 20.3231
Hw 4.74553 53.6086 20.3257
Ow 25.15 48.1076 53.6178
Hw 25.1939 48.9319 54.1218
Hw 24.2026 48.0156 53.4588
Ow 12.0222 30.3765 19.6911
Hw 12.5517 30.4814 20.495
Hw 12.2958 29.4987 19.4517
Ow 4.14908 29.5583 81.4846
Hw 3.79556 30.0578 82.2671
Hw 3.45683 28.9273 81.4184
Ow 20.2889 19.5209 52.1046
Hw 20.2677 20.1351 52.8868
Hw 21.1749 19.1576 52.0949
Ow 16.2101 24.5998 18.423
Hw 16.1334 23.9484 19.179
Hw 15.2704 24.7039 18.184
Ow 119.406 110.466 37.5818
Hw 118.809 109.796 37.92
Hw 118.826 110.979 37.0007
Ow 9.83558 72.1561 22.297
Hw 10.1507 71.7284 23.0623
Hw 10.171 71.6626 21.5115
Ow 116.638 112.066 8.74585
Hw 115.867 112.208 8.20236
Hw 116.469 112.813 9.34931
Ow 8.75684 100.285 3.84461
Hw 9.5522 100.731 4.15641
Hw 8.32334 101.02 3.32793
Ow 121.244 90.5964 116.186
Hw 121.6 90.1762 116.969
Hw 120.377 90.1467 116.071
Ow 106.585 25.4113 76.6015
Hw 106.405 26.4134 76.6262
Hw 105.752 25.1374 76.1688
Ow 30.0133 51.6984 118.324
Hw 30.7546 52.2101 117.97
Hw 29.2225 52.1776 118.053
Ow 18.7366 5.91767 56.2405
Hw 18.007 5.27671 56.2947
Hw 19.4654 5.35018 56.5665
Ow 97.9191 12.696 11.2281
Hw 97.3312 12.2425 10.6398
Hw 97.2965 13.0832 11.81
Ow 2.57576 130.918 109.373
Hw 1.98083 130.352 108.822
Hw 1.90602 131.235 110
Ow 40.4485 100.475 124.967
Hw 40.9098 100.697 124.151
Hw 39.5319 100.882 124.976
Ow 1.54924 109.187 18.4519
Hw 1.94011 109.381 17.6245
Hw 1.63692 110.024 18.917
Ow 32.871 96.8624 89.5176
Hw 33.687 97.2903 89.2706
Hw 33.2158 96.3245 90.2477
Ow 83.9651 39.4604 53.5307
Hw 83.7732 38.5416 53.7148
Hw 84.8391 39.4319 53.0782
Ow 51.5712 79.0923 125.173
Hw 51.3582 79.422 124.315
Hw 52.4877 78.8164 125.001
Ow 101.096 24.7608 105.803
Hw 101.469 24.2714 105.072
Hw 100.13 24.5403 105.639
Ow 100.936 30.6583 54.6528
Hw 101.918 30.613 54.4766
Hw 100.53 30.5039 53.7556
Ow 7.3281 30.9574 121.517
Hw 6.41387 31.2464 121.911
Hw 7.20766 30.0731 121.264
Ow 103.117 30.9643 78.7021
Hw 102.636 31.4845 77.973
Hw 103.017 31.6319 79.453
Ow 7.70411 32.1672 114.436
Hw 8.16705 32.648 115.178
Hw 6.79311 32.3941 114.791
Ow 3.53423 40.4589 92.771
Hw 4.25545 40.4502 93.4442
Hw 3.93231 41.0819 92.1304
Ow 31.984 32.7581 89.9686
Hw 31.9115 33.0352 90.9168
Hw 31.4593 33.5111 89.5176
Ow 74.8602 64.076 93.7207
Hw 74.6855 63.3345 93.0921
Hw 73.9415 64.33 93.9954
Ow 1.8808 36.5371 82.9575
Hw 2.47437 36.1582 83.6006
Hw 2.32439 36.0841 82.198
Ow 111.314 39.255 125.505
Hw 112.164 39.7185 125.402
Hw 110.87 39.9972 125.984
Ow 45.4493 70.4976 34.1946
Hw 44.8308 71.1691 33.8104
Hw 45.2766 70.6214 35.1605
Ow 50.406 114.056 54.2772
Hw 50.039 113.502 55.0186
Hw 49.5643 114.407 54.0515
Ow 45.7454 25.1065 66.3444
Hw 44.7712 25.1544 66.228
Hw 46.1121 25.4981 65.4741
Ow 39.1347 137.213 34.1519
Hw 38.2281 137.279 33.6978
Hw 39.1411 136.354 34.5542
Ow 45.4294 2.78282 98.8951
Hw 45.8665 2.9545 99.6943
Hw 46.0008 3.23474 98.2235
Ow 122.569 122.614 128.598
Hw 122.492 123.484 129.034
Hw 121.647 122.276 128.691
Ow 55.458 95.9608 102.152
Hw 55.5058 96.2025 101.207
Hw 54.5788 96.3391 102.44
Ow 131.01 22.6906 19.4104
Hw 131.463 22.3897 20.2064
Hw 130.757 23.5484 19.6705
Ow 19.2099 108.686 60.3919
Hw 19.6758 109.318 59.8194
Hw 19.3566 107.821 60.0197
Ow 79.2464 48.0581 50.563
Hw 78.5077 48.6568 50.5619
Hw 79.1156 47.4435 49.8269
Ow 56.0775 18.2246 30.2267
Hw 55.5129 19.0193 30.2015
Hw 55.489 17.4422 30.4952
Ow 8.40853 53.698 88.5323
Hw 8.61113 54.3981 89.1758
Hw 9.28486 53.2368 88.4398
Ow 18.7649 24.6421 65.1697
Hw 18.1777 24.6877 64.4371
Hw 19.5853 24.335 64.7165
Ow 25.6921 135.888 32.8109
Hw 24.9929 135.352 33.1801
Hw 26.4402 135.198 32.7168
Ow 99.2847 125.713 35.2197
Hw 99.4186 124.906 35.7188
Hw 99.3784 126.401 35.9102
Ow 74.7858 118.747 107.193
Hw 74.3411 118.109 107.787
Hw 75.5795 118.817 107.674
Ow 12.809 2.87539 98.651
Hw 13.6862 2.79491 99.0316
Hw 12.5929 3.78421 98.8891
Ow 59.4792 101.869 107.004
Hw 58.975 101.095 106.693
Hw 59.887 101.487 107.758
Ow 23.2549 16.4002 101.001
Hw 23.7476 16.618 101.805
Hw 23.1022 17.2492 100.666
Ow 105.318 72.5852 103.686
Hw 105.594 72.5253 102.717
Hw 106.085 72.1414 104.071
Ow 125.528 136.64 54.0598
Hw 125.406 136.276 53.1095
Hw 125.711 137.531 53.7759
Ow 64.4566 48.2249 32.5514
Hw 65.0229 47.4573 32.9437
Hw 65.0796 48.885 32.2455
Ow 10.1303 59.6957 83.4553
Hw 10.1331 59.4279 82.517
Hw 10.9277 60.2596 83.5135
Ow 65.7757 62.3762 118.786
Hw 65.1137 63.1137 118.671
Hw 65.7223 61.9816 117.955
Ow 96.5977 97.9287 80.946
Hw 95.7303 97.9776 80.5725
Hw 96.7596 97.0808 80.5289
Ow 95.9329 39.4285 8.0562
Hw 96.6013 40.0668 7.7608
Hw 96.3483 38.5065 7.9828
Ow 43.3032 136.305 117.763
Hw 44.2287 136.685 117.625
Hw 43.3559 135.642 117.059
Ow 74.2677 71.5807 44.9054
Hw 74.9756 71.0229 44.4099
Hw 73.7867 70.885 45.3949
Ow 39.1017 26.0052 57.1683
Hw 39.4913 25.3686 57.7961
Hw 39.4194 26.8248 57.5702
Ow 28.3451 4.49501 18.2523
Hw 28.2474 3.83612 18.9934
Hw 27.6845 5.153 18.7065
Ow 77.2094 16.5663 34.1502
Hw 77.1704 15.6452 34.4191
Hw 77.6837 16.9146 34.9024
Ow 27.6864 21.7896 45.4353
Hw 26.9417 22.3114 45.803
Hw 28.3953 22.434 45.4676
Ow 118.359 115.105 59.7383
Hw 117.736 115.82 59.5068
Hw 119.216 115.578 59.768
Ow 61.8326 98.1931 18.5066
Hw 61.4572 97.4859 17.9344
Hw 62.5286 98.4664 17.8412
Ow 2.17649 110.774 13.3878
Hw 3.11406 110.455 13.3526
Hw 1.92446 110.42 12.5442
Ow 114.002 29.18 103.914
Hw 114.802 29.2041 103.376
Hw 113.335 29.2431 103.301
Ow 41.3237 67.6917 24.4708
Hw 40.5263 68.3172 24.3734
Hw 41.416 67.6963 25.4777
Ow 85.7869 13.6003 78.5107
Hw 86.3883 14.1284 79.0265
Hw 85.3858 14.2185 77.9037
Ow 62.5923 108.917 69.4082
Hw 63.4449 109.056 68.8703
Hw 61.8838 109.342 68.8746
Ow 74.4576 9.69575 32.2239
Hw 73.9403 10.4548 32.5759
Hw 73.7835 9.23451 31.6237
Ow 106.58 106.519 64.6019
Hw 105.789 106.516 64.0095
Hw 107.085 107.241 64.1404
Ow 112.981 112.1 31.0124
Hw 112.754 112.526 31.8062
Hw 112.209 112.191 30.4334
Ow 20.0991 34.9482 12.7682
Hw 19.7248 34.3507 13.3968
Hw 20.9032 35.1893 13.2865
Ow 54.8623 89.1673 109.922
Hw 54.6311 88.2477 109.797
Hw 53.9692 89.5716 109.858
Ow 89.5161 38.0297 124.326
Hw 89.889 38.5194 123.625
Hw 90.2113 37.4178 124.557
Ow 48.34 110.694 9.48123
Hw 49.2975 110.857 9.20414
Hw 48.0978 111.596 9.7443
Ow 10.1756 137.102 8.61103
Hw 9.85478 138.039 8.51892
Hw 10.0303 136.73 7.73489
Ow 130.601 42.1734 64.5532
Hw 130.286 41.5537 63.8517
Hw 129.91 42.884 64.4968
Ow 23.0641 35.2934 74.8535
Hw 22.0495 35.349 74.8576
Hw 23.2334 36.0456 75.4702
Ow 55.6695 20.4487 54.079
Hw 55.6143 20.7084 53.1075
Hw 56.4093 20.9671 54.425
Ow 32.1765 125.123 115.242
Hw 32.5069 126.047 115.181
Hw 32.4932 124.957 116.124
Ow 8.51648 119.978 9.58739
Hw 7.97416 120.052 8.77999
Hw 8.29587 120.82 9.9969
Ow 96.2171 114.763 96.1762
Hw 95.4744 115.422 96.2082
Hw 96.886 115.405 96.0192
Ow 11.5145 4.55875 70.8266
Hw 12.4787 4.33283 70.8436
Hw 11.3323 4.1729 69.9211
Ow 59.8942 30.617 72.6791
Hw 59.4734 30.5247 73.5503
Hw 60.8566 30.6747 72.8516
Ow 90.2362 117.883 53.5981
Hw 89.9922 117.121 53.1691
Hw 89.9777 117.631 54.5014
Ow 47.5642 71.5024 108.572
Hw 47.6812 71.9539 107.672
Hw 46.6786 71.1268 108.444
Ow 6.76307 106.238 77.7934
Hw 5.89745 106.144 77.4119
Hw 7.1614 105.343 77.7038
Ow 73.3963 50.1163 33.4791
Hw 73.1083 50.0152 32.6064
Hw 74.3532 50.4048 33.3037
Ow 91.3259 77.5859 12.9246
Hw 91.8698 78.3295 12.5659
Hw 91.7448 77.4213 13.8224
Ow 93.1861 12.117 15.1603
Hw 92.9058 12.6084 15.907
Hw 92.3269 11.6828 14.8765
Ow 48.7243 20.623 5.49625
Hw 48.4538 20.1663 4.65107
Hw 49.6499 20.7268 5.38535
Ow 11.1708 12.5095 59.1111
Hw 11.4109 13.5008 58.8748
Hw 10.2743 12.7332 59.478
Ow 82.3204 117.58 24.8129
Hw 81.9428 116.986 24.1821
Hw 82.8873 116.943 25.2627
Ow 94.1999 111.849 110.015
Hw 94.9513 112.362 110.252
Hw 93.7487 111.694 110.847
Ow 107.393 38.561 18.1711
Hw 107.779 39.05 17.4082
Hw 107.162 39.3258 18.8058
Ow 48.4891 2.80267 102.993
Hw 48.5245 137.243 103.488
Hw 47.9449 3.36116 103.6
Ow 59.5034 9.74939 115.986
Hw 60.1121 10.026 115.228
Hw 59.9054 10.2518 116.684
Ow 67.06 58.8726 37.6551
Hw 66.7078 58.5349 36.8373
Hw 67.9782 59.0288 37.3364
Ow 6.30233 121.586 111.995
Hw 7.00845 122.179 112.335
Hw 6.35168 121.593 111.047
Ow 52.6591 21.6505 116.006
Hw 51.7018 21.6413 116.188
Hw 52.6388 22.1979 115.169
Ow 37.2528 113.675 119.149
Hw 36.4194 114.19 119.383
Hw 37.4186 113.912 118.233
Ow 86.0216 11.189 121.601
Hw 85.8585 11.9831 121.037
Hw 85.0921 11.1059 121.899
Ow 98.8519 61.0758 19.7716
Hw 99.6667 61.6863 19.7849
Hw 98.3479 61.4606 18.9845
Ow 122.143 44.0854 116.17
Hw 122.182 43.5546 117.034
Hw 123.073 44.0214 115.829
Ow 24.4394 58.9483 28.1728
Hw 24.6987 58.5589 27.2658
Hw 24.9876 59.7299 28.1911
Ow 25.1361 70.0866 46.4425
Hw 24.8826 70.0513 47.3593
Hw 25.9972 70.4711 46.4436
Ow 23.5958 72.5908 84.5306
Hw 23.0794 72.7341 85.3833
Hw 23.1431 71.766 84.1706
Ow 53.8156 78.9724 128.732
Hw 53.7266 78.1521 128.25
Hw 53.9452 79.5616 127.917
Ow 29.0088 98.1906 37.7183
Hw 28.1758 97.6657 37.7183
Hw 28.9543 98.4829 38.6642
Ow 27.6318 22.4427 86.0349
Hw 28.3265 23.1958 86.1104
Hw 28.0877 21.766 86.5274
Ow 46.0883 121.359 75.934
Hw 46.434 121.195 76.8079
Hw 46.7829 120.925 75.3909
Ow 113.403 21.9166 124.107
Hw 112.484 22.286 124.358
Hw 113.866 22.7163 123.882
Ow 89.3364 103.084 24.7063
Hw 90.1407 103.316 25.2929
Hw 89.0697 102.17 25.0629
Ow 31.322 47.5618 126.387
Hw 31.2029 47.8321 125.489
Hw 32.3121 47.497 126.476
Ow 126.69 128.569 17.1899
Hw 127.356 129.233 17.368
Hw 125.913 129.149 17.1829
Ow 82.751 18.8132 113.963
Hw 83.0446 18.1102 113.362
Hw 83.2828 18.4504 114.679
Ow 41.7716 93.1727 11.0745
Hw 42.1314 92.6201 11.8089
Hw 41.4285 92.4814 10.4495
Ow 88.4079 48.3683 101.008
Hw 88.1147 48.2027 100.131
Hw 89.3738 48.1005 100.927
Ow 31.3214 8.75878 64.2756
Hw 31.2378 8.98071 63.3368
Hw 31.8644 7.9852 64.2563
Ow 116.175 117.147 98.7654
Hw 115.49 116.927 98.0911
Hw 116.611 116.249 98.7685
Ow 13.5768 14.7029 85.2052
Hw 13.3739 14.7589 84.2271
Hw 13.5099 15.6719 85.487
Ow 47.7637 55.8435 98.0147
Hw 48.2824 56.0802 97.2272
Hw 48.3884 56.1968 98.6996
Ow 88.5048 19.867 30.4181
Hw 87.6232 19.4149 30.4451
Hw 89.0557 19.0643 30.2781
Ow 98.231 59.0039 5.1603
Hw 99.1039 58.9738 5.68182
Hw 98.28 58.2564 4.58605
Ow 83.5926 43.4712 46.8607
Hw 82.6139 43.851 46.8322
Hw 83.9621 44.3225 47.1382
Ow 81.9765 96.1052 32.9865
Hw 81.0359 96.3861 32.9762
Hw 82.1619 96.0121 33.9439
Ow 104.057 85.8245 100.834
Hw 103.336 86.4854 100.675
Hw 103.51 85.1084 101.255
Ow 126.448 120.557 106.216
Hw 125.532 120.585 106.393
Hw 126.561 119.652 105.946
Ow 113.151 50.0918 121.412
Hw 112.929 50.6796 122.128
Hw 112.541 50.4688 120.765
Ow 15.0017 50.6751 21.8321
Hw 15.554 51.4752 21.9104
Hw 14.5402 50.8054 20.9959
Ow 131.677 49.5092 98.9764
Hw 1.87489 50.1315 98.415
Hw 130.899 50.0875 99.1723
Ow 16.1606 40.1755 106.553
Hw 16.989 40.0843 106.107
Hw 16.5139 40.5713 107.397
Ow 10.7295 107.804 17.8045
Hw 10.0862 108.318 18.3671
Hw 10.5637 106.925 18.1474
Ow 131.283 130.166 10.294
Hw 131.41 131.068 9.76492
Hw 131.586 129.519 9.63991
Ow 95.8125 126.277 6.57138
Hw 95.991 126.701 5.75201
Hw 96.583 125.639 6.68397
Ow 27.3804 74.842 113.405
Hw 27.3537 75.8549 113.539
Hw 28.2663 74.7423 113.016
Ow 101.775 106.908 120.954
Hw 102.387 106.15 121.134
Hw 102.438 107.445 120.516
Ow 31.0163 45.7474 15.3056
Hw 31.0402 46.1304 14.4157
Hw 30.5186 46.3937 15.7621
Ow 18.5914 85.7064 43.65
Hw 17.5882 85.8585 43.6509
Hw 18.7432 84.7515 43.5864
Ow 99.4376 34.947 75.0962
Hw 100.212 34.5858 75.5043
Hw 99.1661 34.0466 74.7092
Ow 90.4706 69.275 42.5331
Hw 91.3488 68.9956 42.1949
Hw 89.8059 68.8652 41.9517
Ow 63.959 38.7286 41.7547
Hw 64.1752 38.8035 40.8223
Hw 63.6534 39.6433 41.9793
Ow 118.869 96.3742 80.6451
Hw 118.086 95.7963 80.7109
Hw 119.19 96.356 81.6211
Ow 15.1368 106.672 112.77
Hw 14.8188 105.807 112.562
Hw 15.0182 106.607 113.744
Ow 7.96703 91.3738 62.3029
Hw 8.158 92.2559 62.0139
Hw 7.74813 90.8597 61.4776
Ow 45.4942 89.7053 77.3501
Hw 44.7988 90.1379 77.8169
Hw 45.9809 89.304 78.1357
Ow 130.177 14.7216 24.1083
Hw 130.043 14.3071 23.2214
Hw 129.337 14.5874 24.6144
Ow 82.5874 92.8321 17.8074
Hw 82.0415 92.8556 17.025
Hw 83.3719 93.3807 17.543
Ow 48.1489 13.9351 40.8991
Hw 48.8856 13.4197 40.6953
Hw 47.421 13.5007 40.4617
Ow 14.3419 36.0041 27.7132
Hw 14.6083 35.1799 27.2346
Hw 13.3909 35.9818 27.5094
Ow 106.815 105.438 126.968
Hw 107.614 104.989 126.826
Hw 106.16 104.867 126.504
Ow 19.9887 83.8866 119.135
Hw 20.7298 83.7391 118.562
Hw 19.3111 83.9398 118.423
Ow 118.628 41.8934 82.8575
Hw 118.02 41.2655 83.2963
Hw 119.415 41.9639 83.4082
Ow 108.861 28.9671 26.9517
Hw 108.172 28.2519 26.751
Hw 108.691 29.7037 26.3431
Ow 80.2568 104.073 11.6955
Hw 79.5243 103.437 11.8682
Hw 80.383 104.011 10.6951
Ow 63.3276 22.6217 5.44674
Hw 63.5255 22.6516 6.372
Hw 64.2304 22.8777 5.04625
Ow 100.271 35.9717 86.6778
Hw 100.678 35.7053 87.5568
Hw 99.384 36.2101 87.01
Ow 65.4436 63.0882 40.2518
Hw 65.7888 62.3991 39.6694
Hw 64.6083 62.8403 40.6032
Ow 89.5955 60.0865 49.0099
Hw 89.5117 59.7032 49.9619
Hw 90.5643 60.1322 49.0045
Ow 12.7298 65.5181 18.54
Hw 13.2543 65.9767 17.8371
Hw 12.4048 64.748 18.0827
Ow 12.9304 79.7843 61.8938
Hw 12.2692 80.3954 62.3237
Hw 12.8097 80.1734 60.9803
Ow 118.498 116.33 56.7619
Hw 117.729 115.706 56.7317
Hw 118.232 117.056 57.3455
Ow 6.9222 133.904 56.5785
Hw 6.0991 133.314 56.6466
Hw 6.77007 134.341 55.7023
Ow 121.335 97.3789 118.464
Hw 122.18 97.5347 118.006
Hw 121.13 98.3039 118.717
Ow 113.24 100.334 119.562
Hw 114.074 100.313 119.972
Hw 112.677 100.925 120.042
Ow 111.689 81.1665 87.4621
Hw 111.261 82.0514 87.4969
Hw 111.104 80.7994 86.7665
Ow 66.0601 3.85982 93.7783
Hw 65.2362 4.33074 93.5141
Hw 66.0908 4.06416 94.71
Ow 69.0741 3.65421 127.629
Hw 69.5169 3.23227 128.333
Hw 68.1932 3.40059 127.818
Ow 103.212 37.6071 100.429
Hw 104.012 37.3831 99.9143
Hw 102.536 37.3368 99.7683
Ow 122.315 51.7489 53.0546
Hw 122.005 51.5556 53.9561
Hw 122.04 50.9319 52.5909
Ow 4.77711 76.5184 107.236
Hw 4.78468 76.8864 108.158
Hw 3.8556 76.4642 107.05
Ow 120.009 112.059 113.137
Hw 119.543 111.234 113.234
Hw 119.904 112.244 112.174
Ow 8.10747 70.8794 125.5
Hw 8.79951 70.8211 126.236
Hw 8.7171 70.7166 124.714
Ow 127.29 3.9918 75.8556
Hw 127.857 3.1891 75.7949
Hw 127.525 4.3212 76.7323
Ow 86.2113 123.536 54.7312
Hw 85.2776 123.399 54.9705
Hw 86.456 122.629 54.3175
Ow 115.331 35.5238 52.191
Hw 116.105 35.3403 52.8339
Hw 115.645 35.1519 51.3716
Ow 20.4374 103.749 62.4633
Hw 20.1272 104.568 62.8244
Hw 19.6519 103.226 62.4999
Ow 97.888 15.9168 36.9439
Hw 97.0458 16.2852 37.2249
Hw 98.4312 15.9055 37.7716
Ow 100.111 133.785 127.281
Hw 100.859 133.332 126.87
Hw 100.267 133.564 128.223
Ow 116.967 35.5408 27.6851
Hw 117.234 34.6723 27.3638
Hw 117.83 35.8129 28.1072
Ow 126.318 68.4562 114.742
Hw 125.619 67.8583 115.117
Hw 127.022 67.8389 114.473
Ow 14.4605 5.92848 76.2828
Hw 14.8768 5.08081 76.1872
Hw 13.6599 5.6645 76.729
Ow 90.9333 65.1871 20.8272
Hw 90.1778 65.8229 20.8157
Hw 90.5632 64.6196 20.1259
Ow 37.0659 22.878 129.485
Hw 37.892 22.956 129.938
Hw 37.316 22.9634 128.517
Ow 121.346 55.1705 70.5185
Hw 121.511 55.282 69.5591
Hw 121.632 56.0284 70.9112
Ow 32.6538 5.356 74.1842
Hw 31.7726 5.38937 73.7004
Hw 32.3249 4.77952 74.914
Ow 31.4578 32.3587 120.518
Hw 30.5859 32.3566 121.021
Hw 31.3053 32.8364 119.734
Ow 96.2942 135.132 5.68657
Hw 96.5529 134.295 6.14354
Hw 96.9633 135.703 6.1018
Ow 18.3121 20.587 84.5247
Hw 18.7595 19.756 84.698
Hw 17.4936 20.4889 85.0002
Ow 49.282 119.628 3.09245
Hw 48.5215 119.109 3.19829
Hw 49.8842 118.971 2.77957
Ow 30.4009 98.7098 125.421
Hw 29.6185 98.6625 125.994
Hw 29.9783 99.0097 124.554
Ow 32.7491 121.048 123.448
Hw 33.6626 121.36 123.543
Hw 32.3244 121.834 123.066
Ow 130.964 108.388 98.1807
Hw 130.164 107.976 97.8967
Hw 130.736 109.321 98.0288
Ow 26.0377 43.3589 108.851
Hw 25.256 42.8704 108.46
Hw 26.6225 43.2927 108.038
Ow 117.666 27.5826 33.4968
Hw 117.578 26.6192 33.6844
Hw 118.326 27.9128 34.1547
Ow 116.533 61.0742 78.1158
Hw 116.382 60.9973 77.1426
Hw 116.031 61.8492 78.1659
Ow 23.953 101.686 105.336
Hw 23.3262 101.467 104.575
Hw 23.8087 102.631 105.506
Ow 49.9476 90.9528 52.3217
Hw 49.1251 90.6096 52.7225
Hw 50.0643 90.2658 51.6017
Ow 50.9171 24.8958 28.8782
Hw 50.99 25.8354 28.963
Hw 51.8577 24.6529 28.9431
Ow 30.1801 90.4201 10.9415
Hw 29.9648 90.9564 11.7715
Hw 29.3474 90.0792 10.7411
Ow 125.472 11.2209 19.3204
Hw 124.888 10.5692 18.7521
Hw 125.337 10.8919 20.1826
Ow 64.3611 10.4212 30.1708
Hw 65.1762 10.2284 30.6398
Hw 64.511 11.2473 29.6831
Ow 89.6705 89.5302 124.381
Hw 90.3905 89.1221 124.817
Hw 89.1483 88.8744 123.874
Ow 77.0629 45.8632 50.112
Hw 76.2381 45.7574 49.6139
Hw 76.71 46.1724 50.9621
Ow 88.0803 49.1911 57.6237
Hw 88.9259 49.5467 57.2575
Hw 87.7821 49.9509 58.1524
Ow 91.1676 124.476 69.5185
Hw 91.185 125.378 69.1442
Hw 91.7362 124.015 68.861
Ow 110.95 61.257 109.699
Hw 111.744 61.7534 109.44
Hw 110.647 60.8645 108.784
Ow 115.403 101.819 80.995
Hw 114.688 101.229 80.79
Hw 116.083 101.169 81.1176
Ow 2.50866 117.184 127.477
Hw 2.37228 118.126 127.739
Hw 2.22833 116.704 128.285
Ow 35.4692 39.1565 69.9399
Hw 36.0784 39.3364 69.2449
Hw 36.0875 39.2853 70.6737
Ow 48.8489 40.4957 109.835
Hw 48.9934 40.0407 108.99
Hw 49.0238 41.3874 109.519
Ow 109.215 108.506 27.8773
Hw 108.305 108.438 27.4648
Hw 109.764 108.113 27.1847
Ow 101.054 37.8979 9.33414
Hw 101.974 37.8022 8.86459
Hw 101.249 38.6883 9.83577
Ow 112.866 110.261 37.458
Hw 112.837 109.808 36.64
Hw 113.272 109.442 37.9168
Ow 77.6193 30.3195 39.5598
Hw 78.5223 30.2405 39.2804
Hw 77.1881 29.7512 38.8951
Ow 85.8282 128.982 24.5143
Hw 86.5491 129.026 23.9462
Hw 86.2391 129.352 25.3813
Ow 129.714 126.536 32.5641
Hw 130.504 126.558 33.1318
Hw 129.214 125.816 32.9044
Ow 124.423 103.611 109.117
Hw 123.788 102.976 109.551
Hw 125.238 103.336 109.608
Ow 57.0177 10.9981 82.1513
Hw 57.5982 11.4344 82.7969
Hw 57.423 10.1412 81.9635
Ow 28.8889 130.691 38.1457
Hw 28.8755 131.615 37.8507
Hw 28.5696 130.274 37.325
Ow 16.3447 18.7915 47.152
Hw 15.8764 18.8931 46.3629
Hw 16.3193 17.7897 47.1976
Ow 63.6552 35.1134 114.215
Hw 62.9015 35.5905 114.669
Hw 63.0173 34.5168 113.762
Ow 116.529 10.9372 11.8805
Hw 116.971 10.1238 11.5711
Hw 115.839 10.9628 11.2524
Ow 77.1592 77.7807 64.5781
Hw 76.6266 76.9454 64.4968
Hw 77.1506 78.0679 63.6234
Ow 90.8545 42.3549 123.422
Hw 91.2383 43.0322 122.826
Hw 89.9712 42.1857 123.057
Ow 85.5122 49.1419 108.226
Hw 85.1448 49.4007 107.34
Hw 86.0004 48.3717 108.008
Ow 122.783 17.4144 129.522
Hw 122.898 18.1883 2.50185
Hw 123.523 16.8959 129.902
Ow 104.018 102.738 62.9711
Hw 104.396 102.016 63.4525
Hw 103.351 103.032 63.5569
Ow 120.721 26.6045 55.2563
Hw 121.298 26.1314 55.8866
Hw 120.494 25.9109 54.5943
Ow 77.1034 119.106 38.7727
Hw 77.8214 118.868 38.1735
Hw 76.4417 119.448 38.1064
Ow 88.6528 27.9856 55.3078
Hw 88.386 27.1188 55.6183
Hw 88.4824 27.9606 54.3717
Ow 83.9072 92.5327 29.4146
Hw 84.1086 93.2819 28.8317
Hw 84.6804 92.5696 30.0113
Ow 24.8245 90.6026 49.1915
Hw 25.1935 91.3712 48.6514
Hw 24.0382 90.2872 48.6108
Ow 72.4019 56.7111 38.6908
Hw 73.2029 56.1337 38.769
Hw 72.6183 57.0416 37.8626
Ow 40.5327 110.374 44.9427
Hw 39.7417 110.117 44.3665
Hw 40.0536 110.967 45.5477
Ow 65.3136 82.9604 21.4045
Hw 66.1795 83.372 21.7547
Hw 64.8142 82.6872 22.1424
Ow 66.468 18.4986 68.3736
Hw 65.9331 18.9845 67.7855
Hw 67.22 19.0521 68.4536
Ow 53.1582 21.3001 12.2145
Hw 52.4893 20.912 12.7378
Hw 52.6777 22.0417 11.8072
Ow 112.553 12.2056 79.9021
Hw 113.374 12.3136 80.4899
Hw 111.989 12.0996 80.6768
Ow 62.1886 61.8057 5.69611
Hw 61.3696 61.3557 5.89776
Hw 62.3818 62.2139 6.57938
Ow 42.4772 109.521 81.9768
Hw 41.7495 109.396 82.549
Hw 43.0292 110.26 82.3511
Ow 109.393 18.8221 91.314
Hw 109.777 19.5943 90.8891
Hw 110.192 18.481 91.7601
Ow 2.38362 56.4277 114.71
Hw 3.1804 55.9997 114.303
Hw 1.64286 55.9455 114.278
Ow 127.465 114.815 116.763
Hw 128.016 114.488 117.495
Hw 127.258 115.691 117.059
Ow 67.2073 11.0577 23.1556
Hw 66.765 10.4521 22.506
Hw 67.1643 10.5822 23.9735
Ow 26.1818 101.921 112.147
Hw 26.2668 101.075 111.601
Hw 26.8628 101.653 112.826
Ow 106.617 85.8112 98.4759
Hw 107.177 85.5265 97.6711
Hw 106.65 85.0309 98.9731
Ow 9.13198 116.775 113.322
Hw 9.4952 116.614 112.463
Hw 8.4109 117.432 113.08
Ow 54.0799 60.0423 107.142
Hw 53.1255 59.9859 107.367
Hw 54.0986 59.6276 106.226
Ow 53.772 36.0306 18.553
Hw 54.6718 36.0485 18.9247
Hw 53.8284 36.3452 17.6383
Ow 68.0866 125.502 32.0108
Hw 68.4761 125.126 31.2255
Hw 67.4241 124.804 32.2424
Ow 98.6678 25.137 24.369
Hw 99.1006 24.5522 25.0119
Hw 99.0696 25.9946 24.5894
Ow 123.976 4.98725 4.43091
Hw 123.93 5.74019 5.09907
Hw 123.024 4.66494 4.3356
Ow 30.0909 81.8486 101.283
Hw 29.254 81.3957 101.577
Hw 29.8024 82.6994 100.867
Ow 69.9459 40.1452 110.832
Hw 69.4327 39.8296 111.542
Hw 69.741 39.4425 110.149
Ow 22.5552 44.1118 45.5651
Hw 21.8388 43.5125 45.2556
Hw 23.2425 43.9517 44.8741
Ow 110.589 43.6479 124.704
Hw 111.411 43.7419 125.128
Hw 110.812 43.959 123.804
Ow 63.9114 55.6418 128.719
Hw 64.8274 55.5299 128.558
Hw 63.8971 55.7626 129.708
Ow 8.74553 88.0426 3.20189
Hw 8.92504 87.7352 129.895
Hw 8.50538 87.1837 3.54616
Ow 119.608 30.1908 128.448
Hw 120.572 30.1993 128.413
Hw 119.415 29.8297 127.551
Ow 62.2852 121.79 54.0989
Hw 62.7914 122.448 54.6414
Hw 61.3965 121.8 54.5794
Ow 44.922 5.16532 115.753
Hw 45.8577 5.36362 115.793
Hw 44.5743 5.18956 116.665
Ow 116.284 55.2721 118.195
Hw 116.523 54.6376 117.458
Hw 116.266 54.7355 118.966
Ow 17.252 31.4598 91.5257
Hw 17.9013 30.7282 91.6695
Hw 17.8163 32.078 91.0973
Ow 38.067 93.1126 45.9245
Hw 39.037 93.0717 46.116
Hw 38.0885 93.9353 45.3992
Ow 117.942 51.9415 49.0152
Hw 117.232 52.494 49.4767
Hw 117.651 52.1404 48.0801
Ow 21.1111 9.32482 74.3231
Hw 21.674 8.97267 73.5916
Hw 20.1968 9.2058 73.9879
Ow 21.4072 116.637 65.3458
Hw 21.9044 117.148 65.9925
Hw 20.5691 116.323 65.7738
Ow 120.482 136.978 85.4777
Hw 119.613 137.215 85.83
Hw 120.271 136.081 85.1942
Ow 76.6025 111.289 19.6939
Hw 77.0742 110.448 19.6905
Hw 77.2892 111.873 19.2741
Ow 21.8946 27.1489 118.44
Hw 20.9332 26.9647 118.443
Hw 21.9344 28.004 118.736
Ow 88.5939 40.443 49.3916
Hw 89.3258 40.3518 48.7738
Hw 87.8149 40.6089 48.8539
Ow 7.40435 25.0915 79.0623
Hw 7.03522 25.9363 79.2127
Hw 8.27658 25.3674 78.7014
Ow 52.1221 135.907 4.46435
Hw 52.5432 136.019 5.33721
Hw 52.1726 136.842 4.23927
Ow 51.782 56.1622 108.814
Hw 51.3599 55.6832 108.079
Hw 51.1062 56.7831 108.939
Ow 87.436 132.204 92.1738
Hw 88.11 132.563 91.5438
Hw 87.9518 131.863 92.9238
Ow 61.1994 103.073 105.15
Hw 60.5133 102.87 105.838
Hw 60.9258 102.538 104.379
Ow 6.25607 25.4322 6.7354
Hw 5.79362 26.262 6.90738
Hw 5.88522 24.8068 7.39009
Ow 15.562 27.7536 108.656
Hw 16.5019 27.9001 108.499
Hw 15.1554 28.1872 107.946
Ow 29.8032 133.716 48.2954
Hw 29.8023 133.071 47.5805
Hw 30.0086 133.14 49.0457
Ow 43.4268 66.9943 43.4886
Hw 44.2889 67.069 43.9354
Hw 43.2144 66.0504 43.7097
Ow 93.9037 7.84612 51.3349
Hw 94.0472 7.26266 52.0864
Hw 93.0004 8.11926 51.5453
Ow 114.609 84.4729 119.523
Hw 114.922 84.6028 120.423
Hw 113.914 83.8342 119.683
Ow 85.136 115.655 118.052
Hw 84.5963 116.405 118.381
Hw 85.984 115.852 118.301
Ow 67.5385 32.6083 110.184
Hw 66.8363 32.2197 109.649
Hw 68.0386 31.8441 110.401
Ow 12.1349 117.08 25.6323
Hw 12.258 117.514 24.8228
Hw 12.8448 117.427 26.1397
Ow 130.413 10.9949 18.8195
Hw 130.634 10.3691 18.0779
Hw 130.035 10.3995 19.4704
Ow 125.286 95.043 29.0898
Hw 124.45 94.625 29.2419
Hw 125.491 95.3484 30.0392
Ow 24.2677 80.2292 79.0856
Hw 24.7979 79.4804 79.4228
Hw 23.7412 80.3813 79.8958
Ow 9.41885 136.425 110.265
Hw 10.3084 136.533 110.723
Hw 9.65106 135.832 109.576
Ow 52.9573 28.7178 78.5274
Hw 53.2562 28.6102 79.4128
Hw 53.3099 29.6029 78.3831
Ow 79.2771 112.31 96.4071
Hw 79.3819 112.215 97.3826
Hw 79.8448 113.056 96.2122
Ow 125.618 93.2808 87.6907
Hw 125.755 92.3883 87.3386
Hw 126.445 93.4954 88.1278
Ow 8.42041 111.93 23.3416
Hw 7.79312 111.17 23.3165
Hw 9.09266 111.573 22.7359
Ow 24.2484 59.6082 13.968
Hw 24.9742 59.258 13.4817
Hw 24.714 59.8687 14.7814
Ow 80.2114 74.069 29.0778
Hw 80.2773 73.1521 29.3331
Hw 79.2783 74.0436 28.6604
Ow 109.699 116.679 57.6521
Hw 109.97 116.058 58.3373
Hw 110.6 116.91 57.3429
Ow 106.546 113.784 97.5784
Hw 106.377 114.601 98.162
Hw 105.632 113.499 97.3766
Ow 107.827 33.3002 121.885
Hw 106.946 33.7226 121.869
Hw 108.272 33.8469 122.524
Ow 62.8177 133.88 10.656
Hw 61.9301 133.992 10.3393
Hw 62.6704 133.223 11.3291
Ow 26.4369 113.079 116.807
Hw 25.8793 112.842 117.611
Hw 26.5212 112.191 116.413
Ow 52.4081 95.3204 100.16
Hw 52.799 95.8251 99.4384
Hw 51.7644 94.8052 99.579
Ow 76.503 116.422 103.697
Hw 76.0093 117.228 103.731
Hw 76.3633 116.061 102.787
Ow 46.43 70.8836 40.713
Hw 46.9439 71.2849 41.4498
Hw 45.9057 71.6637 40.5147
Ow 102.522 48.1076 122.629
Hw 102.337 47.2651 122.108
Hw 102.466 48.8386 121.961
Ow 76.9278 128.044 43.9545
Hw 77.3457 128.381 43.0417
Hw 76.0002 127.923 43.7234
Ow 27.5505 83.0224 48.8974
Hw 27.9778 83.8648 49.144
Hw 28.3618 82.6027 48.5694
Ow 60.6839 65.1743 7.50582
Hw 60.1791 65.6413 8.20668
Hw 60.0703 64.6627 6.965
Ow 86.4247 51.7842 47.3852
Hw 86.1277 52.1563 48.2064
Hw 86.4992 50.8315 47.6691
Ow 114.823 81.9019 129.175
Hw 115.277 82.4392 129.853
Hw 114.21 82.645 128.884
Ow 130.287 67.4229 17.3658
Hw 129.552 66.6796 17.3388
Hw 130.507 67.4525 16.4701
Ow 77.7513 119.012 94.1632
Hw 78.7238 118.906 94.2235
Hw 77.4857 118.471 94.8565
Ow 59.9322 13.1234 7.10971
Hw 59.545 12.3239 7.60505
Hw 59.2335 13.7696 7.278
Ow 91.7548 72.4081 54.6897
Hw 92.1728 73.221 55.1304
Hw 92.0288 72.4373 53.8136
Ow 65.061 38.0635 31.6862
Hw 64.7896 38.1128 30.7131
Hw 65.937 37.6818 31.6211
Ow 21.5215 70.5209 100.442
Hw 22.2217 69.8976 100.093
Hw 20.881 69.7995 100.47
Ow 93.4694 48.24 18.9767
Hw 93.3051 47.2711 18.8398
Hw 93.6156 48.4275 17.9957
Ow 32.16 22.3139 34.5399
Hw 32.1059 22.4839 33.5876
Hw 32.8532 21.604 34.5371
Ow 15.0972 31.3739 7.9727
Hw 15.0686 30.5644 7.40962
Hw 14.1673 31.3752 8.2057
Ow 23.2846 14.5961 92.7633
Hw 23.5181 15.1877 92.0364
Hw 22.6652 15.1781 93.3367
Ow 94.7287 105.522 71.0101
Hw 93.8408 105.351 71.3234
Hw 95.2768 105.432 71.8515
Ow 42.1037 9.29871 88.2702
Hw 42.2499 10.2993 88.0881
Hw 41.3533 9.43862 88.8381
Ow 28.4043 95.1071 101.557
Hw 29.1116 94.4708 101.796
Hw 27.8332 94.6213 100.902
Ow 42.5263 108.908 2.47944
Hw 42.7468 109.019 129.119
Hw 43.2435 108.278 2.78722
Ow 28.6128 4.07348 72.7273
Hw 29.1432 4.38626 73.5242
Hw 29.2208 3.3737 72.4207
Ow 112.722 107.512 4.20156
Hw 112.949 107.102 5.05268
Hw 113.047 108.399 4.41814
Ow 37.9151 8.07758 75.1105
Hw 37.1653 7.576 75.376
Hw 37.5971 8.94501 75.2343
Ow 72.8906 42.1201 54.2695
Hw 73.0097 42.4181 53.3683
Hw 72.1077 42.6587 54.418
Ow 2.49294 73.9985 121.303
Hw 2.15502 73.1067 121.052
Hw 2.43996 74.0929 122.285
Ow 119.063 16.3055 83.4654
Hw 118.583 16.9391 82.8808
Hw 119.35 16.8239 84.2463
Ow 14.6873 133.775 57.8491
Hw 14.9618 134.659 58.2412
Hw 15.4416 133.162 58.0217
Ow 74.0196 110.593 46.3507
Hw 74.8643 111.104 46.5274
Hw 73.9655 110.793 45.385
Ow 118.921 6.81555 29.492
Hw 119.278 6.02386 29.9179
Hw 119.626 6.96259 28.8717
Ow 80.6728 33.5672 119.249
Hw 79.9322 33.8903 118.722
Hw 81.3229 34.2895 119.092
Ow 60.5689 42.6694 84.5848
Hw 59.9544 43.2005 84.0378
Hw 60.7775 42.0036 83.8713
Ow 8.62726 57.4419 23.1214
Hw 8.49265 58.3635 22.9625
Hw 9.13481 57.1498 22.2777
Ow 89.004 119.844 21.0243
Hw 88.6416 119.709 20.1293
Hw 88.2479 120.362 21.3976
Ow 116.545 114.347 97.3594
Hw 116.501 113.504 96.8243
Hw 115.874 114.137 98.0142
Ow 3.48961 72.0281 107.621
Hw 2.81233 72.1564 108.203
Hw 3.21301 72.4568 106.81
Ow 107.532 121.743 26.9162
Hw 107.241 121.17 26.144
Hw 107.119 122.619 26.6816
Ow 26.0937 131.994 118.109
Hw 26.7805 132.746 117.94
Hw 25.3659 132.616 117.983
Ow 108.942 17.1927 8.47693
Hw 109.2 16.2552 8.33999
Hw 109.48 17.6167 7.82515
Ow 41.9343 17.3587 26.5827
Hw 42.0873 18.0736 27.2297
Hw 41.5842 17.7992 25.7649
Ow 117.652 130.349 54.7374
Hw 117.776 130.562 55.5949
Hw 116.72 130.464 54.529
Ow 101.424 14.4732 18.0784
Hw 101.257 15.4267 17.9887
Hw 102.27 14.4165 17.5398
Ow 64.1394 5.05586 35.898
Hw 63.477 5.27471 35.2569
Hw 64.024 4.10178 36.0643
Ow 31.308 77.2779 9.41841
Hw 31.6809 76.6885 10.0878
Hw 31.479 76.6988 8.60129
Ow 105.398 46.6528 5.82148
Hw 105.995 46.2209 5.22302
Hw 105.948 47.4026 6.14868
Ow 31.7231 25.8115 78.8985
Hw 31.1307 26.5766 79.0016
Hw 31.9238 25.9534 78.0026
Ow 115.428 2.98713 27.7156
Hw 115.744 3.74554 27.1662
Hw 115.866 3.10154 28.6289
Ow 32.3151 93.4428 46.04
Hw 33.2363 93.5052 46.0829
Hw 32.1163 93.0298 46.9486
Ow 71.5775 29.7647 30.5684
Hw 70.7971 29.7359 31.0775
Hw 71.3806 29.0226 29.9317
Ow 127.843 85.4426 46.9279
Hw 127.342 86.2749 46.8742
Hw 128.688 85.6461 46.5443
Ow 97.438 118.944 109.368
Hw 96.8285 118.231 109.287
Hw 97.417 118.957 110.405
Ow 3.85662 23.5984 34.491
Hw 4.61148 23.9129 34.9179
Hw 3.82414 22.6236 34.5445
Ow 104.009 94.9233 109.68
Hw 104.765 94.2813 109.679
Hw 103.725 94.9323 108.771
Ow 108 28.1682 45.9799
Hw 107.562 28.9517 45.6301
Hw 107.284 27.5097 45.7197
Ow 96.4745 91.9283 81.8385
Hw 96.0322 91.9041 82.6955
Hw 96.953 91.0572 81.934
Ow 5.54084 44.8965 82.5636
Hw 5.98357 44.2859 81.883
Hw 5.247 44.3398 83.3
Ow 121.703 83.0189 7.67878
Hw 122.613 82.8187 7.31853
Hw 121.553 82.3032 8.27574
Ow 106.296 42.0824 103.051
Hw 105.882 41.3203 103.491
Hw 107.274 41.8978 103.227
Ow 89.1985 78.7337 70.1299
Hw 89.7223 77.9055 70.3452
Hw 89.3106 78.7936 69.1208
Ow 48.5459 51.0098 37.6628
Hw 48.2542 51.0929 38.5938
Hw 47.9038 51.6323 37.2433
Ow 129.975 23.0514 40.2198
Hw 129.77 23.618 39.4258
Hw 130.843 23.3628 40.5543
Ow 130.271 89.0936 45.6935
Hw 129.688 89.7806 46.0882
Hw 130.448 89.494 44.8104
Ow 20.2963 72.328 43.9699
Hw 20.507 72.6104 43.041
Hw 21.1514 71.9346 44.1539
Ow 79.5 69.1915 29.6822
Hw 79.5566 70.0273 30.1223
Hw 79.3438 69.4256 28.7331
Ow 26.2434 11.2462 42.3315
Hw 26.9581 10.7343 41.9561
Hw 26.085 11.8748 41.6095
Ow 54.0127 43.4979 94.8158
Hw 54.5512 43.128 94.1027
Hw 53.1558 43.5695 94.3153
Ow 109.321 2.89638 35.5574
Hw 108.368 3.07784 35.7441
Hw 109.23 137.66 34.8007
Ow 58.2903 74.739 9.37232
Hw 57.57 74.1578 9.76142
Hw 57.9779 74.7999 8.40105
Ow 51.5868 126.577 26.7212
Hw 50.7488 126.933 27.022
Hw 51.7516 127.343 26.1345
Ow 2.04621 110.623 8.36602
Hw 2.99628 110.396 8.21613
Hw 1.65714 109.891 7.7538
Ow 70.4276 57.0995 10.3187
Hw 70.4586 56.5028 9.49585
Hw 71.0146 57.805 10.0813
Ow 46.9407 102.748 62.7671
Hw 46.2314 102.591 62.1646
Hw 46.6921 103.61 63.1217
Ow 72.1332 49.2584 3.00847
Hw 71.9528 48.472 3.5926
Hw 71.8877 48.9188 129.7
Ow 16.7088 124.045 52.0885
Hw 15.7168 124.075 52.0817
Hw 16.8982 125.001 51.9655
Ow 34.8105 132.999 28.5172
Hw 34.5867 133.918 28.3678
Hw 34.0652 132.463 28.1848
Ow 87.5107 125.939 26.9767
Hw 87.5859 126.732 26.441
Hw 88.3956 125.668 27.1247
Ow 8.70003 62.9358 96.1663
Hw 8.61512 63.624 95.4433
Hw 9.65552 62.8009 96.0756
Ow 8.32081 72.0888 25.7339
Hw 7.43971 72.0458 26.1933
Hw 8.65783 71.247 26.0916
Ow 80.3405 82.1884 48.163
Hw 80.4317 82.3956 47.2158
Hw 80.4416 83.1296 48.5449
Ow 13.9182 8.28028 13.6573
Hw 13.5167 8.26468 14.5296
Hw 14.8023 8.25081 13.9769
Ow 56.6885 115.173 76.2408
Hw 57.2191 115.555 75.4724
Hw 56.1234 114.5 75.7189
Ow 15.4381 101.671 30.8071
Hw 14.4498 101.891 30.73
Hw 15.7525 102.615 30.8466
Ow 128.463 26.9944 67.6612
Hw 128.651 27.9232 67.9706
Hw 129.283 26.5497 67.9253
Ow 41.5992 18.5711 14.2027
Hw 41.6051 18.3494 13.2267
Hw 40.6578 18.6805 14.2993
Ow 15.551 32.7973 106.698
Hw 15.125 32.0861 106.194
Hw 15.043 33.5687 106.599
Ow 117.556 69.162 88.2156
Hw 116.836 69.6068 87.7544
Hw 118.173 69.9183 88.326
Ow 3.411 126.081 105.923
Hw 3.7781 125.377 105.435
Hw 3.92325 126.839 105.626
Ow 101.624 38.2537 95.7169
Hw 101.921 38.0081 94.7827
Hw 102.221 38.954 95.9187
Ow 67.6382 82.2486 61.8797
Hw 66.9431 82.547 61.3199
Hw 68.443 82.7115 61.5692
Ow 75.9168 13.2042 126.343
Hw 76.8779 13.4432 126.337
Hw 75.8943 12.2618 126.377
Ow 129.227 11.228 4.7324
Hw 128.525 11.384 5.3647
Hw 129.317 10.2343 4.68234
Ow 116.84 116.115 46.5386
Hw 116.032 115.724 46.2994
Hw 117.47 115.367 46.3742
Ow 34.4304 123.96 77.1663
Hw 34.7801 124.248 78.0524
Hw 33.8092 123.242 77.3697
Ow 84.8504 11.514 87.446
Hw 84.2793 12.0326 88.0925
Hw 85.4751 11.0991 88.0885
Ow 74.2303 136.981 109.592
Hw 73.7399 136.391 110.22
Hw 73.8804 137.87 109.798
Ow 16.2995 130.34 79.4439
Hw 15.6783 129.633 79.171
Hw 17.1821 130.013 79.152
Ow 39.4785 68.3323 102.581
Hw 39.8666 67.7367 101.898
Hw 38.8635 68.8139 102.032
Ow 103.458 70.0358 39.3057
Hw 103.038 69.2059 38.9151
Hw 102.677 70.6 39.4068
Ow 65.3432 7.87179 44.5198
Hw 65.3896 6.95108 44.2212
Hw 65.1228 8.26923 43.6153
Ow 55.7737 32.3446 104.212
Hw 56.5195 32.8501 103.787
Hw 55.1447 33.0108 103.971
Ow 121.409 132.773 40.8026
Hw 122.069 132.878 41.5495
Hw 121.653 131.822 40.5914
Ow 89.2116 10.4914 71.1782
Hw 89.8745 10.3525 70.4499
Hw 89.8135 10.6736 71.961
Ow 115.634 72.3334 125.128
Hw 115.589 72.4128 126.038
Hw 116.576 72.6252 125.046
Ow 71.0367 117.511 59.4338
Hw 70.7316 118.176 58.7858
Hw 70.1967 117.058 59.5425
Ow 59.0986 117.396 76.0419
Hw 58.6769 117.379 75.1525
Hw 59.9419 117.834 75.8404
Ow 33.811 58.7052 116.733
Hw 34.7652 58.8352 116.936
Hw 33.7347 58.6473 115.752
Ow 117.761 8.8588 69.1556
Hw 116.851 9.36494 68.9912
Hw 117.533 7.98174 69.2663
Ow 23.3963 107.475 117.482
Hw 24.1567 108.031 117.283
Hw 22.8154 108.208 117.742
Ow 128.887 60.1383 25.8052
Hw 128.981 61.033 25.4061
Hw 129.683 60.0598 26.2915
Ow 29.2551 17.7663 21.2859
Hw 29.4507 17.2257 20.4823
Hw 28.3103 17.6912 21.3579
Ow 89.8711 13.3126 76.2894
Hw 89.5825 14.2247 76.6163
Hw 89.6207 12.671 76.9675
Ow 68.4734 27.649 120.214
Hw 67.684 27.647 120.834
Hw 68.6086 28.5963 120.066
Ow 66.8934 106.337 109.142
Hw 66.6045 105.423 109.262
Hw 66.6832 106.383 108.197
Ow 83.5836 124.788 44.174
Hw 83.1661 124.357 44.9009
Hw 83.7217 124.015 43.5824
Ow 61.4005 64.5951 42.1946
Hw 60.8219 65.2284 41.6822
Hw 62.2807 65.0087 42.2419
Ow 28.8369 85.4641 4.69132
Hw 28.6926 85.049 5.56468
Hw 29.775 85.736 4.76624
Ow 126.531 137.863 20.0072
Hw 126.555 137.226 19.2884
Hw 125.638 2.8931 20.0868
Ow 106.929 20.8466 87.1945
Hw 107.012 19.9196 87.6101
Hw 106.543 20.7134 86.3417
Ow 102.265 132.958 57.7948
Hw 102.033 132.964 56.846
Hw 101.609 133.588 58.0982
Ow 27.3681 64.8407 93.0804
Hw 28.0863 65.3742 93.4958
Hw 27.7298 63.9221 93.0752
Ow 3.61861 129.052 6.73133
Hw 3.33555 130.011 6.75175
Hw 3.46375 128.809 5.82438
Ow 97.2494 113.496 35.6449
Hw 98.1621 113.727 35.6574
Hw 97.2814 112.507 35.7743
Ow 110.706 107.901 41.3322
Hw 109.817 107.778 41.0882
Hw 110.954 108.89 41.1885
Ow 89.8674 43.6229 20.9505
Hw 88.8569 43.6047 21.0737
Hw 90.1168 43.1886 21.8209
Ow 7.70352 57.4119 121.501
Hw 8.27631 57.5175 120.755
Hw 6.8176 57.3414 121.03
Ow 60.8341 113.735 70.2641
Hw 60.2186 113.18 70.7083
Hw 61.2063 113.156 69.5659
Ow 112.516 96.7821 94.0607
Hw 112.606 97.3452 93.2652
Hw 113.394 96.4161 94.2177
Ow 97.1494 87.5428 6.62809
Hw 96.7108 86.6869 6.37118
Hw 97.5899 87.7729 5.73516
Ow 45.3351 132.343 52.4853
Hw 46.1866 132.022 52.1409
Hw 45.4672 132.127 53.4129
Ow 2.99031 124.878 13.8544
Hw 2.5488 124.164 14.3213
Hw 2.48864 125.612 14.2942
Ow 10.7945 88.6122 33.4563
Hw 10.206 88.5748 32.6772
Hw 10.7163 87.7377 33.8545
Ow 17.1461 113.783 6.1862
Hw 16.3514 114.23 6.00514
Hw 17.7107 114.311 5.72353
Ow 14.5559 64.8421 122.601
Hw 14.89 65.548 123.121
Hw 14.774 64.1212 123.191
Ow 43.6844 129.152 43.0356
Hw 43.3592 128.531 42.32
Hw 44.5859 128.848 43.1081
Ow 36.5836 26.8627 117.401
Hw 37.252 26.4751 116.79
Hw 35.7596 26.8084 116.891
Ow 49.3425 4.5341 45.1767
Hw 49.0452 3.85163 44.5768
Hw 50.0378 3.95723 45.6019
Ow 37.5154 116.607 42.7123
Hw 38.0994 117.229 42.2436
Hw 38.0569 115.838 42.6806
Ow 31.2422 29.9452 44.9105
Hw 30.4008 29.941 45.3956
Hw 31.0166 29.3186 44.1441
Ow 35.2234 128.431 93.1706
Hw 34.3316 128.115 93.3898
Hw 35.3701 129.405 93.4546
Ow 62.1359 75.7254 28.2205
Hw 61.1865 75.7682 28.0349
Hw 62.0982 75.0797 28.9341
Ow 130.529 17.8791 52.3903
Hw 131.188 17.7477 51.6709
Hw 130.491 18.8261 52.3235
Ow 84.0177 84.8873 81.2391
Hw 84.9548 85.071 81.5158
Hw 83.5702 84.9313 82.1014
Ow 51.5862 106.82 55.9868
Hw 50.7549 106.541 56.3716
Hw 51.5146 107.819 56.1124
Ow 2.86809 63.9685 60.0613
Hw 2.11021 63.9753 59.4615
Hw 3.37438 63.2172 59.697
Ow 6.01392 98.3295 3.23584
Hw 6.78199 98.5254 2.77904
Hw 5.98284 97.3446 3.31618
Ow 1.86949 108.096 110.657
Hw 2.29077 107.405 111.181
Hw 1.85972 107.578 109.824
Ow 124.288 4.62171 33.9355
Hw 123.454 5.14365 33.9078
Hw 124.662 4.9173 34.7895
Ow 63.7806 48.968 76.7885
Hw 64.0338 48.5753 77.6128
Hw 63.3958 49.8056 77.0342
Ow 25.1416 97.4669 79.1548
Hw 24.7113 96.6094 79.4682
Hw 26.108 97.1856 78.9497
Ow 23.1013 35.396 41.9573
Hw 23.1655 35.265 40.9893
Hw 22.1249 35.5345 42.0347
Ow 130.218 53.486 81.9029
Hw 129.865 53.0877 81.1007
Hw 129.494 54.0488 82.0731
Ow 112.025 26.149 122.523
Hw 112.153 26.9111 123.169
Hw 111.703 25.4068 123.127
Ow 106.788 103.093 12.9442
Hw 106.367 102.244 12.7637
Hw 106.392 103.165 13.8478
Ow 34.1425 41.7834 114.533
Hw 33.4066 41.1294 114.31
Hw 34.062 41.9402 115.457
Ow 39.7796 40.0514 60.7803
Hw 40.5693 40.6217 60.6329
Hw 40.0202 39.5845 61.5714
Ow 110.213 127.045 3.61841
Hw 110.884 126.626 3.04493
Hw 110.419 128.026 3.59392
Ow 124.782 23.2252 118.434
Hw 125.704 23.253 118.029
Hw 124.934 23.7509 119.21
Ow 46.3374 126.666 35.772
Hw 46.8124 127.269 36.3881
Hw 46.7532 126.882 34.8772
Ow 77.4541 87.3037 87.7256
Hw 77.7415 86.4709 88.1192
Hw 78.2974 87.7318 87.5852
Ow 16.5041 115.618 102.91
Hw 16.0221 115.888 103.669
Hw 17.0895 116.365 102.914
Ow 113.591 37.4637 88.6667
Hw 114.555 37.3706 88.8165
Hw 113.519 36.8469 87.8641
Ow 64.0694 37.8018 28.8792
Hw 64.317 37.1837 28.1426
Hw 63.0385 37.8684 28.8433
Ow 47.5236 95.6725 74.28
Hw 46.6077 95.9586 74.2815
Hw 47.6082 95.2259 73.4186
Ow 122.417 70.1137 71.7585
Hw 122.539 69.5024 72.489
Hw 123.122 69.765 71.2134
Ow 33.2893 92.5613 118.655
Hw 34.064 92.1529 119.012
Hw 32.7682 92.7788 119.482
Ow 120.935 38.9201 5.75736
Hw 120.424 38.4051 6.36202
Hw 120.376 38.8496 4.98681
Ow 66.3515 60.9258 98.2404
Hw 67.2545 60.5825 98.1561
Hw 66.0268 60.6831 97.3505
Ow 65.141 127.393 60.6871
Hw 65.7138 128.123 60.8644
Hw 64.36 127.717 60.2225
Ow 27.0102 120.985 75.2247
Hw 26.3807 121.315 75.8378
Hw 27.0441 121.813 74.6255
Ow 86.6947 33.2879 120.504
Hw 86.7129 32.5391 121.127
Hw 86.5841 32.8319 119.648
Ow 43.4409 91.4715 69.1096
Hw 43.1311 92.3285 69.4718
Hw 42.5708 91.025 69.2899
Ow 114.449 61.0996 84.6861
Hw 114.353 62.0942 84.854
Hw 113.572 60.7945 84.8252
Ow 60.0714 112.602 86.1328
Hw 60.0879 112.766 87.1015
Hw 59.2073 112.998 85.9238
Ow 65.4657 100.095 95.5825
Hw 66.1462 100.617 95.0362
Hw 65.6481 100.444 96.5137
Ow 44.8277 22.2587 47.8973
Hw 44.6128 21.3036 48.2246
Hw 45.5001 22.0043 47.2439
Ow 118.237 85.347 41.7489
Hw 117.626 84.589 41.4831
Hw 118.78 85.0686 42.5162
Ow 52.025 132.812 22.1076
Hw 51.8559 131.842 21.9989
Hw 52.0242 132.755 23.1271
Ow 13.8023 120.571 119.997
Hw 13.324 121.325 119.647
Hw 13.9537 120.822 120.951
Ow 119.6 49.9799 34.6908
Hw 119.912 50.3207 33.8376
Hw 119.443 49.0266 34.5547
Ow 71.9464 38.4207 8.51644
Hw 71.8084 38.5744 9.48082
Hw 70.9863 38.4697 8.33719
Ow 88.8087 43.4135 73.0944
Hw 89.3826 42.6929 72.8358
Hw 89.3124 43.8035 73.8877
Ow 106.774 64.9912 61.5095
Hw 107.102 65.8314 61.9141
Hw 106.09 65.388 60.958
Ow 110.396 47.332 87.5324
Hw 110.895 46.6372 87.0603
Hw 109.562 46.9532 87.6231
Ow 17.1487 7.54211 111.793
Hw 17.9473 7.54434 112.357
Hw 17.5779 7.90277 111
Ow 20.1237 118.191 85.7723
Hw 20.8366 118.297 86.4025
Hw 19.3502 118.493 86.2809
Ow 31.9188 134 121.419
Hw 32.6814 133.832 122.058
Hw 32.5318 134.413 120.779
Ow 129.934 19.4736 60.2308
Hw 129.383 19.0434 59.5385
Hw 129.932 18.8095 60.9137
Ow 112.424 30.971 43.9014
Hw 112.956 30.3808 44.5275
Hw 112.688 31.8644 44.1297
Ow 46.313 17.7161 75.2906
Hw 47.2272 17.5272 74.9417
Hw 45.8249 17.9859 74.5636
Ow 36.6357 4.82398 53.9417
Hw 35.7102 4.94442 53.7508
Hw 37.121 5.53236 53.5005
Ow 122.252 44.9837 81.0624
Hw 121.963 44.9827 81.9652
Hw 122.905 44.2798 81.1444
Ow 6.33781 104.548 86.0675
Hw 6.46659 105.389 86.5814
Hw 7.19492 104.356 85.6999
Ow 47.3869 14.4431 8.95134
Hw 48.0145 14.1302 8.31803
Hw 46.573 13.9596 8.75111
Ow 104.466 25.8071 107.47
Hw 104.359 26.649 107.933
Hw 104.091 26.1518 106.584
Ow 74.1596 105.597 120.095
Hw 74.2581 105.119 119.227
Hw 74.1161 104.908 120.801
Ow 54.8282 87.9514 36.2967
Hw 53.944 87.6055 36.3097
Hw 55.3695 87.1356 36.0986
Ow 4.28542 105.828 84.2378
Hw 4.10244 104.97 83.7639
Hw 4.97409 105.552 84.9029
Ow 70.219 137.921 6.71569
Hw 69.6378 138.072 5.97574
Hw 70.4111 136.943 6.54231
Ow 10.199 21.1994 69.969
Hw 9.25521 21.2713 70.1116
Hw 10.3382 21.7298 69.17
Ow 30.1742 59.679 15.428
Hw 30.4697 60.5664 15.1449
Hw 30.3077 59.0645 14.6609
Ow 118.088 20.0431 112.103
Hw 118.515 20.9712 112.032
Hw 117.232 20.326 111.796
Ow 20.0648 77.8991 115.139
Hw 20.5924 78.6991 114.91
Hw 20.4631 77.1643 114.572
Ow 26.5105 104.071 71.932
Hw 26.185 104.936 71.6598
Hw 27.0669 103.744 71.1065
Ow 43.3136 78.8514 38.2066
Hw 43.613 79.18 37.3533
Hw 43.5037 77.8992 38.2392
Ow 93.9731 12.4595 35.9721
Hw 93.8516 11.449 36.0653
Hw 93.6849 12.5178 35.0502
Ow 86.997 30.855 20.7174
Hw 87.6624 30.3494 20.1692
Hw 86.4494 31.2127 19.9787
Ow 33.0414 23.3878 77.0654
Hw 33.5289 23.2183 77.8699
Hw 33.7971 23.834 76.6648
Ow 80.2609 130.862 115.806
Hw 79.8927 131.632 115.27
Hw 80.3557 131.297 116.682
Ow 7.69976 8.54797 117.494
Hw 7.78774 9.30773 118.03
Hw 6.75279 8.44814 117.337
Ow 78.7563 42.6303 85.1179
Hw 78.4449 41.9881 84.512
Hw 78.262 43.427 84.7239
Ow 32.2975 129.394 81.0893
Hw 32.3329 128.955 80.2558
Hw 32.9124 128.868 81.6745
Ow 8.2452 13.4396 76.9241
Hw 7.73511 12.8984 76.2733
Hw 8.96401 13.9003 76.4612
Ow 45.0314 8.122 70.0945
Hw 45.2721 8.99021 69.621
Hw 44.4416 7.72989 69.4325
Ow 91.7188 54.0112 81.5973
Hw 91.1892 54.7296 81.1255
Hw 92.6372 54.346 81.6208
Ow 123.298 119.284 14.7371
Hw 122.851 119.218 13.8434
Hw 122.509 119.483 15.2461
Ow 28.6429 11.9067 8.13926
Hw 28.6215 11.8416 7.13374
Hw 29.5135 11.5211 8.33762
Ow 57.9615 21.8194 54.6188
Hw 58.6083 22.5422 54.8622
Hw 58.4801 21.0205 54.466
Ow 106.101 99.8489 119.983
Hw 105.598 99.0881 120.014
Hw 105.43 100.433 119.638
Ow 114.263 127.742 62.7458
Hw 113.803 127.579 63.5988
Hw 113.861 128.583 62.3804
Ow 43.8061 35.5338 59.9545
Hw 44.5186 35.9637 59.4539
Hw 42.9728 35.8324 59.5173
Ow 91.1599 94.3397 8.41416
Hw 90.8157 93.7553 9.11951
Hw 91.6041 95.0756 8.88332
Ow 28.8949 66.1704 108.857
Hw 29.0947 65.288 108.508
Hw 28.7843 65.9231 109.802
Ow 115.229 59.6567 61.5972
Hw 115.728 59.5051 60.7536
Hw 114.296 59.4416 61.2404
Ow 20.4864 49.8083 74.673
Hw 20.675 50.2236 75.4805
Hw 20.2758 50.5707 74.0787
Ow 46.4196 115.68 86.2596
Hw 45.7995 115.194 86.8344
Hw 46.9472 116.12 86.9621
Ow 100.351 73.7238 29.0317
Hw 99.952 74.3033 29.6729
Hw 99.6034 73.4611 28.4201
Ow 130.007 49.7921 7.26813
Hw 130.789 49.8759 6.71379
Hw 129.348 49.4043 6.69565
Ow 89.863 101.065 46.733
Hw 89.9555 100.513 47.5749
Hw 89.2261 100.446 46.2821
Ow 92.6832 14.0354 13.1743
Hw 92.6977 13.4188 13.9314
Hw 93.1442 13.5136 12.4756
Ow 25.0807 36.6338 85.188
Hw 25.7454 37.0789 84.5597
Hw 25.6125 35.9762 85.6593
Ow 57.6871 6.61376 46.5716
Hw 58.0751 6.3943 47.4095
Hw 57.6669 7.62026 46.7042
Ow 9.46745 110.495 31.6948
Hw 10.3655 110.531 32.0124
Hw 9.52045 110.45 30.6979
Ow 24.821 11.7859 4.18048
Hw 24.3281 11.0843 4.58055
Hw 24.1978 12.5632 4.32121
Ow 78.711 4.54288 105.746
Hw 77.944 4.30789 106.257
Hw 78.3898 4.36202 104.824
Ow 37.7245 56.8249 33.7067
Hw 38.5352 56.5864 33.2735
Hw 37.3926 55.9219 34.0672
Ow 8.96284 126.481 60.5519
Hw 8.66533 127.436 60.5428
Hw 9.15352 126.469 61.5546
Ow 10.9664 62.3851 124.143
Hw 11.2252 61.9663 123.321
Hw 10.9539 63.3463 123.948
Ow 72.8317 62.2067 116.851
Hw 73.7722 62.1505 116.981
Hw 72.8045 61.2166 116.655
Ow 9.55281 77.7647 31.4909
Hw 9.27273 77.6936 32.4281
Hw 10.4845 77.9565 31.73
Ow 51.6451 26.0803 88.3101
Hw 52.0441 26.2316 89.192
Hw 50.7672 26.6603 88.404
Ow 26.7905 72.809 4.76997
Hw 26.3218 73.6621 4.77169
Hw 26.2448 72.2368 4.16903
Ow 71.3084 34.2005 16.4244
Hw 71.7671 33.52 16.9073
Hw 70.4557 33.9069 16.5953
Ow 16.3182 59.9444 43.9879
Hw 16.2278 60.2101 44.8872
Hw 16.1323 60.7607 43.4964
Ow 52.1874 101.424 9.50522
Hw 51.8185 102.036 8.85706
Hw 51.4057 101.206 9.99285
Ow 80.4798 134.719 96.5342
Hw 79.5814 135.01 96.6025
Hw 80.6349 134.307 97.436
Ow 85.703 75.0907 17.9605
Hw 86.41 74.599 18.429
Hw 85.3367 75.7575 18.5769
Ow 112.651 20.0461 116.314
Hw 112.505 19.2484 115.76
Hw 113.605 20.07 116.312
Ow 117.81 47.5696 9.0637
Hw 118.178 47.3235 8.17854
Hw 118.576 47.5889 9.68929
Ow 6.9934 117.115 55.4717
Hw 6.78537 116.855 54.5088
Hw 7.31658 118.021 55.3646
Ow 128.545 48.5003 98.1172
Hw 128.699 49.143 97.4236
Hw 128.197 49.0981 98.8218
Ow 55.5888 78.935 6.06452
Hw 55.5316 79.8633 6.33127
Hw 55.6771 78.5324 6.92202
Ow 117.888 76.3867 69.8021
Hw 116.98 76.3554 70.1408
Hw 118.37 75.9024 70.4591
Ow 98.046 24.1056 53.5672
Hw 98.6276 23.8602 54.3204
Hw 98.0402 23.309 53.0382
Ow 45.1795 30.6652 73.4075
Hw 45.8761 30.0826 72.9371
Hw 44.5747 30.9182 72.6551
Ow 119.588 101.978 125.55
Hw 120.167 102.684 125.952
Hw 118.863 102.2 126.087
Ow 40.0392 20.6289 122.948
Hw 39.1359 20.8996 122.806
Hw 40.4221 20.9237 122.071
Ow 7.93743 54.9011 23.6627
Hw 8.72699 54.691 23.1578
Hw 7.74075 55.8288 23.4415
Ow 35.0406 13.896 124.521
Hw 35.5456 13.1323 124.965
Hw 35.7395 14.618 124.608
Ow 68.7772 21.5965 45.77
Hw 69.073 22.1611 45.0394
Hw 68.7302 20.7234 45.4056
Ow 57.4137 99.333 22.3206
Hw 56.9114 98.6048 21.8768
Hw 56.7355 100.02 22.1027
Ow 54.6512 70.1466 20.5927
Hw 53.8898 70.6061 21.0316
Hw 55.0553 69.6903 21.3013
Ow 51.8402 72.9641 14.5048
Hw 52.1731 73.7046 13.9674
Hw 50.903 72.8091 14.1353
Ow 2.37386 42.7924 52.3514
Hw 2.88847 42.9839 53.1632
Hw 1.97374 43.645 52.1816
Ow 34.5681 83.0012 89.3791
Hw 35.3209 82.4097 89.5715
Hw 35.0886 83.8397 89.5492
Ow 21.4456 4.25307 123.041
Hw 20.9733 3.75538 122.308
Hw 21.7841 3.47665 123.562
Ow 13.1116 8.88364 126.552
Hw 12.1776 9.20438 126.504
Hw 12.9973 7.96559 126.131
Ow 72.7422 101.532 39.2481
Hw 72.9643 102.508 39.1048
Hw 73.5417 101.161 38.8208
Ow 127.048 129.751 68.8734
Hw 126.24 129.249 69.1791
Hw 127.666 129.071 68.5304
Ow 45.1299 92.1137 87.3377
Hw 45.1687 91.7474 88.2176
Hw 44.2929 92.6082 87.4222
Ow 22.4644 43.9323 96.568
Hw 22.2645 44.8408 96.1539
Hw 21.7633 43.444 96.1345
Ow 60.0979 132.239 5.69991
Hw 59.7781 131.623 5.05047
Hw 59.87 131.823 6.48843
Ow 55.5089 108.806 27.2197
Hw 54.9262 108.209 27.6141
Hw 56.3422 108.685 27.7056
Ow 61.9888 91.2659 59.4662
Hw 62.9534 91.2614 59.2443
Hw 62.0386 90.6075 60.1728
Ow 49.2133 117.712 115.233
Hw 48.8172 116.824 115.6
Hw 49.5379 118.198 116.116
Ow 2.31081 49.75 123.606
Hw 2.79675 49.758 124.461
Hw 2.74955 49.0571 123.064
Ow 41.541 108.935 14.9162
Hw 42.099 109.582 14.3912
Hw 41.1625 108.365 14.2713
Ow 38.3928 93.2854 89.5362
Hw 39.3166 93.5364 89.6002
Hw 38.1769 93.7322 88.6962
Ow 82.3323 87.7712 33.4459
Hw 83.1527 87.9137 32.9114
Hw 82.5725 87.0993 34.2026
Ow 90.2726 128.641 123.366
Hw 90.6358 128.677 124.25
Hw 91.0493 128.797 122.827
Ow 39.9973 13.5749 30.6859
Hw 40.2606 13.2656 29.7835
Hw 40.6994 14.2618 30.8252
Ow 4.58876 66.4689 64.424
Hw 4.00933 66.3292 65.1918
Hw 5.46088 66.4997 64.9036
Ow 40.7238 92.5665 35.4069
Hw 39.8092 92.52 35.0579
Hw 41.1054 93.0785 34.7124
Ow 53.8757 112.457 103.126
Hw 53.7805 111.504 102.834
Hw 53.9024 112.915 102.169
Ow 122.217 93.9309 114.453
Hw 122.478 94.1954 115.315
Hw 123.072 93.924 114.048
Ow 36.6291 136.996 77.6991
Hw 35.9621 137.427 78.235
Hw 36.4103 137.34 76.8391
Ow 126.686 18.3638 56.4423
Hw 125.759 18.3381 56.31
Hw 126.924 19.2311 56.2729
Ow 105.908 95.733 93.317
Hw 106.221 95.1403 92.6664
Hw 104.948 95.5354 93.1884
Ow 23.4078 52.2259 43.0732
Hw 23.6075 52.9257 43.6768
Hw 23.6762 51.464 43.7359
Ow 84.1656 13.9773 7.84447
Hw 84.801 13.2494 7.81886
Hw 83.377 13.4791 8.14798
Ow 129.329 94.9334 13.0356
Hw 128.997 95.7819 12.6558
Hw 129.788 95.2197 13.7931
Ow 41.5849 12.3238 42.5413
Hw 41.1691 12.0146 43.3673
Hw 41.8978 13.2076 42.8338
Ow 89.8377 41.357 128.186
Hw 89.147 42.0694 128.097
Hw 89.3076 40.7394 128.782
Ow 36.9942 116.344 53.3328
Hw 36.2007 115.731 53.5672
Hw 36.7981 116.714 52.4583
Ow 7.81838 73.8877 18.1656
Hw 7.14226 74.3251 17.5567
Hw 7.35878 73.9875 18.9982
Ow 110.147 86.4884 15.2085
Hw 109.454 85.8473 14.9576
Hw 110.567 86.7363 14.4417
Ow 76.7361 5.06964 31.3249
Hw 75.7161 5.18489 31.1832
Hw 76.6889 4.2538 30.7467
Ow 11.5856 36.3082 109.921
Hw 12.2731 36.9669 110.074
Hw 11.6449 36.3792 108.936
Ow 128.753 27.7994 7.86278
Hw 128.967 28.4469 7.19538
Hw 129.65 27.7026 8.25725
Ow 71.0912 93.5508 30.5316
Hw 71.6689 93.8827 29.8907
Hw 70.5598 92.9229 30.0325
Ow 116.115 68.0653 106.926
Hw 115.854 67.8561 105.975
Hw 117.032 68.4244 106.794
Ow 80.3923 112.958 79.2823
Hw 81.0783 113.551 79.0453
Hw 80.7893 112.503 80.0749
Ow 66.0898 32.2831 22.3035
Hw 66.4595 31.4793 22.8011
Hw 66.8734 32.8856 22.1275
Ow 18.0095 68.3157 37.3823
Hw 17.7516 68.3026 36.4232
Hw 18.7427 67.7007 37.4329
Ow 10.0547 42.1379 95.5723
Hw 9.14238 42.4585 95.6833
Hw 9.87852 41.2848 96.0044
Ow 67.5756 99.8759 9.82287
Hw 67.7414 99.9037 10.7955
Hw 68.4321 99.9735 9.40475
Ow 60.0658 10.5023 29.5508
Hw 60.6566 10.1263 28.8279
Hw 60.6941 10.9387 30.0893
Ow 64.9488 27.4282 127.639
Hw 64.2555 26.7929 127.489
Hw 64.5496 28.0857 128.168
Ow 22.1109 134.832 75.5037
Hw 21.934 135.699 75.9287
Hw 22.9327 134.572 75.9166
Ow 93.2417 52.7969 69.4627
Hw 92.491 52.4856 69.9807
Hw 93.9633 52.5393 70.0749
Ow 50.8195 32.2642 58.7559
Hw 50.7288 31.285 58.8129
Hw 50.7055 32.5365 59.6646
Ow 5.02061 91.1604 48.4377
Hw 4.86952 91.7591 49.2292
Hw 5.99861 91.3105 48.2802
Ow 33.9504 129.473 84.9961
Hw 34.7467 129.857 85.4318
Hw 33.3991 129.214 85.6932
Ow 104.25 27.3222 114.375
Hw 104.606 27.8575 113.619
Hw 103.333 27.1522 114.059
Ow 123.26 11.8979 97.6392
Hw 123.22 12.7369 98.1436
Hw 123.806 12.1263 96.8301
Ow 37.6938 18.9486 40.4104
Hw 38.5966 18.7693 40.128
Hw 37.3501 19.4517 39.6526
Ow 81.1 2.82083 129.118
Hw 81.2528 3.65854 129.644
Hw 80.1405 138.008 129.121
Ow 70.048 131.742 72.6048
Hw 70.0272 130.735 72.5532
Hw 70.9894 131.888 72.8465
Ow 89.5832 39.4902 25.0959
Hw 89.6146 38.5404 25.3061
Hw 89.4049 39.9311 25.9598
Ow 55.0206 80.8072 40.7104
Hw 55.6482 81.4351 41.1363
Hw 54.4109 81.4698 40.2887
Ow 74.8005 12.2674 107.948
Hw 75.3939 11.5001 107.898
Hw 73.9462 11.9422 107.555
Ow 30.8979 104.079 112.261
Hw 30.4672 104.731 111.65
Hw 30.6967 104.539 113.123
Ow 72.0939 96.5299 12.9507
Hw 71.3851 96.6335 12.3191
Hw 71.6686 95.7087 13.3598
Ow 88.7777 42.5305 112.206
Hw 89.1775 42.424 113.049
Hw 89.4346 42.0379 111.661
Ow 95.9362 67.6527 82.2966
Hw 96.0502 67.406 83.252
Hw 95.6827 66.762 81.8818
Ow 111.848 78.7069 77.7093
Hw 110.901 78.6778 77.4708
Hw 112.049 77.7459 77.7127
Ow 22.8818 23.9128 37.7539
Hw 23.6595 24.1832 37.268
Hw 22.5991 23.3477 37.0368
Ow 31.6946 18.0716 49.1321
Hw 31.2531 17.6851 48.3562
Hw 31.9687 17.2675 49.6151
Ow 107.614 14.1574 48.0972
Hw 107.295 14.4488 47.1887
Hw 107.639 13.1963 47.8851
Ow 128.151 104.134 12.044
Hw 129.109 104.274 12.2127
Hw 128.084 104.74 11.274
Ow 16.6992 67.1225 6.15163
Hw 17.6454 66.822 6.05727
Hw 16.7069 67.7239 6.88877
Ow 110.915 22.489 2.55471
Hw 110.659 22.3703 129.204
Hw 111.084 23.5016 2.57774
Ow 64.9295 46.4088 117.904
Hw 65.7547 46.8285 118.191
Hw 64.3302 46.9919 118.348
Ow 73.9127 129.323 59.8313
Hw 73.7719 128.535 60.3731
Hw 74.5663 129.105 59.186
Ow 81.9745 54.4114 99.6821
Hw 81.0905 54.5137 99.2555
Hw 82.455 54.955 99.0319
Ow 16.9885 102.049 33.6814
Hw 16.9452 101.127 33.3318
Hw 17.5329 102.516 33.0066
Ow 93.0597 2.96949 85.4635
Hw 93.8529 3.36157 85.8062
Hw 92.3561 3.53528 85.8118
Ow 19.0571 102.738 56.9907
Hw 19.4448 102.336 56.2197
Hw 18.5844 102.039 57.5156
Ow 15.5601 121.751 15.4056
Hw 15.985 121.226 14.7206
Hw 15.9759 122.601 15.1973
Ow 109.638 21.7867 121.957
Hw 110.484 22.0602 121.58
Hw 109.458 20.8499 121.664
Ow 116.407 67.4175 97.0512
Hw 116.413 66.5045 96.6841
Hw 117.215 67.4012 97.6051
Ow 60.5481 23.7613 28.0254
Hw 59.6701 23.4215 28.2169
Hw 60.4377 24.8018 28.0849
Ow 34.91 124.322 55.7458
Hw 34.0078 124.448 55.4725
Hw 34.8101 124.15 56.7466
Ow 16.7795 100.613 111.588
Hw 16.9616 101.396 112.184
Hw 16.864 99.8695 112.213
Ow 30.7359 21.6426 43.0922
Hw 30.0315 21.0089 42.8306
Hw 31.0316 21.2635 43.9059
Ow 31.965 80.5536 89.2811
Hw 31.7578 80.8624 90.1737
Hw 31.2609 81.0255 88.8736
Ow 95.529 8.15109 102.066
Hw 96.0135 8.99705 102.218
Hw 95.312 7.95086 103.051
Ow 58.6035 29.7448 34.5425
Hw 59.1738 30.5132 34.7515
Hw 58.5954 29.3432 35.4547
Ow 12.346 78.1609 32.024
Hw 12.43 77.8834 31.1125
Hw 13.2543 78.4424 32.3531
Ow 19.4781 101.73 39.3375
Hw 19.8857 102.587 39.0951
Hw 18.4918 101.858 39.352
Ow 111.022 62.3507 117.659
Hw 110.371 63.0386 117.711
Hw 111.29 62.224 118.575
Ow 68.9026 127.426 53.2448
Hw 68.9766 127.546 52.2738
Hw 69.4378 126.657 53.4132
Ow 17.2972 25.7138 81.2254
Hw 17.5317 25.3927 82.0993
Hw 17.489 24.9205 80.6797
Ow 107.063 87.528 118.854
Hw 106.416 86.865 119.269
Hw 106.473 88.2304 118.582
Ow 22.6533 40.877 42.8036
Hw 22.2605 40.7059 43.6889
Hw 22.9851 39.9905 42.5708
Ow 54.3944 90.8292 61.5898
Hw 53.8078 90.7482 62.3826
Hw 55.0173 91.3877 62.0134
Ow 67.1411 3.84494 79.535
Hw 66.1206 3.81034 79.4795
Hw 67.2459 4.86116 79.547
Ow 24.0125 36.1297 104.477
Hw 24.4331 35.2637 104.409
Hw 23.1298 35.8822 104.891
Ow 64.5589 41.9481 18.5157
Hw 64.8383 42.3182 17.6653
Hw 63.6891 41.5704 18.2066
Ow 48.7583 131.889 21.6683
Hw 49.5963 131.65 21.1477
Hw 48.3816 132.604 21.097
Ow 70.4251 81.9609 129.461
Hw 69.9689 82.7422 129.038
Hw 70.5981 82.2442 2.77661
Ow 113.916 41.6456 40.835
Hw 114.185 41.7974 39.8736
Hw 113.934 40.6623 40.8372
Ow 48.2092 119.58 54.1424
Hw 48.7718 119.379 54.9099
Hw 48.844 119.377 53.4301
Ow 56.2743 8.60302 27.4
Hw 56.9735 8.22604 28.0612
Hw 55.4704 8.01239 27.6982
Ow 54.7083 26.7165 103.638
Hw 54.2345 25.9251 103.312
Hw 55.4205 26.6802 102.993
Ow 35.6401 45.6844 91.0476
Hw 35.0397 45.1317 91.5411
Hw 35.1067 46.4014 90.7692
Ow 105.843 71.7698 85.228
Hw 106.022 72.5538 85.8231
Hw 104.903 71.8878 85.1491
Ow 33.1697 28.4637 59.5886
Hw 32.4521 28.9472 60.0431
Hw 33.8817 29.1332 59.4582
Ow 84.781 50.2497 74.3899
Hw 85.153 51.0492 74.8118
Hw 84.1921 50.656 73.7149
Ow 101.659 73.1397 34.8215
Hw 101.471 72.1951 34.567
Hw 102.679 73.2131 34.9024
Ow 81.6525 61.9621 121.982
Hw 82.1687 61.625 121.234
Hw 80.8645 61.4603 121.963
Ow 43.5383 44.7426 14.9804
Hw 44.3357 45.1962 15.317
Hw 43.5017 43.971 15.6571
Ow 78.0324 111.474 117.982
Hw 78.9222 111.623 118.336
Hw 78.1644 111.474 117.015
Ow 55.6921 64.346 4.28201
Hw 56.6597 64.5372 4.15757
Hw 55.2892 65.0136 3.68359
Ow 122.1 54.3674 106.439
Hw 122.43 53.5445 106.016
Hw 121.63 54.7976 105.666
Ow 108.76 121.777 59.4231
Hw 108.932 120.915 59.1622
Hw 107.899 121.744 59.8667
Ow 41.9155 13.7168 85.3633
Hw 42.7675 13.2783 85.1903
Hw 41.1956 13.1421 84.9176
Ow 19.1356 4.56325 14.4601
Hw 19.3847 5.52703 14.4921
Hw 19.3897 4.28416 15.328
Ow 40.0892 120.986 71.9021
Hw 40.9396 121.181 71.485
Hw 40.0974 120.017 72.0146
Ow 60.6143 86.3087 73.411
Hw 61.4428 85.8637 73.129
Hw 59.9893 86.2212 72.6222
Ow 84.6141 10.9839 115.06
Hw 84.086 10.1247 115.254
Hw 83.8199 11.5095 114.869
Ow 30.0604 70.8208 115.683
Hw 30.1518 70.0006 116.183
Hw 29.1828 70.7505 115.262
Ow 8.77737 81.4576 56.8783
Hw 8.71792 81.8462 55.9777
Hw 9.69182 81.4894 57.1038
Ow 129.431 109.596 11.1808
Hw 128.692 109.19 10.7194
Hw 129.101 110.519 11.5086
Ow 114.573 25.5761 93.6983
Hw 114.002 26.261 93.2894
Hw 113.929 25.1835 94.2807
Ow 6.58416 56.3188 37.1033
Hw 6.46197 55.4514 36.6056
Hw 7.47527 56.4721 36.5915
Ow 13.6381 136.436 33.4622
Hw 14.6015 136.27 33.3939
Hw 13.3026 136.289 32.5501
Ow 28.0448 55.4969 40.4472
Hw 28.4966 56.1052 41.0127
Hw 27.3466 55.1871 41.0782
Ow 43.7186 39.0335 106.737
Hw 43.8251 38.4193 105.984
Hw 44.5494 38.9137 107.293
Ow 27.9049 72.9411 121.76
Hw 27.8176 72.7903 120.784
Hw 26.958 72.8376 122.178
Ow 80.9413 64.7508 17.5993
Hw 81.7135 64.2387 17.5104
Hw 80.6216 64.5304 16.683
Ow 80.6854 72.6746 86.3429
Hw 80.7211 73.7039 86.2461
Hw 79.7367 72.4236 86.4071
Ow 104.593 12.656 63.5355
Hw 104.706 12.6479 64.4988
Hw 104.937 11.761 63.3552
Ow 38.8944 87.6578 86.4049
Hw 39.2863 88.1654 87.1242
Hw 38.3118 88.3534 85.9859
Ow 98.7075 34.2741 91.7509
Hw 99.4476 34.8293 92.1062
Hw 98.0014 34.9095 91.8099
Ow 52.3274 132.983 87.3875
Hw 52.9748 133.737 87.3492
Hw 51.5151 133.419 86.9599
Ow 121.146 127.678 78.324
Hw 122.011 127.339 78.5821
Hw 121.371 128.664 78.2908
Ow 21.1928 59.0267 28.43
Hw 22.069 59.43 28.1321
Hw 20.9541 59.4895 29.2473
Ow 58.4382 122.13 34.1812
Hw 57.5822 122.544 33.9906
Hw 58.2383 121.17 34.1026
Ow 65.8892 70.6721 128.63
Hw 65.2551 70.6694 129.352
Hw 65.8048 71.5951 128.245
Ow 67.1612 48.7998 79.9943
Hw 67.9587 48.1856 79.875
Hw 67.1805 48.8966 81.0006
Ow 60.2604 75.3339 95.4108
Hw 59.505 74.8448 95.0393
Hw 59.9893 76.2151 95.111
Ow 30.8522 75.2482 114.682
Hw 30.6034 74.8851 113.813
Hw 30.7881 74.455 115.254
Ow 64.8803 77.0889 6.68387
Hw 65.0613 76.3894 7.26235
Hw 65.0649 76.6902 5.78054
Ow 115.02 36.1467 45.5438
Hw 115.823 35.9957 44.9527
Hw 114.693 35.2214 45.532
Ow 98.1879 129.699 62.6703
Hw 99.0506 129.577 63.0853
Hw 97.6415 129.021 63.1679
Ow 81.8572 71.0511 52.2857
Hw 82.5181 71.3215 53.0231
Hw 81.1729 71.665 52.3959
Ow 35.4297 84.0308 58.1596
Hw 34.7216 83.6523 58.714
Hw 35.0561 84.9237 58.0379
Ow 99.3613 88.476 46.6783
Hw 99.112 87.8125 47.378
Hw 100.228 88.654 46.998
Ow 128.212 36.7814 124.469
Hw 128.467 35.9563 123.928
Hw 127.49 36.4049 125.052
Ow 30.2429 4.98725 45.3702
Hw 29.2713 5.18786 45.5473
Hw 30.6175 5.8755 45.1719
Ow 129.235 19.8685 29.6837
Hw 128.691 19.7869 30.5157
Hw 130.131 20.1428 29.9515
Ow 72.7931 43.7718 18.9897
Hw 72.7015 43.0145 19.6229
Hw 73.6886 43.5342 18.6736
Ow 11.4946 15.5207 27.2953
Hw 10.6845 15.2166 26.9002
Hw 11.3015 15.362 28.2305
Ow 131.676 13.2326 20.8104
Hw 1.68729 13.4959 19.9233
Hw 131.294 12.3853 20.6203
Ow 121.044 83.6308 64.8365
Hw 120.152 84.0093 64.8163
Hw 120.922 82.8793 64.1975
Ow 52.6745 87.1403 17.3944
Hw 52.551 87.3808 18.3323
Hw 53.602 87.0372 17.2816
Ow 55.7716 11.4372 118.982
Hw 55.0492 11.3098 118.39
Hw 55.5238 12.3542 119.242
Ow 83.7574 53.7113 107.415
Hw 84.6975 53.5462 107.793
Hw 83.9302 54.5076 106.911
Ow 45.1902 7.70645 19.0753
Hw 45.5346 7.51312 18.1565
Hw 45.5607 7.00516 19.556
Ow 131.433 64.5019 69.4029
Hw 131.142 65.4757 69.3468
Hw 1.75622 64.6551 70.1828
Ow 129.809 138.004 67.8274
Hw 129.06 137.901 68.4882
Hw 129.421 137.338 67.3247
Ow 87.2591 76.4274 2.97683
Hw 88.1712 76.3682 2.73997
Hw 87.1763 77.4153 3.04892
Ow 47.405 112.979 27.921
Hw 48.0451 112.291 27.5521
Hw 46.9239 112.482 28.6155
Ow 115.479 120.969 33.7675
Hw 115.834 120.661 34.6697
Hw 116.223 121.619 33.4255
Ow 48.7174 3.79745 18.608
Hw 48.5744 4.68112 19.0318
Hw 49.7103 3.71763 18.8037
Ow 96.8026 27.601 57.3433
Hw 97.5435 28.217 57.1534
Hw 97.2562 26.7894 57.6421
Ow 103.935 92.0633 123.587
Hw 103.766 91.2182 123.229
Hw 103.806 91.8076 124.544
Ow 67.3353 107.811 17.4256
Hw 67.5357 108.003 16.5633
Hw 67.0493 108.67 17.8056
Ow 66.2434 44.8815 56.8842
Hw 66.1311 45.2704 57.7373
Hw 65.843 45.5261 56.3667
Ow 116.89 100.725 68.676
Hw 117.182 100.408 67.8037
Hw 116.621 101.636 68.5161
Ow 131.578 61.3062 90.9841
Hw 1.56956 61.3786 91.9484
Hw 1.73638 62.1573 90.7181
Ow 62.6602 116.96 67.5895
Hw 63.4462 116.424 67.439
Hw 62.2859 116.517 68.4426
Ow 30.4787 23.6588 126.672
Hw 30.2201 22.8224 126.215
Hw 30.1515 24.1705 125.877
Ow 92.2338 58.1398 29.1408
Hw 92.4512 58.8677 28.5246
Hw 92.3142 57.4517 28.5112
Ow 130.484 36.7018 88.3914
Hw 131.354 36.9562 88.131
Hw 130.58 35.9921 89.0636
Ow 65.7164 60.5964 21.736
Hw 65.0208 61.0748 22.1983
Hw 65.3937 59.7546 22.0923
Ow 104.863 85.8189 62.8716
Hw 104.729 85.1691 62.1629
Hw 105.805 86.0563 62.6713
Ow 102.438 52.2576 87.2846
Hw 102.114 52.706 86.4842
Hw 101.721 52.2446 87.939
Ow 64.3752 21.5562 39.9069
Hw 65.3236 21.5195 39.6238
Hw 63.8829 21.2253 39.1478
Ow 101.575 14.3838 93.2015
Hw 101.919 15.0046 93.9495
Hw 102.066 14.7441 92.4231
Ow 53.7927 19.5687 79.6648
Hw 53.4117 20.1326 80.3497
Hw 53.669 18.6625 79.9153
Ow 94.1271 22.3887 101.745
Hw 93.1837 22.1634 101.81
Hw 94.0803 23.238 101.318
Ow 99.1162 8.41242 24.545
Hw 99.5216 8.93443 23.832
Hw 99.5907 7.60401 24.4003
Ow 128.013 95.9833 52.182
Hw 128.788 96.1303 52.7346
Hw 127.836 96.8938 51.9563
Ow 115.935 72.5745 127.998
Hw 115.526 72.6604 128.887
Hw 116.898 72.834 128.148
Ow 33.4051 122.339 12.43
Hw 32.5805 121.975 12.7665
Hw 33.9407 121.683 12.8211
Ow 97.1994 21.3751 111.483
Hw 97.7882 21.6283 112.169
Hw 97.4316 20.4834 111.319
Ow 91.3281 15.6735 74.2278
Hw 91.2423 16.0883 73.3724
Hw 90.6522 14.923 74.2308
Ow 94.2402 102.829 41.0674
Hw 93.8967 102.837 42.0071
Hw 94.3182 103.752 40.8307
Ow 61.356 80.1626 43.2204
Hw 60.4955 79.9578 42.7749
Hw 61.9749 80.0386 42.4262
Ow 93.972 105.713 37.2418
Hw 93.8078 106.599 36.9463
Hw 94.0724 105.281 36.3737
Ow 97.5721 3.19726 57.193
Hw 98.3285 138.043 56.9421
Hw 96.8829 2.88075 56.5605
Ow 116.856 56.4229 12.3553
Hw 116.631 55.7244 11.7289
Hw 116.372 56.0564 13.08
Ow 48.699 19.0469 41.6628
Hw 48.8491 18.196 41.1858
Hw 48.6125 18.6998 42.5385
Ow 124.928 11.1501 60.6522
Hw 124.095 11.545 60.9285
Hw 125.61 11.688 61.0531
Ow 49.9427 112.476 62.7585
Hw 49.162 112.083 63.1335
Hw 49.6275 113.409 62.6157
Ow 53.1836 116.759 27.3638
Hw 54.088 116.887 27.7104
Hw 52.6291 117.244 27.9141
Ow 78.7742 7.06447 33.9878
Hw 77.9155 6.99117 33.6329
Hw 79.152 7.88013 33.5331
Ow 78.0653 7.35841 81.8836
Hw 78.1747 6.72701 82.6055
Hw 77.2269 7.79324 82.1142
Ow 9.10817 106.701 74.842
Hw 9.22456 107.15 75.6856
Hw 9.96765 106.424 74.5427
Ow 34.639 96.3994 73.6929
Hw 35.2344 96.955 74.2108
Hw 35.0686 95.6091 73.3232
Ow 33.8235 28.9747 34.0749
Hw 34.6435 29.3415 34.1763
Hw 33.8454 28.829 33.1249
Ow 74.5485 137.775 70.0031
Hw 74.3077 137.089 70.5776
Hw 74.7986 137.291 69.1372
Ow 21.9583 130.762 58.9485
Hw 22.0728 130.825 57.9885
Hw 21.2078 130.14 59.0323
Ow 126.691 109.19 126.281
Hw 127.549 109.122 126.793
Hw 127.03 109.153 125.328
Ow 126.989 56.6522 28.776
Hw 126.464 55.9108 28.7522
Hw 126.355 57.3917 29.0789
Ow 77.7638 103.749 30.0248
Hw 76.9876 104.281 29.7232
Hw 77.6544 102.932 29.509
Ow 105.262 113.46 12.39
Hw 105.411 112.72 12.9931
Hw 105.171 113.012 11.5154
Ow 8.8493 66.236 32.1464
Hw 9.6472 65.6367 32.1128
Hw 8.64147 66.4493 31.1859
Ow 95.1005 83.3678 126.927
Hw 94.78 82.9311 127.705
Hw 95.5673 82.5965 126.529
Ow 88.7798 20.1164 89.1286
Hw 88.7713 19.3632 88.4932
Hw 88.6741 19.6557 89.9826
Ow 105.09 87.7566 89.7967
Hw 106.044 87.5817 89.6361
Hw 105.176 88.7677 89.7176
Ow 106.852 17.2311 53.1013
Hw 107.459 17.5221 53.7649
Hw 107.617 17.0445 52.5114
Ow 121.321 18.1438 5.42943
Hw 121.404 18.0356 6.41753
Hw 121.353 19.0877 5.20272
Ow 38.7884 137.904 25.3685
Hw 37.9998 137.957 24.8527
Hw 39.4907 137.903 24.701
Ow 2.86882 71.6178 66.9818
Hw 2.98318 70.7034 66.6559
Hw 2.71909 71.4448 67.9384
Ow 97.1196 13.3129 40.3553
Hw 96.7792 14.0773 39.8176
Hw 96.7154 12.624 39.8469
Ow 31.7273 79.4001 27.9887
Hw 31.5037 79.299 28.9584
Hw 32.7039 79.3414 28.0843
Ow 40.3318 137.173 14.036
Hw 41.1454 137.29 14.6318
Hw 40.3745 137.993 13.456
Ow 51.5405 25.7308 16.1252
Hw 50.9913 25.6787 16.9344
Hw 51.1946 24.932 15.7888
Ow 5.99496 87.4502 98.8568
Hw 5.819 87.9188 98.0326
Hw 5.42162 86.6773 98.6841
Ow 19.9685 28.9228 97.138
Hw 19.7049 29.1062 96.1591
Hw 19.876 29.8732 97.4381
Ow 6.55152 77.0348 62.6452
Hw 7.24171 77.5279 62.1721
Hw 6.82245 76.1266 62.3402
Ow 18.9273 42.1554 128.039
Hw 19.6583 41.7877 128.546
Hw 18.3356 42.6395 128.641
Ow 52.494 89.2491 119.231
Hw 52.8009 88.5037 119.691
Hw 51.5826 89.2366 119.653
Ow 71.0559 75.3356 18.4463
Hw 71.6462 74.6747 18.8334
Hw 70.5854 74.8223 17.7408
Ow 96.7219 30.014 18.1018
Hw 95.7982 30.3012 18.1663
Hw 97.0279 30.5782 17.3756
Ow 45.7179 54.2381 90.5651
Hw 46.2786 53.7435 89.9237
Hw 45.256 54.786 90.0032
Ow 114.638 114.243 87.8381
Hw 114.481 114.03 86.9099
Hw 115.303 113.52 88.044
Ow 2.32319 3.68554 51.9848
Hw 2.75042 3.60915 51.1136
Hw 3.15148 3.99825 52.448
Ow 128.625 86.2869 60.065
Hw 128.558 86.9238 59.2964
Hw 129.196 86.7494 60.6848
Ow 116.596 27.6719 59.2994
Hw 117.198 27.9625 58.6083
Hw 117.093 28.101 59.9932
Ow 16.4642 104.209 78.3118
Hw 17.4613 104.337 78.2882
Hw 16.1626 105.102 77.97
Ow 72.3989 46.7783 98.6704
Hw 71.6592 47.0985 98.1224
Hw 73.1013 47.3029 98.3256
Ow 21.8537 104.934 78.9878
Hw 21.7839 104.983 79.8932
Hw 21.1593 104.269 78.8176
Ow 127.646 63.0028 91.3114
Hw 126.853 62.6542 91.688
Hw 127.777 63.7019 91.9755
Ow 52.725 12.2542 121.506
Hw 51.8499 12.4109 121.032
Hw 52.3818 11.7601 122.246
Ow 13.9751 14.3417 117.351
Hw 14.2926 13.7813 116.619
Hw 13.5644 13.6702 117.895
Ow 74.2342 105.109 22.3527
Hw 73.2885 104.886 22.4356
Hw 74.5657 104.862 23.2061
Ow 18.0573 87.7842 3.19127
Hw 17.6836 88.5806 2.75158
Hw 17.8523 87.9806 4.16547
Ow 48.8958 31.7343 99.3863
Hw 48.2686 32.3582 98.8828
Hw 49.694 32.3087 99.3896
Ow 114.096 108.042 95.1843
Hw 114.912 107.603 94.7509
Hw 113.904 107.373 95.9491
Ow 70.7531 114.416 8.13359
Hw 71.6423 114.29 7.74707
Hw 70.6929 115.384 8.00458
Ow 115.773 99.6107 66.4295
Hw 115.434 100.356 65.8651
Hw 116.567 99.2056 66.0391
Ow 123.838 49.7083 45.7853
Hw 123.133 50.3922 45.9199
Hw 123.366 48.9511 45.4391
Ow 103.948 18.5404 63.586
Hw 103.706 17.786 63.1217
Hw 103.323 19.1541 63.2605
Ow 86.5622 66.5913 23.1085
Hw 86.0583 65.7261 22.9233
Hw 86.1922 66.8103 23.9795
Ow 33.9609 3.45745 85.4624
Hw 33.1521 2.80964 85.3657
Hw 34.2138 3.4258 84.5328
Ow 101.815 90.0252 97.4205
Hw 102.495 89.8153 96.7176
Hw 102.393 89.8849 98.195
Ow 101.296 117.721 34.7926
Hw 102.237 118.008 34.6917
Hw 101.159 117.51 35.7022
Ow 36.9205 28.711 96.9873
Hw 37.0769 29.5164 97.4387
Hw 36.2306 28.9189 96.3639
Ow 5.05467 86.3912 61.229
Hw 5.70332 85.7043 60.8572
Hw 4.97541 86.0943 62.1929
Ow 18.5893 117.832 56.0427
Hw 18.4025 117.578 55.1187
Hw 18.1711 118.732 56.0547
Ow 78.6612 99.5111 87.3434
Hw 79.2137 99.3341 88.1057
Hw 78.831 100.453 87.2174
Ow 18.2838 21.1962 31.6215
Hw 19.2341 21.2688 31.454
Hw 17.9576 21.9611 31.207
Ow 75.6711 27.9985 66.7193
Hw 75.6945 27.1391 66.2418
Hw 75.0294 28.3099 66.0185
Ow 98.1331 79.3083 129.947
Hw 97.3988 79.147 2.92262
Hw 97.8392 78.7296 129.185
Ow 76.4284 118.784 100.21
Hw 76.9133 119.03 101.019
Hw 76.348 117.836 100.341
Ow 98.1103 107.894 44.9851
Hw 97.8164 107.321 44.209
Hw 98.8772 108.324 44.5988
Ow 73.6807 109.754 22.0342
Hw 72.8922 109.677 22.5323
Hw 74.3521 109.729 22.6921
Ow 94.8079 134.379 38.8199
Hw 94.0842 134.139 39.4168
Hw 94.5271 135.244 38.6379
Ow 53.8711 51.3672 19.6769
Hw 54.611 51.4035 19.0012
Hw 53.5311 52.2467 19.4951
Ow 124.454 77.8601 34.0291
Hw 125.007 77.6884 34.7843
Hw 123.687 77.4148 34.3174
Ow 41.8538 135.191 65.3772
Hw 41.3736 134.7 66.1209
Hw 41.0803 135.402 64.746
Ow 53.2991 133.047 64.3821
Hw 54.1646 132.902 63.9812
Hw 53.0081 133.82 63.8725
Ow 23.9214 74.989 91.4645
Hw 24.5243 74.2399 91.3619
Hw 23.164 74.5586 91.8516
Ow 20.5899 127.671 59.9461
Hw 20.8014 127.826 60.8832
Hw 21.0478 126.824 59.7871
Ow 41.4304 26.1887 26.9494
Hw 40.9875 27.0575 26.8641
Hw 41.1722 25.7796 27.8357
Ow 100.512 5.36931 114.881
Hw 100.547 5.74134 115.752
Hw 99.9651 5.99628 114.411
Ow 31.9831 35.1037 40.7531
Hw 32.9202 35.2733 40.4273
Hw 31.7848 34.3371 40.2274
Ow 62.5958 137.316 118.005
Hw 62.2996 137.153 117.08
Hw 61.8274 137.087 118.515
Ow 84.8408 69.1403 95.4348
Hw 85.6099 68.5681 95.609
Hw 84.7816 69.0843 94.5003
Ow 36.9594 38.7564 82.8255
Hw 37.471 38.6417 83.6765
Hw 36.848 37.7364 82.6384
Ow 21.7086 7.19941 93.6573
Hw 22.1341 6.59801 94.2609
Hw 21.7468 8.03899 94.0825
Ow 31.7127 121.59 80.9606
Hw 32.5419 121.932 81.2956
Hw 31.1419 122.341 81.2079
Ow 53.8271 115.112 94.735
Hw 54.7876 114.893 94.8319
Hw 53.7659 116.028 94.4845
Ow 130.401 78.1221 120.605
Hw 131.076 78.1168 119.857
Hw 129.9 77.286 120.445
Ow 120.49 16.1346 3.76195
Hw 120.906 16.823 4.37386
Hw 121.23 16.0501 3.17439
Ow 46.425 44.3847 35.2065
Hw 47.3189 44.2516 34.817
Hw 46.4276 45.3285 34.9459
Ow 44.8815 52.9903 28.3339
Hw 44.5953 53.6195 29.0505
Hw 45.0166 53.5453 27.5524
Ow 113.184 87.6475 107.037
Hw 112.504 87.0229 106.743
Hw 113.907 87.6048 106.365
Ow 35.7613 5.24703 97.9771
Hw 34.9215 4.78386 98.016
Hw 36.3296 4.49296 97.9262
Ow 33.7447 74.4998 9.22413
Hw 33.2742 74.8485 8.44759
Hw 33.6655 75.3092 9.74213
Ow 53.8673 67.3854 32.1525
Hw 54.4828 67.3814 32.8838
Hw 53.8972 68.3408 32.0544
Ow 92.7248 105.853 128.826
Hw 92.6504 105.191 129.526
Hw 93.3596 105.412 128.255
Ow 55.6793 17.2131 62.9882
Hw 56.0009 17.5196 62.0766
Hw 55.2572 18.0381 63.2725
Ow 34.3753 98.4168 76.6808
Hw 34.3569 98.512 75.7568
Hw 34.7442 99.3216 76.9667
Ow 3.57469 60.1216 63.2802
Hw 3.80054 59.1791 63.483
Hw 3.00493 59.9917 62.5035
Ow 51.4199 15.5105 58.5637
Hw 52.1457 15.846 58.0832
Hw 51.056 16.3627 58.7977
Ow 115.916 37.9328 39.5824
Hw 115.022 38.1166 39.9377
Hw 116.408 38.7007 39.8956
Ow 49.6346 84.6326 6.74681
Hw 48.9501 84.8032 6.07711
Hw 50.4233 84.5654 6.21264
Ow 104.524 42.166 57.6955
Hw 104.2 43.0897 57.9594
Hw 103.977 42.029 56.8883
Ow 35.8979 4.35675 31.2436
Hw 35.3839 4.17782 30.4751
Hw 36.1929 5.26767 31.0961
Ow 17.8494 40.0662 43.7806
Hw 18.57 39.7547 44.4169
Hw 17.1416 39.4284 43.9583
Ow 55.3861 18.1136 69.8403
Hw 55.9915 18.0163 70.5652
Hw 54.6594 18.3919 70.3869
Ow 56.5273 70.4187 18.6437
Hw 57.397 70.258 19.0603
Hw 55.8837 70.2662 19.4014
Ow 127.333 44.5684 118.943
Hw 126.923 45.2346 118.329
Hw 128.089 44.2911 118.365
Ow 9.67681 59.6727 12.5026
Hw 9.48735 59.366 11.6147
Hw 10.5639 59.9664 12.4809
Ow 82.0437 42.2037 35.0598
Hw 82.4891 42.4842 34.2199
Hw 82.2818 42.8386 35.7296
Ow 67.6333 101.152 74.966
Hw 68.3007 100.796 75.57
Hw 67.5549 100.529 74.2721
Ow 41.2489 42.6332 49.9244
Hw 41.6127 42.6351 50.8584
Hw 40.8577 43.5304 49.7265
Ow 123.954 80.3742 29.8414
Hw 124.489 79.7521 30.4572
Hw 124.595 80.4793 28.9965
Ow 70.654 98.5171 81.4412
Hw 71.3864 98.5946 82.0428
Hw 70.5537 97.575 81.4816
Ow 114.751 14.2305 73.0667
Hw 114.978 13.3104 73.3745
Hw 114.686 14.7607 73.9102
Ow 118.838 46.8928 36.5792
Hw 119.558 46.4026 37.0469
Hw 118.072 46.4408 36.9961
Ow 129.217 101.393 82.2683
Hw 130.09 101.223 82.6899
Hw 129.575 102.001 81.616
Ow 18.8238 61.0173 95.0107
Hw 19.5997 61.4628 95.4058
Hw 19.0919 60.8234 94.1444
Ow 123.388 135.477 56.8987
Hw 123.195 135.206 57.7745
Hw 122.976 134.678 56.4264
Ow 79.8242 64.163 123.391
Hw 79.7121 65.0852 123.251
Hw 78.9766 63.7969 123.676
Ow 63.2962 61.2455 22.9329
Hw 63.6164 61.6316 23.6736
Hw 62.8302 61.9631 22.4594
Ow 98.2693 137.203 59.7388
Hw 97.506 136.614 59.7175
Hw 97.9449 137.804 59.0848
Ow 38.8657 130.009 70.4985
Hw 38.7478 130.716 71.1631
Hw 39.304 129.357 71.0913
Ow 109.375 93.8833 61.9512
Hw 110.058 93.331 61.5095
Hw 109.694 94.8105 61.778
Ow 20.7042 34.4218 40.1935
Hw 21.0223 34.367 39.267
Hw 21.2039 33.6782 40.5903
Ow 18.1155 82.6865 55.7301
Hw 18.3101 81.921 55.193
Hw 17.4148 82.3176 56.3822
Ow 13.2679 130.433 20.5913
Hw 13.4984 129.886 19.7943
Hw 12.3843 130.051 20.8644
Ow 27.2393 63.5316 49.2069
Hw 26.8285 63.0161 49.9545
Hw 26.4163 64.0342 48.9927
Ow 53.2021 121.481 68.8172
Hw 52.8775 122.325 68.5029
Hw 54.0699 121.608 68.385
Ow 78.7456 31.7209 33.8164
Hw 79.3294 31.1892 34.3838
Hw 78.3334 32.2112 34.5591
Ow 102.914 108.991 75.9318
Hw 103.258 108.172 76.1103
Hw 101.972 108.927 76.0728
Ow 59.3936 27.5584 27.3599
Hw 60.2343 27.2274 27.6335
Hw 59.6388 28.4843 27.2116
Ow 83.9366 114.536 65.4274
Hw 83.6886 114.013 64.6183
Hw 83.121 114.378 65.9127
Ow 77.1531 7.59165 38.5435
Hw 77.132 6.89326 39.2633
Hw 76.666 7.12827 37.8287
Ow 96.1779 25.4354 40.1932
Hw 96.4156 25.9766 39.3864
Hw 95.276 24.9649 39.9576
Ow 77.6783 72.0146 12.9216
Hw 77.0746 72.7043 12.6211
Hw 78.5416 72.3004 12.5228
Ow 26.9577 51.2368 109.866
Hw 26.9639 51.3215 108.908
Hw 27.7772 50.7835 110.109
Ow 128.654 16.037 49.9241
Hw 129.426 16.6341 49.8793
Hw 128.47 16.07 50.8945
Ow 12.5544 115.739 21.4182
Hw 12.4883 116.461 20.8237
Hw 12.7329 116.083 22.2753
Ow 68.8172 96.6769 15.7188
Hw 69.6355 96.2826 15.9356
Hw 68.2053 95.9747 15.8045
Ow 76.5877 22.7804 9.03575
Hw 75.5961 22.6927 9.16329
Hw 76.8157 22.0582 9.64171
Ow 60.7554 100.849 93.7083
Hw 60.6704 100.895 92.71
Hw 61.4242 100.155 93.9077
Ow 60.4234 17.1783 69.3329
Hw 61.3069 17.0362 69.7491
Hw 60.0137 16.3235 69.1736
Ow 35.8797 9.44032 106.637
Hw 34.9922 9.07071 106.386
Hw 36.1793 9.96165 105.899
Ow 21.384 107.345 45.5807
Hw 20.9515 108.219 45.564
Hw 20.5251 106.848 45.7824
Ow 5.71299 49.9737 44.0077
Hw 5.94753 49.6929 44.8703
Hw 4.85522 49.6111 43.8816
Ow 40.3639 37.6385 22.8194
Hw 40.9106 38.0418 23.5204
Hw 41.0548 37.279 22.2463
Ow 48.8516 35.7601 96.3243
Hw 48.4202 35.7098 95.4922
Hw 48.5562 34.8667 96.6655
Ow 57.1733 41.5394 77.2112
Hw 57.468 41.9948 78.0063
Hw 56.2601 41.3036 77.4829
Ow 46.0717 5.33541 7.7214
Hw 46.1095 6.0948 6.99038
Hw 45.1201 5.2821 7.70361
Ow 16.7985 110.043 78.7428
Hw 17.4852 109.828 78.0811
Hw 16.2258 109.306 78.4802
Ow 117.093 110.446 12.4261
Hw 116.228 110.01 12.286
Hw 116.663 111.269 12.7049
Ow 111.131 93.4326 21.4008
Hw 110.949 93.4401 22.3794
Hw 110.856 94.3296 21.0668
Ow 40.478 36.5047 62.2935
Hw 41.0179 36.0032 62.9294
Hw 40.6439 37.4404 62.6778
Ow 42.8098 15.0303 71.3606
Hw 42.6232 15.2604 72.2631
Hw 43.7762 15.0468 71.4523
Ow 22.8198 134.402 32.3722
Hw 23.3735 133.698 31.9738
Hw 23.2269 134.238 33.271
Ow 62.9746 98.7891 120.531
Hw 62.5972 99.2906 121.29
Hw 63.8777 98.8961 120.908
Ow 5.51288 49.9682 39.4549
Hw 5.31103 49.3715 38.7547
Hw 6.52206 50.0714 39.4182
Ow 116.475 28.0484 81.9356
Hw 116.048 27.5852 81.2212
Hw 115.731 28.4008 82.4989
Ow 98.3527 44.2977 25.2784
Hw 98.1811 43.9185 26.1923
Hw 98.864 45.0803 25.5222
Ow 61.3959 67.0129 16.9417
Hw 60.9722 67.9267 16.852
Hw 62.0266 67.1513 17.7281
Ow 111.026 37.0336 54.5597
Hw 111.809 37.427 54.9568
Hw 110.964 37.5215 53.7428
Ow 105.237 110.843 126.69
Hw 105.178 110.682 125.774
Hw 105.831 111.522 126.579
Ow 119.926 137.662 59.0725
Hw 119.33 137.953 58.3197
Hw 120.247 3.23096 59.2469
Ow 19.1079 72.0765 103.442
Hw 19.7117 72.7089 103.007
Hw 19.3122 71.3223 102.89
Ow 41.9313 36.6463 109.547
Hw 42.1381 37.1234 108.766
Hw 41.9179 35.7566 109.15
Ow 111.173 112.986 116.638
Hw 111.461 112.83 117.54
Hw 110.399 113.592 116.777
Ow 85.2226 91.9769 125.824
Hw 84.4392 92.4936 125.968
Hw 85.6085 92.1006 126.689
Ow 125.148 46.0559 34.8754
Hw 124.574 46.3263 35.6093
Hw 125.75 46.8287 34.9528
Ow 22.3308 31.0831 99.8854
Hw 21.9857 31.1199 100.847
Hw 23.2561 31.215 100.063
Ow 18.3278 17.9153 36.9123
Hw 18.361 17.1559 37.5448
Hw 19.0709 18.5062 37.1888
Ow 60.194 41.2378 30.0051
Hw 59.393 41.1709 29.521
Hw 59.9691 41.5211 30.8855
Ow 123.782 72.9358 73.6009
Hw 123.566 72.011 73.921
Hw 122.986 73.3735 74.017
Ow 30.2336 87.1837 110.134
Hw 30.0855 87.9804 109.655
Hw 29.7084 86.5865 109.555
Ow 116.777 134.271 92.1155
Hw 115.976 134.78 92.2755
Hw 117.529 134.888 92.0769
Ow 36.4041 81.038 90.1174
Hw 35.9835 80.6091 89.3333
Hw 37.3523 80.8623 89.9199
Ow 40.2572 6.42893 25.0018
Hw 40.2161 6.61032 25.9623
Hw 39.2763 6.49475 24.8327
Ow 71.5976 88.2664 34.8359
Hw 72.4667 88.2338 35.2176
Hw 71.2735 89.0735 35.2132
Ow 27.4632 133.157 95.6951
Hw 28.0817 133.324 94.9582
Hw 27.0816 132.344 95.2815
Ow 93.7898 96.4338 92.1248
Hw 93.6087 96.8856 93.0101
Hw 93.2319 95.5926 92.1942
Ow 124.213 107.757 46.515
Hw 124.093 108.548 45.9651
Hw 125.117 107.542 46.3762
Ow 41.0436 56.58 7.20635
Hw 41.5743 57.0187 6.50263
Hw 40.4272 56.0393 6.65568
Ow 1.79112 27.0288 25.832
Hw 131.437 26.5683 26.4179
Hw 131.721 27.9399 25.9748
Ow 39.8098 136.126 64.0559
Hw 39.9527 137.092 63.8742
Hw 38.9369 135.875 63.7018
Ow 122.175 8.98128 63.0854
Hw 122.139 9.15341 64.0727
Hw 121.373 8.50252 63.0357
Ow 119.713 9.45822 80.4093
Hw 119.775 10.3503 80.0735
Hw 120.579 9.3016 80.8538
Ow 114.304 100.958 13.3965
Hw 115.09 100.425 13.5087
Hw 113.84 100.492 14.0359
Ow 97.5935 20.9652 40.8724
Hw 97.5866 21.7272 41.4306
Hw 98.2818 21.2333 40.2404
Ow 66.4149 8.1461 30.8749
Hw 65.6192 7.65991 31.1985
Hw 67.0428 8.22243 31.662
Ow 35.7544 56.819 126.257
Hw 36.6388 57.249 126.449
Hw 36.0397 55.9364 125.914
Ow 130.257 22.9484 77.4065
Hw 129.47 22.6171 76.9802
Hw 130.814 23.248 76.6588
Ow 43.8886 9.71246 31.9658
Hw 44.8636 9.74483 31.7258
Hw 44.0633 9.68059 32.9389
Ow 84.015 120.081 93.6219
Hw 83.9132 120.738 92.8941
Hw 83.3683 120.445 94.3201
Ow 51.2096 34.0127 80.9014
Hw 50.3442 33.5691 80.7916
Hw 50.9708 34.8648 80.5089
Ow 61.8463 38.7459 84.1879
Hw 62.7317 38.8776 84.6192
Hw 62.0634 38.2597 83.4025
Ow 10.975 127.446 76.772
Hw 11.7766 127.712 76.3031
Hw 11.0326 126.518 76.757
Ow 128.457 122.028 128.002
Hw 127.758 121.684 127.382
Hw 128.175 121.534 128.744
Ow 54.2962 117.774 94.3247
Hw 53.7336 118.222 94.999
Hw 55.0297 118.407 94.2446
Ow 101.076 130.283 63.8052
Hw 101.301 130.565 62.8687
Hw 101.935 130.387 64.2806
Ow 106.822 89.567 51.1959
Hw 107.323 89.5187 51.9861
Hw 107.081 88.675 50.8899
Ow 112.737 35.6086 37.5061
Hw 113.415 35.1276 38.0398
Hw 113.181 35.8785 36.6761
Ow 61.7388 96.9238 69.3443
Hw 61.6965 95.9677 68.9822
Hw 60.7682 97.0632 69.3613
Ow 91.8368 12.335 86.5015
Hw 92.2435 13.1301 86.925
Hw 90.963 12.4158 86.8874
Ow 45.8197 39.6471 64.8673
Hw 46.7497 39.7723 64.6052
Hw 45.7076 40.4587 65.4219
Ow 106.834 59.6974 93.5149
Hw 106.994 60.4663 92.919
Hw 105.931 59.4668 93.2081
Ow 66.6387 50.2973 8.6941
Hw 65.6647 50.5057 8.57382
Hw 66.9245 50.3484 7.77354
Ow 92.5347 44.7669 24.2643
Hw 93.4013 44.9831 23.7973
Hw 91.8026 45.3968 23.9068
Ow 71.2969 44.052 35.48
Hw 72.2549 44.3344 35.4561
Hw 71.1095 44.2772 36.3838
Ow 34.1606 15.4112 108.719
Hw 34.5256 14.8962 107.966
Hw 33.2348 15.0045 108.635
Ow 30.113 17.8189 10.9794
Hw 30.1312 17.8647 10.0092
Hw 29.2287 18.1817 11.1965
Ow 16.9444 108.321 59.0951
Hw 17.7068 108.631 59.6183
Hw 17.3815 107.751 58.4586
Ow 92.453 8.56341 81.6896
Hw 93.155 8.13859 81.1782
Hw 92.6169 9.50629 81.5739
Ow 29.3312 134.968 17.6032
Hw 29.8058 134.986 16.7848
Hw 28.4087 134.842 17.3597
Ow 92.5899 50.7594 33.7326
Hw 92.6722 50.1716 34.516
Hw 92.0682 51.4974 34.0075
Ow 57.3935 37.6709 52.3087
Hw 58.1128 37.4224 52.9047
Hw 57.2621 36.8713 51.7379
Ow 81.1019 97.9157 68.886
Hw 80.3362 97.3645 68.7191
Hw 80.8879 98.5463 68.2075
Ow 105.533 2.80659 90.9293
Hw 105.531 3.4291 91.7289
Hw 106.17 3.23312 90.3018
Ow 116.468 40.7585 61.1953
Hw 115.558 40.7675 60.9173
Hw 116.849 40.9902 60.3289
Ow 17.8172 67.5527 43.1542
Hw 17.5195 66.6569 42.8749
Hw 18.0225 67.4043 44.1067
Ow 68.0732 11.0709 118.57
Hw 68.0536 10.7065 117.685
Hw 67.5111 11.8992 118.473
Ow 4.47097 136.512 84.2215
Hw 5.44335 136.497 84.004
Hw 4.4335 136.015 85.0012
Ow 55.4006 64.7819 17.622
Hw 55.7973 65.5467 17.9939
Hw 55.513 64.1641 18.3793
Ow 131.1 82.2867 92.9912
Hw 130.118 82.2569 92.8729
Hw 131.27 81.3755 93.3399
Ow 83.8661 8.94388 76.426
Hw 83.7777 9.86643 76.3937
Hw 83.8972 8.73689 75.4671
Ow 29.5329 7.21151 51.8668
Hw 28.9958 7.48975 51.1445
Hw 29.5618 6.25398 51.6705
Ow 94.2711 14.2951 93.6123
Hw 94.5288 14.0089 94.4998
Hw 95.1489 14.3868 93.1367
Ow 115.853 15.3086 113.613
Hw 116.829 15.3837 113.921
Hw 115.83 14.4237 113.294
Ow 4.36052 28.9674 54.3754
Hw 5.26329 29.3004 54.3301
Hw 4.27115 28.8099 53.4723
Ow 75.3395 78.9995 54.2226
Hw 74.4613 78.6229 54.1037
Hw 75.1787 79.2811 55.1718
Ow 44.5652 104.087 34.8061
Hw 44.4045 105.013 34.7881
Hw 45.0335 103.951 33.9571
Ow 57.14 80.143 109.021
Hw 58.0777 80.5203 108.868
Hw 57.1675 79.3275 108.525
Ow 63.9887 134.924 124.387
Hw 64.905 134.7 124.18
Hw 63.9297 135.913 124.329
Ow 79.2307 57.7049 15.1802
Hw 79.9484 58.0831 15.6367
Hw 79.5712 56.9283 14.719
Ow 69.1668 8.1296 75.9067
Hw 69.7397 7.39722 76.2235
Hw 69.8229 8.84233 75.7102
Ow 40.142 42.3976 106.913
Hw 39.8352 41.4723 107.016
Hw 40.3471 42.4206 105.977
Ow 71.4196 11.7541 15.5506
Hw 71.5864 12.6237 15.889
Hw 71.1393 11.8494 14.6188
Ow 58.4762 41.7225 113.947
Hw 58.7088 41.9246 114.901
Hw 57.8766 42.4105 113.624
Ow 83.0209 126.974 3.29603
Hw 83.5803 126.899 4.07995
Hw 83.1109 127.897 3.11418
Ow 25.5264 40.73 7.93368
Hw 26.2374 40.8057 8.57023
Hw 25.5852 39.8576 7.57026
Ow 128.226 73.3261 100.193
Hw 127.781 73.7851 99.436
Hw 127.43 72.9584 100.643
Ow 19.3432 26.0651 4.45762
Hw 19.4167 25.9487 3.45426
Hw 20.12 25.5567 4.86589
Ow 107.716 102.936 82.4047
Hw 107.118 103.015 83.2065
Hw 107.183 102.433 81.7877
Ow 15.0156 8.41762 76.9364
Hw 15.0078 8.1307 77.836
Hw 14.6622 7.63404 76.5263
Ow 48.4574 83.3938 122.404
Hw 49.3224 83.2862 121.91
Hw 48.3539 82.6024 123.05
Ow 86.2182 18.5054 30.0843
Hw 85.9436 17.7839 29.506
Hw 85.4794 18.5409 30.6976
Ow 6.27639 61.5473 109.272
Hw 6.46096 61.5575 110.181
Hw 7.00666 61.0763 108.862
Ow 63.3806 35.3621 38.2014
Hw 63.6579 35.0044 37.2997
Hw 63.5811 36.2842 37.9846
Ow 100.842 111.218 30.4959
Hw 101.01 110.836 31.3852
Hw 100.246 111.961 30.6856
Ow 56.7546 110.51 123.061
Hw 57.658 110.195 123.15
Hw 56.7244 110.699 122.123
Ow 5.98062 17.2702 31.4042
Hw 5.04768 17.4381 31.6855
Hw 5.869 16.5397 30.8892
Ow 58.6228 48.9017 27.9037
Hw 58.9937 48.5072 28.7292
Hw 59.3579 48.9593 27.3023
Ow 61.2492 62.0589 109.869
Hw 61.3734 62.5687 109.029
Hw 60.3541 61.6649 109.69
Ow 15.3057 96.9256 42.4329
Hw 15.2602 97.0081 41.4867
Hw 16.2985 96.9017 42.6222
Ow 82.1683 38.7553 13.2038
Hw 82.736 39.0044 14.0043
Hw 81.6706 39.5628 13.1455
Ow 81.9818 40.3116 94.8286
Hw 82.6334 40.8454 94.3394
Hw 82.3327 40.4234 95.7266
Ow 4.17479 18.6227 106.434
Hw 3.82358 18.0814 105.663
Hw 3.92234 19.5538 106.261
Ow 16.9826 5.49917 16.8434
Hw 16.8726 4.62946 16.3818
Hw 16.1391 5.87962 16.6686
Ow 44.8854 28.6844 8.83022
Hw 44.3629 27.8693 8.88375
Hw 44.8782 28.7913 7.9009
Ow 114.121 80.0358 124.197
Hw 113.828 79.1619 124.511
Hw 114.549 79.8455 123.305
Ow 57.1324 60.0038 114.726
Hw 57.889 59.6616 114.199
Hw 56.4993 59.261 114.464
Ow 96.4011 62.4146 38.5436
Hw 97.2749 62.0147 38.7404
Hw 96.4859 63.1738 39.16
Ow 16.5707 29.3318 26.0875
Hw 16.7482 28.984 25.2445
Hw 17.098 30.1295 25.985
Ow 55.3187 86.6364 84.6716
Hw 54.3904 86.438 84.527
Hw 55.5402 85.8104 85.0847
Ow 79.6591 47.2796 9.06389
Hw 79.5232 47.3946 10.0411
Hw 80.3297 46.556 9.00089
Ow 104.612 13.4889 39.8105
Hw 104.488 13.6831 40.7419
Hw 103.95 14.0329 39.3309
Ow 28.8368 128.331 89.0423
Hw 28.1281 127.925 88.61
Hw 28.4674 128.688 89.8739
Ow 24.4303 14.2314 55.8988
Hw 24.0087 14.954 56.4192
Hw 23.7223 13.7066 55.4888
Ow 8.29293 113.492 99.4747
Hw 7.50393 112.978 99.2363
Hw 8.80421 113.399 98.6399
Ow 99.689 115.75 34.186
Hw 99.957 116.578 34.6492
Hw 99.3047 115.214 34.8802
Ow 65.3564 62.9975 42.9147
Hw 65.3689 62.0573 43.0741
Hw 65.6587 63.0173 41.977
Ow 87.0993 78.3484 101.801
Hw 86.1783 78.5883 101.931
Hw 87.3121 77.7241 102.554
Ow 121.952 18.2347 76.4677
Hw 122.55 18.9542 76.6154
Hw 122.631 17.6529 76.0674
Ow 14.7322 3.01419 38.7908
Hw 14.5585 3.39054 37.9456
Hw 15.1326 137.511 38.5504
Ow 24.6308 133.063 83.0796
Hw 24.5319 132.577 83.8612
Hw 24.4573 133.986 83.364
Ow 22.5467 125.188 62.2567
Hw 22.6511 125.136 61.2977
Hw 22.2444 124.26 62.4163
Ow 45.9452 111.337 2.67565
Hw 46.07 110.558 129.665
Hw 44.9967 111.339 2.64599
Ow 106.736 83.9522 39.3844
Hw 107.164 84.6931 39.9476
Hw 106.133 83.4835 40.0352
Ow 122.813 106.888 77.6243
Hw 122.083 106.188 77.5579
Hw 123.345 106.635 78.4066
Ow 110.397 38.0915 24.8515
Hw 109.672 38.6204 25.3277
Hw 109.954 37.2545 24.6202
Ow 70.2416 113.516 107.87
Hw 71.1879 113.787 108.052
Hw 70.0374 113.251 108.803
Ow 61.8962 101.244 19.6729
Hw 61.5353 101.203 18.7313
Hw 61.2186 100.614 20.0419
Ow 54.456 8.9037 76.1945
Hw 54.8203 7.9789 76.1962
Hw 55.2082 9.38614 76.5114
Ow 19.7014 137.498 6.22473
Hw 19.92 2.7954 5.42995
Hw 18.7168 137.549 6.09465
Ow 71.8763 136.886 113.741
Hw 72.0008 136.07 114.28
Hw 72.2085 137.692 114.221
Ow 105.98 17.4913 7.81589
Hw 106.874 17.1298 7.94911
Hw 105.803 17.4669 6.84218
Ow 103.115 51.9906 54.729
Hw 103.131 51.4315 54.004
Hw 102.444 51.5716 55.2217
Ow 121.501 94.7316 16.7814
Hw 121.511 95.2142 15.9669
Hw 120.59 95.0409 17.1514
Ow 119.007 123.073 96.804
Hw 118.924 122.074 96.9172
Hw 119.654 123.228 97.4639
Ow 22.8777 122.723 126.907
Hw 22.7073 123.238 126.151
Hw 22.3921 123.216 127.583
Ow 103.075 9.64837 44.4463
Hw 103.605 9.21838 45.166
Hw 102.517 8.90719 44.1582
Ow 17.6764 21.4521 55.2829
Hw 18.1011 21.5706 56.1547
Hw 16.7759 21.8538 55.4238
Ow 50.1565 80.3859 102.503
Hw 50.7471 79.6901 102.214
Hw 49.6128 80.6133 101.683
Ow 51.2244 26.5847 78.5741
Hw 51.6493 26.2052 79.3576
Hw 51.8267 27.344 78.4536
Ow 69.993 12.0668 73.6342
Hw 69.6189 12.6598 74.319
Hw 69.2932 11.8606 72.9911
Ow 114.63 71.931 2.86129
Hw 113.796 71.4262 3.06802
Hw 115.259 71.3776 3.27878
Ow 12.1932 94.446 115.362
Hw 11.3183 94.1499 115.03
Hw 12.3772 93.6233 115.888
Ow 130.818 43.303 87.6226
Hw 130.913 44.2932 87.4821
Hw 130.098 43.2233 88.2133
Ow 61.0854 34.2578 105.556
Hw 61.301 33.4001 105.933
Hw 61.8028 34.7965 105.965
Ow 8.87718 51.0373 120.373
Hw 8.17705 50.9595 119.583
Hw 8.99822 50.0794 120.57
Ow 101.195 16.2655 122.67
Hw 101.093 15.7828 123.53
Hw 102.104 16.5598 122.672
Ow 78.8567 129.466 48.3591
Hw 77.8942 129.727 48.4717
Hw 78.8979 129.274 47.4004
Ow 27.3568 85.3345 126.844
Hw 27.8584 84.8448 126.168
Hw 27.8474 86.1362 127.008
Ow 122.291 47.4354 80.054
Hw 122.055 46.6194 80.5438
Hw 121.698 47.3777 79.275
Ow 96.4534 84.4906 27.5381
Hw 96.0029 85.3281 27.33
Hw 96.8192 84.6865 28.429
Ow 55.7127 54.1149 95.1893
Hw 55.2029 53.8263 94.4288
Hw 55.1906 54.9003 95.4223
Ow 98.918 40.9896 97.4696
Hw 98.6991 40.1074 97.2206
Hw 98.1897 41.2327 98.0668
Ow 68.425 105.77 127.524
Hw 68.0715 105.105 128.159
Hw 68.6297 105.237 126.694
Ow 89.7019 52.7992 108.636
Hw 89.2957 52.399 107.832
Hw 90.6543 52.8948 108.463
Ow 50.6778 114.334 106.789
Hw 51.3714 114.064 107.446
Hw 51.1207 113.837 106.068
Ow 130.859 18.5455 7.73429
Hw 130.715 18.8335 8.66761
Hw 1.57817 18.2658 7.84614
Ow 74.9761 114.145 26.8085
Hw 75.1977 114.781 27.5059
Hw 75.8287 114.157 26.2975
Ow 22.0189 66.5009 6.66853
Hw 22.5028 66.8339 7.42777
Hw 22.7217 66.4983 6.01868
Ow 32.923 132.645 83.5251
Hw 33.3394 133.155 84.2268
Hw 32.5483 131.847 83.9218
Ow 8.99297 39.6979 97.2519
Hw 8.14295 39.2327 97.4499
Hw 9.03665 40.2476 98.0332
Ow 82.3717 96.2298 53.2156
Hw 82.0218 95.7718 52.3953
Hw 81.8116 97.0213 53.2532
Ow 31.7444 33.4674 15.4775
Hw 31.7724 34.3309 15.0446
Hw 31.3687 32.9248 14.783
Ow 27.7392 7.52964 126.356
Hw 28.5413 8.05438 126.145
Hw 27.6465 7.0698 125.531
Ow 59.9079 137.398 107.401
Hw 59.8886 136.944 108.321
Hw 60.727 136.968 107.064
Ow 34.0214 16.2712 47.6894
Hw 33.4813 16.8133 47.0831
Hw 34.9094 16.4445 47.2541
Ow 119.862 7.5779 123.694
Hw 120.486 8.02077 124.335
Hw 119.704 8.21524 122.978
Ow 120.074 130.304 19.3128
Hw 119.462 130.515 20.0182
Hw 119.712 129.433 19.1452
Ow 124.79 120.276 31.3361
Hw 125.042 120.587 30.4229
Hw 124.289 121.043 31.5572
Ow 94.3745 103.437 122.163
Hw 94.0909 103.992 121.411
Hw 94.5931 102.579 121.734
Ow 54.4557 94.8082 59.0623
Hw 53.9102 94.1224 58.5904
Hw 55.3742 94.6371 58.6628
Ow 7.09914 57.1916 102.434
Hw 7.32284 57.8466 101.709
Hw 7.84274 57.1756 103.029
Ow 105.647 91.2002 74.3246
Hw 105.268 91.856 74.9789
Hw 105.14 91.333 73.5336
Ow 122.564 62.7072 55.3643
Hw 123.428 62.5324 54.9919
Hw 122.789 63.5898 55.8851
Ow 62.1238 7.65466 115.944
Hw 61.9671 8.60179 115.765
Hw 63.0296 7.67702 116.072
Ow 40.936 17.9449 19.8922
Hw 40.6352 17.7782 18.8811
Hw 41.8019 18.3082 19.7789
Ow 40.3908 67.899 29.1204
Hw 40.2923 66.9745 29.4486
Hw 39.6271 68.0929 28.5074
Ow 52.7773 68.6655 3.81108
Hw 52.2147 69.1721 4.42007
Hw 53.6387 69.163 4.0118
Ow 71.069 99.3997 60.1471
Hw 71.1628 98.6353 59.5582
Hw 70.321 99.8806 59.7039
Ow 29.4942 135.906 94.7344
Hw 29.6392 134.991 94.4705
Hw 28.7609 136.232 94.2398
Ow 107.945 10.6237 71.9835
Hw 108.443 11.4504 72.0003
Hw 107.863 10.5119 72.936
Ow 45.2143 17.4498 128.999
Hw 46.1529 17.3746 129.168
Hw 44.8701 17.387 129.917
Ow 2.8599 48.9174 117.51
Hw 2.7079 49.5439 118.22
Hw 3.00115 49.5626 116.76
Ow 72.2869 103.076 10.7023
Hw 71.4959 102.634 10.3082
Hw 72.4355 103.512 9.83981
Ow 70.0721 90.7326 66.5467
Hw 71.0238 90.9555 66.5997
Hw 69.6111 91.4215 66.9895
Ow 74.7878 118.544 30.9561
Hw 74.4487 119.413 31.1007
Hw 75.3895 118.656 30.1921
Ow 130.462 112.261 61.8385
Hw 131.21 112.753 62.1293
Hw 130.047 112.938 61.2307
Ow 21.535 112.993 6.77065
Hw 21.4394 112.717 7.71059
Hw 20.7063 112.639 6.43007
Ow 129.248 73.1775 73.6846
Hw 129.263 73.1443 72.6851
Hw 129.683 74.0357 73.8572
Ow 39.2684 3.35844 57.59
Hw 38.56 138.028 57.526
Hw 40.0192 2.75182 57.6108
Ow 67.1659 32.5336 122.659
Hw 67.3737 33.3828 123.153
Hw 67.7907 32.7168 121.922
Ow 4.15793 111.798 49.7859
Hw 4.83184 111.646 50.4174
Hw 3.59031 112.088 50.442
Ow 80.1399 83.2378 98.3933
Hw 80.7617 82.6508 98.8924
Hw 79.9047 83.7988 99.1542
Ow 14.7033 106.698 77.1445
Hw 15.5057 106.828 77.6355
Hw 14.6515 107.466 76.5371
Ow 48.0138 136.387 87.9752
Hw 47.3136 136.022 87.3735
[truncated: 5,744,153 more chars]
